# Supplementary material for: First-principles model of optimal translation factors stoichiometry
Source: eLife. 2021 Sep 30;10:e69222. doi: 10.7554/eLife.69222 (PMC8530515; doi:10.7554/eLife.69222)
Supplement: Figure 3—source code 1. [file elife-69222-fig3-code1.zip]

Archive with 138 entries (136 files):
- computer_code_20210721/
- __MACOSX/._computer_code_20210721
- computer_code_20210721/Fig3B_TC_flux_model_integratiton_20210415.m
- __MACOSX/computer_code_20210721/._Fig3B_TC_flux_model_integratiton_20210415.m
- computer_code_20210721/.DS_Store
- __MACOSX/computer_code_20210721/._.DS_Store
- computer_code_20210721/Fig4_comparison_TF_abundance_diffusion_limit_20210415.m
- __MACOSX/computer_code_20210721/._Fig4_comparison_TF_abundance_diffusion_limit_20210415.m
- computer_code_20210721/FigS4_graphical_interpretation_TC_solution_20210630.m
- __MACOSX/computer_code_20210721/._FigS4_graphical_interpretation_TC_solution_20210630.m
- computer_code_20210721/FigS7_plot_factor_prot_frac_vs_growth_rate_20210707.m
- __MACOSX/computer_code_20210721/._FigS7_plot_factor_prot_frac_vs_growth_rate_20210707.m
- computer_code_20210721/FigS6_comparison_TF_abundance_diffusion_limit_ind_species_20210627.m
- __MACOSX/computer_code_20210721/._FigS6_comparison_TF_abundance_diffusion_limit_ind_species_20210627.m
- computer_code_20210721/dependencies/
- __MACOSX/computer_code_20210721/._dependencies
- computer_code_20210721/effective_parameter_estimation_20210415.m
- __MACOSX/computer_code_20210721/._effective_parameter_estimation_20210415.m
- computer_code_20210721/stop_codon_flux_20210415.m
- __MACOSX/computer_code_20210721/._stop_codon_flux_20210415.m
- computer_code_20210721/FigS3_display_tRNA_aaRS_matrix_product_20210415.m
- __MACOSX/computer_code_20210721/._FigS3_display_tRNA_aaRS_matrix_product_20210415.m
- computer_code_20210721/average_protein_size_diff_growth_coli_20210415.m
- __MACOSX/computer_code_20210721/._average_protein_size_diff_growth_coli_20210415.m
- computer_code_20210721/size_evaluation_tRNA_synthetase_20210415.m
- __MACOSX/computer_code_20210721/._size_evaluation_tRNA_synthetase_20210415.m
- computer_code_20210721/dependencies/extract_RNA_seq_data.m
- __MACOSX/computer_code_20210721/dependencies/._extract_RNA_seq_data.m
- computer_code_20210721/dependencies/get_vnat2_genome.m
- __MACOSX/computer_code_20210721/dependencies/._get_vnat2_genome.m
- computer_code_20210721/dependencies/get_bsub_genes.m
- __MACOSX/computer_code_20210721/dependencies/._get_bsub_genes.m
- computer_code_20210721/dependencies/bsub_168_tRNA.xlsx
- __MACOSX/computer_code_20210721/dependencies/._bsub_168_tRNA.xlsx
- computer_code_20210721/dependencies/Glasbey_colormap_20190725.mat
- __MACOSX/computer_code_20210721/dependencies/._Glasbey_colormap_20190725.mat
- computer_code_20210721/dependencies/get_caulobacter_genome.m
- __MACOSX/computer_code_20210721/dependencies/._get_caulobacter_genome.m
- computer_code_20210721/dependencies/.DS_Store
- __MACOSX/computer_code_20210721/dependencies/._.DS_Store
- computer_code_20210721/dependencies/get_gene_synonyms_SubtiWiki.m
- __MACOSX/computer_code_20210721/dependencies/._get_gene_synonyms_SubtiWiki.m
- computer_code_20210721/dependencies/20161112_translation_transcription_prot_level_subcoli.txt
- __MACOSX/computer_code_20210721/dependencies/._20161112_translation_transcription_prot_level_subcoli.txt
- computer_code_20210721/dependencies/20161112_Ecoli_protein_levels_proteome_fraction_MOPS_complete.txt
- __MACOSX/computer_code_20210721/dependencies/._20161112_Ecoli_protein_levels_proteome_fraction_MOPS_complete.txt
- computer_code_20210721/dependencies/simple_bootstrap_sum.m
- __MACOSX/computer_code_20210721/dependencies/._simple_bootstrap_sum.m
- computer_code_20210721/dependencies/get_tRNA_data_v2.m
- __MACOSX/computer_code_20210721/dependencies/._get_tRNA_data_v2.m
- computer_code_20210721/dependencies/winsorize.m
- __MACOSX/computer_code_20210721/dependencies/._winsorize.m
- computer_code_20210721/dependencies/get_rRNA_tRNA_vnat.m
- __MACOSX/computer_code_20210721/dependencies/._get_rRNA_tRNA_vnat.m
- computer_code_20210721/dependencies/compute_codon_usage.m
- __MACOSX/computer_code_20210721/dependencies/._compute_codon_usage.m
- computer_code_20210721/dependencies/get_rRNA_tRNA_coli_v2.m
- __MACOSX/computer_code_20210721/dependencies/._get_rRNA_tRNA_coli_v2.m
- computer_code_20210721/dependencies/get_genomes_fna.m
- __MACOSX/computer_code_20210721/dependencies/._get_genomes_fna.m
- computer_code_20210721/dependencies/get_bsub_genome.m
- __MACOSX/computer_code_20210721/dependencies/._get_bsub_genome.m
- computer_code_20210721/dependencies/mycdfcalc.m
- __MACOSX/computer_code_20210721/dependencies/._mycdfcalc.m
- computer_code_20210721/dependencies/RCsequence.m
- __MACOSX/computer_code_20210721/dependencies/._RCsequence.m
- computer_code_20210721/dependencies/gffEditedNoDup_v3.txt
- __MACOSX/computer_code_20210721/dependencies/._gffEditedNoDup_v3.txt
- computer_code_20210721/dependencies/translation_properties_stop_tetra.m
- __MACOSX/computer_code_20210721/dependencies/._translation_properties_stop_tetra.m
- computer_code_20210721/dependencies/compute_read_density_20200218.m
- __MACOSX/computer_code_20210721/dependencies/._compute_read_density_20200218.m
- computer_code_20210721/dependencies/NC_000964.mochiview_.txt
- __MACOSX/computer_code_20210721/dependencies/._NC_000964.mochiview_.txt
- computer_code_20210721/dependencies/GSE93894_Annotation_subtilis_v2.csv
- __MACOSX/computer_code_20210721/dependencies/._GSE93894_Annotation_subtilis_v2.csv
- computer_code_20210721/dependencies/get_gene_synonyms.m
- __MACOSX/computer_code_20210721/dependencies/._get_gene_synonyms.m
- computer_code_20210721/dependencies/get_caulobacter_genes.m
- __MACOSX/computer_code_20210721/dependencies/._get_caulobacter_genes.m
- computer_code_20210721/dependencies/get_bsub_genes_v2.m
- __MACOSX/computer_code_20210721/dependencies/._get_bsub_genes_v2.m
- computer_code_20210721/dependencies/get_ecoli_genes.m
- __MACOSX/computer_code_20210721/dependencies/._get_ecoli_genes.m
- computer_code_20210721/dependencies/get_gene_synonyms_UniProt.m
- __MACOSX/computer_code_20210721/dependencies/._get_gene_synonyms_UniProt.m
- computer_code_20210721/dependencies/read_gene_annotation_v2.m
- __MACOSX/computer_code_20210721/dependencies/._read_gene_annotation_v2.m
- computer_code_20210721/dependencies/get_bsub_genes_detailed.m
- __MACOSX/computer_code_20210721/dependencies/._get_bsub_genes_detailed.m
- computer_code_20210721/dependencies/CDS_168.mochiview_v2.txt
- __MACOSX/computer_code_20210721/dependencies/._CDS_168.mochiview_v2.txt
- computer_code_20210721/dependencies/get_vnat1_genome.m
- __MACOSX/computer_code_20210721/dependencies/._get_vnat1_genome.m
- computer_code_20210721/dependencies/brewermap.m
- __MACOSX/computer_code_20210721/dependencies/._brewermap.m
- computer_code_20210721/dependencies/get_ecoli_genes_v2.m
- __MACOSX/computer_code_20210721/dependencies/._get_ecoli_genes_v2.m
- computer_code_20210721/dependencies/get_staph_genome.m
- __MACOSX/computer_code_20210721/dependencies/._get_staph_genome.m
- computer_code_20210721/dependencies/compute_reads_codons.m
- __MACOSX/computer_code_20210721/dependencies/._compute_reads_codons.m
- computer_code_20210721/dependencies/remove_rRNA_tRNA.m
- __MACOSX/computer_code_20210721/dependencies/._remove_rRNA_tRNA.m
- computer_code_20210721/dependencies/pale_RGB.m
- __MACOSX/computer_code_20210721/dependencies/._pale_RGB.m
- computer_code_20210721/dependencies/wigs_to_rRNA_tRNA_frac.m
- __MACOSX/computer_code_20210721/dependencies/._wigs_to_rRNA_tRNA_frac.m
- computer_code_20210721/dependencies/default_plot.m
- __MACOSX/computer_code_20210721/dependencies/._default_plot.m
- computer_code_20210721/dependencies/MG1655NC_000913.txt
- __MACOSX/computer_code_20210721/dependencies/._MG1655NC_000913.txt
- computer_code_20210721/dependencies/bsub_168_rRNA.xlsx
- __MACOSX/computer_code_20210721/dependencies/._bsub_168_rRNA.xlsx
- computer_code_20210721/dependencies/get_codon_dictionary.m
- __MACOSX/computer_code_20210721/dependencies/._get_codon_dictionary.m
- computer_code_20210721/dependencies/simple_bootstrap_2.m
- __MACOSX/computer_code_20210721/dependencies/._simple_bootstrap_2.m
- computer_code_20210721/dependencies/strcmp_synonyms.m
- __MACOSX/computer_code_20210721/dependencies/._strcmp_synonyms.m
- computer_code_20210721/dependencies/get_genomes.m
- __MACOSX/computer_code_20210721/dependencies/._get_genomes.m
- computer_code_20210721/dependencies/get_synthetase_data.m
- __MACOSX/computer_code_20210721/dependencies/._get_synthetase_data.m
- computer_code_20210721/dependencies/quantifying_tRNA_rRNA_v2.m
- __MACOSX/computer_code_20210721/dependencies/._quantifying_tRNA_rRNA_v2.m
- computer_code_20210721/dependencies/get_ecoli_genome.m
- __MACOSX/computer_code_20210721/dependencies/._get_ecoli_genome.m
- computer_code_20210721/dependencies/get_tRNA_data_v3.m
- __MACOSX/computer_code_20210721/dependencies/._get_tRNA_data_v3.m
- computer_code_20210721/dependencies/get_protein_levels_v3.m
- __MACOSX/computer_code_20210721/dependencies/._get_protein_levels_v3.m
- computer_code_20210721/dependencies/get_vnat_genes.m
- __MACOSX/computer_code_20210721/dependencies/._get_vnat_genes.m
- computer_code_20210721/dependencies/subtightplot.m
- __MACOSX/computer_code_20210721/dependencies/._subtightplot.m
- computer_code_20210721/dependencies/20161125_protein_synthesis_rates_pooled_168_winsorized_prot_frac.txt
- __MACOSX/computer_code_20210721/dependencies/._20161125_protein_synthesis_rates_pooled_168_winsorized_prot_frac.txt
