# Supplementary material for: First-principles model of optimal translation factors stoichiometry
Source: eLife. 2021 Sep 30;10:e69222. doi: 10.7554/eLife.69222 (PMC8530515; doi:10.7554/eLife.69222)
Supplement: Figure 3—source code 1. [file elife-69222-fig3-code1.zip › computer_code_20210721/dependencies/20161112_translation_transcription_prot_level_subcoli.txt]

coli gene	coli prot	coli group prot	coli prot frac|	sub gene	sub prot	sub prot group	sub FP #	sub prot frac	|	group level ratio	|	Homolog group	Sub-category	Sub-category #
rpsN	0.98979	NaN	0.003671390	|	rpsN	0.95258	NaN	10229	0.001804640	|	NaN	|	1	ribosome	1
-	NaN	0.98979	NaN	|	yhzA	NaN	0.95258	NaN	NaN	|	1.03906	|	1	ribosome	1
ykgM	0.00356	0.00356	0.000011359	|	ytiA	0.00333	0.00333	50	0.000008452	|	1.06738	|	2	ribosome	1
rpmE	1.32401	1.32401	0.003398734	|	rpmE	1.02722	1.02722	12091	0.002102974	|	1.28892	|	3	ribosome	1
rpsU	1.44514	1.44514	0.003762931	|	rpsU	0.88422	0.88422	8765	0.001567054	|	1.63437	|	4	ribosome	1
rpsT	1.23916	1.23916	0.003957145	|	rpsT	1.03000	1.03000	16803	0.002801068	|	1.20307	|	5	ribosome	1
rpmH	1.42873	1.42873	0.002404101	|	rpmH	1.63628	1.63628	11827	0.002249917	|	0.87316	|	6	ribosome	1
rplK	1.12193	1.12193	0.005856460	|	rplK	0.98453	0.98453	26837	0.004271801	|	1.13956	|	7	ribosome	1
rplA	1.05011	1.05011	0.009041395	|	rplA	1.18810	1.18810	54713	0.008458686	|	0.88386	|	8	ribosome	1
rpsG	1.10712	1.10712	0.007288511	|	rpsG	1.20691	1.20691	36638	0.005789879	|	0.91732	|	9	ribosome	1
rpsJ	1.16312	1.16312	0.004400024	|	rpsJ	1.19545	1.19545	22959	0.003762403	|	0.97295	|	10	ribosome	1
rplC	0.86446	0.86446	0.006646639	|	rplC	1.03077	1.03077	42572	0.006614216	|	0.83866	|	11	ribosome	1
rplB	0.92383	0.92383	0.009281696	|	rplB	1.19084	1.19084	65905	0.010115628	|	0.77578	|	12	ribosome	1
rpsS	0.87782	0.87782	0.002964948	|	rpsS	0.80128	0.80128	13734	0.002276992	|	1.09552	|	13	ribosome	1
rplV	0.97433	0.97433	0.003937172	|	rplV	0.86424	0.86424	18561	0.003010469	|	1.12739	|	14	ribosome	1
rpsC	0.83804	0.83804	0.007184615	|	rpsC	1.04285	1.04285	45009	0.006978466	|	0.80361	|	15	ribosome	1
rpsQ	0.86457	0.86457	0.002665342	|	rpsQ	0.61845	0.61845	9962	0.001662955	|	1.39796	|	16	ribosome	1
rplN	0.86301	0.86301	0.003900720	|	rplN	1.02901	1.02901	24012	0.003867425	|	0.83868	|	17	ribosome	1
rplE	0.81654	0.81654	0.005375561	|	rplE	0.94788	0.94788	33277	0.005213432	|	0.86144	|	18	ribosome	1
rpsH	0.80363	0.80363	0.003839594	|	rpsH	0.76272	0.76272	19373	0.003099642	|	1.05364	|	19	ribosome	1
rplF	0.85858	0.85858	0.005589023	|	rplF	0.57964	0.57964	20349	0.003188047	|	1.48123	|	20	ribosome	1
rplR	0.79989	0.79989	0.003438602	|	rplR	0.87792	0.87792	20124	0.003245913	|	0.91112	|	21	ribosome	1
rpsE	0.83924	0.83924	0.005153929	|	rpsE	1.01547	1.01547	32923	0.005181810	|	0.82645	|	22	ribosome	1
rpsM	0.86641	0.86641	0.003756449	|	rpsM	0.64964	0.64964	15025	0.002421763	|	1.33366	|	23	ribosome	1
rpsB	1.04919	1.04919	0.009304089	|	rpsB	1.10683	1.10683	54170	0.008353565	|	0.94793	|	24	ribosome	1
rpsD	1.15452	1.15452	0.008749184	|	rpsD	0.92465	0.92465	36471	0.005678941	|	1.24861	|	25	ribosome	1
rplJ	1.00890	1.00890	0.006121454	|	rplJ	0.85501	0.85501	27721	0.004362957	|	1.17999	|	26	ribosome	1
rplL	3.45462	3.45462	0.015359948	|	rplL	6.13626	6.13626	144458	0.023249903	|	0.56298	|	27	ribosome	1
rpsL	1.01342	1.01342	0.004617888	|	rpsL	1.20816	1.20816	32185	0.005131382	|	0.83881	|	28	ribosome	1
rplD	0.95947	0.95947	0.007094283	|	rplD	0.96641	0.96641	39515	0.006142178	|	0.99281	|	29	ribosome	1
rplW	0.75735	0.75735	0.002781299	|	rplW	0.87255	0.87255	15496	0.002559522	|	0.86797	|	30	ribosome	1
rplP	0.95882	0.95882	0.004793051	|	rplP	1.09071	1.09071	30407	0.004832493	|	0.87908	|	31	ribosome	1
rpmC	0.89205	0.89205	0.002059818	|	rpmC	0.33597	0.33597	3955	0.000687818	|	2.65514	|	32	ribosome	1
rplX	0.57847	0.57847	0.002209639	|	rplX	0.55800	0.55800	10832	0.001773234	|	1.03668	|	33	ribosome	1
rpmD	0.80428	0.80428	0.001738615	|	rpmD	0.86679	0.86679	8950	0.001589139	|	0.92789	|	34	ribosome	1
rplO	0.85653	0.85653	0.004534209	|	rplO	0.73941	0.73941	20919	0.003321212	|	1.15840	|	35	ribosome	1
rpmJ	0.86549	0.86549	0.001201212	|	rpmJ	1.04784	1.04784	6059	0.001216671	|	0.82597	|	36	ribosome	1
rpsK	0.99686	0.99686	0.004726092	|	rpsK	1.30699	1.30699	32928	0.005271582	|	0.76271	|	37	ribosome	1
rplQ	1.12606	1.12606	0.005255659	|	rplQ	1.14177	1.14177	26172	0.004221414	|	0.98625	|	38	ribosome	1
rplM	0.87292	0.87292	0.004556647	|	rplM	1.13752	1.13752	31947	0.005074648	|	0.76739	|	39	ribosome	1
rpsI	1.28060	1.28060	0.006118475	|	rpsI	1.18844	1.18844	29696	0.004757114	|	1.07755	|	40	ribosome	1
rpmB	1.29694	1.29694	0.003711574	|	rpmB	1.25998	1.25998	13790	0.002425485	|	1.02934	|	41	ribosome	1
rpsP	1.18489	1.18489	0.003565540	|	rpsP	1.54648	1.54648	25868	0.004300142	|	0.76618	|	42	ribosome	1
rplS	1.13682	1.13682	0.004803213	|	rplS	0.73747	0.73747	16600	0.002681565	|	1.54151	|	43	ribosome	1
rpsO	1.13226	1.13226	0.003699198	|	rpsO	0.75677	0.75677	12502	0.002081152	|	1.49616	|	44	ribosome	1
rpmA	1.01614	1.01614	0.003170073	|	rpmA	1.21051	1.21051	21248	0.003513888	|	0.83943	|	45	ribosome	1
rplU	1.07788	1.07788	0.004077566	|	rplU	0.81639	0.81639	15679	0.002569381	|	1.32030	|	46	ribosome	1
rplT	0.83604	0.83604	0.003624771	|	rplT	1.04195	1.04195	23669	0.003820544	|	0.80237	|	47	ribosome	1
rpmI	1.18212	1.18212	0.002816730	|	rpmI	1.05843	1.05843	12459	0.002166880	|	1.11686	|	48	ribosome	1
rplI	1.01787	1.01787	0.005575791	|	rplI	0.09751	0.09751	2819	0.000446931	|	10.43852	|	49	ribosome	1
rpsR	1.12226	1.12226	0.003087623	|	rpsR	1.08155	1.08155	15634	0.002643817	|	1.03765	|	50	ribosome	1
rpsF	1.24218	1.24218	0.005980716	|	rpsF	0.84770	0.84770	15055	0.002486630	|	1.46535	|	51	ribosome	1
rplY	1.00314	1.00314	0.003462177	|	ctc	0.02680	0.02680	1079	0.000167853	|	37.43456	|	52	ribosome	1
tufA	NaN	NaN	NaN	|	tufA	4.44040	NaN	354869	0.053865225	|	NaN	|	53	translation_factors	2
tufB	4.22966	4.22966	0.061353049	|	-	NaN	4.44040	NaN	NaN	|	0.95254	|	53	translation_factors	2
efp	0.30545	0.30545	0.002112196	|	efp	0.24288	0.24288	8828	0.001380389	|	1.25763	|	54	translation_factors	2
infA	0.22249	0.22249	0.000587536	|	infA	0.34785	0.34785	4525	0.000775900	|	0.63963	|	55	translation_factors	2
infB	0.10084	0.10084	0.003305740	|	infB	0.10227	0.10227	14931	0.002240514	|	0.98606	|	56	translation_factors	2
infC	0.16525	0.16525	0.001093982	|	infC	0.23556	0.23556	7978	0.001252382	|	0.70153	|	57	translation_factors	2
fusA	0.61465	0.61465	0.015936748	|	fusA	0.94104	0.94104	132728	0.019926720	|	0.65317	|	58	translation_factors	2
tsf	0.69479	0.69479	0.007236507	|	tsf	0.62595	0.62595	36711	0.005623163	|	1.10998	|	59	translation_factors	2
prfB	0.07327	0.07327	0.000988995	|	prfB	0.04811	0.04811	3551	0.000540055	|	1.52278	|	60	translation_factors	2
prfA	0.00774	0.00774	0.000102511	|	prfA	0.07824	0.07824	5607	0.000853477	|	0.09886	|	61	translation_factors	2
frr	0.17030	0.17030	0.001158820	|	frr	0.22668	0.22668	8239	0.001288299	|	0.75131	|	62	translation_factors	2
rimL	0.00127	NaN	0.000008367	|	ynaD	0.00013	NaN	4	0.000000695	|	NaN	|	63	ribosome_maturation_modification_assembly	3
rimJ	0.00264	NaN	0.000018868	|	yoaA	0.00037	NaN	13	0.000002000	|	NaN	|	63	ribosome_maturation_modification_assembly	3
-	NaN	NaN	NaN	|	yjcK	0.00039	NaN	14	0.000002192	|	NaN	|	63	ribosome_maturation_modification_assembly	3
-	NaN	0.00392	NaN	|	ydaF	0.00099	0.00188	36	0.000005560	|	2.07783	|	63	ribosome_maturation_modification_assembly	3
rimI	0.00457	0.00457	0.000024839	|	rimI	0.00544	0.00544	160	0.000025283	|	0.83865	|	64	ribosome_maturation_modification_assembly	3
deaD	0.06735	NaN	0.001560170	|	deaD	0.01820	NaN	1766	0.000266920	|	NaN	|	65	ribosome_maturation_modification_assembly	3
dbpA	0.00188	NaN	0.000031710	|	cshB	0.04134	NaN	3663	0.000554564	|	NaN	|	65	ribosome_maturation_modification_assembly	3
rhlE	0.00595	NaN	0.000099510	|	yfmL	0.02362	NaN	1790	0.000272099	|	NaN	|	65	ribosome_maturation_modification_assembly	3
srmB	0.01697	0.09216	0.000277502	|	cshA	0.22118	0.30434	22929	0.003460287	|	0.30283	|	65	ribosome_maturation_modification_assembly	3
prmB	0.01378	NaN	0.000157184	|	prmC	0.00929	NaN	535	0.000082030	|	NaN	|	66	ribosome_maturation_modification_assembly	3
prmC	0.00137	0.01515	0.000013999	|	-	NaN	0.00929	NaN	NaN	|	1.63087	|	66	ribosome_maturation_modification_assembly	3
rluC	0.01781	NaN	0.000209181	|	rluD	0.04154	NaN	2522	0.000385872	|	NaN	|	67	ribosome_maturation_modification_assembly	3
rluD	0.01741	0.03522	0.000208867	|	-	NaN	0.04154	NaN	NaN	|	0.84785	|	67	ribosome_maturation_modification_assembly	3
rlmC	0.00189	NaN	0.000026117	|	yefA	0.01472	NaN	1368	0.000206910	|	NaN	|	68	ribosome_maturation_modification_assembly	3
rlmD	0.00367	0.00557	0.000058573	|	-	NaN	0.01472	NaN	NaN	|	0.37810	|	68	ribosome_maturation_modification_assembly	3
rsuA	0.01815	NaN	0.000154271	|	rluB	0.03746	NaN	1818	0.000280424	|	NaN	|	69	ribosome_maturation_modification_assembly	3
rluE	0.00266	NaN	0.000021226	|	ytzG	0.00757	NaN	360	0.000055515	|	NaN	|	69	ribosome_maturation_modification_assembly	3
rluB	0.05076	NaN	0.000543614	|	-	NaN	NaN	NaN	NaN	|	NaN	|	69	ribosome_maturation_modification_assembly	3
rluF	0.00379	0.07536	0.000040461	|	-	NaN	0.04503	NaN	NaN	|	1.67352	|	69	ribosome_maturation_modification_assembly	3
rlmI	0.02237	0.02237	0.000326068	|	ywbD	0.01083	0.01083	865	0.000131320	|	2.06593	|	70	ribosome_maturation_modification_assembly	3
rsmG	0.01614	0.01614	0.000122924	|	gidB	0.02868	0.02868	1362	0.000210346	|	0.56278	|	72	ribosome_maturation_modification_assembly	3
trmL	0.00682	0.00682	0.000039382	|	cspR	0.04768	0.04768	1487	0.000234555	|	0.14308	|	73	ribosome_maturation_modification_assembly	3
rlmB	0.01649	0.01649	0.000147471	|	rlmB	0.02093	0.02093	1037	0.000159867	|	0.78807	|	74	ribosome_maturation_modification_assembly	3
rsmA	0.02419	0.02419	0.000243050	|	ksgA	0.02069	0.02069	1209	0.000185279	|	1.16899	|	75	ribosome_maturation_modification_assembly	3
rimM	0.04540	0.04540	0.000303920	|	rimM	0.03026	0.03026	1031	0.000161834	|	1.50018	|	76	ribosome_maturation_modification_assembly	3
rnc	0.02478	0.02478	0.000206075	|	rnc	0.02846	0.02846	1411	0.000217434	|	0.87070	|	77	ribosome_maturation_modification_assembly	3
ybeY	0.01177	0.01177	0.000067060	|	yqfG	0.02127	0.02127	650	0.000102702	|	0.55316	|	78	ribosome_maturation_modification_assembly	3
rlmN	0.02839	0.02839	0.000401367	|	yloN	0.03619	0.03619	2646	0.000402575	|	0.78440	|	80	ribosome_maturation_modification_assembly	3
rsmI	0.00696	0.00696	0.000073270	|	yabC	0.01190	0.01190	695	0.000106506	|	0.58512	|	81	ribosome_maturation_modification_assembly	3
rlmL	0.01285	0.01285	0.000332177	|	ypsC	0.02708	0.02708	2102	0.000319359	|	0.47452	|	82	ribosome_maturation_modification_assembly	3
rsmD	0.00544	0.00544	0.000039634	|	ylbH	0.01371	0.01371	495	0.000077476	|	0.39705	|	83	ribosome_maturation_modification_assembly	3
rlmH	0.00803	0.00803	0.000045748	|	yydA	0.00667	0.00667	207	0.000032615	|	1.20332	|	84	ribosome_maturation_modification_assembly	3
obgE	0.03339	0.03339	0.000479378	|	obgE	0.06363	0.06363	5506	0.000834152	|	0.52468	|	85	ribosome_maturation_modification_assembly	3
era	0.02069	0.02069	0.000229167	|	era	0.03862	0.03862	2329	0.000356373	|	0.53562	|	86	ribosome_maturation_modification_assembly	3
der	0.02402	0.02402	0.000433449	|	engA	0.05074	0.05074	4474	0.000677521	|	0.47346	|	87	ribosome_maturation_modification_assembly	3
rsgA	0.00942	0.00942	0.000121306	|	yloQ	0.00755	0.00755	451	0.000069001	|	1.24657	|	89	ribosome_maturation_modification_assembly	3
rbfA	0.04514	0.04514	0.000220660	|	rbfA	0.06921	0.06921	1544	0.000249550	|	0.65220	|	90	ribosome_maturation_modification_assembly	3
typA	0.12587	0.12587	0.002813743	|	bipA	0.14693	0.14693	18297	0.002752172	|	0.85667	|	91	ribosome_maturation_modification_assembly	3
lysS	0.11606	NaN	0.002158251	|	lysS	0.10380	NaN	10504	0.001585888	|	NaN	|	92	tRNA_loading	4
lysU	0.01201	0.12807	0.000223295	|	-	NaN	0.10380	NaN	NaN	|	1.23380	|	92	tRNA_loading	4
thrS	0.08835	NaN	0.002088934	|	thrS	0.09087	NaN	11897	0.001788153	|	NaN	|	93	tRNA_loading	4
-	NaN	0.08835	NaN	|	thrZ	0.00324	0.09411	420	0.000063157	|	0.93885	|	93	tRNA_loading	4
tyrS	0.05833	NaN	0.000910599	|	tyrS	0.09704	NaN	8276	0.001254240	|	NaN	|	94	tRNA_loading	4
-	NaN	0.05833	NaN	|	tyrZ	0.00099	0.09803	83	0.000012572	|	0.59502	|	94	tRNA_loading	4
hisS	0.02757	NaN	0.000430328	|	hisS	0.04789	NaN	4104	0.000621937	|	NaN	|	95	tRNA_loading	4
-	NaN	0.02757	NaN	|	hisZ	0.00012	0.04801	9	0.000001387	|	0.57419	|	95	tRNA_loading	4
gltX	0.09809	0.09809	0.001701103	|	gltX	0.07458	0.07458	7300	0.001102994	|	1.31517	|	96	tRNA_loading	4
argS	0.03580	0.03580	0.000760647	|	argS	0.07069	0.07069	7985	0.001203093	|	0.50641	|	97	tRNA_loading	4
metG	0.04788	0.04788	0.001193771	|	metS	0.03802	0.03802	5143	0.000772607	|	1.25923	|	98	tRNA_loading	4
cysS	0.03621	0.03621	0.000614705	|	cysS	0.02632	0.02632	2484	0.000375568	|	1.37596	|	99	tRNA_loading	4
proS	0.08879	0.08879	0.001870282	|	proS	0.06599	0.06599	7564	0.001139326	|	1.34543	|	100	tRNA_loading	4
asnS	0.12736	0.12736	0.002185221	|	asnC	0.13629	0.13629	11849	0.001794927	|	0.93443	|	101	tRNA_loading	4
serS	0.08623	0.08623	0.001365121	|	serS	0.07683	0.07683	6600	0.001000078	|	1.12230	|	102	tRNA_loading	4
alaS	0.06203	0.06203	0.002001582	|	alaS	0.06617	0.06617	11874	0.001777175	|	0.93753	|	103	tRNA_loading	4
pheS	0.06526	0.06526	0.000785548	|	pheS	0.05529	0.05529	3825	0.000582896	|	1.18029	|	104	tRNA_loading	4
trpS	0.05701	0.05701	0.000700905	|	trpS	0.04430	0.04430	2937	0.000448063	|	1.28685	|	105	tRNA_loading	4
ileS	0.04487	0.04487	0.001550252	|	ileS	0.08384	0.08384	15790	0.002361981	|	0.53518	|	106	tRNA_loading	4
glyS	0.09476	0.09476	0.002404675	|	glyS	0.05131	0.05131	7099	0.001066111	|	1.84693	|	107	tRNA_loading	4
glyQ	0.09032	0.09032	0.001007238	|	glyQ	0.05533	0.05533	3268	0.000500408	|	1.63239	|	108	tRNA_loading	4
valS	0.06516	0.06516	0.002282523	|	valS	0.07856	0.07856	14131	0.002114910	|	0.82939	|	110	tRNA_loading	4
pheT	0.06262	0.06262	0.001833544	|	pheT	0.05856	0.05856	9614	0.001440487	|	1.06926	|	111	tRNA_loading	4
leuS	0.05894	0.05894	0.001866909	|	leuS	0.08620	0.08620	14152	0.002120322	|	0.68372	|	113	tRNA_loading	4
aspS	0.06068	0.06068	0.001318330	|	aspS	0.07667	0.07667	9231	0.001389317	|	0.79135	|	115	tRNA_loading	4
rluA	0.00427	NaN	0.000034428	|	yhcT	0.00436	NaN	264	0.000040389	|	NaN	|	116	tRNA_maturation_modification	5
truC	0.00404	0.00831	0.000038647	|	yjbO	0.00379	0.00815	214	0.000032848	|	1.02010	|	116	tRNA_maturation_modification	5
tsaB	0.01360	0.01360	0.000115595	|	ydiC	0.01828	0.01828	831	0.000128475	|	0.74395	|	117	tRNA_maturation_modification	5
tsaC	0.01749	0.01749	0.000122205	|	ywlC	0.01161	0.01161	808	0.000123130	|	1.50572	|	118	tRNA_maturation_modification	5
dusA	0.00977	NaN	0.000118626	|	dusB	0.01614	NaN	1080	0.000164697	|	NaN	|	119	tRNA_maturation_modification	5
dusB	0.00257	NaN	0.000030379	|	dusC	0.01563	NaN	1020	0.000155724	|	NaN	|	119	tRNA_maturation_modification	5
dusC	0.00143	0.01377	0.000016599	|	-	NaN	0.03177	NaN	NaN	|	0.43336	|	119	tRNA_maturation_modification	5
miaB	0.03771	NaN	0.000658186	|	rimO	0.03720	NaN	3396	0.000513838	|	NaN	|	120	tRNA_maturation_modification	5
-	NaN	0.03771	NaN	|	ymcB	0.03746	0.07466	3868	0.000583724	|	0.50510	|	120	tRNA_maturation_modification	5
yjdI	NaN	0.00000	NaN	|	ybaK	0.00000	0.00000	0	0.000000000	|	NaN	|	121	tRNA_maturation_modification	5
mnmG	0.01692	0.01692	0.000391861	|	gidA	0.03515	0.03515	4494	0.000675677	|	0.48120	|	123	tRNA_maturation_modification	5
tilS	0.00358	0.00358	0.000056927	|	tilS	0.00309	0.00309	296	0.000044683	|	1.15773	|	124	tRNA_maturation_modification	5
folD	0.03153	0.03153	0.000334230	|	folD	0.04559	0.04559	2580	0.000395636	|	0.69163	|	125	tRNA_maturation_modification	5
queD	0.01990	0.01990	0.000089442	|	queD	0.01497	0.01497	433	0.000068600	|	1.32931	|	126	tRNA_maturation_modification	5
queE	0.00817	0.00817	0.000067059	|	queE	0.01511	0.01511	730	0.000112669	|	0.54088	|	127	tRNA_maturation_modification	5
trmD	0.01299	0.01299	0.000121865	|	trmD	0.01225	0.01225	592	0.000091295	|	1.06057	|	129	tRNA_maturation_modification	5
rph	0.03902	0.03902	0.000327323	|	rph	0.04126	0.04126	2011	0.000310115	|	0.94577	|	130	tRNA_maturation_modification	5
rnpA	0.01417	0.01417	0.000061959	|	rnpA	0.01060	0.01060	234	0.000037914	|	1.33617	|	131	tRNA_maturation_modification	5
miaA	0.00343	0.00343	0.000039930	|	miaA	0.00675	0.00675	425	0.000064984	|	0.50852	|	132	tRNA_maturation_modification	5
truA	0.00654	0.00654	0.000064957	|	truA	0.00502	0.00502	247	0.000038072	|	1.30131	|	133	tRNA_maturation_modification	5
truB	0.01115	0.01115	0.000128908	|	truB	0.01245	0.01245	772	0.000117977	|	0.89555	|	134	tRNA_maturation_modification	5
pcnB	0.01109	0.01109	0.000189840	|	cca	0.00519	0.00519	416	0.000063115	|	2.13671	|	135	tRNA_maturation_modification	5
mnmA	0.01601	0.01601	0.000216904	|	mnmA	0.02395	0.02395	1790	0.000272204	|	0.66859	|	136	tRNA_maturation_modification	5
tgt	0.05978	0.05978	0.000825348	|	tgt	0.05014	0.05014	3852	0.000585253	|	1.19236	|	137	tRNA_maturation_modification	5
queA	0.00994	0.00994	0.000130279	|	queA	0.03871	0.03871	2662	0.000405740	|	0.25679	|	138	tRNA_maturation_modification	5
fmt	0.02020	0.02020	0.000234248	|	fmt	0.02461	0.02461	1565	0.000239140	|	0.82091	|	139	tRNA_maturation_modification	5
queC	0.01443	0.01443	0.000122610	|	queC	0.02517	0.02517	1091	0.000169178	|	0.57320	|	140	tRNA_maturation_modification	5
queG	0.00079	0.00079	0.000011007	|	yhbA	0.00135	0.00135	105	0.000015923	|	0.58577	|	141	tRNA_maturation_modification	5
mnmE	0.00766	0.00766	0.000128081	|	trmE	0.01295	0.01295	1203	0.000181985	|	0.59181	|	142	tRNA_maturation_modification	5
rbn	0.00342	0.00342	0.000038375	|	yqjK	0.00689	0.00689	424	0.000064805	|	0.49642	|	143	tRNA_maturation_modification	5
trmI	0.03180	0.03180	0.000279611	|	trmB	0.04896	0.04896	2063	0.000320157	|	0.64939	|	144	tRNA_maturation_modification	5
queF	0.01112	0.01112	0.000115378	|	ykvM	0.06474	0.06474	2086	0.000328375	|	0.17172	|	146	tRNA_maturation_modification	5
thiI	0.02797	0.02797	0.000496499	|	ytbJ	0.02109	0.02109	1708	0.000259110	|	1.32622	|	147	tRNA_maturation_modification	5
tsaD	0.01437	0.01437	0.000178319	|	gcp	0.01815	0.01815	1263	0.000192412	|	0.79210	|	148	tRNA_maturation_modification	5
tsaE	0.00657	0.00657	0.000036979	|	ydiB	0.01744	0.01744	537	0.000084737	|	0.37690	|	149	tRNA_maturation_modification	5
tcdA	0.01072	0.01072	0.000105681	|	yrvM	0.05248	0.05248	2655	0.000408930	|	0.20417	|	150	tRNA_maturation_modification	5
ybaK	0.01119	0.01119	0.000065421	|	yjdI	0.00350	0.00350	108	0.000017096	|	3.20013	|	151	tRNA_maturation_modification	5
def	0.02839	NaN	0.000176448	|	def	0.02052	NaN	640	0.000100967	|	NaN	|	152	other	6
-	NaN	0.02839	NaN	|	defB	0.03467	0.05519	1253	0.000195972	|	0.51441	|	152	other	6
map	0.06913	NaN	0.000671589	|	mapA	0.05483	NaN	2706	0.000417186	|	NaN	|	153	other	6
-	NaN	0.06913	NaN	|	yflG	0.03365	0.08849	1668	0.000257081	|	0.78121	|	153	other	6
smpB	0.03604	0.03604	0.000212025	|	smpB	0.01415	0.01415	429	0.000067858	|	2.54776	|	155	other	6
rsfS	0.03634	0.03634	0.000140144	|	yqeL	0.11033	0.11033	2483	0.000401164	|	0.32937	|	156	other	6
pth	0.01436	0.01436	0.000102474	|	pth	0.02294	0.02294	848	0.000132470	|	0.62602	|	157	other	6
dtd	0.00958	0.00958	0.000051044	|	yrvI	0.00119	0.00119	30	0.000004845	|	8.02867	|	158	other	6
yhbY	0.12579	0.12579	0.000448032	|	yqeI	0.07166	0.07166	1287	0.000212384	|	1.75540	|	160	other	6
hslR	0.00494	0.00494	0.000024137	|	yabO	0.03592	0.03592	571	0.000095494	|	0.13745	|	161	other	6
rimP	0.04493	0.04493	0.000251078	|	ylxS	0.05272	0.05272	1600	0.000252927	|	0.85216	|	162	other	6
rpoA	0.34786	0.34786	0.004216624	|	rpoA	0.25166	0.25166	15851	0.002422248	|	1.38227	|	163	RNA_polymerase	7
rpoB	0.11801	0.11801	0.005839191	|	rpoB	0.14024	0.14024	34288	0.005116312	|	0.84149	|	164	RNA_polymerase	7
rpoC	0.12821	0.12821	0.006651457	|	rpoC	0.14087	0.14087	34617	0.005165142	|	0.91016	|	165	RNA_polymerase	7
rpoZ	0.21539	0.21539	0.000720223	|	rpoZ	0.12826	0.12826	1536	0.000266505	|	1.67924	|	166	RNA_polymerase	7
rpoD	0.08626	0.08626	0.001948999	|	sigA	0.05692	0.05692	4255	0.000647001	|	1.51538	|	167	RNA_polymerase	7
greA	0.06699	NaN	0.000389563	|	greA	0.19136	NaN	5849	0.000923870	|	NaN	|	168	transcription_elongation_termination	8
greB	0.00321	0.07020	0.000018646	|	-	NaN	0.19136	NaN	NaN	|	0.36684	|	168	transcription_elongation_termination	8
nusG	0.13611	0.13611	0.000906946	|	nusG	0.12379	0.12379	4295	0.000673288	|	1.09954	|	169	transcription_elongation_termination	8
nusA	0.07935	0.07935	0.001447693	|	nusA	0.09524	0.09524	7120	0.001082623	|	0.83315	|	170	transcription_elongation_termination	8
rho	0.13090	0.13090	0.002021179	|	rho	0.04030	0.04030	3479	0.000527039	|	3.24806	|	171	transcription_elongation_termination	8
