# Supplementary material for: First-principles model of optimal translation factors stoichiometry
Source: eLife. 2021 Sep 30;10:e69222. doi: 10.7554/eLife.69222 (PMC8530515; doi:10.7554/eLife.69222)
Supplement: Figure 3—source code 1. [file elife-69222-fig3-code1.zip › computer_code_20210721/dependencies/20161112_Ecoli_protein_levels_proteome_fraction_MOPS_complete.txt]

aaeA	62	0.000005167
aaeB	16	0.000002819
aaeR	203	0.000016864
aaeX	NaN	NaN
aas	188	0.000036363
aat	151	0.000009496
abgA	9	0.000001055
abgB	NaN	NaN
abgR	27	0.000002192
abgT	NaN	NaN
abrB	13	0.000001216
accA	10155	0.000870944
accB	34495	0.001445191
accC	13890	0.001677257
accD	8774	0.000717081
aceA	1483	0.000173089
aceB	591	0.000084726
aceE	66813	0.015943909
aceF	60155	0.010194264
aceK	9	0.000001399
ackA	35607	0.003830070
acnA	238	0.000057051
acnB	7764	0.001806790
acpH	190	0.000009852
acpP	357865	0.007480443
acpS	372	0.000012582
acpT	474	0.000024834
acrA	3861	0.000412191
acrB	2074	0.000585355
acrD	56	0.000015624
acrE	NaN	NaN
acrF	5	0.000001391
acrR	240	0.000013866
acs	150	0.000026308
actP	15	0.000002215
ada	21	0.000001999
add	724	0.000064822
ade	738	0.000116724
adhE	3485	0.000835394
adhP	20	0.000001807
adiA	NaN	NaN
adiC	NaN	NaN
adiY	37	0.000002516
adk	20646	0.001187261
adrA	NaN	NaN
adrB	NaN	NaN
aegA	13	0.000002305
aer	10	0.000001361
aes	35	0.000003002
afuC	NaN	NaN
agaB	NaN	NaN
agaC	NaN	NaN
agaD	NaN	NaN
agaI	NaN	NaN
agaR	629	0.000045482
agaS	NaN	NaN
agaV	36	0.000001518
agp	86	0.000009551
ahpC	92449	0.004644537
ahpF	5698	0.000798465
aidB	19	0.000002765
ais	112	0.000006019
alaA	2267	0.000246901
alaC	1203	0.000133286
alaS	8493	0.002001582
aldA	555	0.000071499
aldB	NaN	NaN
alkA	32	0.000002426
alkB	22	0.000001277
allA	NaN	NaN
allB	NaN	NaN
allC	NaN	NaN
allD	NaN	NaN
allR	1771	0.000129011
allS	NaN	NaN
alpA	NaN	NaN
alr	586	0.000056567
alsA	NaN	NaN
alsB	81	0.000006773
alsC	NaN	NaN
alsE	23	0.000001428
alsK	12	0.000000997
alx	342	0.000029516
amiA	676	0.000052519
amiB	343	0.000041049
amiC	410	0.000045978
amiD	141	0.000010461
amn	521	0.000067820
ampC	587	0.000059507
ampD	269	0.000013225
ampE	129	0.000009849
ampG	259	0.000034203
ampH	460	0.000047623
amtB	NaN	NaN
amyA	16	0.000002130
anmK	217	0.000021531
ansA	1699	0.000154403
ansB	75	0.000007018
ansP	285	0.000038250
apaG	113	0.000003791
apaH	453	0.000034097
apbE	191	0.000018026
aphA	274	0.000017453
appA	16	0.000001859
appB	NaN	NaN
appC	12	0.000001659
appY	86	0.000005756
apt	15434	0.000758772
aqpZ	63	0.000003911
araA	19	0.000002555
araB	NaN	NaN
araC	105	0.000008242
araD	NaN	NaN
araE	25	0.000003174
araF	NaN	NaN
araG	NaN	NaN
araH	NaN	NaN
araJ	41	0.000004344
arcA	8000	0.000511719
arcB	226	0.000047302
argA	28	0.000003336
argB	125	0.000008668
argC	57	0.000005119
argD	637	0.000069548
argE	372	0.000038312
argF	209	0.000018769
argG	1296	0.000155798
argH	337	0.000041419
argI	63	0.000005658
argK	NaN	NaN
argO	419	0.000023757
argP	789	0.000062997
argR	3610	0.000151243
argS	4901	0.000760647
argT	427	0.000029841
ariR	NaN	NaN
arnA	74	0.000013138
arnB	105	0.000010701
arnC	61	0.000005281
arnD	NaN	NaN
arnE	NaN	NaN
arnF	NaN	NaN
arnT	NaN	NaN
aroA	1248	0.000143310
aroB	770	0.000074950
aroC	1258	0.000122112
aroD	572	0.000038743
aroE	1144	0.000083644
aroF	361	0.000034556
aroG	4959	0.000466683
aroH	1341	0.000125477
aroK	12633	0.000587068
aroL	386	0.000018042
aroM	306	0.000018503
aroP	832	0.000102258
arpA	NaN	NaN
arrD	NaN	NaN
arrQ	NaN	NaN
arsB	48	0.000005538
arsC	287	0.000010865
arsR	82	0.000002575
artI	3323	0.000217027
artJ	544	0.000035529
artM	484	0.000028875
artP	1392	0.000090538
artQ	512	0.000032750
ascB	71	0.000009051
ascF	NaN	NaN
ascG	219	0.000019843
asd	7060	0.000696706
aslA	NaN	NaN
aslB	NaN	NaN
asmA	138	0.000022904
asnA	5147	0.000456670
asnB	1811	0.000269861
asnC	694	0.000028328
asnS	17436	0.002185221
aspA	1119	0.000143856
aspC	4498	0.000478985
aspS	8307	0.001318330
asr	62	0.000001696
astA	NaN	NaN
astB	NaN	NaN
astC	NaN	NaN
astD	NaN	NaN
astE	NaN	NaN
atoA	NaN	NaN
atoB	NaN	NaN
atoC	42	0.000005207
atoD	NaN	NaN
atoE	NaN	NaN
atoS	NaN	NaN
atpA	30696	0.004235360
atpB	10508	0.000765470
atpC	12695	0.000473782
atpD	30603	0.003785999
atpE	112959	0.002391581
atpF	17866	0.000748508
atpG	9832	0.000758564
atpH	9335	0.000443856
atpI	151	0.000005107
avtA	1923	0.000215646
azoR	1521	0.000082144
azuC	7848	0.000061253
bacA	1735	0.000127322
baeR	555	0.000035799
baeS	26	0.000003266
bamA	3904	0.000850726
bamB	3080	0.000324669
bamC	2653	0.000245385
bamD	6620	0.000435919
bamE	5689	0.000172506
barA	141	0.000034824
basR	663	0.000039554
basS	238	0.000023230
bax	717	0.000052810
bcp	9932	0.000416108
bcr	235	0.000025025
bcsA	10	0.000002346
bcsB	91	0.000019071
bcsC	39	0.000011962
bcsE	332	0.000046702
bcsF	217	0.000003660
bcsG	290	0.000043604
bcsZ	39	0.000003859
bdm	NaN	NaN
betA	131	0.000019591
betB	335	0.000044149
betI	59	0.000003091
betT	82	0.000014934
bfd	327	0.000005603
bfr	192	0.000008147
bglA	2950	0.000380039
bglB	NaN	NaN
bglF	NaN	NaN
bglG	NaN	NaN
bglH	NaN	NaN
bglJ	NaN	NaN
bglX	769	0.000158260
bhsA	2282	0.000052000
bioA	1958	0.000225895
bioB	4948	0.000460321
bioC	551	0.000037172
bioD	2362	0.000142821
bioF	818	0.000084466
bioH	661	0.000045483
birA	515	0.000044446
bisC	241	0.000050376
blc	28	0.000001331
blr	828	0.000009062
bolA	1945	0.000054790
borD	20983	0.000545906
brnQ	3561	0.000420417
bsmA	144	0.000004211
bssR	NaN	NaN
bssS	148	0.000003333
btuB	2295	0.000379043
btuC	81	0.000007100
btuD	112	0.000007496
btuE	383	0.000018829
btuF	141	0.000010082
btuR	257	0.000013534
cadA	NaN	NaN
cadB	NaN	NaN
cadC	45	0.000006197
caiA	47	0.000004803
caiB	29	0.000003158
caiC	35	0.000004914
caiD	NaN	NaN
caiE	NaN	NaN
caiF	62	0.000002180
caiT	NaN	NaN
can	8138	0.000481122
carA	456	0.000046841
carB	530	0.000153008
casA	NaN	NaN
casB	NaN	NaN
casC	18	0.000001757
casD	NaN	NaN
casE	NaN	NaN
cbl	NaN	NaN
cbpA	508	0.000041791
cbpM	477	0.000012923
cbrA	NaN	NaN
cbrB	32	0.000001332
cbrC	57	0.000002986
cca	258	0.000028585
ccmA	34	0.000001891
ccmB	25	0.000001478
ccmC	171	0.000011260
ccmD	211	0.000003899
ccmE	159	0.000006790
ccmF	48	0.000008354
ccmG	73	0.000003628
ccmH	83	0.000007811
cdaR	NaN	NaN
cdd	313	0.000024738
cdh	527	0.000035553
cdsA	735	0.000056312
cedA	663	0.000014216
cfa	1049	0.000107754
chaA	432	0.000042515
chaB	81	0.000001650
chaC	19	0.000001180
chbA	99	0.000003082
chbB	264	0.000007508
chbC	14	0.000001702
chbF	20	0.000002420
chbG	33	0.000002209
chbR	15	0.000001129
cheA	20	0.000003519
cheB	NaN	NaN
cheR	NaN	NaN
cheW	89	0.000003992
cheY	66	0.000002286
cheZ	41	0.000002358
chiA	97	0.000023409
chiP	NaN	NaN
chiQ	NaN	NaN
cho	110	0.000008724
chpB	111	0.000003455
chpS	421	0.000009367
cirA	79	0.000014090
citC	NaN	NaN
citD	NaN	NaN
citE	NaN	NaN
citF	NaN	NaN
citG	NaN	NaN
citT	NaN	NaN
citX	NaN	NaN
clcA	137	0.000017428
clcB	35	0.000003934
cld	6206	0.000543949
clpA	989	0.000201673
clpB	3312	0.000763617
clpP	6334	0.000352308
clpS	514	0.000014618
clpX	5857	0.000667841
cls	336	0.000043919
cmk	1997	0.000121826
cmoA	1571	0.000104294
cmoB	1115	0.000096828
cmtA	NaN	NaN
cmtB	NaN	NaN
cnu	1001	0.000019038
coaA	1020	0.000086657
coaD	1201	0.000051286
coaE	283	0.000015665
cobB	827	0.000062025
cobC	45	0.000002455
cobS	382	0.000025360
cobT	186	0.000017955
cobU	102	0.000004960
codA	1426	0.000163750
codB	587	0.000066142
cof	48	0.000003510
cohE	697	0.000041957
copA	117	0.000026251
corA	1650	0.000140180
cpdA	394	0.000029126
cpdB	479	0.000083366
cpsB	NaN	NaN
cpsG	NaN	NaN
cpxA	328	0.000040313
cpxP	279	0.000012440
cpxR	2893	0.000180379
crcB	798	0.000027204
creA	1423	0.000060001
creB	149	0.000009170
creC	35	0.000004462
creD	NaN	NaN
crl	8827	0.000315173
croE	NaN	NaN
crp	9767	0.000551143
crr	32738	0.001486123
csdA	307	0.000033105
csdE	813	0.000032092
csdL	1467	0.000105681
csgA	108	0.000004379
csgB	NaN	NaN
csgC	NaN	NaN
csgD	NaN	NaN
csgE	NaN	NaN
csgF	NaN	NaN
csgG	NaN	NaN
csiD	NaN	NaN
csiE	25	0.000002864
csiR	26	0.000001537
cspA	43957	0.000824188
cspB	119	0.000002263
cspC	106172	0.001962137
cspD	743	0.000014731
cspE	186416	0.003445106
cspF	NaN	NaN
cspG	162	0.000003037
cspH	NaN	NaN
cspI	NaN	NaN
csrA	18982	0.000309931
csrD	71	0.000012338
cstA	126	0.000023760
cueO	610	0.000084659
cueR	449	0.000016273
cusA	3	0.000000845
cusB	NaN	NaN
cusC	NaN	NaN
cusF	48	0.000001417
cusR	176	0.000010737
cusS	62	0.000008004
cutA	156	0.000004688
cutC	470	0.000031328
cvpA	429	0.000018666
cvrA	66	0.000010261
cyaA	372	0.000084868
cyaY	4479	0.000127377
cybB	1775	0.000083919
cycA	1356	0.000171405
cydA	1969	0.000276447
cydB	1735	0.000176819
cydC	367	0.000056564
cydD	467	0.000073862
cynR	152	0.000012218
cynS	96	0.000004022
cynT	24	0.000001412
cynX	NaN	NaN
cyoA	15769	0.001335452
cyoB	14005	0.002497766
cyoC	14872	0.000815197
cyoD	16777	0.000490664
cyoE	4102	0.000326416
cysA	36	0.000003533
cysB	1291	0.000112460
cysC	NaN	NaN
cysD	NaN	NaN
cysE	817	0.000059955
cysG	429	0.000052727
cysH	29	0.000001902
cysI	43	0.000006593
cysJ	34	0.000005478
cysK	2486	0.000215888
cysM	473	0.000038530
cysN	16	0.000002044
cysP	24	0.000002181
cysQ	902	0.000059638
cysS	4958	0.000614705
cysU	NaN	NaN
cysW	NaN	NaN
cysZ	828	0.000056306
cytR	290	0.000026589
dacA	4143	0.000448987
dacB	441	0.000056575
dacC	740	0.000079598
dacD	29	0.000003026
dadA	1586	0.000184257
dadX	744	0.000071218
dam	340	0.000025408
damX	4024	0.000463166
dapA	4514	0.000354341
dapB	2156	0.000158217
dapD	15404	0.001134564
dapE	1286	0.000129676
dapF	756	0.000055682
dbpA	258	0.000031710
dcd	1102	0.000057143
dcm	298	0.000037829
dcp	1114	0.000204077
dcrB	5984	0.000297409
dctA	459	0.000052831
dctR	NaN	NaN
dcuA	1831	0.000213214
dcuB	NaN	NaN
dcuC	NaN	NaN
dcuD	NaN	NaN
dcuR	296	0.000019013
dcuS	79	0.000011538
dcyD	618	0.000054500
ddlA	4072	0.000398552
ddlB	844	0.000069433
ddpA	NaN	NaN
ddpB	NaN	NaN
ddpC	NaN	NaN
ddpD	NaN	NaN
ddpF	NaN	NaN
ddpX	NaN	NaN
deaD	9221	0.001560170
dedA	767	0.000045139
dedD	937	0.000055396
def	3887	0.000176448
degP	2139	0.000272682
degQ	528	0.000064610
degS	406	0.000038754
deoA	349	0.000041297
deoB	2087	0.000228420
deoC	1596	0.000111108
deoD	13272	0.000852514
deoR	347	0.000023503
der	3289	0.000433449
dfp	1126	0.000122937
dgkA	1701	0.000055699
dgoA	NaN	NaN
dgoD	26	0.000002671
dgoK	10	0.000000785
dgoR	417	0.000025663
dgoT	NaN	NaN
dgsA	124	0.000013538
dgt	95	0.000012903
dhaK	165	0.000015794
dhaL	285	0.000016082
dhaM	415	0.000052793
dhaR	39	0.000006704
diaA	479	0.000025225
dicA	653	0.000023667
dicB	NaN	NaN
dicC	78	0.000001588
dinB	47	0.000004436
dinD	76	0.000005598
dinF	154	0.000019010
dinG	61	0.000011749
dinI	2164	0.000046981
dinJ	782	0.000018030
dinQ	NaN	NaN
djlA	762	0.000055509
djlB	NaN	NaN
djlC	NaN	NaN
dkgA	72	0.000005322
dkgB	607	0.000043564
dksA	21225	0.000860673
dld	603	0.000092613
dmlA	46	0.000004465
dmlR	53	0.000004374
dmsA	28	0.000006132
dmsB	32	0.000001763
dmsC	31	0.000002392
dmsD	663	0.000036342
dnaA	840	0.000105502
dnaB	694	0.000087912
dnaC	505	0.000033254
dnaE	328	0.000102372
dnaG	356	0.000055635
dnaJ	5688	0.000575090
dnaK	44581	0.007650978
dnaN	1764	0.000173603
dnaQ	988	0.000064527
dnaT	605	0.000029092
dnaX	262	0.000045317
dnaXgamma	327	0.000056677
dnaXtau	196	0.000033972
dosC	10	0.000001237
dosP	NaN	NaN
dpiA	229	0.000013908
dpiB	NaN	NaN
dppA	2460	0.000353991
dppB	356	0.000032449
dppC	391	0.000031535
dppD	501	0.000044047
dppF	552	0.000049571
dps	2131	0.000095588
dsbA	11119	0.000621450
dsbB	2221	0.000105005
dsbC	2167	0.000137445
dsbD	456	0.000069300
dsbG	543	0.000036194
dsdA	474	0.000056344
dsdC	135	0.000011288
dsdX	12	0.000001436
dsrB	2003	0.000033243
dtd	1311	0.000051044
dtpA	4722	0.000635009
dtpB	105	0.000013809
dtpD	48	0.000006365
dusA	1337	0.000118626
dusB	352	0.000030379
dusC	196	0.000016599
dut	6571	0.000266454
dxr	773	0.000082732
dxs	752	0.000125415
eamA	79	0.000006350
eamB	NaN	NaN
ebgA	NaN	NaN
ebgC	NaN	NaN
ebgR	240	0.000021100
ecnA	461	0.000005046
ecnB	1128	0.000014471
eco	2128	0.000092590
ecpD	NaN	NaN
eda	11006	0.000629945
edd	148	0.000024006
efeB	135	0.000015357
efeO	895	0.000090249
efp	41819	0.002112196
elaA	462	0.000018983
elaB	738	0.000019995
elaD	NaN	NaN
elbB	2434	0.000141934
elfA	44	0.000002116
elfC	NaN	NaN
elfD	NaN	NaN
elfG	17	0.000001627
emrA	770	0.000080753
emrB	181	0.000024925
emrD	439	0.000046512
emrE	510	0.000015053
emrK	NaN	NaN
emrY	NaN	NaN
emtA	1942	0.000105927
endA	163	0.000010295
eno	54222	0.006299375
entA	36	0.000002400
entB	59	0.000004520
entC	44	0.000004626
entD	NaN	NaN
entE	32	0.000004613
entF	24	0.000008350
entH	NaN	NaN
entS	62	0.000006936
envC	258	0.000029071
envR	NaN	NaN
envY	NaN	NaN
envZ	159	0.000019242
epd	645	0.000058790
eptA	332	0.000048847
eptB	93	0.000014083
era	2832	0.000229167
erfK	71	0.000005917
erpA	17438	0.000533462
essD	NaN	NaN
essQ	NaN	NaN
etk	71	0.000013867
etp	44	0.000001749
eutA	NaN	NaN
eutB	175	0.000021320
eutC	151	0.000011975
eutD	NaN	NaN
eutE	NaN	NaN
eutG	NaN	NaN
eutH	NaN	NaN
eutJ	NaN	NaN
eutK	63	0.000002809
eutL	244	0.000014360
eutM	115	0.000002992
eutN	NaN	NaN
eutP	NaN	NaN
eutQ	NaN	NaN
eutR	19	0.000001788
eutS	NaN	NaN
eutT	NaN	NaN
evgA	478	0.000026201
evgS	35	0.000011272
exbB	1995	0.000130832
exbD	941	0.000035625
exoX	377	0.000022288
exuR	691	0.000047919
exuT	11	0.000001396
fabA	22820	0.001054326
fabB	18626	0.002033585
fabD	14340	0.001191276
fabF	15814	0.001756364
fabG	21408	0.001403931
fabH	7355	0.000626843
fabI	41315	0.002909575
fabR	713	0.000041193
fabZ	19275	0.000781601
fadA	19	0.000001977
fadB	15	0.000002942
fadD	682	0.000102911
fadE	24	0.000005256
fadH	9	0.000001627
fadI	24	0.000002814
fadJ	19	0.000003649
fadK	NaN	NaN
fadL	6912	0.000829063
fadM	NaN	NaN
fadR	1840	0.000118191
fbaA	26609	0.002568579
fbaB	95	0.000008940
fbp	5367	0.000479079
fcl	NaN	NaN
fdhD	652	0.000048549
fdhE	2005	0.000166563
fdhF	NaN	NaN
fdnG	2	0.000000546
fdnH	NaN	NaN
fdnI	NaN	NaN
fdoG	219	0.000059864
fdoH	209	0.000016856
fdoI	221	0.000012530
fdrA	NaN	NaN
fdx	6027	0.000179511
feaB	12	0.000001611
feaR	NaN	NaN
fecA	51	0.000010619
fecB	71	0.000005726
fecC	20	0.000001785
fecD	19	0.000001624
fecE	99	0.000006785
fecI	115	0.000005344
fecR	74	0.000006307
feoA	289	0.000005808
feoB	346	0.000071952
feoC	128	0.000002676
fepA	69	0.000013847
fepB	179	0.000015304
fepC	68	0.000004954
fepD	30	0.000002694
fepE	NaN	NaN
fepG	14	0.000001242
fes	NaN	NaN
ffh	4211	0.000513023
fhlA	30	0.000005585
fhuA	1208	0.000242754
fhuB	68	0.000012073
fhuC	158	0.000011255
fhuD	101	0.000008037
fhuE	20	0.000003922
fhuF	319	0.000022465
fic	28	0.000001505
fieF	387	0.000031212
fimA	14269	0.000697657
fimB	422	0.000022677
fimC	149	0.000009651
fimD	17	0.000004016
fimE	87	0.000004628
fimF	NaN	NaN
fimG	NaN	NaN
fimH	29	0.000002339
fimI	42	0.000002020
fimZ	NaN	NaN
fis	72580	0.001907817
fiu	136	0.000027806
fixA	NaN	NaN
fixB	20	0.000001683
fixC	NaN	NaN
fixX	NaN	NaN
fklB	10247	0.000567197
fkpA	11791	0.000855759
fkpB	1155	0.000046214
fldA	14243	0.000673386
fldB	2236	0.000103909
flgA	30	0.000001766
flgB	78	0.000002890
flgC	83	0.000002986
flgD	80	0.000004966
flgE	138	0.000014918
flgF	44	0.000002968
flgG	80	0.000005591
flgH	NaN	NaN
flgI	13	0.000001276
flgJ	NaN	NaN
flgK	15	0.000002207
flgL	39	0.000003324
flgM	136	0.000003538
flgN	52	0.000001927
flhA	7	0.000001303
flhB	NaN	NaN
flhC	230	0.000011864
flhD	317	0.000009868
flhE	NaN	NaN
fliA	40	0.000002569
fliC	75	0.000010046
fliD	NaN	NaN
fliE	67	0.000001869
fliF	15	0.000002227
fliG	17	0.000001513
fliH	NaN	NaN
fliI	NaN	NaN
fliJ	NaN	NaN
fliK	NaN	NaN
fliL	60	0.000002481
fliM	32	0.000002874
fliN	50	0.000001839
fliO	NaN	NaN
fliP	NaN	NaN
fliQ	NaN	NaN
fliR	NaN	NaN
fliS	NaN	NaN
fliT	NaN	NaN
fliY	1242	0.000088804
fliZ	NaN	NaN
flk	285	0.000025363
flu	122	0.000034104
flxA	NaN	NaN
fmt	2766	0.000234248
fnr	6551	0.000440191
focA	446	0.000034170
focB	NaN	NaN
folA	2515	0.000107398
folB	1008	0.000033007
folC	1458	0.000165463
folD	4317	0.000334230
folE	4658	0.000277890
folK	269	0.000011487
folM	210	0.000013546
folP	1139	0.000086344
folX	4838	0.000155816
fpr	674	0.000044926
frc	16	0.000001790
frdA	420	0.000068011
frdB	404	0.000026494
frdC	267	0.000009390
frdD	411	0.000013126
fre	2512	0.000157299
frlA	NaN	NaN
frlB	66	0.000006034
frlC	NaN	NaN
frlD	NaN	NaN
frlR	346	0.000022597
frmA	4204	0.000417129
frmB	1299	0.000096725
frmR	1170	0.000028550
frr	23316	0.001158820
frsA	791	0.000088064
fruA	359	0.000054365
fruB	395	0.000039937
fruK	356	0.000029862
fruR	987	0.000088635
frvA	NaN	NaN
frvB	NaN	NaN
frvR	NaN	NaN
frvX	NaN	NaN
frwB	NaN	NaN
frwC	NaN	NaN
frwD	NaN	NaN
fryA	6	0.000001341
fryB	NaN	NaN
fryC	NaN	NaN
fsaA	103	0.000006089
fsaB	28	0.000001655
fsr	151	0.000016486
ftnA	6077	0.000269320
ftnB	333	0.000014937
ftsA	984	0.000111141
ftsB	487	0.000013456
ftsE	967	0.000057690
ftsH	4550	0.000788217
ftsI	349	0.000055199
ftsK	508	0.000181657
ftsL	416	0.000013510
ftsN	871	0.000074701
ftsP	905	0.000114396
ftsQ	336	0.000024929
ftsW	293	0.000032621
ftsX	838	0.000079314
ftsY	2069	0.000276566
ftsZ	6750	0.000695181
fucA	NaN	NaN
fucI	81	0.000012877
fucK	17	0.000002204
fucO	22	0.000002266
fucP	NaN	NaN
fucR	129	0.000008425
fucU	558	0.000020975
fumA	2461	0.000362745
fumB	140	0.000020636
fumC	498	0.000062547
fur	6426	0.000255386
fusA	84151	0.015936748
fxsA	621	0.000026351
gabD	55	0.000007130
gabP	NaN	NaN
gabT	49	0.000005614
gadA+gadB	NaN	NaN
gadC	NaN	NaN
gadE	NaN	NaN
gadW	107	0.000006959
gadX	67	0.000004935
galE	1734	0.000157583
galF	5078	0.000405448
galK	313	0.000032152
galM	1675	0.000155828
galP	368	0.000045923
galR	243	0.000022411
galS	NaN	NaN
galT	335	0.000031346
galU	10550	0.000856551
gapA	105852	0.009420261
garD	29	0.000004079
garK	32	0.000003278
garL	NaN	NaN
garP	NaN	NaN
garR	127	0.000010038
gatA	1261	0.000050794
gatB	868	0.000021882
gatC	1319	0.000159983
gatD	643	0.000059819
gatY	5521	0.000421502
gatZ	3240	0.000365951
gcd	582	0.000124631
gcl	15	0.000002393
gcp	1968	0.000178319
gcvA	287	0.000023533
gcvH	2321	0.000080374
gcvP	397	0.000102217
gcvR	583	0.000029760
gcvT	475	0.000046491
gdhA	373	0.000044840
gfcA	163	0.000004416
gfcB	NaN	NaN
gfcC	NaN	NaN
gfcD	12	0.000002253
gfcE	74	0.000007542
ggt	27	0.000004212
ghrA	561	0.000047057
ghrB	2255	0.000196435
glcA	NaN	NaN
glcB	214	0.000041622
glcC	79	0.000005393
glcD	NaN	NaN
glcE	NaN	NaN
glcF	NaN	NaN
glcG	168	0.000006044
gldA	91	0.000008980
glf	3076	0.000303551
glgA	168	0.000021552
glgB	117	0.000022914
glgC	257	0.000029788
glgP	178	0.000039028
glgS	231	0.000004083
glgX	47	0.000008306
glk	979	0.000084491
glmM	5713	0.000683710
glmS	7232	0.001184708
glmU	3249	0.000398447
glnA	2480	0.000312816
glnB	5206	0.000156459
glnD	188	0.000045015
glnE	212	0.000053957
glnG	137	0.000017281
glnH	627	0.000041793
glnK	NaN	NaN
glnL	54	0.000005067
glnP	149	0.000008769
glnQ	246	0.000015868
glnS	8204	0.001222496
gloA	5210	0.000188830
gloB	390	0.000026311
glpA	NaN	NaN
glpB	NaN	NaN
glpC	NaN	NaN
glpD	127	0.000017113
glpE	934	0.000027065
glpF	30	0.000002266
glpG	744	0.000055199
glpK	377	0.000050901
glpQ	56	0.000005391
glpR	1057	0.000071594
glpT	49	0.000005956
glpX	1029	0.000092960
glrK	46	0.000005877
glrR	118	0.000014090
gltA	2408	0.000276515
gltB	1079	0.000440438
gltD	1275	0.000161852
gltF	488	0.000033316
gltI	1254	0.000101812
gltJ	160	0.000010579
gltK	173	0.000010414
gltL	665	0.000043074
gltP	2118	0.000248914
gltS	365	0.000039359
gltX	13429	0.001701103
glxK	52	0.000005327
glxR	16	0.000001256
glyA	13787	0.001546080
glyQ	12365	0.001007238
glyS	12974	0.002404675
gmd	13	0.000001304
gmhB	1350	0.000069276
gmk	4423	0.000246015
gmm	NaN	NaN
gmr	36	0.000006401
gnd	27814	0.003500848
gnsA	6667	0.000101679
gnsB	4708	0.000071802
gntK	134	0.000006299
gntP	60	0.000007213
gntR	592	0.000052685
gntT	66	0.000007774
gntU	31	0.000003718
gntX	NaN	NaN
gor	3255	0.000393926
gph	1316	0.000089136
gpmA	29287	0.001967927
gpmM	5931	0.000819941
gpp	286	0.000037999
gpr	83	0.000007722
gpsA	1471	0.000134078
gpt	16116	0.000657841
greA	9172	0.000389204
greB	439	0.000018628
groL	52165	0.007688984
groS	59001	0.001535004
grpE	23174	0.001226606
grxA	1247	0.000028415
grxB	936	0.000054077
grxC	7668	0.000170603
grxD	20731	0.000639780
gshA	1300	0.000181120
gshB	2739	0.000232699
gsiA	41	0.000006871
gsiB	71	0.000009777
gsiC	20	0.000001645
gsiD	28	0.000002281
gsk	1792	0.000209155
gspA	NaN	NaN
gspB	4	0.000000149
gspC	NaN	NaN
gspD	NaN	NaN
gspE	NaN	NaN
gspF	NaN	NaN
gspG	NaN	NaN
gspH	NaN	NaN
gspI	NaN	NaN
gspJ	NaN	NaN
gspK	NaN	NaN
gspL	NaN	NaN
gspM	NaN	NaN
gspO	NaN	NaN
gss	1111	0.000184988
gst	706	0.000038129
gtrA	705	0.000022959
gtrB	1260	0.000104108
gtrS	385	0.000046006
guaA	21887	0.003090602
guaB	25233	0.003311810
guaC	2831	0.000264135
guaD	41	0.000004841
gudD	119	0.000014274
gudP	NaN	NaN
gudX	NaN	NaN
gutM	NaN	NaN
gutQ	596	0.000051437
gyrA	5219	0.001228580
gyrB	5582	0.001207367
hcaB	NaN	NaN
hcaC	NaN	NaN
hcaD	22	0.000002366
hcaE	NaN	NaN
hcaF	NaN	NaN
hcaR	33	0.000002626
hcaT	116	0.000011822
hchA	335	0.000025485
hcp	NaN	NaN
hcr	18	0.000001558
hda	188	0.000012531
hdeA	714	0.000021074
hdeB	191	0.000005535
hdeD	88	0.000004492
hdfR	297	0.000022275
hdhA	864	0.000059219
helD	251	0.000046184
hemA	231	0.000025967
hemB	3626	0.000315863
hemC	1131	0.000095174
hemD	136	0.000008992
hemE	2118	0.000201601
hemF	221	0.000017764
hemG	863	0.000041963
hemH	476	0.000040952
hemL	4631	0.000530540
hemN	873	0.000107297
hemX	1016	0.000107372
hemY	798	0.000085407
hflC	4009	0.000360016
hflD	763	0.000043671
hflK	3846	0.000433362
hflX	684	0.000078361
hfq	27919	0.000763927
hha	2927	0.000056456
hicA	NaN	NaN
hicB	280	0.000010374
higA	315	0.000011671
higB	31	0.000000865
hinT	3872	0.000123662
hipA	134	0.000015856
hipB	175	0.000004129
hisA	872	0.000057420
hisB	1672	0.000159599
hisC	1377	0.000131811
hisD	1430	0.000166904
hisF	1002	0.000069486
hisG	2848	0.000228929
hisH	1131	0.000059560
hisI	2356	0.000128508
hisJ	1763	0.000123209
hisL	913	0.000003850
hisM	79	0.000005053
hisP	241	0.000016648
hisQ	88	0.000005392
hisS	3774	0.000430328
hiuH	52	0.000001913
hlyE	NaN	NaN
hmp	984	0.000104785
hns	86090	0.003166567
hofB	NaN	NaN
hofC	NaN	NaN
hofM	17	0.000001183
hofN	NaN	NaN
hofO	NaN	NaN
hofP	NaN	NaN
hofQ	NaN	NaN
hokA	NaN	NaN
hokB	NaN	NaN
hokC	NaN	NaN
hokD	NaN	NaN
hokE	NaN	NaN
holA	140	0.000012911
holB	218	0.000019577
holC	266	0.000010500
holD	338	0.000012432
holE	1204	0.000024519
hpf	1006	0.000025631
hpt	7860	0.000375839
hrpA	602	0.000210573
hrpB	134	0.000029164
hscA	2256	0.000373816
hscB	1461	0.000067108
hscC	NaN	NaN
hsdM	2090	0.000297373
hsdR	404	0.000129137
hsdS	552	0.000068884
hslJ	1675	0.000062962
hslO	6405	0.000502782
hslR	676	0.000024137
hslU	9329	0.001111438
hslV	6354	0.000300407
hspQ	830	0.000023381
hsrA	10	0.000001278
htpG	12381	0.002078173
htpX	4504	0.000354769
htrE	NaN	NaN
hupA	86734	0.002093119
hupB	74002	0.001785862
hyaA	NaN	NaN
hyaB	NaN	NaN
hyaC	NaN	NaN
hyaD	NaN	NaN
hyaE	NaN	NaN
hyaF	NaN	NaN
hybA	114	0.000010053
hybB	46	0.000004849
hybC	273	0.000041635
hybD	133	0.000005858
hybE	116	0.000005047
hybF	47	0.000001425
hybG	194	0.000004264
hybO	191	0.000019106
hycA	NaN	NaN
hycB	NaN	NaN
hycC	NaN	NaN
hycD	NaN	NaN
hycE	10	0.000001530
hycF	NaN	NaN
hycG	21	0.000001439
hycH	28	0.000001022
hycI	191	0.000008002
hydN	NaN	NaN
hyfA	NaN	NaN
hyfB	NaN	NaN
hyfC	NaN	NaN
hyfD	NaN	NaN
hyfE	NaN	NaN
hyfF	NaN	NaN
hyfG	NaN	NaN
hyfH	NaN	NaN
hyfI	NaN	NaN
hyfJ	NaN	NaN
hyfR	NaN	NaN
hyi	NaN	NaN
hypA	NaN	NaN
hypB	164	0.000012785
hypC	56	0.000001351
hypD	82	0.000008224
hypE	72	0.000006233
hypF	38	0.000007667
hyuA	NaN	NaN
iaaA	74	0.000006386
iadA	1637	0.000171678
iap	99	0.000009183
ibpA	2834	0.000104240
ibpB	620	0.000023639
ibsA	NaN	NaN
ibsB	NaN	NaN
ibsC	NaN	NaN
ibsD	NaN	NaN
ibsE	NaN	NaN
icd	29482	0.003298189
iclR	519	0.000038226
idi	110	0.000005378
idnD	NaN	NaN
idnK	29	0.000001457
idnO	50	0.000003414
idnR	84	0.000007498
idnT	NaN	NaN
ihfA	11148	0.000296033
ihfB	15238	0.000384137
ileS	6143	0.001550252
ilvA	346	0.000047833
ilvB	1207	0.000182457
ilvC	865	0.000114229
ilvD	579	0.000095940
ilvE	2072	0.000172129
ilvH	146	0.000006392
ilvI	115	0.000017755
ilvL	3985	0.000033963
ilvM	59	0.000001376
ilvN	897	0.000023095
ilvX	102	0.000000467
ilvY	100	0.000007984
inaA	369	0.000021418
infA	30461	0.000587536
infB	13806	0.003305740
infC	22624	0.001093982
insA	NaN	NaN
insB	NaN	NaN
insC	NaN	NaN
insD	NaN	NaN
insE	NaN	NaN
insF	NaN	NaN
insG	195	NaN
insH	21	NaN
insI	6	NaN
insJ	41	NaN
insK	26	NaN
insL	NaN	NaN
insQ	47	0.000005081
intA	286	0.000031764
intD	17	0.000001769
intE	NaN	NaN
intF	651	0.000081589
intR	11	0.000001216
intS	264	0.000027331
intZ	54	0.000005838
iraD	NaN	NaN
iraM	NaN	NaN
iraP	350	0.000008070
iscA	5912	0.000169721
iscR	5551	0.000241527
iscS	13340	0.001449280
iscU	13785	0.000473650
iscX	4185	0.000073963
ispA	950	0.000076363
ispB	2699	0.000234385
ispD	485	0.000030762
ispE	513	0.000039027
ispF	1249	0.000053336
ispG	1678	0.000167849
ispH	1585	0.000134658
ispU	830	0.000056442
ivbL	614	0.000005233
ivy	1324	0.000055826
katE	26	0.000005267
katG	2814	0.000549585
kbaY	NaN	NaN
kbaZ	12	0.000001375
kbl	3729	0.000399103
kch	120	0.000013457
kdgK	2326	0.000193229
kdgR	2240	0.000158353
kdgT	NaN	NaN
kdpA	NaN	NaN
kdpB	NaN	NaN
kdpC	NaN	NaN
kdpD	68	0.000016355
kdpE	127	0.000007679
kdpF	NaN	NaN
kdsA	6456	0.000492885
kdsB	3374	0.000224898
kdsC	997	0.000050357
kdsD	751	0.000066229
kduD	177	0.000012036
kduI	95	0.000007099
kefA	744	0.000224200
kefB	32	0.000005173
kefC	58	0.000009673
kefF	101	0.000004775
kefG	69	0.000003411
kgtP	4544	0.000527910
kilR	NaN	NaN
kptA	NaN	NaN
kup	404	0.000067595
lacA	NaN	NaN
lacI	265	0.000025652
lacY	NaN	NaN
lacZ	31	0.000008541
lamB	100	0.000011995
ldcA	380	0.000031057
ldcC	17	0.000003261
ldhA	2583	0.000228483
ldrA+ldrC	NaN	NaN
ldrB	NaN	NaN
ldrD	NaN	NaN
lepA	5939	0.000956912
lepB	1315	0.000114551
leuA	337	0.000047405
leuB	662	0.000064616
leuC	780	0.000097756
leuD	1031	0.000055681
leuE	324	0.000018457
leuL	1783	0.000013276
leuO	NaN	NaN
leuS	8069	0.001866909
lexA	2752	0.000149367
lgt	1509	0.000118048
lhgO	NaN	NaN
lhr	5	0.000002069
ligA	2004	0.000361724
ligB	NaN	NaN
ligT	94	0.000004444
lipA	11920	0.001028735
lipB	980	0.000056092
lit	84	0.000006707
livF	331	0.000021083
livG	215	0.000014736
livH	221	0.000018300
livJ	1694	0.000167170
livK	845	0.000083842
livM	176	0.000020116
lldD	445	0.000047387
lldP	44	0.000006521
lldR	61	0.000004230
lnt	442	0.000060867
lolA	1198	0.000065345
lolB	1417	0.000078816
lolC	346	0.000037124
lolD	817	0.000051160
lolE	321	0.000035738
lon	5477	0.001155174
lpcA	4159	0.000214540
lpd	44872	0.005720338
lplA	488	0.000044349
lplT	100	0.000010676
lpp	1191641	0.024908842
lptA	1666	0.000082801
lptB	1481	0.000095928
lptC	519	0.000026633
lptD	2267	0.000478141
lptE	1403	0.000072751
lptF	946	0.000093100
lptG	775	0.000075020
lpxA	2545	0.000179230
lpxB	398	0.000040883
lpxC	5806	0.000476075
lpxD	4225	0.000387373
lpxH	214	0.000013804
lpxK	264	0.000023281
lpxL	938	0.000077166
lpxM	787	0.000068344
lpxP	27	0.000002221
lpxT	777	0.000049492
lrhA	962	0.000080694
lrp	4901	0.000215883
lspA	1182	0.000052066
lsrA	NaN	NaN
lsrB	NaN	NaN
lsrC	NaN	NaN
lsrD	NaN	NaN
lsrF	20	0.000001565
lsrG	NaN	NaN
lsrK	NaN	NaN
lsrR	83	0.000007074
ltaE	684	0.000061241
luxS	9963	0.000457628
lysA	1317	0.000148752
lysC	397	0.000047939
lysP	2365	0.000311041
lysR	82	0.000006856
lysS	15890	0.002158251
lysU	1644	0.000223295
lyxK	NaN	NaN
maa	336	0.000016519
macA	224	0.000022346
macB	96	0.000016734
maeA	1331	0.000202276
maeB	1216	0.000248289
mak	458	0.000037185
malE	652	0.000069431
malF	25	0.000003456
malG	42	0.000003342
malI	102	0.000009379
malK	31	0.000003093
malM	131	0.000010777
malP	744	0.000159523
malQ	222	0.000041445
malS	12	0.000002182
malT	377	0.000091386
malX	61	0.000008696
malY	179	0.000018772
malZ	90	0.000014646
manA	1879	0.000197563
manX	2425	0.000210591
manY	2694	0.000192623
manZ	2624	0.000201742
map	9464	0.000671589
marA	1160	0.000039545
marB	266	0.000005131
marC	156	0.000009265
marR	88	0.000003403
matA	NaN	NaN
matB	174	0.000009116
matC	NaN	NaN
matP	601	0.000024209
mazE	853	0.000018749
mazF	253	0.000007535
mazG	566	0.000040012
mcbA	NaN	NaN
mcbR	NaN	NaN
mcrA	100	0.000007446
mcrB	334	0.000041230
mcrC	41	0.000003836
mdaB	2863	0.000148457
mdfA	291	0.000032085
mdh	9529	0.000799302
mdlA	75	0.000011903
mdlB	70	0.000011166
mdtA	93	0.000010379
mdtB	39	0.000010913
mdtC	24	0.000006619
mdtD	10	0.000001267
mdtE	NaN	NaN
mdtF	NaN	NaN
mdtG	20	0.000002194
mdtH	NaN	NaN
mdtI	104	0.000003042
mdtJ	96	0.000003118
mdtK	670	0.000082347
mdtL	55	0.000005783
mdtM	23	0.000002536
mdtN	NaN	NaN
mdtO	NaN	NaN
mdtP	NaN	NaN
melA	14	0.000001698
melB	NaN	NaN
melR	16	0.000001299
menA	935	0.000077422
menB	3887	0.000297800
menC	593	0.000051018
menD	166	0.000024825
menE	192	0.000023288
menF	165	0.000019125
menH	49	0.000003319
mepA	625	0.000046034
metA	318	0.000026417
metB	183	0.000018995
metC	596	0.000063307
metE	571	0.000115668
metF	192	0.000015278
metG	6555	0.001193771
metH	559	0.000184549
metI	1092	0.000063678
metJ	6612	0.000186258
metK	22856	0.002360085
metL	972	0.000211810
metN	2315	0.000213499
metQ	7841	0.000571189
metR	292	0.000024886
mfd	588	0.000181621
mglA	52	0.000007077
mglB	289	0.000025797
mglC	76	0.000006866
mgrB	941	0.000011819
mgsA	3468	0.000141561
mgtA	286	0.000069096
mgtL	3365	0.000016302
mhpA	NaN	NaN
mhpB	NaN	NaN
mhpC	15	0.000001182
mhpD	NaN	NaN
mhpE	15	0.000001359
mhpF	14	0.000001189
mhpR	191	0.000014222
mhpT	NaN	NaN
miaA	470	0.000039930
miaB	5163	0.000658186
minC	857	0.000053203
minD	5358	0.000388869
minE	3597	0.000084869
mioC	2094	0.000082657
mipA	20925	0.001394782
mlaA	3213	0.000216761
mlaB	1630	0.000042407
mlaC	5249	0.000297609
mlaD	2239	0.000110075
mlaE	864	0.000060381
mlaF	1079	0.000078020
mliC	95	0.000002778
mlrA	NaN	NaN
mltA	901	0.000088429
mltB	926	0.000089886
mltC	392	0.000037840
mltD	761	0.000092507
mltF	70	0.000009753
mmuM	101	0.000008418
mmuP	39	0.000004898
mngA	NaN	NaN
mngB	18	0.000004247
mngR	292	0.000018835
mnmA	2192	0.000216904
mnmC	227	0.000040790
mnmE	1049	0.000128081
mnmG	2316	0.000391861
mntH	136	0.000015068
mntR	637	0.000026516
moaA	268	0.000023706
moaB	1348	0.000061555
moaC	1266	0.000054744
moaD	1029	0.000022340
moaE	897	0.000036132
mobA	115	0.000005994
mobB	156	0.000007333
mocA	30	0.000001548
modA	769	0.000053121
modB	56	0.000003446
modC	57	0.000005395
modE	653	0.000045987
modF	123	0.000016210
moeA	1323	0.000146225
moeB	325	0.000021751
mog	2026	0.000106146
mokB	NaN	NaN
mokC	NaN	NaN
motA	NaN	NaN
motB	NaN	NaN
mpaA	109	0.000007676
mpl	2560	0.000314639
mppA	461	0.000066585
mprA	14109	0.000667051
mqo	1554	0.000229056
mqsA	448	0.000015755
mqsR	50	0.000001314
mraY	885	0.000085668
mraZ	203	0.000008286
mrcA	554	0.000126687
mrcB	521	0.000118299
mrdA	324	0.000055169
mrdB	435	0.000043279
mreB	11304	0.001054673
mreC	738	0.000072828
mreD	367	0.000015968
mrp	5277	0.000523594
mrr	426	0.000034816
msbA	1044	0.000163436
mscL	2802	0.000102309
mscM	357	0.000039842
mscS	4271	0.000328369
msrA	482	0.000027458
msrB	3069	0.000112884
msyB	402	0.000013380
mtfA	151	0.000010756
mtgA	47	0.000003057
mtlA	419	0.000071796
mtlD	851	0.000087415
mtlR	232	0.000012155
mtn	6313	0.000393616
mtr	66	0.000007348
mug	455	0.000020532
mukB	1215	0.000485815
mukE	995	0.000060164
mukF	633	0.000074903
murA	4855	0.000547055
murB	909	0.000083587
murC	1242	0.000164014
murD	885	0.000104246
murE	1147	0.000152704
murF	911	0.000110741
murG	518	0.000049445
murI	989	0.000075772
murJ	674	0.000092634
murP	29	0.000003697
murQ	286	0.000022912
murR	54	0.000004137
mutH	119	0.000007324
mutL	160	0.000026469
mutM	684	0.000049459
mutS	1049	0.000240729
mutT	623	0.000021574
mutY	501	0.000047148
mzrA	468	0.000015954
nac	NaN	NaN
nadA	4511	0.000420880
nadB	2317	0.000336531
nadC	1072	0.000085593
nadD	318	0.000018201
nadE	3352	0.000247790
nadK	218	0.000017113
nadR	416	0.000045867
nagA	487	0.000050025
nagB	1391	0.000099458
nagC	505	0.000055136
nagD	2085	0.000140101
nagE	1222	0.000213008
nagK	177	0.000014418
nagZ	873	0.000080042
nanA	319	0.000025470
nanC	NaN	NaN
nanE	93	0.000005723
nanK	43	0.000003364
nanM	53	0.000005244
nanR	498	0.000035205
nanS	13	0.000001139
nanT	NaN	NaN
napA	165	0.000036755
napB	168	0.000006722
napC	74	0.000003977
napD	NaN	NaN
napF	NaN	NaN
napG	22	0.000001366
napH	20	0.000001543
narG	3	0.000001007
narH	NaN	NaN
narI	NaN	NaN
narJ	NaN	NaN
narK	NaN	NaN
narL	1667	0.000096759
narP	1731	0.000100008
narQ	38	0.000005785
narU	NaN	NaN
narV	NaN	NaN
narW	NaN	NaN
narX	64	0.000010295
narY	NaN	NaN
narZ	4	0.000001341
ndh	13264	0.001548118
ndk	44876	0.001723098
nei	248	0.000017532
nemA	514	0.000050447
nemR	90	0.000004812
nepI	168	0.000017890
nfi	169	0.000010128
nfo	1041	0.000079756
nfrA	50	0.000013318
nfrB	NaN	NaN
nfsA	1916	0.000123588
nfsB	6231	0.000363348
nfuA	15911	0.000816480
nhaA	1046	0.000109135
nhaB	1060	0.000146256
nhaR	141	0.000011410
nhoA	53	0.000004004
nikA	30	0.000004228
nikB	NaN	NaN
nikC	NaN	NaN
nikD	NaN	NaN
nikE	NaN	NaN
nikR	758	0.000027065
ninE	NaN	NaN
nirB	17	0.000003874
nirC	116	0.000008357
nirD	NaN	NaN
nlpA	272	0.000019887
nlpC	495	0.000020472
nlpD	1349	0.000137481
nlpE	484	0.000030698
nlpI	389	0.000030745
nohD	NaN	NaN
norR	88	0.000011929
norV	NaN	NaN
norW	NaN	NaN
npr	389	0.000009388
nrdA	6667	0.001364892
nrdB	4414	0.000446281
nrdD	256	0.000049033
nrdE	62	0.000011909
nrdF	88	0.000007547
nrdG	NaN	NaN
nrdH	735	0.000015957
nrdI	63	0.000002300
nrdR	802	0.000032089
nrfA	NaN	NaN
nrfB	NaN	NaN
nrfC	NaN	NaN
nrfD	NaN	NaN
nrfE	NaN	NaN
nrfF	NaN	NaN
nrfG	NaN	NaN
nsrR	426	0.000016128
nth	542	0.000030730
nudB	288	0.000011601
nudC	593	0.000040964
nudE	1130	0.000056466
nudF	704	0.000039537
nudG	381	0.000013809
nudI	196	0.000007420
nudJ	380	0.000015614
nudK	326	0.000016729
nudL	110	0.000005674
nuoA	3084	0.000121736
nuoB	4225	0.000249784
nuoC	3010	0.000482551
nuoE	3963	0.000176698
nuoF	2470	0.000295600
nuoG	2657	0.000649070
nuoH	1631	0.000142516
nuoI	2352	0.000113731
nuoJ	1336	0.000066040
nuoK	1352	0.000036266
nuoL	1634	0.000269432
nuoM	2158	0.000295432
nuoN	2545	0.000331974
nupC	2588	0.000278378
nupG	230	0.000025854
nupX	NaN	NaN
nusA	10864	0.001446358
nusB	6870	0.000256391
nusG	18635	0.000906110
obgE	4571	0.000479378
ogrK	1104	0.000021294
ogt	163	0.000007487
ompA	207618	0.019315055
ompC	163538	0.016138514
ompF	88988	0.008661904
ompG	NaN	NaN
ompL	NaN	NaN
ompN	4	0.000000405
ompR	2248	0.000144398
ompT	40237	0.003429268
ompW	331	0.000018856
ompX	125295	0.005755140
opgB	450	0.000092368
opgC	257	0.000026607
opgD	596	0.000088330
opgG	4229	0.000581231
opgH	1234	0.000281191
oppA	21419	0.003128281
oppB	2694	0.000221625
oppC	2612	0.000212067
oppD	3522	0.000319127
oppF	3935	0.000353371
orn	3846	0.000187008
osmB	1297	0.000025017
osmC	431	0.000016549
osmE	1466	0.000044059
osmF	19	0.000001558
osmY	864	0.000046662
otsA	43	0.000005482
otsB	NaN	NaN
oxc	8	0.000001214
oxyR	1867	0.000153089
paaA	NaN	NaN
paaB	NaN	NaN
paaC	NaN	NaN
paaD	NaN	NaN
paaE	NaN	NaN
paaF	NaN	NaN
paaG	NaN	NaN
paaH	NaN	NaN
paaI	NaN	NaN
paaJ	NaN	NaN
paaK	NaN	NaN
paaX	177	0.000015037
paaY	222	0.000011691
paaZ	NaN	NaN
pabA	380	0.000019091
pabB	363	0.000044224
pabC	82	0.000005929
pagP	NaN	NaN
pal	64020	0.002975073
panB	7878	0.000559042
panC	3635	0.000276536
panD	15147	0.000512295
panE	589	0.000047979
panF	382	0.000049623
paoA	NaN	NaN
paoB	NaN	NaN
paoC	NaN	NaN
paoD	NaN	NaN
parC	1554	0.000314376
parE	2414	0.000409092
patA	8	0.000000988
pbpC	18	0.000003729
pbpG	1005	0.000083759
pck	7029	0.001020922
pcm	556	0.000031075
pcnB	1518	0.000189840
pdhR	2126	0.000145144
pdxA	275	0.000024326
pdxB	1893	0.000192412
pdxH	1180	0.000069127
pdxJ	1846	0.000120563
pdxK	1273	0.000096845
pdxY	853	0.000065811
pepA	2548	0.000344709
pepB	2611	0.000299826
pepD	7408	0.000966312
pepE	236	0.000014524
pepN	3051	0.000714116
pepP	1224	0.000145166
pepQ	2511	0.000299155
pepT	244	0.000026771
perR	NaN	NaN
pfkA	4667	0.000401521
pfkB	807	0.000067040
pflA	2129	0.000140765
pflB	10029	0.002050473
pflC	NaN	NaN
pflD	12	0.000002470
pgaA	NaN	NaN
pgaB	NaN	NaN
pgaC	NaN	NaN
pgaD	NaN	NaN
pgi	9385	0.001385850
pgk	25539	0.002657750
pgl	2592	0.000230674
pgm	3596	0.000528105
pgpA	443	0.000020467
pgpB	80	0.000005462
pgsA	736	0.000035985
pheA	1783	0.000185070
pheL	365	0.000001441
pheM	379	0.000001394
pheP	720	0.000088686
pheS	8935	0.000785548
pheT	8573	0.001833544
phnC	NaN	NaN
phnD	NaN	NaN
phnF	NaN	NaN
phnG	NaN	NaN
phnH	NaN	NaN
phnI	NaN	NaN
phnJ	NaN	NaN
phnK	NaN	NaN
phnL	NaN	NaN
phnM	NaN	NaN
phnN	NaN	NaN
phnO	79	0.000003055
phnP	27	0.000001829
phoA	89	0.000011274
phoB	212	0.000013047
phoE	62	0.000005851
phoH	20	0.000001904
phoP	1508	0.000090371
phoQ	130	0.000016992
phoR	69	0.000007998
phoU	1185	0.000076755
php	NaN	NaN
phr	21	0.000002666
pinE	NaN	NaN
pinR+pinQ	31	NaN
pitA	3649	0.000489731
pitB	14	0.000001879
pldA	1175	0.000091287
pldB	130	0.000011884
pliG	761	0.000027172
plsB	1896	0.000411629
plsC	862	0.000056762
plsX	204	0.000019528
plsY	200	0.000011017
pmbA	2444	0.000295778
pmrD	258	0.000006087
pncA	1341	0.000076754
pncB	2424	0.000260738
pnp	11905	0.002277030
pntA	1896	0.000260075
pntB	1164	0.000144629
pnuC	1384	0.000088900
polA	2028	0.000506330
polB	32	0.000006741
potA	3596	0.000365512
potB	1319	0.000097504
potC	1173	0.000083239
potD	9151	0.000856259
potE	NaN	NaN
potF	257	0.000025569
potG	75	0.000007603
potH	28	0.000002386
potI	20	0.000001511
poxB	40	0.000006154
ppa	66605	0.003148978
ppc	2530	0.000601022
ppdA	NaN	NaN
ppdB	NaN	NaN
ppdC	NaN	NaN
ppdD	NaN	NaN
pphA	NaN	NaN
pphB	NaN	NaN
ppiA	4423	0.000225778
ppiB	25909	0.001141259
ppiC	9133	0.000227777
ppiD	3717	0.000622905
ppk	257	0.000047565
pppA	179	0.000012943
pps	2730	0.000581672
ppsR	453	0.000033731
pptA	323	0.000006665
ppx	415	0.000057261
pqiA	143	0.000016036
pqiB	439	0.000064471
pqqL	48	0.000012023
prc	1482	0.000271890
prfA	1059	0.000102511
prfB	10031	0.000988995
prfC	7808	0.001110952
priA	105	0.000020676
priB	1148	0.000032030
priC	161	0.000007568
prkB	190	0.000014761
prlC	3082	0.000563770
prmA	3883	0.000305854
prmB	1886	0.000157184
prmC	188	0.000013999
proA	2289	0.000256689
proB	2048	0.000202104
proC	1913	0.000138325
proP	465	0.000062533
proQ	13828	0.000862177
proS	12156	0.001870282
proV	83	0.000008928
proW	91	0.000008662
proX	170	0.000015083
proY	1294	0.000159040
prpB	NaN	NaN
prpC	NaN	NaN
prpD	NaN	NaN
prpE	NaN	NaN
prpR	NaN	NaN
prr	40	0.000005099
prs	19750	0.001672597
psd	1980	0.000171413
psiE	NaN	NaN
psiF	NaN	NaN
pspA	1652	0.000098556
pspB	341	0.000006761
pspC	300	0.000009581
pspD	100	0.000001956
pspE	1557	0.000043441
pspF	121	0.000010573
pspG	124	0.000002659
pssA	1855	0.000224995
pstA	467	0.000037161
pstB	1847	0.000127588
pstC	452	0.000038766
pstS	1011	0.000094055
psuG	14	0.000001174
psuK	NaN	NaN
psuT	NaN	NaN
pta	13861	0.002662339
pth	1966	0.000102474
ptrA	227	0.000058752
ptrB	86	0.000015870
ptsA	NaN	NaN
ptsG	15389	0.001974234
ptsH	54232	0.001235781
ptsI	15068	0.002330478
ptsN	1827	0.000079985
ptsP	401	0.000080691
purA	11727	0.001362413
purB	7380	0.000905059
purC	2986	0.000190196
purD	1072	0.000123677
purE	1068	0.000048481
purF	1339	0.000181869
purH	1919	0.000273043
purK	655	0.000062522
purL	1132	0.000394437
purM	1596	0.000148049
purN	753	0.000042896
purP	2980	0.000356635
purR	4198	0.000384898
purT	671	0.000070731
purU	5277	0.000397193
putA	222	0.000078848
putP	1637	0.000221023
puuA	109	0.000013837
puuB	31	0.000003551
puuC	24	0.000003195
puuD	84	0.000005735
puuE	14	0.000001585
puuP	13	0.000001612
puuR	246	0.000012226
pykA	2749	0.000354885
pykF	12968	0.001639216
pyrB	1359	0.000113629
pyrC	4309	0.000403193
pyrD	1798	0.000162432
pyrE	823	0.000047106
pyrF	3128	0.000205975
pyrG	14494	0.002124675
pyrH	8703	0.000563713
pyrI	1082	0.000044457
pyrL	1097	0.000012892
qmcA	178	0.000014595
qorA	217	0.000019078
qorB	201	0.000015454
qseB	138	0.000008121
qseC	94	0.000011351
qseD	58	0.000004725
queA	1361	0.000130279
queC	1975	0.000122610
queD	2724	0.000089442
queF	1522	0.000115378
quuD	NaN	NaN
quuQ	19	0.000001277
racC	NaN	NaN
racR	267	0.000011330
radA	428	0.000052949
raiA	3606	0.000109344
ralR	NaN	NaN
rapA	5109	0.001330562
rarA	309	0.000037146
rarD	331	0.000026339
ravA	140	0.000018752
rbbA	180	0.000044117
[truncated: 2,096 more rows]
