# Supplementary material for: First-principles model of optimal translation factors stoichiometry
Source: eLife. 2021 Sep 30;10:e69222. doi: 10.7554/eLife.69222 (PMC8530515; doi:10.7554/eLife.69222)
Supplement: Figure 3—source code 1. [file elife-69222-fig3-code1.zip › computer_code_20210721/dependencies/get_rRNA_tRNA_vnat.m]

function [rRNA_ends, tRNA_ends] = get_rRNA_tRNA_vnat(chr)

if strcmp(chr,'vnat1')
    
    rRNA_ends = [...
                  55        1617
        2316        5230
        5324        5440
       39060       40621
       40886       43800
       43875       43991
       44310       45871
       46380       49294
       49387       49503
      144871      146432
      146943      149857
      149933      150048
      150204      150320
     2333247     2333363
     2333438     2336353
     2336864     2338425
     2882614     2882730
     2882805     2885720
     2886375     2887936
     2968711     2970272
     2970981     2973895
     2973970     2974086
     3010705     3012266
     3012777     3015691
     3015765     3015881
     3067778     3069339
     3069757     3072671
     3072746     3072862
     3073181     3074742
     3075251     3078165
     3078259     3078375];
 
 tRNA_ends = [...
            1700        1775
        1778        1853
        1884        1959
        5484        5560
       11103       11178
       11232       11316
       11352       11426
       11440       11515
       45928       46004
       46050       46125
       49547       49623
      140258      140342
      146489      146565
      146611      146686
      150110      150185
      150352      150428
      151641      151716
      151752      151827
      151867      151942
      151963      152038
      152093      152168
      154293      154368
      154423      154498
      154506      154581
      154651      154726
      154799      154874
      154882      154957
      155012      155087
      233818      233910
      233954      234030
      234079      234171
      234239      234315
      234396      234472
      234536      234612
      234675      234751
      234814      234890
      234953      235029
      235092      235168
      342068      342151
      342208      342284
      669330      669420
      698854      698929
      869777      869850
      869888      869963
      870043      870129
      870136      870211
     1456038     1456114
     1456150     1456226
     1760485     1760572
     1941474     1941558
     1941645     1941729
     1941816     1941900
     1941987     1942071
     1942158     1942242
     2006427     2006503
     2114151     2114227
     2124035     2124111
     2139122     2139198
     2139237     2139321
     2139353     2139427
     2139506     2139582
     2139672     2139756
     2139786     2139870
     2139902     2139976
     2140010     2140094
     2140124     2140198
     2140252     2140336
     2140378     2140452
     2140506     2140590
     2140614     2140690
     2140744     2140828
     2140866     2140940
     2141010     2141094
     2141118     2141194
     2141241     2141325
     2141355     2141439
     2141482     2141556
     2141610     2141694
     2333015     2333091
     2333127     2333203
     2336612     2336687
     2336700     2336775
     2518429     2518504
     2867190     2867266
     2867291     2867366
     2867416     2867492
     2867565     2867640
     2867674     2867750
     2886033     2886108
     2886139     2886214
     2886217     2886292
     2970355     2970430
     2970433     2970508
     2970523     2970598
     2970612     2970687
     2974128     2974204
     2974372     2974448
     3012323     3012399
     3012445     3012520
     3015923     3015999
     3069422     3069497
     3074799     3074875
     3074921     3074996
     3078446     3078536
     3150897     3150972
     3151014     3151090
     3151109     3151184
     3151224     3151300
     3151319     3151394
     3151434     3151510
     3151543     3151618
     3151656     3151731
     3151769     3151844
     3151884     3151960
     3151993     3152068
     3152108     3152184];
     
    
elseif strcmp(chr,'vnat2')
    
    
    rRNA_ends = [...
        414629      416190
        416899      419813
        419907      420023];
    
    tRNA_ends = [...
        416273      416348
        416351      416426
        416441      416516
        416530      416605
        420127      420217
        456771      456854
        1080416     1080490
        1212317     1212390
        1217122     1217208
        1217331     1217404
        1226899     1226985
        1227103     1227176
        1535728     1535818];
    
end


% obtained from reading the Genbank annotation files with
% read_gb_annotation_vibrio_20170921.m.
