# Supplementary material for: First-principles model of optimal translation factors stoichiometry
Source: eLife. 2021 Sep 30;10:e69222. doi: 10.7554/eLife.69222 (PMC8530515; doi:10.7554/eLife.69222)
Supplement: Figure 3—source code 1. [file elife-69222-fig3-code1.zip › computer_code_20210721/dependencies/gffEditedNoDup_v3.txt]

NC_000913_2	RefSeq	source	1	4639675	.	+	.	organism=Escherichia%20coli%20str.%20K12%20substr.%20MG1655;mol_type=genomic%20DNA;strain=K-12;sub_strain=MG1655;db_xref=taxon:511145
NC_000913_2	RefSeq	gene	190	255	.	+	.	ID=thrL;locus_tag=b0001;note=synonyms:%20ECK0001%2C%20JW4367;db_xref=ECOCYC:EG11277;db_xref=EcoGene:EG11277;db_xref=GeneID:944742
NC_000913_2	RefSeq	CDS	190	252	.	+	0	ID=thrL:unknown_transcript_1;Parent=thrL;locus_tag=b0001;function=leader%3B%20Amino%20acid%20biosynthesis:%20Threonine;function=1.5.1.8%20metabolism%3B%20building%20block%20biosynthesis%3B%20amino%20acids%3B%20threonine;note=GO_process:%20threonine%20biosynthetic%20process%20%5BGO%20ID%200009088%5D;transl_table=11;product=thr%20operon%20leader%20peptide;protein_id=NP_414542.1;db_xref=ASAP:ABE-000…
NC_000913_2	RefSeq	start_codon	190	192	.	+	0	ID=thrL:unknown_transcript_1;Parent=thrL;locus_tag=b0001;function=leader%3B%20Amino%20acid%20biosynthesis:%20Threonine;function=1.5.1.8%20metabolism%3B%20building%20block%20biosynthesis%3B%20amino%20acids%3B%20threonine;note=GO_process:%20threonine%20biosynthetic%20process%20%5BGO%20ID%200009088%5D;transl_table=11;product=thr%20operon%20leader%20peptide;protein_id=NP_414542.1;db_xref=ASAP:ABE-000…
NC_000913_2	RefSeq	stop_codon	253	255	.	+	0	ID=thrL:unknown_transcript_1;Parent=thrL;locus_tag=b0001;function=leader%3B%20Amino%20acid%20biosynthesis:%20Threonine;function=1.5.1.8%20metabolism%3B%20building%20block%20biosynthesis%3B%20amino%20acids%3B%20threonine;note=GO_process:%20threonine%20biosynthetic%20process%20%5BGO%20ID%200009088%5D;transl_table=11;product=thr%20operon%20leader%20peptide;protein_id=NP_414542.1;db_xref=ASAP:ABE-000…
NC_000913_2	RefSeq	gene	337	2799	.	+	.	ID=thrA;locus_tag=b0002;note=synonyms:%20ECK0002%2C%20thrD%2C%20JW0001%2C%20Hs%2C%20thrA2%2C%20thrA1;db_xref=ECOCYC:EG10998;db_xref=EcoGene:EG10998;db_xref=GeneID:945803
NC_000913_2	RefSeq	CDS	337	2796	.	+	0	ID=thrA:unknown_transcript_1;Parent=thrA;locus_tag=b0002;EC_number=2.7.2.4;EC_number=1.1.1.3;function=enzyme%3B%20Amino%20acid%20biosynthesis:%20Threonine;function=1.5.1.8%20metabolism%3B%20building%20block%20biosynthesis%3B%20amino%20acids%3B%20threonine;function=1.5.1.21%20metabolism%3B%20building%20block%20biosynthesis%3B%20amino%20acids%3B%20homoserine;function=7.1%20location%20of%20gene%20pr…
NC_000913_2	RefSeq	start_codon	337	339	.	+	0	ID=thrA:unknown_transcript_1;Parent=thrA;locus_tag=b0002;EC_number=2.7.2.4;EC_number=1.1.1.3;function=enzyme%3B%20Amino%20acid%20biosynthesis:%20Threonine;function=1.5.1.8%20metabolism%3B%20building%20block%20biosynthesis%3B%20amino%20acids%3B%20threonine;function=1.5.1.21%20metabolism%3B%20building%20block%20biosynthesis%3B%20amino%20acids%3B%20homoserine;function=7.1%20location%20of%20gene%20pr…
NC_000913_2	RefSeq	stop_codon	2797	2799	.	+	0	ID=thrA:unknown_transcript_1;Parent=thrA;locus_tag=b0002;EC_number=2.7.2.4;EC_number=1.1.1.3;function=enzyme%3B%20Amino%20acid%20biosynthesis:%20Threonine;function=1.5.1.8%20metabolism%3B%20building%20block%20biosynthesis%3B%20amino%20acids%3B%20threonine;function=1.5.1.21%20metabolism%3B%20building%20block%20biosynthesis%3B%20amino%20acids%3B%20homoserine;function=7.1%20location%20of%20gene%20pr…
NC_000913_2	RefSeq	gene	2801	3733	.	+	.	ID=thrB;locus_tag=b0003;note=synonyms:%20ECK0003%2C%20JW0002;db_xref=ECOCYC:EG10999;db_xref=EcoGene:EG10999;db_xref=GeneID:947498
NC_000913_2	RefSeq	CDS	2801	3730	.	+	0	ID=thrB:unknown_transcript_1;Parent=thrB;locus_tag=b0003;EC_number=2.7.1.39;function=enzyme%3B%20Amino%20acid%20biosynthesis:%20Threonine;function=1.5.1.8%20metabolism%3B%20building%20block%20biosynthesis%3B%20amino%20acids%3B%20threonine;function=7.1%20location%20of%20gene%20products%3B%20cytoplasm;note=GO_component:%20cytoplasm%20%5BGO%20ID%200005737%5D%3B%0AGO_process:%20threonine%20biosynthet…
NC_000913_2	RefSeq	start_codon	2801	2803	.	+	0	ID=thrB:unknown_transcript_1;Parent=thrB;locus_tag=b0003;EC_number=2.7.1.39;function=enzyme%3B%20Amino%20acid%20biosynthesis:%20Threonine;function=1.5.1.8%20metabolism%3B%20building%20block%20biosynthesis%3B%20amino%20acids%3B%20threonine;function=7.1%20location%20of%20gene%20products%3B%20cytoplasm;note=GO_component:%20cytoplasm%20%5BGO%20ID%200005737%5D%3B%0AGO_process:%20threonine%20biosynthet…
NC_000913_2	RefSeq	stop_codon	3731	3733	.	+	0	ID=thrB:unknown_transcript_1;Parent=thrB;locus_tag=b0003;EC_number=2.7.1.39;function=enzyme%3B%20Amino%20acid%20biosynthesis:%20Threonine;function=1.5.1.8%20metabolism%3B%20building%20block%20biosynthesis%3B%20amino%20acids%3B%20threonine;function=7.1%20location%20of%20gene%20products%3B%20cytoplasm;note=GO_component:%20cytoplasm%20%5BGO%20ID%200005737%5D%3B%0AGO_process:%20threonine%20biosynthet…
NC_000913_2	RefSeq	gene	3734	5020	.	+	.	ID=thrC;locus_tag=b0004;note=synonyms:%20ECK0004%2C%20JW0003;db_xref=ECOCYC:EG11000;db_xref=EcoGene:EG11000;db_xref=GeneID:945198
NC_000913_2	RefSeq	CDS	3734	5017	.	+	0	ID=thrC:unknown_transcript_1;Parent=thrC;locus_tag=b0004;EC_number=4.2.3.1;function=enzyme%3B%20Amino%20acid%20biosynthesis:%20Threonine;function=1.5.1.8%20metabolism%3B%20building%20block%20biosynthesis%3B%20amino%20acids%3B%20threonine;function=7.1%20location%20of%20gene%20products%3B%20cytoplasm;note=GO_component:%20cytoplasm%20%5BGO%20ID%200005737%5D%3B%0AGO_process:%20threonine%20biosyntheti…
NC_000913_2	RefSeq	start_codon	3734	3736	.	+	0	ID=thrC:unknown_transcript_1;Parent=thrC;locus_tag=b0004;EC_number=4.2.3.1;function=enzyme%3B%20Amino%20acid%20biosynthesis:%20Threonine;function=1.5.1.8%20metabolism%3B%20building%20block%20biosynthesis%3B%20amino%20acids%3B%20threonine;function=7.1%20location%20of%20gene%20products%3B%20cytoplasm;note=GO_component:%20cytoplasm%20%5BGO%20ID%200005737%5D%3B%0AGO_process:%20threonine%20biosyntheti…
NC_000913_2	RefSeq	stop_codon	5018	5020	.	+	0	ID=thrC:unknown_transcript_1;Parent=thrC;locus_tag=b0004;EC_number=4.2.3.1;function=enzyme%3B%20Amino%20acid%20biosynthesis:%20Threonine;function=1.5.1.8%20metabolism%3B%20building%20block%20biosynthesis%3B%20amino%20acids%3B%20threonine;function=7.1%20location%20of%20gene%20products%3B%20cytoplasm;note=GO_component:%20cytoplasm%20%5BGO%20ID%200005737%5D%3B%0AGO_process:%20threonine%20biosyntheti…
NC_000913_2	RefSeq	gene	5234	5530	.	+	.	ID=yaaX;locus_tag=b0005;note=synonyms:%20ECK0005%2C%20JW0004;db_xref=ECOCYC:G6081;db_xref=EcoGene:EG14384;db_xref=GeneID:944747
NC_000913_2	RefSeq	CDS	5234	5527	.	+	0	ID=yaaX:unknown_transcript_1;Parent=yaaX;locus_tag=b0005;transl_table=11;product=predicted%20protein;protein_id=NP_414546.1;db_xref=ASAP:ABE-0000015;db_xref=UniProtKB%2FSwiss-Prot:P75616;db_xref=GI:16127999;db_xref=ECOCYC:G6081;db_xref=EcoGene:EG14384;db_xref=GeneID:944747;exon_number=1
NC_000913_2	RefSeq	start_codon	5234	5236	.	+	0	ID=yaaX:unknown_transcript_1;Parent=yaaX;locus_tag=b0005;transl_table=11;product=predicted%20protein;protein_id=NP_414546.1;db_xref=ASAP:ABE-0000015;db_xref=UniProtKB%2FSwiss-Prot:P75616;db_xref=GI:16127999;db_xref=ECOCYC:G6081;db_xref=EcoGene:EG14384;db_xref=GeneID:944747;exon_number=1
NC_000913_2	RefSeq	stop_codon	5528	5530	.	+	0	ID=yaaX:unknown_transcript_1;Parent=yaaX;locus_tag=b0005;transl_table=11;product=predicted%20protein;protein_id=NP_414546.1;db_xref=ASAP:ABE-0000015;db_xref=UniProtKB%2FSwiss-Prot:P75616;db_xref=GI:16127999;db_xref=ECOCYC:G6081;db_xref=EcoGene:EG14384;db_xref=GeneID:944747;exon_number=1
NC_000913_2	RefSeq	gene	5683	6459	.	-	.	ID=yaaA;locus_tag=b0006;note=synonyms:%20ECK0006%2C%20JW0005;db_xref=ECOCYC:EG10011;db_xref=EcoGene:EG10011;db_xref=GeneID:944749
NC_000913_2	RefSeq	CDS	5686	6459	.	-	0	ID=yaaA:unknown_transcript_1;Parent=yaaA;locus_tag=b0006;transl_table=11;product=conserved%20protein;protein_id=NP_414547.1;db_xref=ASAP:ABE-0000018;db_xref=UniProtKB%2FSwiss-Prot:P0A8I3;db_xref=GI:16128000;db_xref=ECOCYC:EG10011;db_xref=EcoGene:EG10011;db_xref=GeneID:944749;exon_number=1
NC_000913_2	RefSeq	start_codon	6457	6459	.	-	0	ID=yaaA:unknown_transcript_1;Parent=yaaA;locus_tag=b0006;transl_table=11;product=conserved%20protein;protein_id=NP_414547.1;db_xref=ASAP:ABE-0000018;db_xref=UniProtKB%2FSwiss-Prot:P0A8I3;db_xref=GI:16128000;db_xref=ECOCYC:EG10011;db_xref=EcoGene:EG10011;db_xref=GeneID:944749;exon_number=1
NC_000913_2	RefSeq	stop_codon	5683	5685	.	-	0	ID=yaaA:unknown_transcript_1;Parent=yaaA;locus_tag=b0006;transl_table=11;product=conserved%20protein;protein_id=NP_414547.1;db_xref=ASAP:ABE-0000018;db_xref=UniProtKB%2FSwiss-Prot:P0A8I3;db_xref=GI:16128000;db_xref=ECOCYC:EG10011;db_xref=EcoGene:EG10011;db_xref=GeneID:944749;exon_number=1
NC_000913_2	RefSeq	gene	6529	7959	.	-	.	ID=yaaJ;locus_tag=b0007;note=synonyms:%20ECK0007%2C%20JW0006;db_xref=ECOCYC:EG11555;db_xref=EcoGene:EG11555;db_xref=GeneID:944745
NC_000913_2	RefSeq	CDS	6532	7959	.	-	0	ID=yaaJ:unknown_transcript_1;Parent=yaaJ;locus_tag=b0007;function=putative%20transport%3B%20Transport%20of%20small%20molecules:%20Amino%20acids%2C%20amines;note=inner%20membrane%20transport%20protein%3B%0AGO_component:%20peptidoglycan-based%20cell%20wall%20%5BGO%20ID%200009274%5D%3B%0AGO_component:%20organelle%20inner%20membrane%20%5BGO%20ID%200019866%5D;transl_table=11;product=predicted%20transp…
NC_000913_2	RefSeq	start_codon	7957	7959	.	-	0	ID=yaaJ:unknown_transcript_1;Parent=yaaJ;locus_tag=b0007;function=putative%20transport%3B%20Transport%20of%20small%20molecules:%20Amino%20acids%2C%20amines;note=inner%20membrane%20transport%20protein%3B%0AGO_component:%20peptidoglycan-based%20cell%20wall%20%5BGO%20ID%200009274%5D%3B%0AGO_component:%20organelle%20inner%20membrane%20%5BGO%20ID%200019866%5D;transl_table=11;product=predicted%20transp…
NC_000913_2	RefSeq	stop_codon	6529	6531	.	-	0	ID=yaaJ:unknown_transcript_1;Parent=yaaJ;locus_tag=b0007;function=putative%20transport%3B%20Transport%20of%20small%20molecules:%20Amino%20acids%2C%20amines;note=inner%20membrane%20transport%20protein%3B%0AGO_component:%20peptidoglycan-based%20cell%20wall%20%5BGO%20ID%200009274%5D%3B%0AGO_component:%20organelle%20inner%20membrane%20%5BGO%20ID%200019866%5D;transl_table=11;product=predicted%20transp…
NC_000913_2	RefSeq	gene	8238	9191	.	+	.	ID=talB;locus_tag=b0008;note=synonyms:%20ECK0008%2C%20yaaK%2C%20JW0007;db_xref=ECOCYC:EG11556;db_xref=EcoGene:EG11556;db_xref=GeneID:944748
NC_000913_2	RefSeq	CDS	8238	9188	.	+	0	ID=talB:unknown_transcript_1;Parent=talB;locus_tag=b0008;EC_number=2.2.1.2;function=enzyme%3B%20Central%20intermediary%20metabolism:%20Non-oxidative%20branch%2C%20pentose%20pathway;function=1.7.3%20metabolism%3B%20central%20intermediary%20metabolism%3B%20pentose%20phosphate%20shunt%2C%20non-oxidative%20branch;function=7.1%20location%20of%20gene%20products%3B%20cytoplasm;note=GO_component:%20cytop…
NC_000913_2	RefSeq	start_codon	8238	8240	.	+	0	ID=talB:unknown_transcript_1;Parent=talB;locus_tag=b0008;EC_number=2.2.1.2;function=enzyme%3B%20Central%20intermediary%20metabolism:%20Non-oxidative%20branch%2C%20pentose%20pathway;function=1.7.3%20metabolism%3B%20central%20intermediary%20metabolism%3B%20pentose%20phosphate%20shunt%2C%20non-oxidative%20branch;function=7.1%20location%20of%20gene%20products%3B%20cytoplasm;note=GO_component:%20cytop…
NC_000913_2	RefSeq	stop_codon	9189	9191	.	+	0	ID=talB:unknown_transcript_1;Parent=talB;locus_tag=b0008;EC_number=2.2.1.2;function=enzyme%3B%20Central%20intermediary%20metabolism:%20Non-oxidative%20branch%2C%20pentose%20pathway;function=1.7.3%20metabolism%3B%20central%20intermediary%20metabolism%3B%20pentose%20phosphate%20shunt%2C%20non-oxidative%20branch;function=7.1%20location%20of%20gene%20products%3B%20cytoplasm;note=GO_component:%20cytop…
NC_000913_2	RefSeq	mat_peptide	8241	9188	.	+	.	ID=talB:unknown_transcript_2;Parent=talB;locus_tag=b0008;product=transaldolase%20B;experiment=N-terminus%20verified%20by%20Edman%20degradation:%20PMID%208740179%2C9298646
NC_000913_2	RefSeq	gene	9306	9893	.	+	.	ID=mog;locus_tag=b0009;note=synonyms:%20ECK0009%2C%20chlG%2C%20yaaG%2C%20bisD%2C%20mogA%2C%20JW0008;db_xref=ECOCYC:EG11511;db_xref=EcoGene:EG11511;db_xref=GeneID:944760
NC_000913_2	RefSeq	CDS	9306	9890	.	+	0	ID=mog:unknown_transcript_1;Parent=mog;locus_tag=b0009;function=transport%3B%20Biosynthesis%20of%20cofactors%2C%20carriers:%20Molybdopterin;note=putative%20molybdochetalase%20in%20molybdopterine%20biosynthesis%3B%0AGO_component:%20cytoplasm%20%5BGO%20ID%200005737%5D%3B%0AGO_process:%20Mo-molybdopterin%20cofactor%20biosynthetic%20process%20%5BGO%20ID%200006777%5D;transl_table=11;product=predicted%…
NC_000913_2	RefSeq	start_codon	9306	9308	.	+	0	ID=mog:unknown_transcript_1;Parent=mog;locus_tag=b0009;function=transport%3B%20Biosynthesis%20of%20cofactors%2C%20carriers:%20Molybdopterin;note=putative%20molybdochetalase%20in%20molybdopterine%20biosynthesis%3B%0AGO_component:%20cytoplasm%20%5BGO%20ID%200005737%5D%3B%0AGO_process:%20Mo-molybdopterin%20cofactor%20biosynthetic%20process%20%5BGO%20ID%200006777%5D;transl_table=11;product=predicted%…
NC_000913_2	RefSeq	stop_codon	9891	9893	.	+	0	ID=mog:unknown_transcript_1;Parent=mog;locus_tag=b0009;function=transport%3B%20Biosynthesis%20of%20cofactors%2C%20carriers:%20Molybdopterin;note=putative%20molybdochetalase%20in%20molybdopterine%20biosynthesis%3B%0AGO_component:%20cytoplasm%20%5BGO%20ID%200005737%5D%3B%0AGO_process:%20Mo-molybdopterin%20cofactor%20biosynthetic%20process%20%5BGO%20ID%200006777%5D;transl_table=11;product=predicted%…
NC_000913_2	RefSeq	gene	9928	10494	.	-	.	ID=yaaH;locus_tag=b0010;note=synonyms:%20ECK0010%2C%20JW0009;db_xref=ECOCYC:EG11512;db_xref=EcoGene:EG11512;db_xref=GeneID:944792
NC_000913_2	RefSeq	CDS	9931	10494	.	-	0	ID=yaaH:unknown_transcript_1;Parent=yaaH;locus_tag=b0010;transl_table=11;product=conserved%20inner%20membrane%20protein%20associated%20with%20acetate%20transport;protein_id=NP_414551.1;db_xref=ASAP:ABE-0000032;db_xref=UniProtKB%2FSwiss-Prot:P0AC98;db_xref=GI:16128004;db_xref=ECOCYC:EG11512;db_xref=EcoGene:EG11512;db_xref=GeneID:944792;exon_number=1
NC_000913_2	RefSeq	start_codon	10492	10494	.	-	0	ID=yaaH:unknown_transcript_1;Parent=yaaH;locus_tag=b0010;transl_table=11;product=conserved%20inner%20membrane%20protein%20associated%20with%20acetate%20transport;protein_id=NP_414551.1;db_xref=ASAP:ABE-0000032;db_xref=UniProtKB%2FSwiss-Prot:P0AC98;db_xref=GI:16128004;db_xref=ECOCYC:EG11512;db_xref=EcoGene:EG11512;db_xref=GeneID:944792;exon_number=1
NC_000913_2	RefSeq	stop_codon	9928	9930	.	-	0	ID=yaaH:unknown_transcript_1;Parent=yaaH;locus_tag=b0010;transl_table=11;product=conserved%20inner%20membrane%20protein%20associated%20with%20acetate%20transport;protein_id=NP_414551.1;db_xref=ASAP:ABE-0000032;db_xref=UniProtKB%2FSwiss-Prot:P0AC98;db_xref=GI:16128004;db_xref=ECOCYC:EG11512;db_xref=EcoGene:EG11512;db_xref=GeneID:944792;exon_number=1
NC_000913_2	RefSeq	gene	10643	11356	.	-	.	ID=yaaW;locus_tag=b0011;note=synonyms:%20ECK0011%2C%20htgA%2C%20JW0010%2C%20htpY;db_xref=ECOCYC:G6082;db_xref=EcoGene:EG14340;db_xref=GeneID:944771
NC_000913_2	RefSeq	CDS	10646	11356	.	-	0	ID=yaaW:unknown_transcript_1;Parent=yaaW;locus_tag=b0011;function=putative%20enzyme%3B%20Not%20classified;transl_table=11;product=conserved%20protein;protein_id=NP_414552.1;db_xref=ASAP:ABE-0000037;db_xref=UniProtKB%2FSwiss-Prot:P75617;db_xref=GI:16128005;db_xref=ECOCYC:G6082;db_xref=EcoGene:EG14340;db_xref=GeneID:944771;exon_number=1
NC_000913_2	RefSeq	start_codon	11354	11356	.	-	0	ID=yaaW:unknown_transcript_1;Parent=yaaW;locus_tag=b0011;function=putative%20enzyme%3B%20Not%20classified;transl_table=11;product=conserved%20protein;protein_id=NP_414552.1;db_xref=ASAP:ABE-0000037;db_xref=UniProtKB%2FSwiss-Prot:P75617;db_xref=GI:16128005;db_xref=ECOCYC:G6082;db_xref=EcoGene:EG14340;db_xref=GeneID:944771;exon_number=1
NC_000913_2	RefSeq	stop_codon	10643	10645	.	-	0	ID=yaaW:unknown_transcript_1;Parent=yaaW;locus_tag=b0011;function=putative%20enzyme%3B%20Not%20classified;transl_table=11;product=conserved%20protein;protein_id=NP_414552.1;db_xref=ASAP:ABE-0000037;db_xref=UniProtKB%2FSwiss-Prot:P75617;db_xref=GI:16128005;db_xref=ECOCYC:G6082;db_xref=EcoGene:EG14340;db_xref=GeneID:944771;exon_number=1
NC_000913_2	RefSeq	gene	11382	11786	.	-	.	ID=yaaI;locus_tag=b0013;note=synonyms:%20ECK0013%2C%20JW0012;db_xref=ECOCYC:G8202;db_xref=EcoGene:EG11513;db_xref=GeneID:944751
NC_000913_2	RefSeq	CDS	11385	11786	.	-	0	ID=yaaI:unknown_transcript_1;Parent=yaaI;locus_tag=b0013;transl_table=11;product=predicted%20protein;protein_id=NP_414554.1;db_xref=ASAP:ABE-0000043;db_xref=UniProtKB%2FSwiss-Prot:P28696;db_xref=GI:16128007;db_xref=ECOCYC:G8202;db_xref=EcoGene:EG11513;db_xref=GeneID:944751;exon_number=1
NC_000913_2	RefSeq	start_codon	11784	11786	.	-	0	ID=yaaI:unknown_transcript_1;Parent=yaaI;locus_tag=b0013;transl_table=11;product=predicted%20protein;protein_id=NP_414554.1;db_xref=ASAP:ABE-0000043;db_xref=UniProtKB%2FSwiss-Prot:P28696;db_xref=GI:16128007;db_xref=ECOCYC:G8202;db_xref=EcoGene:EG11513;db_xref=GeneID:944751;exon_number=1
NC_000913_2	RefSeq	stop_codon	11382	11384	.	-	0	ID=yaaI:unknown_transcript_1;Parent=yaaI;locus_tag=b0013;transl_table=11;product=predicted%20protein;protein_id=NP_414554.1;db_xref=ASAP:ABE-0000043;db_xref=UniProtKB%2FSwiss-Prot:P28696;db_xref=GI:16128007;db_xref=ECOCYC:G8202;db_xref=EcoGene:EG11513;db_xref=GeneID:944751;exon_number=1
NC_000913_2	RefSeq	gene	12163	14079	.	+	.	ID=dnaK;locus_tag=b0014;note=synonyms:%20ECK0014%2C%20groPC%2C%20grpF%2C%20JW0013%2C%20groPF%2C%20groPAB%2C%20grpC%2C%20seg;db_xref=ECOCYC:EG10241;db_xref=EcoGene:EG10241;db_xref=GeneID:944750
NC_000913_2	RefSeq	CDS	12163	14076	.	+	0	ID=dnaK:unknown_transcript_1;Parent=dnaK;locus_tag=b0014;function=factor%3B%20Chaperones;function=2.3.4%20information%20transfer%3B%20protein%20related%3B%20chaperoning%2C%20folding;function=5.5.1%20cell%20processes%3B%20adaptation%20to%20stress%3B%20osmotic%20pressure;function=7.1%20location%20of%20gene%20products%3B%20cytoplasm;note=chaperone%20Hsp70%3B%20DNA%20biosynthesis%3B%20autoregulated%2…
NC_000913_2	RefSeq	start_codon	12163	12165	.	+	0	ID=dnaK:unknown_transcript_1;Parent=dnaK;locus_tag=b0014;function=factor%3B%20Chaperones;function=2.3.4%20information%20transfer%3B%20protein%20related%3B%20chaperoning%2C%20folding;function=5.5.1%20cell%20processes%3B%20adaptation%20to%20stress%3B%20osmotic%20pressure;function=7.1%20location%20of%20gene%20products%3B%20cytoplasm;note=chaperone%20Hsp70%3B%20DNA%20biosynthesis%3B%20autoregulated%2…
NC_000913_2	RefSeq	stop_codon	14077	14079	.	+	0	ID=dnaK:unknown_transcript_1;Parent=dnaK;locus_tag=b0014;function=factor%3B%20Chaperones;function=2.3.4%20information%20transfer%3B%20protein%20related%3B%20chaperoning%2C%20folding;function=5.5.1%20cell%20processes%3B%20adaptation%20to%20stress%3B%20osmotic%20pressure;function=7.1%20location%20of%20gene%20products%3B%20cytoplasm;note=chaperone%20Hsp70%3B%20DNA%20biosynthesis%3B%20autoregulated%2…
NC_000913_2	RefSeq	mat_peptide	12166	14076	.	+	.	ID=dnaK:unknown_transcript_2;Parent=dnaK;locus_tag=b0014;product=chaperone%20Hsp70%2C%20co-chaperone%20with%20DnaJ;experiment=N-terminus%20verified%20by%20Edman%20degradation:%20PMID%201396676%2C7783627%2C9298646
NC_000913_2	RefSeq	gene	14168	15298	.	+	.	ID=dnaJ;locus_tag=b0015;note=synonyms:%20ECK0015%2C%20grpC%2C%20JW0014%2C%20groP;db_xref=ECOCYC:EG10240;db_xref=EcoGene:EG10240;db_xref=GeneID:944753
NC_000913_2	RefSeq	CDS	14168	15295	.	+	0	ID=dnaJ:unknown_transcript_1;Parent=dnaJ;locus_tag=b0015;function=factor%3B%20Chaperones;note=chaperone%20with%20DnaK%3B%20heat%20shock%20protein%3B%0AGO_component:%20cytoplasm%20%5BGO%20ID%200005737%5D%3B%0AGO_process:%20protein%20folding%20%5BGO%20ID%200006457%5D;transl_table=11;product=chaperone%20Hsp40%2C%20co-chaperone%20with%20DnaK;protein_id=NP_414556.1;db_xref=ASAP:ABE-0000054;db_xref=Uni…
NC_000913_2	RefSeq	start_codon	14168	14170	.	+	0	ID=dnaJ:unknown_transcript_1;Parent=dnaJ;locus_tag=b0015;function=factor%3B%20Chaperones;note=chaperone%20with%20DnaK%3B%20heat%20shock%20protein%3B%0AGO_component:%20cytoplasm%20%5BGO%20ID%200005737%5D%3B%0AGO_process:%20protein%20folding%20%5BGO%20ID%200006457%5D;transl_table=11;product=chaperone%20Hsp40%2C%20co-chaperone%20with%20DnaK;protein_id=NP_414556.1;db_xref=ASAP:ABE-0000054;db_xref=Uni…
NC_000913_2	RefSeq	stop_codon	15296	15298	.	+	0	ID=dnaJ:unknown_transcript_1;Parent=dnaJ;locus_tag=b0015;function=factor%3B%20Chaperones;note=chaperone%20with%20DnaK%3B%20heat%20shock%20protein%3B%0AGO_component:%20cytoplasm%20%5BGO%20ID%200005737%5D%3B%0AGO_process:%20protein%20folding%20%5BGO%20ID%200006457%5D;transl_table=11;product=chaperone%20Hsp40%2C%20co-chaperone%20with%20DnaK;protein_id=NP_414556.1;db_xref=ASAP:ABE-0000054;db_xref=Uni…
NC_000913_2	RefSeq	mat_peptide	14171	15295	.	+	.	ID=dnaJ:unknown_transcript_2;Parent=dnaJ;locus_tag=b0015;product=chaperone%20Hsp40%2C%20co-chaperone%20with%20DnaK;experiment=N-terminus%20verified%20by%20Edman%20degradation:%20PMID%203003084
NC_000913_2	RefSeq	gene	16751	16960	.	-	.	ID=mokC;locus_tag=b0018;note=synonyms:%20ECK4466%2C%20gefL;db_xref=ECOCYC:EG10373;db_xref=EcoGene:EG12074;db_xref=GeneID:944756
NC_000913_2	RefSeq	CDS	16754	16960	.	-	0	ID=mokC:unknown_transcript_1;Parent=mokC;locus_tag=b0018;function=component%20of%20addiction%20module;function=modulation%20of%20cell%20killing;function=5.6.3%20cell%20processes%3B%20protection%3B%20cell%20killing;function=10%20cryptic%20genes;note=regulatory%20peptide%20whose%20translation%20enables%20hokC%20%28gef%29%20expression;transl_table=11;product=regulatory%20protein%20for%20HokC%2C%20ov…
NC_000913_2	RefSeq	start_codon	16958	16960	.	-	0	ID=mokC:unknown_transcript_1;Parent=mokC;locus_tag=b0018;function=component%20of%20addiction%20module;function=modulation%20of%20cell%20killing;function=5.6.3%20cell%20processes%3B%20protection%3B%20cell%20killing;function=10%20cryptic%20genes;note=regulatory%20peptide%20whose%20translation%20enables%20hokC%20%28gef%29%20expression;transl_table=11;product=regulatory%20protein%20for%20HokC%2C%20ov…
NC_000913_2	RefSeq	stop_codon	16751	16753	.	-	0	ID=mokC:unknown_transcript_1;Parent=mokC;locus_tag=b0018;function=component%20of%20addiction%20module;function=modulation%20of%20cell%20killing;function=5.6.3%20cell%20processes%3B%20protection%3B%20cell%20killing;function=10%20cryptic%20genes;note=regulatory%20peptide%20whose%20translation%20enables%20hokC%20%28gef%29%20expression;transl_table=11;product=regulatory%20protein%20for%20HokC%2C%20ov…
NC_000913_2	RefSeq	gene	16751	16903	.	-	.	ID=hokC;locus_tag=b4412;note=synonyms:%20ECK0018%2C%20gef%2C%20JW5879;db_xref=ECOCYC:G0-9563;db_xref=EcoGene:EG10373;db_xref=GeneID:2847744
NC_000913_2	RefSeq	CDS	16754	16903	.	-	0	ID=hokC:unknown_transcript_1;Parent=hokC;locus_tag=b4412;function=component%20of%20addiction%20module;function=cell%20killing;note=small%20toxic%20membrane%20polypeptide;transl_table=11;product=toxic%20membrane%20protein%2C%20small;protein_id=YP_025292.1;db_xref=ASAP:ABE-0047278;db_xref=UniProtKB%2FSwiss-Prot:P0ACG4;db_xref=GI:49175991;db_xref=ECOCYC:G0-9563;db_xref=EcoGene:EG10373;db_xref=GeneID…
NC_000913_2	RefSeq	start_codon	16901	16903	.	-	0	ID=hokC:unknown_transcript_1;Parent=hokC;locus_tag=b4412;function=component%20of%20addiction%20module;function=cell%20killing;note=small%20toxic%20membrane%20polypeptide;transl_table=11;product=toxic%20membrane%20protein%2C%20small;protein_id=YP_025292.1;db_xref=ASAP:ABE-0047278;db_xref=UniProtKB%2FSwiss-Prot:P0ACG4;db_xref=GI:49175991;db_xref=ECOCYC:G0-9563;db_xref=EcoGene:EG10373;db_xref=GeneID…
NC_000913_2	RefSeq	stop_codon	16751	16753	.	-	0	ID=hokC:unknown_transcript_1;Parent=hokC;locus_tag=b4412;function=component%20of%20addiction%20module;function=cell%20killing;note=small%20toxic%20membrane%20polypeptide;transl_table=11;product=toxic%20membrane%20protein%2C%20small;protein_id=YP_025292.1;db_xref=ASAP:ABE-0047278;db_xref=UniProtKB%2FSwiss-Prot:P0ACG4;db_xref=GI:49175991;db_xref=ECOCYC:G0-9563;db_xref=EcoGene:EG10373;db_xref=GeneID…
NC_000913_2	RefSeq	gene	16952	17006	.	+	.	ID=sokC;locus_tag=b4413;note=synonyms:%20ECK0019%2C%20JWR0224%2C%20sof;db_xref=ECOCYC:G0-9581;db_xref=EcoGene:EG31128;db_xref=GeneID:2847745
NC_000913_2	RefSeq	exon	16952	17006	.	+	.	ID=sokC:unknown_transcript_1;Parent=sokC;gbkey=misc_RNA;locus_tag=b4413;product=misc_RNA;note=antisense%20RNA%20blocking%20mokC%20%28orf69%29%20and%20hokC%20%28gef%29%20translation%3B%20Antisense%20sRNA%20blocking%20mokC%2C%20and%20hence%20hokC%2C%20translation%3B%20IS186A%20interrupts%20hokC%20transcript%20downstream%20of%20hokC%20gene%20in%20K-12;function=component%20of%20addiction%20module;db_…
NC_000913_2	RefSeq	gene	17489	18655	.	+	.	ID=nhaA;locus_tag=b0019;note=synonyms:%20ECK0020%2C%20ant%2C%20antA%2C%20JW0018;db_xref=ECOCYC:EG10652;db_xref=EcoGene:EG10652;db_xref=GeneID:944758
NC_000913_2	RefSeq	CDS	17489	18652	.	+	0	ID=nhaA:unknown_transcript_1;Parent=nhaA;locus_tag=b0019;function=transport%3B%20Transport%20of%20small%20molecules:%20Cations;note=Na%2B%2FH%20antiporter%2C%20pH%20dependent%3B%0AGO_component:%20peptidoglycan-based%20cell%20wall%20%5BGO%20ID%200009274%5D%3B%0AGO_component:%20organelle%20inner%20membrane%20%5BGO%20ID%200019866%5D%3B%0AGO_process:%20response%20to%20pH%20%5BGO%20ID%200009268%5D;exp…
NC_000913_2	RefSeq	start_codon	17489	17491	.	+	0	ID=nhaA:unknown_transcript_1;Parent=nhaA;locus_tag=b0019;function=transport%3B%20Transport%20of%20small%20molecules:%20Cations;note=Na%2B%2FH%20antiporter%2C%20pH%20dependent%3B%0AGO_component:%20peptidoglycan-based%20cell%20wall%20%5BGO%20ID%200009274%5D%3B%0AGO_component:%20organelle%20inner%20membrane%20%5BGO%20ID%200019866%5D%3B%0AGO_process:%20response%20to%20pH%20%5BGO%20ID%200009268%5D;exp…
NC_000913_2	RefSeq	stop_codon	18653	18655	.	+	0	ID=nhaA:unknown_transcript_1;Parent=nhaA;locus_tag=b0019;function=transport%3B%20Transport%20of%20small%20molecules:%20Cations;note=Na%2B%2FH%20antiporter%2C%20pH%20dependent%3B%0AGO_component:%20peptidoglycan-based%20cell%20wall%20%5BGO%20ID%200009274%5D%3B%0AGO_component:%20organelle%20inner%20membrane%20%5BGO%20ID%200019866%5D%3B%0AGO_process:%20response%20to%20pH%20%5BGO%20ID%200009268%5D;exp…
NC_000913_2	RefSeq	gene	18715	19620	.	+	.	ID=nhaR;locus_tag=b0020;note=synonyms:%20ECK0021%2C%20JW0019%2C%20yaaB%2C%20antO;db_xref=ECOCYC:EG11078;db_xref=EcoGene:EG11078;db_xref=GeneID:944757
NC_000913_2	RefSeq	CDS	18715	19617	.	+	0	ID=nhaR:unknown_transcript_1;Parent=nhaR;locus_tag=b0020;function=regulator%3B%20Transport%20of%20small%20molecules:%20Cations;note=transcriptional%20activator%20of%20nhaA%3B%0AGO_component:%20cytoplasm%20%5BGO%20ID%200005737%5D%3B%0AGO_function:%20transcriptional%20activator%20activity%20%5BGO%20ID%200016563%5D%3B%0AGO_process:%20transcription%20%5BGO%20ID%200006350%5D%3B%0AGO_process:%20respons…
NC_000913_2	RefSeq	start_codon	18715	18717	.	+	0	ID=nhaR:unknown_transcript_1;Parent=nhaR;locus_tag=b0020;function=regulator%3B%20Transport%20of%20small%20molecules:%20Cations;note=transcriptional%20activator%20of%20nhaA%3B%0AGO_component:%20cytoplasm%20%5BGO%20ID%200005737%5D%3B%0AGO_function:%20transcriptional%20activator%20activity%20%5BGO%20ID%200016563%5D%3B%0AGO_process:%20transcription%20%5BGO%20ID%200006350%5D%3B%0AGO_process:%20respons…
NC_000913_2	RefSeq	stop_codon	19618	19620	.	+	0	ID=nhaR:unknown_transcript_1;Parent=nhaR;locus_tag=b0020;function=regulator%3B%20Transport%20of%20small%20molecules:%20Cations;note=transcriptional%20activator%20of%20nhaA%3B%0AGO_component:%20cytoplasm%20%5BGO%20ID%200005737%5D%3B%0AGO_function:%20transcriptional%20activator%20activity%20%5BGO%20ID%200016563%5D%3B%0AGO_process:%20transcription%20%5BGO%20ID%200006350%5D%3B%0AGO_process:%20respons…
NC_000913_2	RefSeq	gene	20815	21078	.	-	.	ID=rpsT;locus_tag=b0023;note=synonyms:%20ECK0024%2C%20sup%2C%20JW0022;db_xref=ECOCYC:EG10919;db_xref=EcoGene:EG10919;db_xref=GeneID:944759
NC_000913_2	RefSeq	CDS	20818	21078	.	-	0	ID=rpsT:unknown_transcript_1;Parent=rpsT;locus_tag=b0023;function=structural%20component%3B%20Ribosomal%20proteins%20-%20synthesis%2C%20modification;note=GO_component:%20cytosolic%20ribosome%20%28sensu%20Bacteria%29%20%5BGO%20ID%200009281%5D%3B%0AGO_component:%20cytoplasm%20%5BGO%20ID%200005737%5D%3B%0AGO_function:%20structural%20constituent%20of%20ribosome%20%5BGO%20ID%200003735%5D%3B%0AGO_proce…
NC_000913_2	RefSeq	start_codon	21076	21078	.	-	0	ID=rpsT:unknown_transcript_1;Parent=rpsT;locus_tag=b0023;function=structural%20component%3B%20Ribosomal%20proteins%20-%20synthesis%2C%20modification;note=GO_component:%20cytosolic%20ribosome%20%28sensu%20Bacteria%29%20%5BGO%20ID%200009281%5D%3B%0AGO_component:%20cytoplasm%20%5BGO%20ID%200005737%5D%3B%0AGO_function:%20structural%20constituent%20of%20ribosome%20%5BGO%20ID%200003735%5D%3B%0AGO_proce…
NC_000913_2	RefSeq	stop_codon	20815	20817	.	-	0	ID=rpsT:unknown_transcript_1;Parent=rpsT;locus_tag=b0023;function=structural%20component%3B%20Ribosomal%20proteins%20-%20synthesis%2C%20modification;note=GO_component:%20cytosolic%20ribosome%20%28sensu%20Bacteria%29%20%5BGO%20ID%200009281%5D%3B%0AGO_component:%20cytoplasm%20%5BGO%20ID%200005737%5D%3B%0AGO_function:%20structural%20constituent%20of%20ribosome%20%5BGO%20ID%200003735%5D%3B%0AGO_proce…
NC_000913_2	RefSeq	mat_peptide	20818	21075	.	-	.	ID=rpsT:unknown_transcript_2;Parent=rpsT;locus_tag=b0023;product=30S%20ribosomal%20subunit%20protein%20S20;experiment=N-terminus%20verified%20by%20Edman%20degradation:%20PMID%20786731
NC_000913_2	RefSeq	gene	21181	21399	.	+	.	ID=yaaY;locus_tag=b0024;note=synonyms:%20ECK0025%2C%20JW5003;db_xref=ECOCYC:G6087;db_xref=EcoGene:EG14386;db_xref=GeneID:949128
NC_000913_2	RefSeq	CDS	21181	21396	.	+	0	ID=yaaY:unknown_transcript_1;Parent=yaaY;locus_tag=b0024;transl_table=11;product=predicted%20protein;protein_id=NP_414565.1;db_xref=ASAP:ABE-0000089;db_xref=UniProtKB%2FSwiss-Prot:P75620;db_xref=GI:16128018;db_xref=ECOCYC:G6087;db_xref=EcoGene:EG14386;db_xref=GeneID:949128;exon_number=1
NC_000913_2	RefSeq	start_codon	21181	21183	.	+	0	ID=yaaY:unknown_transcript_1;Parent=yaaY;locus_tag=b0024;transl_table=11;product=predicted%20protein;protein_id=NP_414565.1;db_xref=ASAP:ABE-0000089;db_xref=UniProtKB%2FSwiss-Prot:P75620;db_xref=GI:16128018;db_xref=ECOCYC:G6087;db_xref=EcoGene:EG14386;db_xref=GeneID:949128;exon_number=1
NC_000913_2	RefSeq	stop_codon	21397	21399	.	+	0	ID=yaaY:unknown_transcript_1;Parent=yaaY;locus_tag=b0024;transl_table=11;product=predicted%20protein;protein_id=NP_414565.1;db_xref=ASAP:ABE-0000089;db_xref=UniProtKB%2FSwiss-Prot:P75620;db_xref=GI:16128018;db_xref=ECOCYC:G6087;db_xref=EcoGene:EG14386;db_xref=GeneID:949128;exon_number=1
NC_000913_2	RefSeq	gene	21407	22348	.	+	.	ID=ribF;locus_tag=b0025;note=synonyms:%20ECK0026%2C%20yaaC%2C%20JW0023;db_xref=ECOCYC:EG11079;db_xref=EcoGene:EG11079;db_xref=GeneID:949129
NC_000913_2	RefSeq	CDS	21407	22345	.	+	0	ID=ribF:unknown_transcript_1;Parent=ribF;locus_tag=b0025;EC_number=2.7.1.26;EC_number=2.7.7.2;function=putative%20regulator%3B%20Not%20classified;note=GO_component:%20cytoplasm%20%5BGO%20ID%200005737%5D;transl_table=11;product=bifunctional%20riboflavin%20kinase%2FFAD%20synthetase;protein_id=NP_414566.1;db_xref=ASAP:ABE-0000091;db_xref=UniProtKB%2FSwiss-Prot:P0AG40;db_xref=GI:16128019;db_xref=ECOC…
NC_000913_2	RefSeq	start_codon	21407	21409	.	+	0	ID=ribF:unknown_transcript_1;Parent=ribF;locus_tag=b0025;EC_number=2.7.1.26;EC_number=2.7.7.2;function=putative%20regulator%3B%20Not%20classified;note=GO_component:%20cytoplasm%20%5BGO%20ID%200005737%5D;transl_table=11;product=bifunctional%20riboflavin%20kinase%2FFAD%20synthetase;protein_id=NP_414566.1;db_xref=ASAP:ABE-0000091;db_xref=UniProtKB%2FSwiss-Prot:P0AG40;db_xref=GI:16128019;db_xref=ECOC…
NC_000913_2	RefSeq	stop_codon	22346	22348	.	+	0	ID=ribF:unknown_transcript_1;Parent=ribF;locus_tag=b0025;EC_number=2.7.1.26;EC_number=2.7.7.2;function=putative%20regulator%3B%20Not%20classified;note=GO_component:%20cytoplasm%20%5BGO%20ID%200005737%5D;transl_table=11;product=bifunctional%20riboflavin%20kinase%2FFAD%20synthetase;protein_id=NP_414566.1;db_xref=ASAP:ABE-0000091;db_xref=UniProtKB%2FSwiss-Prot:P0AG40;db_xref=GI:16128019;db_xref=ECOC…
NC_000913_2	RefSeq	gene	22391	25207	.	+	.	ID=ileS;locus_tag=b0026;note=synonyms:%20ECK0027%2C%20JW0024%2C%20ilvS;db_xref=ECOCYC:EG10492;db_xref=EcoGene:EG10492;db_xref=GeneID:944761
NC_000913_2	RefSeq	CDS	22391	25204	.	+	0	ID=ileS:unknown_transcript_1;Parent=ileS;locus_tag=b0026;EC_number=6.1.1.5;function=enzyme%3B%20Aminoacyl%20tRNA%20synthetases%2C%20tRNA%20modification;note=isoleucine%20tRNA%20synthetase%3B%0AGO_component:%20cytoplasm%20%5BGO%20ID%200005737%5D%3B%0AGO_process:%20tRNA%20aminoacylation%20for%20protein%20translation%20%5BGO%20ID%200006418%5D;transl_table=11;product=isoleucyl-tRNA%20synthetase;prote…
NC_000913_2	RefSeq	start_codon	22391	22393	.	+	0	ID=ileS:unknown_transcript_1;Parent=ileS;locus_tag=b0026;EC_number=6.1.1.5;function=enzyme%3B%20Aminoacyl%20tRNA%20synthetases%2C%20tRNA%20modification;note=isoleucine%20tRNA%20synthetase%3B%0AGO_component:%20cytoplasm%20%5BGO%20ID%200005737%5D%3B%0AGO_process:%20tRNA%20aminoacylation%20for%20protein%20translation%20%5BGO%20ID%200006418%5D;transl_table=11;product=isoleucyl-tRNA%20synthetase;prote…
NC_000913_2	RefSeq	stop_codon	25205	25207	.	+	0	ID=ileS:unknown_transcript_1;Parent=ileS;locus_tag=b0026;EC_number=6.1.1.5;function=enzyme%3B%20Aminoacyl%20tRNA%20synthetases%2C%20tRNA%20modification;note=isoleucine%20tRNA%20synthetase%3B%0AGO_component:%20cytoplasm%20%5BGO%20ID%200005737%5D%3B%0AGO_process:%20tRNA%20aminoacylation%20for%20protein%20translation%20%5BGO%20ID%200006418%5D;transl_table=11;product=isoleucyl-tRNA%20synthetase;prote…
NC_000913_2	RefSeq	mat_peptide	22394	25204	.	+	.	ID=ileS:unknown_transcript_2;Parent=ileS;locus_tag=b0026;product=isoleucyl-tRNA%20synthetase;experiment=N-terminus%20verified%20by%20Edman%20degradation:%20PMID%206390679%2C7929087
NC_000913_2	RefSeq	gene	25207	25701	.	+	.	ID=lspA;locus_tag=b0027;note=synonyms:%20ECK0028%2C%20JW0025;db_xref=ECOCYC:EG10548;db_xref=EcoGene:EG10548;db_xref=GeneID:944800
NC_000913_2	RefSeq	CDS	25207	25698	.	+	0	ID=lspA:unknown_transcript_1;Parent=lspA;locus_tag=b0027;EC_number=3.4.23.36;function=enzyme%3B%20Protein%2C%20peptide%20secretion;note=prolipoprotein%20signal%20peptidase%20%28SPase%20II%29%3B%0AGO_component:%20peptidoglycan-based%20cell%20wall%20%5BGO%20ID%200009274%5D%3B%0AGO_component:%20organelle%20inner%20membrane%20%5BGO%20ID%200019866%5D;transl_table=11;product=prolipoprotein%20signal%20p…
NC_000913_2	RefSeq	start_codon	25207	25209	.	+	0	ID=lspA:unknown_transcript_1;Parent=lspA;locus_tag=b0027;EC_number=3.4.23.36;function=enzyme%3B%20Protein%2C%20peptide%20secretion;note=prolipoprotein%20signal%20peptidase%20%28SPase%20II%29%3B%0AGO_component:%20peptidoglycan-based%20cell%20wall%20%5BGO%20ID%200009274%5D%3B%0AGO_component:%20organelle%20inner%20membrane%20%5BGO%20ID%200019866%5D;transl_table=11;product=prolipoprotein%20signal%20p…
NC_000913_2	RefSeq	stop_codon	25699	25701	.	+	0	ID=lspA:unknown_transcript_1;Parent=lspA;locus_tag=b0027;EC_number=3.4.23.36;function=enzyme%3B%20Protein%2C%20peptide%20secretion;note=prolipoprotein%20signal%20peptidase%20%28SPase%20II%29%3B%0AGO_component:%20peptidoglycan-based%20cell%20wall%20%5BGO%20ID%200009274%5D%3B%0AGO_component:%20organelle%20inner%20membrane%20%5BGO%20ID%200019866%5D;transl_table=11;product=prolipoprotein%20signal%20p…
NC_000913_2	RefSeq	repeat_region	25710	25795	.	+	.	note=REP2%20%28repetitive%20extragenic%20palindromic%29%20element%3B%20contains%202%20REP%20sequences
NC_000913_2	RefSeq	gene	25826	26275	.	+	.	ID=fkpB;locus_tag=b0028;note=synonyms:%20ECK0029%2C%20JW0026%2C%20slpA%2C%20yaaD;db_xref=ECOCYC:EG11080;db_xref=EcoGene:EG11080;db_xref=GeneID:944807
NC_000913_2	RefSeq	CDS	25826	26272	.	+	0	ID=fkpB:unknown_transcript_1;Parent=fkpB;locus_tag=b0028;EC_number=5.2.1.8;function=putative%20enzyme%3B%20Proteins%20-%20translation%20and%20modification;note=GO_component:%20cytoplasm%20%5BGO%20ID%200005737%5D%3B%0AGO_process:%20protein%20folding%20%5BGO%20ID%200006457%5D;transl_table=11;product=FKBP-type%20peptidyl-prolyl%20cis-trans%20isomerase%20%28rotamase%29;protein_id=NP_414569.1;db_xref=…
NC_000913_2	RefSeq	start_codon	25826	25828	.	+	0	ID=fkpB:unknown_transcript_1;Parent=fkpB;locus_tag=b0028;EC_number=5.2.1.8;function=putative%20enzyme%3B%20Proteins%20-%20translation%20and%20modification;note=GO_component:%20cytoplasm%20%5BGO%20ID%200005737%5D%3B%0AGO_process:%20protein%20folding%20%5BGO%20ID%200006457%5D;transl_table=11;product=FKBP-type%20peptidyl-prolyl%20cis-trans%20isomerase%20%28rotamase%29;protein_id=NP_414569.1;db_xref=…
NC_000913_2	RefSeq	stop_codon	26273	26275	.	+	0	ID=fkpB:unknown_transcript_1;Parent=fkpB;locus_tag=b0028;EC_number=5.2.1.8;function=putative%20enzyme%3B%20Proteins%20-%20translation%20and%20modification;note=GO_component:%20cytoplasm%20%5BGO%20ID%200005737%5D%3B%0AGO_process:%20protein%20folding%20%5BGO%20ID%200006457%5D;transl_table=11;product=FKBP-type%20peptidyl-prolyl%20cis-trans%20isomerase%20%28rotamase%29;protein_id=NP_414569.1;db_xref=…
NC_000913_2	RefSeq	gene	26277	27227	.	+	.	ID=ispH;locus_tag=b0029;note=synonyms:%20ECK0030%2C%20JW0027%2C%20lytB%2C%20yaaE;db_xref=ECOCYC:EG11081;db_xref=EcoGene:EG11081;db_xref=GeneID:944777
NC_000913_2	RefSeq	CDS	26277	27224	.	+	0	ID=ispH:unknown_transcript_1;Parent=ispH;locus_tag=b0029;EC_number=1.17.1.2;note=GO_component:%20cytoplasm%20%5BGO%20ID%200005737%5D%3B%0AGO_process:%20response%20to%20drug%20%5BGO%20ID%200042493%5D;transl_table=11;product=1-hydroxy-2-methyl-2-%28E%29-butenyl%204-diphosphate%20reductase%2C%204Fe-4S%20protein;protein_id=NP_414570.1;db_xref=ASAP:ABE-0000103;db_xref=UniProtKB%2FSwiss-Prot:P62623;db_…
NC_000913_2	RefSeq	start_codon	26277	26279	.	+	0	ID=ispH:unknown_transcript_1;Parent=ispH;locus_tag=b0029;EC_number=1.17.1.2;note=GO_component:%20cytoplasm%20%5BGO%20ID%200005737%5D%3B%0AGO_process:%20response%20to%20drug%20%5BGO%20ID%200042493%5D;transl_table=11;product=1-hydroxy-2-methyl-2-%28E%29-butenyl%204-diphosphate%20reductase%2C%204Fe-4S%20protein;protein_id=NP_414570.1;db_xref=ASAP:ABE-0000103;db_xref=UniProtKB%2FSwiss-Prot:P62623;db_…
NC_000913_2	RefSeq	stop_codon	27225	27227	.	+	0	ID=ispH:unknown_transcript_1;Parent=ispH;locus_tag=b0029;EC_number=1.17.1.2;note=GO_component:%20cytoplasm%20%5BGO%20ID%200005737%5D%3B%0AGO_process:%20response%20to%20drug%20%5BGO%20ID%200042493%5D;transl_table=11;product=1-hydroxy-2-methyl-2-%28E%29-butenyl%204-diphosphate%20reductase%2C%204Fe-4S%20protein;protein_id=NP_414570.1;db_xref=ASAP:ABE-0000103;db_xref=UniProtKB%2FSwiss-Prot:P62623;db_…
NC_000913_2	RefSeq	gene	27293	28207	.	+	.	ID=rihC;locus_tag=b0030;note=synonyms:%20ECK0031%2C%20yaaF%2C%20JW0028;db_xref=ECOCYC:EG11082;db_xref=EcoGene:EG11082;db_xref=GeneID:944796
NC_000913_2	RefSeq	CDS	27293	28204	.	+	0	ID=rihC:unknown_transcript_1;Parent=rihC;locus_tag=b0030;EC_number=3.2.2.-;note=GO_process:%20nucleotide-sugar%20biosynthetic%20process%20%5BGO%20ID%200009226%5D;transl_table=11;product=ribonucleoside%20hydrolase%203;protein_id=NP_414571.1;db_xref=ASAP:ABE-0000109;db_xref=UniProtKB%2FSwiss-Prot:P22564;db_xref=GI:16128024;db_xref=ECOCYC:EG11082;db_xref=EcoGene:EG11082;db_xref=GeneID:944796;exon_nu…
NC_000913_2	RefSeq	start_codon	27293	27295	.	+	0	ID=rihC:unknown_transcript_1;Parent=rihC;locus_tag=b0030;EC_number=3.2.2.-;note=GO_process:%20nucleotide-sugar%20biosynthetic%20process%20%5BGO%20ID%200009226%5D;transl_table=11;product=ribonucleoside%20hydrolase%203;protein_id=NP_414571.1;db_xref=ASAP:ABE-0000109;db_xref=UniProtKB%2FSwiss-Prot:P22564;db_xref=GI:16128024;db_xref=ECOCYC:EG11082;db_xref=EcoGene:EG11082;db_xref=GeneID:944796;exon_nu…
NC_000913_2	RefSeq	stop_codon	28205	28207	.	+	0	ID=rihC:unknown_transcript_1;Parent=rihC;locus_tag=b0030;EC_number=3.2.2.-;note=GO_process:%20nucleotide-sugar%20biosynthetic%20process%20%5BGO%20ID%200009226%5D;transl_table=11;product=ribonucleoside%20hydrolase%203;protein_id=NP_414571.1;db_xref=ASAP:ABE-0000109;db_xref=UniProtKB%2FSwiss-Prot:P22564;db_xref=GI:16128024;db_xref=ECOCYC:EG11082;db_xref=EcoGene:EG11082;db_xref=GeneID:944796;exon_nu…
NC_000913_2	RefSeq	gene	28374	29195	.	+	.	ID=dapB;locus_tag=b0031;note=synonyms:%20ECK0032%2C%20JW0029;db_xref=ECOCYC:EG10206;db_xref=EcoGene:EG10206;db_xref=GeneID:944762
NC_000913_2	RefSeq	CDS	28374	29192	.	+	0	ID=dapB:unknown_transcript_1;Parent=dapB;locus_tag=b0031;EC_number=1.3.1.26;function=enzyme%3B%20Amino%20acid%20biosynthesis:%20Lysine;note=GO_component:%20peptidoglycan-based%20cell%20wall%20%5BGO%20ID%200009274%5D%3B%0AGO_component:%20cytoplasm%20%5BGO%20ID%200005737%5D%3B%0AGO_process:%20lysine%20biosynthetic%20process%20via%20diaminopimelate%20%5BGO%20ID%200009089%5D;transl_table=11;product=d…
NC_000913_2	RefSeq	start_codon	28374	28376	.	+	0	ID=dapB:unknown_transcript_1;Parent=dapB;locus_tag=b0031;EC_number=1.3.1.26;function=enzyme%3B%20Amino%20acid%20biosynthesis:%20Lysine;note=GO_component:%20peptidoglycan-based%20cell%20wall%20%5BGO%20ID%200009274%5D%3B%0AGO_component:%20cytoplasm%20%5BGO%20ID%200005737%5D%3B%0AGO_process:%20lysine%20biosynthetic%20process%20via%20diaminopimelate%20%5BGO%20ID%200009089%5D;transl_table=11;product=d…
NC_000913_2	RefSeq	stop_codon	29193	29195	.	+	0	ID=dapB:unknown_transcript_1;Parent=dapB;locus_tag=b0031;EC_number=1.3.1.26;function=enzyme%3B%20Amino%20acid%20biosynthesis:%20Lysine;note=GO_component:%20peptidoglycan-based%20cell%20wall%20%5BGO%20ID%200009274%5D%3B%0AGO_component:%20cytoplasm%20%5BGO%20ID%200005737%5D%3B%0AGO_process:%20lysine%20biosynthetic%20process%20via%20diaminopimelate%20%5BGO%20ID%200009089%5D;transl_table=11;product=d…
NC_000913_2	RefSeq	gene	29651	30799	.	+	.	ID=carA;locus_tag=b0032;note=synonyms:%20ECK0033%2C%20pyrA%2C%20arg%2C%20JW0030%2C%20cap;db_xref=ECOCYC:EG10134;db_xref=EcoGene:EG10134;db_xref=GeneID:949025
NC_000913_2	RefSeq	CDS	29651	30796	.	+	0	ID=carA:unknown_transcript_1;Parent=carA;locus_tag=b0032;EC_number=6.3.5.5;function=enzyme%3B%20Pyrimidine%20ribonucleotide%20biosynthesis;function=1.5.1.3%20metabolism%3B%20building%20block%20biosynthesis%3B%20amino%20acids%3B%20arginine;function=1.5.2.2%20metabolism%3B%20building%20block%20biosynthesis%3B%20nucleotide%3B%20pyrimidine%20biosynthesis;note=GO_process:%20arginine%20biosynthetic%20p…
NC_000913_2	RefSeq	start_codon	29651	29653	.	+	0	ID=carA:unknown_transcript_1;Parent=carA;locus_tag=b0032;EC_number=6.3.5.5;function=enzyme%3B%20Pyrimidine%20ribonucleotide%20biosynthesis;function=1.5.1.3%20metabolism%3B%20building%20block%20biosynthesis%3B%20amino%20acids%3B%20arginine;function=1.5.2.2%20metabolism%3B%20building%20block%20biosynthesis%3B%20nucleotide%3B%20pyrimidine%20biosynthesis;note=GO_process:%20arginine%20biosynthetic%20p…
NC_000913_2	RefSeq	stop_codon	30797	30799	.	+	0	ID=carA:unknown_transcript_1;Parent=carA;locus_tag=b0032;EC_number=6.3.5.5;function=enzyme%3B%20Pyrimidine%20ribonucleotide%20biosynthesis;function=1.5.1.3%20metabolism%3B%20building%20block%20biosynthesis%3B%20amino%20acids%3B%20arginine;function=1.5.2.2%20metabolism%3B%20building%20block%20biosynthesis%3B%20nucleotide%3B%20pyrimidine%20biosynthesis;note=GO_process:%20arginine%20biosynthetic%20p…
NC_000913_2	RefSeq	gene	30817	34038	.	+	.	ID=carB;locus_tag=b0033;note=synonyms:%20ECK0034%2C%20cap%2C%20JW0031%2C%20pyrA;db_xref=ECOCYC:EG10135;db_xref=EcoGene:EG10135;db_xref=GeneID:944775
NC_000913_2	RefSeq	CDS	30817	34035	.	+	0	ID=carB:unknown_transcript_1;Parent=carB;locus_tag=b0033;EC_number=6.3.5.5;function=enzyme%3B%20Pyrimidine%20ribonucleotide%20biosynthesis;function=1.5.1.3%20metabolism%3B%20building%20block%20biosynthesis%3B%20amino%20acids%3B%20arginine;function=1.5.2.2%20metabolism%3B%20building%20block%20biosynthesis%3B%20nucleotide%3B%20pyrimidine%20biosynthesis;note=GO_process:%20arginine%20biosynthetic%20p…
NC_000913_2	RefSeq	start_codon	30817	30819	.	+	0	ID=carB:unknown_transcript_1;Parent=carB;locus_tag=b0033;EC_number=6.3.5.5;function=enzyme%3B%20Pyrimidine%20ribonucleotide%20biosynthesis;function=1.5.1.3%20metabolism%3B%20building%20block%20biosynthesis%3B%20amino%20acids%3B%20arginine;function=1.5.2.2%20metabolism%3B%20building%20block%20biosynthesis%3B%20nucleotide%3B%20pyrimidine%20biosynthesis;note=GO_process:%20arginine%20biosynthetic%20p…
NC_000913_2	RefSeq	stop_codon	34036	34038	.	+	0	ID=carB:unknown_transcript_1;Parent=carB;locus_tag=b0033;EC_number=6.3.5.5;function=enzyme%3B%20Pyrimidine%20ribonucleotide%20biosynthesis;function=1.5.1.3%20metabolism%3B%20building%20block%20biosynthesis%3B%20amino%20acids%3B%20arginine;function=1.5.2.2%20metabolism%3B%20building%20block%20biosynthesis%3B%20nucleotide%3B%20pyrimidine%20biosynthesis;note=GO_process:%20arginine%20biosynthetic%20p…
NC_000913_2	RefSeq	mat_peptide	30820	34035	.	+	.	ID=carB:unknown_transcript_2;Parent=carB;locus_tag=b0033;product=carbamoyl-phosphate%20synthase%20large%20subunit;experiment=N-terminus%20verified%20by%20Edman%20degradation:%20PMID%206308632
NC_000913_2	RefSeq	gene	34300	34695	.	+	.	ID=caiF;locus_tag=b0034;note=synonyms:%20ECK0035%2C%20JW0033;db_xref=ECOCYC:G6088;db_xref=EcoGene:EG13451;db_xref=GeneID:944795
NC_000913_2	RefSeq	CDS	34300	34692	.	+	0	ID=caiF:unknown_transcript_1;Parent=caiF;locus_tag=b0034;function=regulator%3B%20Central%20intermediary%20metabolism:%20Pool%2C%20multipurpose%20conversions;note=transcriptional%20regulator%20of%20cai%20operon%3B%0AGO_component:%20cytoplasm%20%5BGO%20ID%200005737%5D%3B%0AGO_function:%20transcriptional%20activator%20activity%20%5BGO%20ID%200016563%5D%3B%0AGO_process:%20amine%20catabolic%20process%…
NC_000913_2	RefSeq	start_codon	34300	34302	.	+	0	ID=caiF:unknown_transcript_1;Parent=caiF;locus_tag=b0034;function=regulator%3B%20Central%20intermediary%20metabolism:%20Pool%2C%20multipurpose%20conversions;note=transcriptional%20regulator%20of%20cai%20operon%3B%0AGO_component:%20cytoplasm%20%5BGO%20ID%200005737%5D%3B%0AGO_function:%20transcriptional%20activator%20activity%20%5BGO%20ID%200016563%5D%3B%0AGO_process:%20amine%20catabolic%20process%…
NC_000913_2	RefSeq	stop_codon	34693	34695	.	+	0	ID=caiF:unknown_transcript_1;Parent=caiF;locus_tag=b0034;function=regulator%3B%20Central%20intermediary%20metabolism:%20Pool%2C%20multipurpose%20conversions;note=transcriptional%20regulator%20of%20cai%20operon%3B%0AGO_component:%20cytoplasm%20%5BGO%20ID%200005737%5D%3B%0AGO_function:%20transcriptional%20activator%20activity%20%5BGO%20ID%200016563%5D%3B%0AGO_process:%20amine%20catabolic%20process%…
NC_000913_2	RefSeq	repeat_region	34727	34762	.	+	.	note=REP3%20%28repetitive%20extragenic%20palindromic%29%20element%3B%20contains%201%20REP%20sequences
NC_000913_2	RefSeq	gene	34781	35371	.	-	.	ID=caiE;locus_tag=b0035;note=synonyms:%20ECK0036%2C%20JW5004;db_xref=ECOCYC:EG12608;db_xref=EcoGene:EG12608;db_xref=GeneID:948999
NC_000913_2	RefSeq	CDS	34784	35371	.	-	0	ID=caiE:unknown_transcript_1;Parent=caiE;locus_tag=b0035;function=putative%20enzyme%3B%20Central%20intermediary%20metabolism:%20Pool%2C%20multipurpose%20conversions;note=possible%20synthesis%20of%20cofactor%20for%20carnitine%20racemase%20and%20dehydratase%3B%0AGO_process:%20amine%20catabolic%20process%20%5BGO%20ID%200009310%5D%3B%0AGO_process:%20carnitine%20catabolic%20process%20%5BGO%20ID%200042…
NC_000913_2	RefSeq	start_codon	35369	35371	.	-	0	ID=caiE:unknown_transcript_1;Parent=caiE;locus_tag=b0035;function=putative%20enzyme%3B%20Central%20intermediary%20metabolism:%20Pool%2C%20multipurpose%20conversions;note=possible%20synthesis%20of%20cofactor%20for%20carnitine%20racemase%20and%20dehydratase%3B%0AGO_process:%20amine%20catabolic%20process%20%5BGO%20ID%200009310%5D%3B%0AGO_process:%20carnitine%20catabolic%20process%20%5BGO%20ID%200042…
NC_000913_2	RefSeq	stop_codon	34781	34783	.	-	0	ID=caiE:unknown_transcript_1;Parent=caiE;locus_tag=b0035;function=putative%20enzyme%3B%20Central%20intermediary%20metabolism:%20Pool%2C%20multipurpose%20conversions;note=possible%20synthesis%20of%20cofactor%20for%20carnitine%20racemase%20and%20dehydratase%3B%0AGO_process:%20amine%20catabolic%20process%20%5BGO%20ID%200009310%5D%3B%0AGO_process:%20carnitine%20catabolic%20process%20%5BGO%20ID%200042…
NC_000913_2	RefSeq	gene	35377	36270	.	-	.	ID=caiD;locus_tag=b0036;note=synonyms:%20ECK0037%2C%20yaaL%2C%20JW0035;db_xref=ECOCYC:EG11557;db_xref=EcoGene:EG11557;db_xref=GeneID:948995
NC_000913_2	RefSeq	CDS	35380	36270	.	-	0	ID=caiD:unknown_transcript_1;Parent=caiD;locus_tag=b0036;EC_number=4.2.1.-;function=enzyme%3B%20Degradation%20of%20small%20molecules:%20Amines;note=carnitine%20racemase%3B%0AGO_process:%20amine%20catabolic%20process%20%5BGO%20ID%200009310%5D%3B%0AGO_process:%20carnitine%20catabolic%20process%20%5BGO%20ID%200042413%5D;transl_table=11;product=crotonobetainyl%20CoA%20hydratase;protein_id=NP_414578.1…
NC_000913_2	RefSeq	start_codon	36268	36270	.	-	0	ID=caiD:unknown_transcript_1;Parent=caiD;locus_tag=b0036;EC_number=4.2.1.-;function=enzyme%3B%20Degradation%20of%20small%20molecules:%20Amines;note=carnitine%20racemase%3B%0AGO_process:%20amine%20catabolic%20process%20%5BGO%20ID%200009310%5D%3B%0AGO_process:%20carnitine%20catabolic%20process%20%5BGO%20ID%200042413%5D;transl_table=11;product=crotonobetainyl%20CoA%20hydratase;protein_id=NP_414578.1…
NC_000913_2	RefSeq	stop_codon	35377	35379	.	-	0	ID=caiD:unknown_transcript_1;Parent=caiD;locus_tag=b0036;EC_number=4.2.1.-;function=enzyme%3B%20Degradation%20of%20small%20molecules:%20Amines;note=carnitine%20racemase%3B%0AGO_process:%20amine%20catabolic%20process%20%5BGO%20ID%200009310%5D%3B%0AGO_process:%20carnitine%20catabolic%20process%20%5BGO%20ID%200042413%5D;transl_table=11;product=crotonobetainyl%20CoA%20hydratase;protein_id=NP_414578.1…
NC_000913_2	RefSeq	gene	36271	37839	.	-	.	ID=caiC;locus_tag=b0037;note=synonyms:%20ECK0038%2C%20yaaM%2C%20JW0036;db_xref=ECOCYC:EG11558;db_xref=EcoGene:EG11558;db_xref=GeneID:944886
NC_000913_2	RefSeq	CDS	36274	37839	.	-	0	ID=caiC:unknown_transcript_1;Parent=caiC;locus_tag=b0037;EC_number=6.3.2.-;function=putative%20enzyme%3B%20Central%20intermediary%20metabolism:%20Pool%2C%20multipurpose%20conversions;note=probable%20crotonobetaine%2Fcarnitine-CoA%20ligase%3B%0AGO_component:%20peptidoglycan-based%20cell%20wall%20%5BGO%20ID%200009274%5D%3B%0AGO_component:%20organelle%20inner%20membrane%20%5BGO%20ID%200019866%5D%3B%…
NC_000913_2	RefSeq	start_codon	37837	37839	.	-	0	ID=caiC:unknown_transcript_1;Parent=caiC;locus_tag=b0037;EC_number=6.3.2.-;function=putative%20enzyme%3B%20Central%20intermediary%20metabolism:%20Pool%2C%20multipurpose%20conversions;note=probable%20crotonobetaine%2Fcarnitine-CoA%20ligase%3B%0AGO_component:%20peptidoglycan-based%20cell%20wall%20%5BGO%20ID%200009274%5D%3B%0AGO_component:%20organelle%20inner%20membrane%20%5BGO%20ID%200019866%5D%3B%…
NC_000913_2	RefSeq	stop_codon	36271	36273	.	-	0	ID=caiC:unknown_transcript_1;Parent=caiC;locus_tag=b0037;EC_number=6.3.2.-;function=putative%20enzyme%3B%20Central%20intermediary%20metabolism:%20Pool%2C%20multipurpose%20conversions;note=probable%20crotonobetaine%2Fcarnitine-CoA%20ligase%3B%0AGO_component:%20peptidoglycan-based%20cell%20wall%20%5BGO%20ID%200009274%5D%3B%0AGO_component:%20organelle%20inner%20membrane%20%5BGO%20ID%200019866%5D%3B%…
NC_000913_2	RefSeq	gene	37898	39115	.	-	.	ID=caiB;locus_tag=b0038;note=synonyms:%20ECK0039%2C%20JW0037%2C%20yaaN;db_xref=ECOCYC:EG11559;db_xref=EcoGene:EG11559;db_xref=GeneID:948997
NC_000913_2	RefSeq	CDS	37901	39115	.	-	0	ID=caiB:unknown_transcript_1;Parent=caiB;locus_tag=b0038;EC_number=2.8.3.-;function=enzyme%3B%20Central%20intermediary%20metabolism:%20Pool%2C%20multipurpose%20conversions;note=l-carnitine%20dehydratase%3B%0AGO_component:%20cytoplasm%20%5BGO%20ID%200005737%5D%3B%0AGO_process:%20carnitine%20catabolic%20process%20%5BGO%20ID%200042413%5D%3B%0AGO_process:%20amine%20catabolic%20process%20%5BGO%20ID%20…
NC_000913_2	RefSeq	start_codon	39113	39115	.	-	0	ID=caiB:unknown_transcript_1;Parent=caiB;locus_tag=b0038;EC_number=2.8.3.-;function=enzyme%3B%20Central%20intermediary%20metabolism:%20Pool%2C%20multipurpose%20conversions;note=l-carnitine%20dehydratase%3B%0AGO_component:%20cytoplasm%20%5BGO%20ID%200005737%5D%3B%0AGO_process:%20carnitine%20catabolic%20process%20%5BGO%20ID%200042413%5D%3B%0AGO_process:%20amine%20catabolic%20process%20%5BGO%20ID%20…
NC_000913_2	RefSeq	stop_codon	37898	37900	.	-	0	ID=caiB:unknown_transcript_1;Parent=caiB;locus_tag=b0038;EC_number=2.8.3.-;function=enzyme%3B%20Central%20intermediary%20metabolism:%20Pool%2C%20multipurpose%20conversions;note=l-carnitine%20dehydratase%3B%0AGO_component:%20cytoplasm%20%5BGO%20ID%200005737%5D%3B%0AGO_process:%20carnitine%20catabolic%20process%20%5BGO%20ID%200042413%5D%3B%0AGO_process:%20amine%20catabolic%20process%20%5BGO%20ID%20…
NC_000913_2	RefSeq	repeat_region	39151	39232	.	+	.	note=REP4%20%28repetitive%20extragenic%20palindromic%29%20element%3B%20contains%202%20REP%20sequences
NC_000913_2	RefSeq	gene	39244	40386	.	-	.	ID=caiA;locus_tag=b0039;note=synonyms:%20ECK0040%2C%20yaaO%2C%20JW0038;db_xref=ECOCYC:EG11560;db_xref=EcoGene:EG11560;db_xref=GeneID:949064
NC_000913_2	RefSeq	CDS	39247	40386	.	-	0	ID=caiA:unknown_transcript_1;Parent=caiA;locus_tag=b0039;EC_number=1.3.99.-;function=putative%20regulator%3B%20Central%20intermediary%20metabolism:%20Pool%2C%20multipurpose%20conversions;note=probable%20carnitine%20operon%20oxidoreductase%3B%0AGO_component:%20cytoplasm%20%5BGO%20ID%200005737%5D%3B%0AGO_function:%20electron%20acceptor%20activity%20%5BGO%20ID%200009054%5D%3B%0AGO_process:%20glyoxyl…
NC_000913_2	RefSeq	start_codon	40384	40386	.	-	0	ID=caiA:unknown_transcript_1;Parent=caiA;locus_tag=b0039;EC_number=1.3.99.-;function=putative%20regulator%3B%20Central%20intermediary%20metabolism:%20Pool%2C%20multipurpose%20conversions;note=probable%20carnitine%20operon%20oxidoreductase%3B%0AGO_component:%20cytoplasm%20%5BGO%20ID%200005737%5D%3B%0AGO_function:%20electron%20acceptor%20activity%20%5BGO%20ID%200009054%5D%3B%0AGO_process:%20glyoxyl…
NC_000913_2	RefSeq	stop_codon	39244	39246	.	-	0	ID=caiA:unknown_transcript_1;Parent=caiA;locus_tag=b0039;EC_number=1.3.99.-;function=putative%20regulator%3B%20Central%20intermediary%20metabolism:%20Pool%2C%20multipurpose%20conversions;note=probable%20carnitine%20operon%20oxidoreductase%3B%0AGO_component:%20cytoplasm%20%5BGO%20ID%200005737%5D%3B%0AGO_function:%20electron%20acceptor%20activity%20%5BGO%20ID%200009054%5D%3B%0AGO_process:%20glyoxyl…
NC_000913_2	RefSeq	gene	40417	41931	.	-	.	ID=caiT;locus_tag=b0040;note=synonyms:%20ECK0041%2C%20JW0039%2C%20yaaP;db_xref=ECOCYC:EG11561;db_xref=EcoGene:EG11561;db_xref=GeneID:944765
NC_000913_2	RefSeq	CDS	40420	41931	.	-	0	ID=caiT:unknown_transcript_1;Parent=caiT;locus_tag=b0040;function=putative%20transport%3B%20Central%20intermediary%20metabolism:%20Pool%2C%20multipurpose%20conversions;note=probable%20carnitine%20transporter%3B%0AGO_component:%20peptidoglycan-based%20cell%20wall%20%5BGO%20ID%200009274%5D%3B%0AGO_component:%20organelle%20inner%20membrane%20%5BGO%20ID%200019866%5D%3B%0AGO_process:%20carbohydrate%20…
NC_000913_2	RefSeq	start_codon	41929	41931	.	-	0	ID=caiT:unknown_transcript_1;Parent=caiT;locus_tag=b0040;function=putative%20transport%3B%20Central%20intermediary%20metabolism:%20Pool%2C%20multipurpose%20conversions;note=probable%20carnitine%20transporter%3B%0AGO_component:%20peptidoglycan-based%20cell%20wall%20%5BGO%20ID%200009274%5D%3B%0AGO_component:%20organelle%20inner%20membrane%20%5BGO%20ID%200019866%5D%3B%0AGO_process:%20carbohydrate%20…
NC_000913_2	RefSeq	stop_codon	40417	40419	.	-	0	ID=caiT:unknown_transcript_1;Parent=caiT;locus_tag=b0040;function=putative%20transport%3B%20Central%20intermediary%20metabolism:%20Pool%2C%20multipurpose%20conversions;note=probable%20carnitine%20transporter%3B%0AGO_component:%20peptidoglycan-based%20cell%20wall%20%5BGO%20ID%200009274%5D%3B%0AGO_component:%20organelle%20inner%20membrane%20%5BGO%20ID%200019866%5D%3B%0AGO_process:%20carbohydrate%20…
NC_000913_2	RefSeq	gene	42403	43173	.	+	.	ID=fixA;locus_tag=b0041;note=synonyms:%20ECK0042%2C%20yaaQ%2C%20JW0040;db_xref=ECOCYC:EG11562;db_xref=EcoGene:EG11562;db_xref=GeneID:947316
NC_000913_2	RefSeq	CDS	42403	43170	.	+	0	ID=fixA:unknown_transcript_1;Parent=fixA;locus_tag=b0041;function=putative%20enzyme%3B%20Energy%20metabolism%2C%20carbon:%20Electron%20transport;note=probable%20flavoprotein%20subunit%2C%20carnitine%20metabolism%3B%0AGO_process:%20carbohydrate%20catabolic%20process%20%5BGO%20ID%200016052%5D;transl_table=11;product=predicted%20electron%20transfer%20flavoprotein%20subunit%2C%20ETFP%20adenine%20nucl…
NC_000913_2	RefSeq	start_codon	42403	42405	.	+	0	ID=fixA:unknown_transcript_1;Parent=fixA;locus_tag=b0041;function=putative%20enzyme%3B%20Energy%20metabolism%2C%20carbon:%20Electron%20transport;note=probable%20flavoprotein%20subunit%2C%20carnitine%20metabolism%3B%0AGO_process:%20carbohydrate%20catabolic%20process%20%5BGO%20ID%200016052%5D;transl_table=11;product=predicted%20electron%20transfer%20flavoprotein%20subunit%2C%20ETFP%20adenine%20nucl…
NC_000913_2	RefSeq	stop_codon	43171	43173	.	+	0	ID=fixA:unknown_transcript_1;Parent=fixA;locus_tag=b0041;function=putative%20enzyme%3B%20Energy%20metabolism%2C%20carbon:%20Electron%20transport;note=probable%20flavoprotein%20subunit%2C%20carnitine%20metabolism%3B%0AGO_process:%20carbohydrate%20catabolic%20process%20%5BGO%20ID%200016052%5D;transl_table=11;product=predicted%20electron%20transfer%20flavoprotein%20subunit%2C%20ETFP%20adenine%20nucl…
NC_000913_2	RefSeq	gene	43188	44129	.	+	.	ID=fixB;locus_tag=b0042;note=synonyms:%20ECK0043%2C%20JW0041%2C%20yaaR;db_xref=ECOCYC:EG11563;db_xref=EcoGene:EG11563;db_xref=GeneID:948939
NC_000913_2	RefSeq	CDS	43188	44126	.	+	0	ID=fixB:unknown_transcript_1;Parent=fixB;locus_tag=b0042;function=putative%20enzyme%3B%20Energy%20metabolism%2C%20carbon:%20Electron%20transport;note=probable%20flavoprotein%20subunit%2C%20carnitine%20metabolism%3B%0AGO_process:%20carbohydrate%20catabolic%20process%20%5BGO%20ID%200016052%5D;transl_table=11;product=predicted%20electron%20transfer%20flavoprotein%2C%20NAD%2FFAD-binding%20domain%20an…
NC_000913_2	RefSeq	start_codon	43188	43190	.	+	0	ID=fixB:unknown_transcript_1;Parent=fixB;locus_tag=b0042;function=putative%20enzyme%3B%20Energy%20metabolism%2C%20carbon:%20Electron%20transport;note=probable%20flavoprotein%20subunit%2C%20carnitine%20metabolism%3B%0AGO_process:%20carbohydrate%20catabolic%20process%20%5BGO%20ID%200016052%5D;transl_table=11;product=predicted%20electron%20transfer%20flavoprotein%2C%20NAD%2FFAD-binding%20domain%20an…
NC_000913_2	RefSeq	stop_codon	44127	44129	.	+	0	ID=fixB:unknown_transcript_1;Parent=fixB;locus_tag=b0042;function=putative%20enzyme%3B%20Energy%20metabolism%2C%20carbon:%20Electron%20transport;note=probable%20flavoprotein%20subunit%2C%20carnitine%20metabolism%3B%0AGO_process:%20carbohydrate%20catabolic%20process%20%5BGO%20ID%200016052%5D;transl_table=11;product=predicted%20electron%20transfer%20flavoprotein%2C%20NAD%2FFAD-binding%20domain%20an…
NC_000913_2	RefSeq	gene	44180	45466	.	+	.	ID=fixC;locus_tag=b0043;note=synonyms:%20ECK0044%2C%20JW0042%2C%20yaaS;db_xref=ECOCYC:EG11564;db_xref=EcoGene:EG11564;db_xref=GeneID:948958
NC_000913_2	RefSeq	CDS	44180	45463	.	+	0	ID=fixC:unknown_transcript_1;Parent=fixC;locus_tag=b0043;function=putative%20carrier%3B%20Energy%20metabolism%2C%20carbon:%20Electron%20transport;note=flavoprotein%3B%20electron%20transport%3B%0AGO_process:%20carnitine%20catabolic%20process%20%5BGO%20ID%200042413%5D;transl_table=11;product=predicted%20oxidoreductase%20with%20FAD%2FNAD%28P%29-binding%20domain;protein_id=NP_414585.1;db_xref=ASAP:AB…
NC_000913_2	RefSeq	start_codon	44180	44182	.	+	0	ID=fixC:unknown_transcript_1;Parent=fixC;locus_tag=b0043;function=putative%20carrier%3B%20Energy%20metabolism%2C%20carbon:%20Electron%20transport;note=flavoprotein%3B%20electron%20transport%3B%0AGO_process:%20carnitine%20catabolic%20process%20%5BGO%20ID%200042413%5D;transl_table=11;product=predicted%20oxidoreductase%20with%20FAD%2FNAD%28P%29-binding%20domain;protein_id=NP_414585.1;db_xref=ASAP:AB…
NC_000913_2	RefSeq	stop_codon	45464	45466	.	+	0	ID=fixC:unknown_transcript_1;Parent=fixC;locus_tag=b0043;function=putative%20carrier%3B%20Energy%20metabolism%2C%20carbon:%20Electron%20transport;note=flavoprotein%3B%20electron%20transport%3B%0AGO_process:%20carnitine%20catabolic%20process%20%5BGO%20ID%200042413%5D;transl_table=11;product=predicted%20oxidoreductase%20with%20FAD%2FNAD%28P%29-binding%20domain;protein_id=NP_414585.1;db_xref=ASAP:AB…
NC_000913_2	RefSeq	gene	45463	45750	.	+	.	ID=fixX;locus_tag=b0044;note=synonyms:%20ECK0045%2C%20yaaT%2C%20JW0043;db_xref=ECOCYC:EG11565;db_xref=EcoGene:EG11565;db_xref=GeneID:948590
NC_000913_2	RefSeq	CDS	45463	45747	.	+	0	ID=fixX:unknown_transcript_1;Parent=fixX;locus_tag=b0044;function=putative%20carrier%3B%20Not%20classified;note=putative%20ferredoxin%3B%0AGO_process:%20carnitine%20catabolic%20process%20%5BGO%20ID%200042413%5D;transl_table=11;product=predicted%204Fe-4S%20ferredoxin-type%20protein;protein_id=NP_414586.1;db_xref=ASAP:ABE-0000151;db_xref=UniProtKB%2FSwiss-Prot:P68646;db_xref=GI:16128038;db_xref=ECO…
NC_000913_2	RefSeq	start_codon	45463	45465	.	+	0	ID=fixX:unknown_transcript_1;Parent=fixX;locus_tag=b0044;function=putative%20carrier%3B%20Not%20classified;note=putative%20ferredoxin%3B%0AGO_process:%20carnitine%20catabolic%20process%20%5BGO%20ID%200042413%5D;transl_table=11;product=predicted%204Fe-4S%20ferredoxin-type%20protein;protein_id=NP_414586.1;db_xref=ASAP:ABE-0000151;db_xref=UniProtKB%2FSwiss-Prot:P68646;db_xref=GI:16128038;db_xref=ECO…
NC_000913_2	RefSeq	stop_codon	45748	45750	.	+	0	ID=fixX:unknown_transcript_1;Parent=fixX;locus_tag=b0044;function=putative%20carrier%3B%20Not%20classified;note=putative%20ferredoxin%3B%0AGO_process:%20carnitine%20catabolic%20process%20%5BGO%20ID%200042413%5D;transl_table=11;product=predicted%204Fe-4S%20ferredoxin-type%20protein;protein_id=NP_414586.1;db_xref=ASAP:ABE-0000151;db_xref=UniProtKB%2FSwiss-Prot:P68646;db_xref=GI:16128038;db_xref=ECO…
NC_000913_2	RefSeq	gene	45807	47138	.	+	.	ID=yaaU;locus_tag=b0045;note=synonyms:%20ECK0046%2C%20JW0044%2C%20yabE;db_xref=ECOCYC:EG11566;db_xref=EcoGene:EG11566;db_xref=GeneID:944766
NC_000913_2	RefSeq	CDS	45807	47135	.	+	0	ID=yaaU:unknown_transcript_1;Parent=yaaU;locus_tag=b0045;function=putative%20transport%3B%20Not%20classified;note=putative%20transport%20protein%3B%0AGO_component:%20peptidoglycan-based%20cell%20wall%20%5BGO%20ID%200009274%5D%3B%0AGO_component:%20organelle%20inner%20membrane%20%5BGO%20ID%200019866%5D;transl_table=11;product=predicted%20transporter;protein_id=NP_414587.1;db_xref=ASAP:ABE-0000156;d…
NC_000913_2	RefSeq	start_codon	45807	45809	.	+	0	ID=yaaU:unknown_transcript_1;Parent=yaaU;locus_tag=b0045;function=putative%20transport%3B%20Not%20classified;note=putative%20transport%20protein%3B%0AGO_component:%20peptidoglycan-based%20cell%20wall%20%5BGO%20ID%200009274%5D%3B%0AGO_component:%20organelle%20inner%20membrane%20%5BGO%20ID%200019866%5D;transl_table=11;product=predicted%20transporter;protein_id=NP_414587.1;db_xref=ASAP:ABE-0000156;d…
NC_000913_2	RefSeq	stop_codon	47136	47138	.	+	0	ID=yaaU:unknown_transcript_1;Parent=yaaU;locus_tag=b0045;function=putative%20transport%3B%20Not%20classified;note=putative%20transport%20protein%3B%0AGO_component:%20peptidoglycan-based%20cell%20wall%20%5BGO%20ID%200009274%5D%3B%0AGO_component:%20organelle%20inner%20membrane%20%5BGO%20ID%200019866%5D;transl_table=11;product=predicted%20transporter;protein_id=NP_414587.1;db_xref=ASAP:ABE-0000156;d…
NC_000913_2	RefSeq	gene	47246	47776	.	+	.	ID=kefF;locus_tag=b0046;note=synonyms:%20ECK0047%2C%20yabF%2C%20JW0045;db_xref=ECOCYC:EG11568;db_xref=EcoGene:EG11568;db_xref=GeneID:944767
NC_000913_2	RefSeq	CDS	47246	47773	.	+	0	ID=kefF:unknown_transcript_1;Parent=kefF;locus_tag=b0046;function=putative%20enzyme%3B%20Not%20classified;note=putative%20NAD%28P%29H%20oxidoreductase;transl_table=11;product=flavoprotein%20subunit%20for%20the%20KefC%20potassium%20efflux%20system;protein_id=NP_414588.1;db_xref=ASAP:ABE-0000159;db_xref=UniProtKB%2FSwiss-Prot:P0A754;db_xref=GI:16128040;db_xref=ECOCYC:EG11568;db_xref=EcoGene:EG11568…
NC_000913_2	RefSeq	start_codon	47246	47248	.	+	0	ID=kefF:unknown_transcript_1;Parent=kefF;locus_tag=b0046;function=putative%20enzyme%3B%20Not%20classified;note=putative%20NAD%28P%29H%20oxidoreductase;transl_table=11;product=flavoprotein%20subunit%20for%20the%20KefC%20potassium%20efflux%20system;protein_id=NP_414588.1;db_xref=ASAP:ABE-0000159;db_xref=UniProtKB%2FSwiss-Prot:P0A754;db_xref=GI:16128040;db_xref=ECOCYC:EG11568;db_xref=EcoGene:EG11568…
NC_000913_2	RefSeq	stop_codon	47774	47776	.	+	0	ID=kefF:unknown_transcript_1;Parent=kefF;locus_tag=b0046;function=putative%20enzyme%3B%20Not%20classified;note=putative%20NAD%28P%29H%20oxidoreductase;transl_table=11;product=flavoprotein%20subunit%20for%20the%20KefC%20potassium%20efflux%20system;protein_id=NP_414588.1;db_xref=ASAP:ABE-0000159;db_xref=UniProtKB%2FSwiss-Prot:P0A754;db_xref=GI:16128040;db_xref=ECOCYC:EG11568;db_xref=EcoGene:EG11568…
NC_000913_2	RefSeq	gene	47769	49631	.	+	.	ID=kefC;locus_tag=b0047;note=synonyms:%20ECK0048%2C%20JW0046%2C%20trkC;db_xref=ECOCYC:EG10521;db_xref=EcoGene:EG10521;db_xref=GeneID:944773
NC_000913_2	RefSeq	CDS	47769	49628	.	+	0	ID=kefC:unknown_transcript_1;Parent=kefC;locus_tag=b0047;function=transport%3B%20Transport%20of%20small%20molecules:%20Cations;note=K%2B%20efflux%20antiporter%2C%20glutathione-regulated%3B%0AGO_component:%20peptidoglycan-based%20cell%20wall%20%5BGO%20ID%200009274%5D%3B%0AGO_component:%20organelle%20inner%20membrane%20%5BGO%20ID%200019866%5D%3B%0AGO_function:%20potassium:hydrogen%20antiporter%20ac…
NC_000913_2	RefSeq	start_codon	47769	47771	.	+	0	ID=kefC:unknown_transcript_1;Parent=kefC;locus_tag=b0047;function=transport%3B%20Transport%20of%20small%20molecules:%20Cations;note=K%2B%20efflux%20antiporter%2C%20glutathione-regulated%3B%0AGO_component:%20peptidoglycan-based%20cell%20wall%20%5BGO%20ID%200009274%5D%3B%0AGO_component:%20organelle%20inner%20membrane%20%5BGO%20ID%200019866%5D%3B%0AGO_function:%20potassium:hydrogen%20antiporter%20ac…
NC_000913_2	RefSeq	stop_codon	49629	49631	.	+	0	ID=kefC:unknown_transcript_1;Parent=kefC;locus_tag=b0047;function=transport%3B%20Transport%20of%20small%20molecules:%20Cations;note=K%2B%20efflux%20antiporter%2C%20glutathione-regulated%3B%0AGO_component:%20peptidoglycan-based%20cell%20wall%20%5BGO%20ID%200009274%5D%3B%0AGO_component:%20organelle%20inner%20membrane%20%5BGO%20ID%200019866%5D%3B%0AGO_function:%20potassium:hydrogen%20antiporter%20ac…
NC_000913_2	RefSeq	gene	49823	50302	.	+	.	ID=folA;locus_tag=b0048;note=synonyms:%20ECK0049%2C%20tmrA%2C%20JW0047;db_xref=ECOCYC:EG10326;db_xref=EcoGene:EG10326;db_xref=GeneID:944790
NC_000913_2	RefSeq	CDS	49823	50299	.	+	0	ID=folA:unknown_transcript_1;Parent=folA;locus_tag=b0048;EC_number=1.5.1.3;function=enzyme%3B%20Biosynthesis%20of%20cofactors%2C%20carriers:%20Folic%20acid;note=dihydrofolate%20reductase%20type%20I%3B%20trimethoprim%20resistance%3B%0AGO_process:%20folic%20acid%20biosynthetic%20process%20%5BGO%20ID%200046656%5D;experiment=N-terminus%20verified%20by%20Edman%20degradation:%20PMID%20350268%2C4610415;…
NC_000913_2	RefSeq	start_codon	49823	49825	.	+	0	ID=folA:unknown_transcript_1;Parent=folA;locus_tag=b0048;EC_number=1.5.1.3;function=enzyme%3B%20Biosynthesis%20of%20cofactors%2C%20carriers:%20Folic%20acid;note=dihydrofolate%20reductase%20type%20I%3B%20trimethoprim%20resistance%3B%0AGO_process:%20folic%20acid%20biosynthetic%20process%20%5BGO%20ID%200046656%5D;experiment=N-terminus%20verified%20by%20Edman%20degradation:%20PMID%20350268%2C4610415;…
NC_000913_2	RefSeq	stop_codon	50300	50302	.	+	0	ID=folA:unknown_transcript_1;Parent=folA;locus_tag=b0048;EC_number=1.5.1.3;function=enzyme%3B%20Biosynthesis%20of%20cofactors%2C%20carriers:%20Folic%20acid;note=dihydrofolate%20reductase%20type%20I%3B%20trimethoprim%20resistance%3B%0AGO_process:%20folic%20acid%20biosynthetic%20process%20%5BGO%20ID%200046656%5D;experiment=N-terminus%20verified%20by%20Edman%20degradation:%20PMID%20350268%2C4610415;…
NC_000913_2	RefSeq	repeat_region	50327	50363	.	+	.	note=REP5%20%28repetitive%20extragenic%20palindromic%29%20element%3B%20contains%201%20REP%20sequences
NC_000913_2	RefSeq	gene	50380	51222	.	-	.	ID=apaH;locus_tag=b0049;note=synonyms:%20ECK0050%2C%20cfcB%2C%20JW0048;db_xref=ECOCYC:EG10048;db_xref=EcoGene:EG10048;db_xref=GeneID:944770
NC_000913_2	RefSeq	CDS	50383	51222	.	-	0	ID=apaH:unknown_transcript_1;Parent=apaH;locus_tag=b0049;EC_number=3.6.1.41;function=enzyme%3B%20Salvage%20of%20nucleosides%20and%20nucleotides;note=GO_component:%20cytoplasm%20%5BGO%20ID%200005737%5D%3B%0AGO_process:%20nucleobase%2C%20nucleoside%20and%20nucleotide%20interconversion%20%5BGO%20ID%200015949%5D;transl_table=11;product=diadenosine%20tetraphosphatase;protein_id=NP_414591.1;db_xref=ASA…
NC_000913_2	RefSeq	start_codon	51220	51222	.	-	0	ID=apaH:unknown_transcript_1;Parent=apaH;locus_tag=b0049;EC_number=3.6.1.41;function=enzyme%3B%20Salvage%20of%20nucleosides%20and%20nucleotides;note=GO_component:%20cytoplasm%20%5BGO%20ID%200005737%5D%3B%0AGO_process:%20nucleobase%2C%20nucleoside%20and%20nucleotide%20interconversion%20%5BGO%20ID%200015949%5D;transl_table=11;product=diadenosine%20tetraphosphatase;protein_id=NP_414591.1;db_xref=ASA…
NC_000913_2	RefSeq	stop_codon	50380	50382	.	-	0	ID=apaH:unknown_transcript_1;Parent=apaH;locus_tag=b0049;EC_number=3.6.1.41;function=enzyme%3B%20Salvage%20of%20nucleosides%20and%20nucleotides;note=GO_component:%20cytoplasm%20%5BGO%20ID%200005737%5D%3B%0AGO_process:%20nucleobase%2C%20nucleoside%20and%20nucleotide%20interconversion%20%5BGO%20ID%200015949%5D;transl_table=11;product=diadenosine%20tetraphosphatase;protein_id=NP_414591.1;db_xref=ASA…
NC_000913_2	RefSeq	mat_peptide	50383	51219	.	-	.	ID=apaH:unknown_transcript_2;Parent=apaH;locus_tag=b0049;product=diadenosine%20tetraphosphatase;experiment=N-terminus%20verified%20by%20Edman%20degradation:%20PMID%203031429
NC_000913_2	RefSeq	gene	51229	51606	.	-	.	ID=apaG;locus_tag=b0050;note=synonyms:%20ECK0051%2C%20JW0049%2C%20temP%2C%20corD;db_xref=ECOCYC:EG10047;db_xref=EcoGene:EG10047;db_xref=GeneID:944772
NC_000913_2	RefSeq	CDS	51232	51606	.	-	0	ID=apaG:unknown_transcript_1;Parent=apaG;locus_tag=b0050;transl_table=11;product=protein%20associated%20with%20Co2%2B%20and%20Mg2%2B%20efflux;protein_id=NP_414592.1;db_xref=ASAP:ABE-0000169;db_xref=UniProtKB%2FSwiss-Prot:P62672;db_xref=GI:16128044;db_xref=ECOCYC:EG10047;db_xref=EcoGene:EG10047;db_xref=GeneID:944772;exon_number=1
NC_000913_2	RefSeq	start_codon	51604	51606	.	-	0	ID=apaG:unknown_transcript_1;Parent=apaG;locus_tag=b0050;transl_table=11;product=protein%20associated%20with%20Co2%2B%20and%20Mg2%2B%20efflux;protein_id=NP_414592.1;db_xref=ASAP:ABE-0000169;db_xref=UniProtKB%2FSwiss-Prot:P62672;db_xref=GI:16128044;db_xref=ECOCYC:EG10047;db_xref=EcoGene:EG10047;db_xref=GeneID:944772;exon_number=1
NC_000913_2	RefSeq	stop_codon	51229	51231	.	-	0	ID=apaG:unknown_transcript_1;Parent=apaG;locus_tag=b0050;transl_table=11;product=protein%20associated%20with%20Co2%2B%20and%20Mg2%2B%20efflux;protein_id=NP_414592.1;db_xref=ASAP:ABE-0000169;db_xref=UniProtKB%2FSwiss-Prot:P62672;db_xref=GI:16128044;db_xref=ECOCYC:EG10047;db_xref=EcoGene:EG10047;db_xref=GeneID:944772;exon_number=1
NC_000913_2	RefSeq	gene	51609	52430	.	-	.	ID=ksgA;locus_tag=b0051;note=synonyms:%20ECK0052%2C%20rsmA%2C%20JW0050;db_xref=ECOCYC:EG10523;db_xref=EcoGene:EG10523;db_xref=GeneID:944939
NC_000913_2	RefSeq	CDS	51612	52430	.	-	0	ID=ksgA:unknown_transcript_1;Parent=ksgA;locus_tag=b0051;EC_number=2.1.1.-;function=enzyme%3B%20Drug%2Fanalog%20sensitivity;note=GO_component:%20cytoplasm%20%5BGO%20ID%200005737%5D%3B%0AGO_process:%20RNA%20modification%20%5BGO%20ID%200009451%5D%3B%0AGO_process:%20response%20to%20drug%20%5BGO%20ID%200042493%5D;transl_table=11;product=S-adenosylmethionine-6-N%27%2CN%27-adenosyl%20%28rRNA%29%20dimet…
NC_000913_2	RefSeq	start_codon	52428	52430	.	-	0	ID=ksgA:unknown_transcript_1;Parent=ksgA;locus_tag=b0051;EC_number=2.1.1.-;function=enzyme%3B%20Drug%2Fanalog%20sensitivity;note=GO_component:%20cytoplasm%20%5BGO%20ID%200005737%5D%3B%0AGO_process:%20RNA%20modification%20%5BGO%20ID%200009451%5D%3B%0AGO_process:%20response%20to%20drug%20%5BGO%20ID%200042493%5D;transl_table=11;product=S-adenosylmethionine-6-N%27%2CN%27-adenosyl%20%28rRNA%29%20dimet…
NC_000913_2	RefSeq	stop_codon	51609	51611	.	-	0	ID=ksgA:unknown_transcript_1;Parent=ksgA;locus_tag=b0051;EC_number=2.1.1.-;function=enzyme%3B%20Drug%2Fanalog%20sensitivity;note=GO_component:%20cytoplasm%20%5BGO%20ID%200005737%5D%3B%0AGO_process:%20RNA%20modification%20%5BGO%20ID%200009451%5D%3B%0AGO_process:%20response%20to%20drug%20%5BGO%20ID%200042493%5D;transl_table=11;product=S-adenosylmethionine-6-N%27%2CN%27-adenosyl%20%28rRNA%29%20dimet…
NC_000913_2	RefSeq	gene	52427	53416	.	-	.	ID=pdxA;locus_tag=b0052;note=synonyms:%20ECK0053%2C%20JW0051;db_xref=ECOCYC:EG10691;db_xref=EcoGene:EG10691;db_xref=GeneID:944919
NC_000913_2	RefSeq	CDS	52430	53416	.	-	0	ID=pdxA:unknown_transcript_1;Parent=pdxA;locus_tag=b0052;EC_number=1.1.1.262;function=enzyme%3B%20Biosynthesis%20of%20cofactors%2C%20carriers:%20Pyridoxine;note=pyridoxine%20biosynthesis%3B%0AGO_component:%20cytoplasm%20%5BGO%20ID%200005737%5D%3B%0AGO_process:%20pyridoxine%20biosynthetic%20process%20%5BGO%20ID%200008615%5D;transl_table=11;product=4-hydroxy-L-threonine%20phosphate%20dehydrogenase%…
NC_000913_2	RefSeq	start_codon	53414	53416	.	-	0	ID=pdxA:unknown_transcript_1;Parent=pdxA;locus_tag=b0052;EC_number=1.1.1.262;function=enzyme%3B%20Biosynthesis%20of%20cofactors%2C%20carriers:%20Pyridoxine;note=pyridoxine%20biosynthesis%3B%0AGO_component:%20cytoplasm%20%5BGO%20ID%200005737%5D%3B%0AGO_process:%20pyridoxine%20biosynthetic%20process%20%5BGO%20ID%200008615%5D;transl_table=11;product=4-hydroxy-L-threonine%20phosphate%20dehydrogenase%…
NC_000913_2	RefSeq	stop_codon	52427	52429	.	-	0	ID=pdxA:unknown_transcript_1;Parent=pdxA;locus_tag=b0052;EC_number=1.1.1.262;function=enzyme%3B%20Biosynthesis%20of%20cofactors%2C%20carriers:%20Pyridoxine;note=pyridoxine%20biosynthesis%3B%0AGO_component:%20cytoplasm%20%5BGO%20ID%200005737%5D%3B%0AGO_process:%20pyridoxine%20biosynthetic%20process%20%5BGO%20ID%200008615%5D;transl_table=11;product=4-hydroxy-L-threonine%20phosphate%20dehydrogenase%…
NC_000913_2	RefSeq	gene	53416	54702	.	-	.	ID=surA;locus_tag=b0053;note=synonyms:%20ECK0054%2C%20JW0052;db_xref=ECOCYC:EG10985;db_xref=EcoGene:EG10985;db_xref=GeneID:944812
NC_000913_2	RefSeq	CDS	53419	54702	.	-	0	ID=surA:unknown_transcript_1;Parent=surA;locus_tag=b0053;EC_number=5.2.1.8;function=phenotype%3B%20Not%20classified;note=survival%20protein%3B%0AGO_component:%20cell%20outer%20membrane%20%5BGO%20ID%200009279%5D%3B%0AGO_process:%20protein%20folding%20%5BGO%20ID%200006457%5D;transl_table=11;product=peptidyl-prolyl%20cis-trans%20isomerase%20%28PPIase%29;protein_id=NP_414595.1;db_xref=ASAP:ABE-000018…
NC_000913_2	RefSeq	start_codon	54700	54702	.	-	0	ID=surA:unknown_transcript_1;Parent=surA;locus_tag=b0053;EC_number=5.2.1.8;function=phenotype%3B%20Not%20classified;note=survival%20protein%3B%0AGO_component:%20cell%20outer%20membrane%20%5BGO%20ID%200009279%5D%3B%0AGO_process:%20protein%20folding%20%5BGO%20ID%200006457%5D;transl_table=11;product=peptidyl-prolyl%20cis-trans%20isomerase%20%28PPIase%29;protein_id=NP_414595.1;db_xref=ASAP:ABE-000018…
NC_000913_2	RefSeq	stop_codon	53416	53418	.	-	0	ID=surA:unknown_transcript_1;Parent=surA;locus_tag=b0053;EC_number=5.2.1.8;function=phenotype%3B%20Not%20classified;note=survival%20protein%3B%0AGO_component:%20cell%20outer%20membrane%20%5BGO%20ID%200009279%5D%3B%0AGO_process:%20protein%20folding%20%5BGO%20ID%200006457%5D;transl_table=11;product=peptidyl-prolyl%20cis-trans%20isomerase%20%28PPIase%29;protein_id=NP_414595.1;db_xref=ASAP:ABE-000018…
NC_000913_2	RefSeq	mat_peptide	53419	54642	.	-	.	ID=surA:unknown_transcript_2;Parent=surA;locus_tag=b0053;product=peptidyl-prolyl%20cis-trans%20isomerase%20%28PPIase%29;experiment=N-terminus%20verified%20by%20Edman%20degradation:%20PMID%209298646%2C9600841
NC_000913_2	RefSeq	gene	54755	57109	.	-	.	ID=imp;locus_tag=b0054;note=synonyms:%20ECK0055%2C%20ostA%2C%20JW0053%2C%20yabG;db_xref=ECOCYC:EG11569;db_xref=EcoGene:EG11569;db_xref=GeneID:945011
NC_000913_2	RefSeq	CDS	54758	57109	.	-	0	ID=imp:unknown_transcript_1;Parent=imp;locus_tag=b0054;function=phenotype%3B%20Adaptations%2C%20atypical%20conditions;note=organic%20solvent%20tolerance%3B%0AGO_component:%20peptidoglycan-based%20cell%20wall%20%5BGO%20ID%200009274%5D%3B%0AGO_component:%20organelle%20inner%20membrane%20%5BGO%20ID%200019866%5D;transl_table=11;product=exported%20protein%20required%20for%20envelope%20biosynthesis%20a…
NC_000913_2	RefSeq	start_codon	57107	57109	.	-	0	ID=imp:unknown_transcript_1;Parent=imp;locus_tag=b0054;function=phenotype%3B%20Adaptations%2C%20atypical%20conditions;note=organic%20solvent%20tolerance%3B%0AGO_component:%20peptidoglycan-based%20cell%20wall%20%5BGO%20ID%200009274%5D%3B%0AGO_component:%20organelle%20inner%20membrane%20%5BGO%20ID%200019866%5D;transl_table=11;product=exported%20protein%20required%20for%20envelope%20biosynthesis%20a…
NC_000913_2	RefSeq	stop_codon	54755	54757	.	-	0	ID=imp:unknown_transcript_1;Parent=imp;locus_tag=b0054;function=phenotype%3B%20Adaptations%2C%20atypical%20conditions;note=organic%20solvent%20tolerance%3B%0AGO_component:%20peptidoglycan-based%20cell%20wall%20%5BGO%20ID%200009274%5D%3B%0AGO_component:%20organelle%20inner%20membrane%20%5BGO%20ID%200019866%5D;transl_table=11;product=exported%20protein%20required%20for%20envelope%20biosynthesis%20a…
NC_000913_2	RefSeq	mat_peptide	54758	57037	.	-	.	ID=imp:unknown_transcript_2;Parent=imp;locus_tag=b0054;product=exported%20protein%20required%20for%20envelope%20biosynthesis%20and%20integrity;experiment=N-terminus%20verified%20by%20Edman%20degradation:%20PMID%209298646
NC_000913_2	RefSeq	gene	57364	58179	.	+	.	ID=djlA;locus_tag=b0055;note=synonyms:%20ECK0056%2C%20yabH%2C%20JW0054;db_xref=ECOCYC:EG11570;db_xref=EcoGene:EG11570;db_xref=GeneID:948992
NC_000913_2	RefSeq	CDS	57364	58176	.	+	0	ID=djlA:unknown_transcript_1;Parent=djlA;locus_tag=b0055;function=phenotype%3B%20Not%20classified;note=GO_process:%20protein%20folding%20%5BGO%20ID%200006457%5D;transl_table=11;product=DnaJ-like%20protein%2C%20membrane%20anchored;protein_id=NP_414597.1;db_xref=ASAP:ABE-0000187;db_xref=UniProtKB%2FSwiss-Prot:P31680;db_xref=GI:16128049;db_xref=ECOCYC:EG11570;db_xref=EcoGene:EG11570;db_xref=GeneID:9…
NC_000913_2	RefSeq	start_codon	57364	57366	.	+	0	ID=djlA:unknown_transcript_1;Parent=djlA;locus_tag=b0055;function=phenotype%3B%20Not%20classified;note=GO_process:%20protein%20folding%20%5BGO%20ID%200006457%5D;transl_table=11;product=DnaJ-like%20protein%2C%20membrane%20anchored;protein_id=NP_414597.1;db_xref=ASAP:ABE-0000187;db_xref=UniProtKB%2FSwiss-Prot:P31680;db_xref=GI:16128049;db_xref=ECOCYC:EG11570;db_xref=EcoGene:EG11570;db_xref=GeneID:9…
NC_000913_2	RefSeq	stop_codon	58177	58179	.	+	0	ID=djlA:unknown_transcript_1;Parent=djlA;locus_tag=b0055;function=phenotype%3B%20Not%20classified;note=GO_process:%20protein%20folding%20%5BGO%20ID%200006457%5D;transl_table=11;product=DnaJ-like%20protein%2C%20membrane%20anchored;protein_id=NP_414597.1;db_xref=ASAP:ABE-0000187;db_xref=UniProtKB%2FSwiss-Prot:P31680;db_xref=GI:16128049;db_xref=ECOCYC:EG11570;db_xref=EcoGene:EG11570;db_xref=GeneID:9…
NC_000913_2	RefSeq	gene	58474	59269	.	+	.	ID=yabP;locus_tag=b4659;old_locus_tag=b0056;old_locus_tag=b0057;note=synonyms:%20ECK0057%2C%20JW0055%2C%20yabQ;pseudo=;db_xref=EcoGene:EG12610;db_xref=GeneID:944776
NC_000913_2	RefSeq	CDS	58474	59052	.	+	0	ID=yabP:unknown_transcript_1;Parent=yabP;locus_tag=b4659;old_locus_tag=b0056;old_locus_tag=b0057;note=predicted%20protein;pseudo=;transl_table=11;db_xref=ASAP:ABE-0000192;db_xref=ASAP:ABE-0000194;db_xref=UniProtKB%2FSwiss-Prot:P39220;db_xref=EcoGene:EG12610;db_xref=GeneID:944776;exon_number=1
NC_000913_2	RefSeq	CDS	59052	59228	.	+	0	ID=yabP:unknown_transcript_1;Parent=yabP;locus_tag=b4659;old_locus_tag=b0056;old_locus_tag=b0057;note=predicted%20protein;pseudo=;transl_table=11;db_xref=ASAP:ABE-0000192;db_xref=ASAP:ABE-0000194;db_xref=UniProtKB%2FSwiss-Prot:P39220;db_xref=EcoGene:EG12610;db_xref=GeneID:944776;exon_number=2
NC_000913_2	RefSeq	CDS	59228	59269	.	+	0	ID=yabP:unknown_transcript_1;Parent=yabP;locus_tag=b4659;old_locus_tag=b0056;old_locus_tag=b0057;note=predicted%20protein;pseudo=;transl_table=11;db_xref=ASAP:ABE-0000192;db_xref=ASAP:ABE-0000194;db_xref=UniProtKB%2FSwiss-Prot:P39220;db_xref=EcoGene:EG12610;db_xref=GeneID:944776;exon_number=3
NC_000913_2	RefSeq	start_codon	58474	58476	.	+	0	ID=yabP:unknown_transcript_1;Parent=yabP;locus_tag=b4659;old_locus_tag=b0056;old_locus_tag=b0057;note=predicted%20protein;pseudo=;transl_table=11;db_xref=ASAP:ABE-0000192;db_xref=ASAP:ABE-0000194;db_xref=UniProtKB%2FSwiss-Prot:P39220;db_xref=EcoGene:EG12610;db_xref=GeneID:944776;exon_number=1
NC_000913_2	RefSeq	gene	59687	60346	.	-	.	ID=rluA;locus_tag=b0058;note=synonyms:%20ECK0059%2C%20yabO%2C%20JW0057;db_xref=ECOCYC:EG12609;db_xref=EcoGene:EG12609;db_xref=GeneID:946262
NC_000913_2	RefSeq	CDS	59690	60346	.	-	0	ID=rluA:unknown_transcript_1;Parent=rluA;locus_tag=b0058;EC_number=4.2.1.70;note=GO_process:%20RNA%20modification%20%5BGO%20ID%200009451%5D;transl_table=11;product=pseudouridine%20synthase%20for%2023S%20rRNA%20%28position%20746%29%20and%20tRNAphe%28position%2032%29;protein_id=NP_414600.1;db_xref=ASAP:ABE-0000196;db_xref=UniProtKB%2FSwiss-Prot:P0AA37;db_xref=GI:16128052;db_xref=ECOCYC:EG12609;db_x…
NC_000913_2	RefSeq	start_codon	60344	60346	.	-	0	ID=rluA:unknown_transcript_1;Parent=rluA;locus_tag=b0058;EC_number=4.2.1.70;note=GO_process:%20RNA%20modification%20%5BGO%20ID%200009451%5D;transl_table=11;product=pseudouridine%20synthase%20for%2023S%20rRNA%20%28position%20746%29%20and%20tRNAphe%28position%2032%29;protein_id=NP_414600.1;db_xref=ASAP:ABE-0000196;db_xref=UniProtKB%2FSwiss-Prot:P0AA37;db_xref=GI:16128052;db_xref=ECOCYC:EG12609;db_x…
NC_000913_2	RefSeq	stop_codon	59687	59689	.	-	0	ID=rluA:unknown_transcript_1;Parent=rluA;locus_tag=b0058;EC_number=4.2.1.70;note=GO_process:%20RNA%20modification%20%5BGO%20ID%200009451%5D;transl_table=11;product=pseudouridine%20synthase%20for%2023S%20rRNA%20%28position%20746%29%20and%20tRNAphe%28position%2032%29;protein_id=NP_414600.1;db_xref=ASAP:ABE-0000196;db_xref=UniProtKB%2FSwiss-Prot:P0AA37;db_xref=GI:16128052;db_xref=ECOCYC:EG12609;db_x…
NC_000913_2	RefSeq	mat_peptide	59690	60343	.	-	.	ID=rluA:unknown_transcript_2;Parent=rluA;locus_tag=b0058;product=pseudouridine%20synthase%20for%2023S%20rRNA%20%28position%20746%29%20and%20tRNAphe%28position%2032%29;experiment=N-terminus%20verified%20by%20Edman%20degradation:%20PMID%207493321
NC_000913_2	RefSeq	gene	60358	63264	.	-	.	ID=hepA;locus_tag=b0059;note=synonyms:%20ECK0060%2C%20JW0058%2C%20rapA%2C%20yabA;db_xref=ECOCYC:EG11083;db_xref=EcoGene:EG11083;db_xref=GeneID:948523
NC_000913_2	RefSeq	CDS	60361	63264	.	-	0	ID=hepA:unknown_transcript_1;Parent=hepA;locus_tag=b0059;EC_number=3.6.1.-;function=putative%20enzyme%3B%20RNA%20synthesis%2C%20modification%2C%20DNA%20transcription;note=probable%20ATP-dependent%20RNA%20helicase%3B%0AGO_process:%20RNA%20modification%20%5BGO%20ID%200009451%5D;transl_table=11;product=RNA%20polymerase-associated%20helicase%20protein%20%28ATPase%20and%20RNA%20polymerase%20recycling%…
NC_000913_2	RefSeq	start_codon	63262	63264	.	-	0	ID=hepA:unknown_transcript_1;Parent=hepA;locus_tag=b0059;EC_number=3.6.1.-;function=putative%20enzyme%3B%20RNA%20synthesis%2C%20modification%2C%20DNA%20transcription;note=probable%20ATP-dependent%20RNA%20helicase%3B%0AGO_process:%20RNA%20modification%20%5BGO%20ID%200009451%5D;transl_table=11;product=RNA%20polymerase-associated%20helicase%20protein%20%28ATPase%20and%20RNA%20polymerase%20recycling%…
NC_000913_2	RefSeq	stop_codon	60358	60360	.	-	0	ID=hepA:unknown_transcript_1;Parent=hepA;locus_tag=b0059;EC_number=3.6.1.-;function=putative%20enzyme%3B%20RNA%20synthesis%2C%20modification%2C%20DNA%20transcription;note=probable%20ATP-dependent%20RNA%20helicase%3B%0AGO_process:%20RNA%20modification%20%5BGO%20ID%200009451%5D;transl_table=11;product=RNA%20polymerase-associated%20helicase%20protein%20%28ATPase%20and%20RNA%20polymerase%20recycling%…
NC_000913_2	RefSeq	mat_peptide	60361	63261	.	-	.	ID=hepA:unknown_transcript_2;Parent=hepA;locus_tag=b0059;product=RNA%20polymerase-associated%20helicase%20protein%20%28ATPase%20and%20RNA%20polymerase%20recycling%20factor%29;experiment=N-terminus%20verified%20by%20Edman%20degradation:%20PMID%209614128%2C11751638
NC_000913_2	RefSeq	gene	63429	65780	.	-	.	ID=polB;locus_tag=b0060;note=synonyms:%20ECK0061%2C%20dinA%2C%20JW0059;db_xref=ECOCYC:EG10747;db_xref=EcoGene:EG10747;db_xref=GeneID:944779
NC_000913_2	RefSeq	CDS	63432	65780	.	-	0	ID=polB:unknown_transcript_1;Parent=polB;locus_tag=b0060;EC_number=2.7.7.7;function=enzyme%3B%20DNA%20-%20replication%2C%20repair%2C%20restriction%2Fmodification;note=GO_component:%20cytoplasm%20%5BGO%20ID%200005737%5D%3B%0AGO_process:%20DNA-dependent%20DNA%20replication%20%5BGO%20ID%200006261%5D%3B%0AGO_process:%20DNA%20repair%20%5BGO%20ID%200006281%5D%3B%0AGO_process:%20response%20to%20radiatio…
NC_000913_2	RefSeq	start_codon	65778	65780	.	-	0	ID=polB:unknown_transcript_1;Parent=polB;locus_tag=b0060;EC_number=2.7.7.7;function=enzyme%3B%20DNA%20-%20replication%2C%20repair%2C%20restriction%2Fmodification;note=GO_component:%20cytoplasm%20%5BGO%20ID%200005737%5D%3B%0AGO_process:%20DNA-dependent%20DNA%20replication%20%5BGO%20ID%200006261%5D%3B%0AGO_process:%20DNA%20repair%20%5BGO%20ID%200006281%5D%3B%0AGO_process:%20response%20to%20radiatio…
NC_000913_2	RefSeq	stop_codon	63429	63431	.	-	0	ID=polB:unknown_transcript_1;Parent=polB;locus_tag=b0060;EC_number=2.7.7.7;function=enzyme%3B%20DNA%20-%20replication%2C%20repair%2C%20restriction%2Fmodification;note=GO_component:%20cytoplasm%20%5BGO%20ID%200005737%5D%3B%0AGO_process:%20DNA-dependent%20DNA%20replication%20%5BGO%20ID%200006261%5D%3B%0AGO_process:%20DNA%20repair%20%5BGO%20ID%200006281%5D%3B%0AGO_process:%20response%20to%20radiatio…
NC_000913_2	RefSeq	mat_peptide	63432	65777	.	-	.	ID=polB:unknown_transcript_2;Parent=polB;locus_tag=b0060;product=DNA%20polymerase%20II;experiment=N-terminus%20verified%20by%20Edman%20degradation:%20PMID%202034216%2C2217198
NC_000913_2	RefSeq	gene	65855	66550	.	-	.	ID=araD;locus_tag=b0061;note=synonyms:%20ECK0062%2C%20JW0060;db_xref=ECOCYC:EG10055;db_xref=EcoGene:EG10055;db_xref=GeneID:945294
NC_000913_2	RefSeq	CDS	65858	66550	.	-	0	ID=araD:unknown_transcript_1;Parent=araD;locus_tag=b0061;EC_number=5.1.3.4;function=enzyme%3B%20Degradation%20of%20small%20molecules:%20Carbon%20compounds;note=GO_component:%20cytoplasm%20%5BGO%20ID%200005737%5D%3B%0AGO_process:%20carbohydrate%20catabolic%20process%20%5BGO%20ID%200016052%5D;transl_table=11;product=L-ribulose-5-phosphate%204-epimerase;protein_id=NP_414603.1;db_xref=ASAP:ABE-000020…
NC_000913_2	RefSeq	start_codon	66548	66550	.	-	0	ID=araD:unknown_transcript_1;Parent=araD;locus_tag=b0061;EC_number=5.1.3.4;function=enzyme%3B%20Degradation%20of%20small%20molecules:%20Carbon%20compounds;note=GO_component:%20cytoplasm%20%5BGO%20ID%200005737%5D%3B%0AGO_process:%20carbohydrate%20catabolic%20process%20%5BGO%20ID%200016052%5D;transl_table=11;product=L-ribulose-5-phosphate%204-epimerase;protein_id=NP_414603.1;db_xref=ASAP:ABE-000020…
NC_000913_2	RefSeq	stop_codon	65855	65857	.	-	0	ID=araD:unknown_transcript_1;Parent=araD;locus_tag=b0061;EC_number=5.1.3.4;function=enzyme%3B%20Degradation%20of%20small%20molecules:%20Carbon%20compounds;note=GO_component:%20cytoplasm%20%5BGO%20ID%200005737%5D%3B%0AGO_process:%20carbohydrate%20catabolic%20process%20%5BGO%20ID%200016052%5D;transl_table=11;product=L-ribulose-5-phosphate%204-epimerase;protein_id=NP_414603.1;db_xref=ASAP:ABE-000020…
NC_000913_2	RefSeq	repeat_region	66565	66812	.	+	.	note=REP6%20%28repetitive%20extragenic%20palindromic%29%20element%3B%20contains%206%20REP%20sequences
NC_000913_2	RefSeq	gene	66835	68337	.	-	.	ID=araA;locus_tag=b0062;note=synonyms:%20ECK0063%2C%20JW0061;db_xref=ECOCYC:EG10052;db_xref=EcoGene:EG10052;db_xref=GeneID:947511
NC_000913_2	RefSeq	CDS	66838	68337	.	-	0	ID=araA:unknown_transcript_1;Parent=araA;locus_tag=b0062;EC_number=5.3.1.4;function=enzyme%3B%20Degradation%20of%20small%20molecules:%20Carbon%20compounds;note=GO_component:%20cytoplasm%20%5BGO%20ID%200005737%5D%3B%0AGO_process:%20carbohydrate%20catabolic%20process%20%5BGO%20ID%200016052%5D;transl_table=11;product=L-arabinose%20isomerase;protein_id=NP_414604.1;db_xref=ASAP:ABE-0000221;db_xref=Uni…
NC_000913_2	RefSeq	start_codon	68335	68337	.	-	0	ID=araA:unknown_transcript_1;Parent=araA;locus_tag=b0062;EC_number=5.3.1.4;function=enzyme%3B%20Degradation%20of%20small%20molecules:%20Carbon%20compounds;note=GO_component:%20cytoplasm%20%5BGO%20ID%200005737%5D%3B%0AGO_process:%20carbohydrate%20catabolic%20process%20%5BGO%20ID%200016052%5D;transl_table=11;product=L-arabinose%20isomerase;protein_id=NP_414604.1;db_xref=ASAP:ABE-0000221;db_xref=Uni…
NC_000913_2	RefSeq	stop_codon	66835	66837	.	-	0	ID=araA:unknown_transcript_1;Parent=araA;locus_tag=b0062;EC_number=5.3.1.4;function=enzyme%3B%20Degradation%20of%20small%20molecules:%20Carbon%20compounds;note=GO_component:%20cytoplasm%20%5BGO%20ID%200005737%5D%3B%0AGO_process:%20carbohydrate%20catabolic%20process%20%5BGO%20ID%200016052%5D;transl_table=11;product=L-arabinose%20isomerase;protein_id=NP_414604.1;db_xref=ASAP:ABE-0000221;db_xref=Uni…
NC_000913_2	RefSeq	gene	68348	70048	.	-	.	ID=araB;locus_tag=b0063;note=synonyms:%20ECK0064%2C%20JW0062;db_xref=ECOCYC:EG10053;db_xref=EcoGene:EG10053;db_xref=GeneID:946017
NC_000913_2	RefSeq	CDS	68351	70048	.	-	0	ID=araB:unknown_transcript_1;Parent=araB;locus_tag=b0063;EC_number=2.7.1.16;function=enzyme%3B%20Degradation%20of%20small%20molecules:%20Carbon%20compounds;note=GO_component:%20cytoplasm%20%5BGO%20ID%200005737%5D%3B%0AGO_process:%20carbohydrate%20catabolic%20process%20%5BGO%20ID%200016052%5D;transl_table=11;product=L-ribulokinase;protein_id=NP_414605.1;db_xref=ASAP:ABE-0000223;db_xref=UniProtKB%2…
NC_000913_2	RefSeq	start_codon	70046	70048	.	-	0	ID=araB:unknown_transcript_1;Parent=araB;locus_tag=b0063;EC_number=2.7.1.16;function=enzyme%3B%20Degradation%20of%20small%20molecules:%20Carbon%20compounds;note=GO_component:%20cytoplasm%20%5BGO%20ID%200005737%5D%3B%0AGO_process:%20carbohydrate%20catabolic%20process%20%5BGO%20ID%200016052%5D;transl_table=11;product=L-ribulokinase;protein_id=NP_414605.1;db_xref=ASAP:ABE-0000223;db_xref=UniProtKB%2…
NC_000913_2	RefSeq	stop_codon	68348	68350	.	-	0	ID=araB:unknown_transcript_1;Parent=araB;locus_tag=b0063;EC_number=2.7.1.16;function=enzyme%3B%20Degradation%20of%20small%20molecules:%20Carbon%20compounds;note=GO_component:%20cytoplasm%20%5BGO%20ID%200005737%5D%3B%0AGO_process:%20carbohydrate%20catabolic%20process%20%5BGO%20ID%200016052%5D;transl_table=11;product=L-ribulokinase;protein_id=NP_414605.1;db_xref=ASAP:ABE-0000223;db_xref=UniProtKB%2…
NC_000913_2	RefSeq	mat_peptide	68351	70045	.	-	.	ID=araB:unknown_transcript_2;Parent=araB;locus_tag=b0063;product=L-ribulokinase;experiment=N-terminus%20verified%20by%20Edman%20degradation:%20PMID%20189315
NC_000913_2	RefSeq	gene	70387	71265	.	+	.	ID=araC;locus_tag=b0064;note=synonyms:%20ECK0065%2C%20JW0063;db_xref=ECOCYC:EG10054;db_xref=EcoGene:EG10054;db_xref=GeneID:944780
NC_000913_2	RefSeq	CDS	70387	71262	.	+	0	ID=araC:unknown_transcript_1;Parent=araC;locus_tag=b0064;function=regulator%3B%20Degradation%20of%20small%20molecules:%20Carbon%20compounds;note=transcriptional%20regulator%20for%20ara%20operon%3B%0AGO_component:%20cytoplasm%20%5BGO%20ID%200005737%5D%3B%0AGO_function:%20transcriptional%20activator%20activity%20%5BGO%20ID%200016563%5D%3B%0AGO_function:%20transcriptional%20repressor%20activity%20%5…
NC_000913_2	RefSeq	start_codon	70387	70389	.	+	0	ID=araC:unknown_transcript_1;Parent=araC;locus_tag=b0064;function=regulator%3B%20Degradation%20of%20small%20molecules:%20Carbon%20compounds;note=transcriptional%20regulator%20for%20ara%20operon%3B%0AGO_component:%20cytoplasm%20%5BGO%20ID%200005737%5D%3B%0AGO_function:%20transcriptional%20activator%20activity%20%5BGO%20ID%200016563%5D%3B%0AGO_function:%20transcriptional%20repressor%20activity%20%5…
NC_000913_2	RefSeq	stop_codon	71263	71265	.	+	0	ID=araC:unknown_transcript_1;Parent=araC;locus_tag=b0064;function=regulator%3B%20Degradation%20of%20small%20molecules:%20Carbon%20compounds;note=transcriptional%20regulator%20for%20ara%20operon%3B%0AGO_component:%20cytoplasm%20%5BGO%20ID%200005737%5D%3B%0AGO_function:%20transcriptional%20activator%20activity%20%5BGO%20ID%200016563%5D%3B%0AGO_function:%20transcriptional%20repressor%20activity%20%5…
NC_000913_2	RefSeq	mat_peptide	70390	71262	.	+	.	ID=araC:unknown_transcript_2;Parent=araC;locus_tag=b0064;product=DNA-binding%20transcriptional%20dual%20regulator;experiment=N-terminus%20verified%20by%20Edman%20degradation:%20PMID%207019009
NC_000913_2	RefSeq	gene	71351	72115	.	+	.	ID=yabI;locus_tag=b0065;note=synonyms:%20ECK0066%2C%20JW5005;db_xref=ECOCYC:EG11571;db_xref=EcoGene:EG11571;db_xref=GeneID:944783
NC_000913_2	RefSeq	CDS	71351	72112	.	+	0	ID=yabI:unknown_transcript_1;Parent=yabI;locus_tag=b0065;note=GO_component:%20peptidoglycan-based%20cell%20wall%20%5BGO%20ID%200009274%5D;transl_table=11;product=conserved%20inner%20membrane%20protein;protein_id=NP_414607.1;db_xref=ASAP:ABE-0000241;db_xref=UniProtKB%2FSwiss-Prot:P30149;db_xref=GI:16128059;db_xref=ECOCYC:EG11571;db_xref=EcoGene:EG11571;db_xref=GeneID:944783;exon_number=1
NC_000913_2	RefSeq	start_codon	71351	71353	.	+	0	ID=yabI:unknown_transcript_1;Parent=yabI;locus_tag=b0065;note=GO_component:%20peptidoglycan-based%20cell%20wall%20%5BGO%20ID%200009274%5D;transl_table=11;product=conserved%20inner%20membrane%20protein;protein_id=NP_414607.1;db_xref=ASAP:ABE-0000241;db_xref=UniProtKB%2FSwiss-Prot:P30149;db_xref=GI:16128059;db_xref=ECOCYC:EG11571;db_xref=EcoGene:EG11571;db_xref=GeneID:944783;exon_number=1
NC_000913_2	RefSeq	stop_codon	72113	72115	.	+	0	ID=yabI:unknown_transcript_1;Parent=yabI;locus_tag=b0065;note=GO_component:%20peptidoglycan-based%20cell%20wall%20%5BGO%20ID%200009274%5D;transl_table=11;product=conserved%20inner%20membrane%20protein;protein_id=NP_414607.1;db_xref=ASAP:ABE-0000241;db_xref=UniProtKB%2FSwiss-Prot:P30149;db_xref=GI:16128059;db_xref=ECOCYC:EG11571;db_xref=EcoGene:EG11571;db_xref=GeneID:944783;exon_number=1
NC_000913_2	RefSeq	repeat_region	72136	72220	.	+	.	note=REP7%20%28repetitive%20extragenic%20palindromic%29%20element%3B%20contains%202%20REP%20sequences
NC_000913_2	RefSeq	gene	72229	72927	.	-	.	ID=thiQ;locus_tag=b0066;note=synonyms:%20ECK0067%2C%20sfuC%2C%20JW0065%2C%20yabJ;db_xref=ECOCYC:EG11572;db_xref=EcoGene:EG11572;db_xref=GeneID:944785
NC_000913_2	RefSeq	CDS	72232	72927	.	-	0	ID=thiQ:unknown_transcript_1;Parent=thiQ;locus_tag=b0066;function=putative%20transport%3B%20Not%20classified;note=putative%20ATP-binding%20component%20of%20a%20transport%20system%3B%0AGO_component:%20peptidoglycan-based%20cell%20wall%20%5BGO%20ID%200009274%5D%3B%0AGO_component:%20cytoplasm%20%5BGO%20ID%200005737%5D%3B%0AGO_process:%20thiamin%20biosynthetic%20process%20%5BGO%20ID%200009228%5D;tran…
NC_000913_2	RefSeq	start_codon	72925	72927	.	-	0	ID=thiQ:unknown_transcript_1;Parent=thiQ;locus_tag=b0066;function=putative%20transport%3B%20Not%20classified;note=putative%20ATP-binding%20component%20of%20a%20transport%20system%3B%0AGO_component:%20peptidoglycan-based%20cell%20wall%20%5BGO%20ID%200009274%5D%3B%0AGO_component:%20cytoplasm%20%5BGO%20ID%200005737%5D%3B%0AGO_process:%20thiamin%20biosynthetic%20process%20%5BGO%20ID%200009228%5D;tran…
NC_000913_2	RefSeq	stop_codon	72229	72231	.	-	0	ID=thiQ:unknown_transcript_1;Parent=thiQ;locus_tag=b0066;function=putative%20transport%3B%20Not%20classified;note=putative%20ATP-binding%20component%20of%20a%20transport%20system%3B%0AGO_component:%20peptidoglycan-based%20cell%20wall%20%5BGO%20ID%200009274%5D%3B%0AGO_component:%20cytoplasm%20%5BGO%20ID%200005737%5D%3B%0AGO_process:%20thiamin%20biosynthetic%20process%20%5BGO%20ID%200009228%5D;tran…
NC_000913_2	RefSeq	gene	72911	74521	.	-	.	ID=thiP;locus_tag=b0067;note=synonyms:%20ECK0068%2C%20JW0066%2C%20sfuB%2C%20yabK;db_xref=ECOCYC:EG11573;db_xref=EcoGene:EG11573;db_xref=GeneID:944784
NC_000913_2	RefSeq	CDS	72914	74521	.	-	0	ID=thiP:unknown_transcript_1;Parent=thiP;locus_tag=b0067;note=GO_component:%20peptidoglycan-based%20cell%20wall%20%5BGO%20ID%200009274%5D%3B%0AGO_component:%20organelle%20inner%20membrane%20%5BGO%20ID%200019866%5D%3B%0AGO_process:%20thiamin%20biosynthetic%20process%20%5BGO%20ID%200009228%5D;transl_table=11;product=fused%20thiamin%20transporter%20subunits%20of%20ABC%20superfamily:%20membrane%20com…
NC_000913_2	RefSeq	start_codon	74519	74521	.	-	0	ID=thiP:unknown_transcript_1;Parent=thiP;locus_tag=b0067;note=GO_component:%20peptidoglycan-based%20cell%20wall%20%5BGO%20ID%200009274%5D%3B%0AGO_component:%20organelle%20inner%20membrane%20%5BGO%20ID%200019866%5D%3B%0AGO_process:%20thiamin%20biosynthetic%20process%20%5BGO%20ID%200009228%5D;transl_table=11;product=fused%20thiamin%20transporter%20subunits%20of%20ABC%20superfamily:%20membrane%20com…
NC_000913_2	RefSeq	stop_codon	72911	72913	.	-	0	ID=thiP:unknown_transcript_1;Parent=thiP;locus_tag=b0067;note=GO_component:%20peptidoglycan-based%20cell%20wall%20%5BGO%20ID%200009274%5D%3B%0AGO_component:%20organelle%20inner%20membrane%20%5BGO%20ID%200019866%5D%3B%0AGO_process:%20thiamin%20biosynthetic%20process%20%5BGO%20ID%200009228%5D;transl_table=11;product=fused%20thiamin%20transporter%20subunits%20of%20ABC%20superfamily:%20membrane%20com…
NC_000913_2	RefSeq	gene	74497	75480	.	-	.	ID=tbpA;locus_tag=b0068;note=synonyms:%20ECK0069%2C%20yabL%2C%20thiB%2C%20sfuA%2C%20JW0067;db_xref=ECOCYC:EG11574;db_xref=EcoGene:EG11574;db_xref=GeneID:946306
NC_000913_2	RefSeq	CDS	74500	75480	.	-	0	ID=tbpA:unknown_transcript_1;Parent=tbpA;locus_tag=b0068;function=putative%20transport%3B%20Transport%20of%20small%20molecules:%20Other;note=thiamin-binding%20periplasmic%20protein%3B%20periplasmic-binding%20component%20of%20ABC%20superfamily%3B%0AGO_component:%20periplasmic%20space%20%5BGO%20ID%200042597%5D%3B%0AGO_process:%20thiamin%20biosynthetic%20process%20%5BGO%20ID%200009228%5D;transl_tabl…
NC_000913_2	RefSeq	start_codon	75478	75480	.	-	0	ID=tbpA:unknown_transcript_1;Parent=tbpA;locus_tag=b0068;function=putative%20transport%3B%20Transport%20of%20small%20molecules:%20Other;note=thiamin-binding%20periplasmic%20protein%3B%20periplasmic-binding%20component%20of%20ABC%20superfamily%3B%0AGO_component:%20periplasmic%20space%20%5BGO%20ID%200042597%5D%3B%0AGO_process:%20thiamin%20biosynthetic%20process%20%5BGO%20ID%200009228%5D;transl_tabl…
NC_000913_2	RefSeq	stop_codon	74497	74499	.	-	0	ID=tbpA:unknown_transcript_1;Parent=tbpA;locus_tag=b0068;function=putative%20transport%3B%20Transport%20of%20small%20molecules:%20Other;note=thiamin-binding%20periplasmic%20protein%3B%20periplasmic-binding%20component%20of%20ABC%20superfamily%3B%0AGO_component:%20periplasmic%20space%20%5BGO%20ID%200042597%5D%3B%0AGO_process:%20thiamin%20biosynthetic%20process%20%5BGO%20ID%200009228%5D;transl_tabl…
NC_000913_2	RefSeq	mat_peptide	74500	75426	.	-	.	ID=tbpA:unknown_transcript_2;Parent=tbpA;locus_tag=b0068;product=thiamin%20transporter%20subunit;experiment=N-terminus%20verified%20by%20Edman%20degradation:%20PMID%2012182833
NC_000913_2	RefSeq	gene	75644	77299	.	-	.	ID=sgrR;locus_tag=b0069;note=synonyms:%20ECK0070%2C%20JW0068%2C%20yabN;db_xref=ECOCYC:EG12094;db_xref=EcoGene:EG12094;db_xref=GeneID:944788
NC_000913_2	RefSeq	CDS	75647	77299	.	-	0	ID=sgrR:unknown_transcript_1;Parent=sgrR;locus_tag=b0069;function=putative%20transport%3B%20Not%20classified;note=putative%20transport%20protein%3B%0AGO_component:%20periplasmic%20space%20%5BGO%20ID%200042597%5D;transl_table=11;product=DNA-binding%20transcriptional%20regulator;protein_id=NP_414611.1;db_xref=ASAP:ABE-0000251;db_xref=UniProtKB%2FSwiss-Prot:P33595;db_xref=GI:16128063;db_xref=ECOCYC:…
NC_000913_2	RefSeq	start_codon	77297	77299	.	-	0	ID=sgrR:unknown_transcript_1;Parent=sgrR;locus_tag=b0069;function=putative%20transport%3B%20Not%20classified;note=putative%20transport%20protein%3B%0AGO_component:%20periplasmic%20space%20%5BGO%20ID%200042597%5D;transl_table=11;product=DNA-binding%20transcriptional%20regulator;protein_id=NP_414611.1;db_xref=ASAP:ABE-0000251;db_xref=UniProtKB%2FSwiss-Prot:P33595;db_xref=GI:16128063;db_xref=ECOCYC:…
NC_000913_2	RefSeq	stop_codon	75644	75646	.	-	0	ID=sgrR:unknown_transcript_1;Parent=sgrR;locus_tag=b0069;function=putative%20transport%3B%20Not%20classified;note=putative%20transport%20protein%3B%0AGO_component:%20periplasmic%20space%20%5BGO%20ID%200042597%5D;transl_table=11;product=DNA-binding%20transcriptional%20regulator;protein_id=NP_414611.1;db_xref=ASAP:ABE-0000251;db_xref=UniProtKB%2FSwiss-Prot:P33595;db_xref=GI:16128063;db_xref=ECOCYC:…
NC_000913_2	RefSeq	gene	77367	77593	.	+	.	ID=sgrS;locus_tag=b4577;note=synonyms:%20ECK0071%2C%20ryaA%2C%20JWR0259;db_xref=ECOCYC:G0-9941;db_xref=EcoGene:EG31149;db_xref=GeneID:4056038
NC_000913_2	RefSeq	exon	77367	77593	.	+	.	ID=sgrS:unknown_transcript_1;Parent=sgrS;gbkey=misc_RNA;locus_tag=b4577;product=misc_RNA;note=sRNA%20that%20destabilzes%20ptsG%20mRNA%3B%20regulated%20by%20sgrR;db_xref=ASAP:ABE-0285090;db_xref=ECOCYC:G0-9941;db_xref=EcoGene:EG31149;db_xref=GeneID:4056038;exon_number=1
NC_000913_2	RefSeq	gene	77621	78799	.	+	.	ID=setA;locus_tag=b0070;note=synonyms:%20ECK0072%2C%20JW0069%2C%20yabM;db_xref=ECOCYC:EG11754;db_xref=EcoGene:EG11754;db_xref=GeneID:944793
NC_000913_2	RefSeq	CDS	77621	78796	.	+	0	ID=setA:unknown_transcript_1;Parent=setA;locus_tag=b0070;function=putative%20transport%3B%20Not%20classified;note=GO_component:%20peptidoglycan-based%20cell%20wall%20%5BGO%20ID%200009274%5D%3B%0AGO_component:%20organelle%20inner%20membrane%20%5BGO%20ID%200019866%5D%3B%0AGO_function:%20lactose%2Fglucose%20efflux%20transporter%20activity%20%5BGO%20ID%200015543%5D%3B%0AGO_process:%20carbohydrate%20c…
NC_000913_2	RefSeq	start_codon	77621	77623	.	+	0	ID=setA:unknown_transcript_1;Parent=setA;locus_tag=b0070;function=putative%20transport%3B%20Not%20classified;note=GO_component:%20peptidoglycan-based%20cell%20wall%20%5BGO%20ID%200009274%5D%3B%0AGO_component:%20organelle%20inner%20membrane%20%5BGO%20ID%200019866%5D%3B%0AGO_function:%20lactose%2Fglucose%20efflux%20transporter%20activity%20%5BGO%20ID%200015543%5D%3B%0AGO_process:%20carbohydrate%20c…
NC_000913_2	RefSeq	stop_codon	78797	78799	.	+	0	ID=setA:unknown_transcript_1;Parent=setA;locus_tag=b0070;function=putative%20transport%3B%20Not%20classified;note=GO_component:%20peptidoglycan-based%20cell%20wall%20%5BGO%20ID%200009274%5D%3B%0AGO_component:%20organelle%20inner%20membrane%20%5BGO%20ID%200019866%5D%3B%0AGO_function:%20lactose%2Fglucose%20efflux%20transporter%20activity%20%5BGO%20ID%200015543%5D%3B%0AGO_process:%20carbohydrate%20c…
NC_000913_2	RefSeq	gene	78848	79453	.	-	.	ID=leuD;locus_tag=b0071;note=synonyms:%20ECK0073%2C%20JW0070;db_xref=ECOCYC:EG11575;db_xref=EcoGene:EG11575;db_xref=GeneID:945642
NC_000913_2	RefSeq	CDS	78851	79453	.	-	0	ID=leuD:unknown_transcript_1;Parent=leuD;locus_tag=b0071;EC_number=4.2.1.33;function=enzyme%3B%20Amino%20acid%20biosynthesis:%20Leucine;note=isopropylmalate%20isomerase%20subunit%3B%0AGO_component:%20cytoplasm%20%5BGO%20ID%200005737%5D%3B%0AGO_process:%20leucine%20biosynthetic%20process%20%5BGO%20ID%200009098%5D;transl_table=11;product=3-isopropylmalate%20isomerase%20subunit;protein_id=NP_414613.…
NC_000913_2	RefSeq	start_codon	79451	79453	.	-	0	ID=leuD:unknown_transcript_1;Parent=leuD;locus_tag=b0071;EC_number=4.2.1.33;function=enzyme%3B%20Amino%20acid%20biosynthesis:%20Leucine;note=isopropylmalate%20isomerase%20subunit%3B%0AGO_component:%20cytoplasm%20%5BGO%20ID%200005737%5D%3B%0AGO_process:%20leucine%20biosynthetic%20process%20%5BGO%20ID%200009098%5D;transl_table=11;product=3-isopropylmalate%20isomerase%20subunit;protein_id=NP_414613.…
NC_000913_2	RefSeq	stop_codon	78848	78850	.	-	0	ID=leuD:unknown_transcript_1;Parent=leuD;locus_tag=b0071;EC_number=4.2.1.33;function=enzyme%3B%20Amino%20acid%20biosynthesis:%20Leucine;note=isopropylmalate%20isomerase%20subunit%3B%0AGO_component:%20cytoplasm%20%5BGO%20ID%200005737%5D%3B%0AGO_process:%20leucine%20biosynthetic%20process%20%5BGO%20ID%200009098%5D;transl_table=11;product=3-isopropylmalate%20isomerase%20subunit;protein_id=NP_414613.…
NC_000913_2	RefSeq	mat_peptide	78851	79450	.	-	.	ID=leuD:unknown_transcript_2;Parent=leuD;locus_tag=b0071;product=3-isopropylmalate%20isomerase%20subunit;experiment=N-terminus%20verified%20by%20Edman%20degradation:%20PMID%209600841
NC_000913_2	RefSeq	gene	79464	80864	.	-	.	ID=leuC;locus_tag=b0072;note=synonyms:%20ECK0074%2C%20JW0071;db_xref=ECOCYC:EG11576;db_xref=EcoGene:EG11576;db_xref=GeneID:945076
NC_000913_2	RefSeq	CDS	79467	80864	.	-	0	ID=leuC:unknown_transcript_1;Parent=leuC;locus_tag=b0072;EC_number=4.2.1.33;function=enzyme%3B%20Amino%20acid%20biosynthesis:%20Leucine;note=3-isopropylmalate%20isomerase%20%28dehydratase%29%20subunit%3B%0AGO_component:%20cytoplasm%20%5BGO%20ID%200005737%5D%3B%0AGO_process:%20leucine%20biosynthetic%20process%20%5BGO%20ID%200009098%5D;transl_table=11;product=3-isopropylmalate%20isomerase%20subunit…
NC_000913_2	RefSeq	start_codon	80862	80864	.	-	0	ID=leuC:unknown_transcript_1;Parent=leuC;locus_tag=b0072;EC_number=4.2.1.33;function=enzyme%3B%20Amino%20acid%20biosynthesis:%20Leucine;note=3-isopropylmalate%20isomerase%20%28dehydratase%29%20subunit%3B%0AGO_component:%20cytoplasm%20%5BGO%20ID%200005737%5D%3B%0AGO_process:%20leucine%20biosynthetic%20process%20%5BGO%20ID%200009098%5D;transl_table=11;product=3-isopropylmalate%20isomerase%20subunit…
NC_000913_2	RefSeq	stop_codon	79464	79466	.	-	0	ID=leuC:unknown_transcript_1;Parent=leuC;locus_tag=b0072;EC_number=4.2.1.33;function=enzyme%3B%20Amino%20acid%20biosynthesis:%20Leucine;note=3-isopropylmalate%20isomerase%20%28dehydratase%29%20subunit%3B%0AGO_component:%20cytoplasm%20%5BGO%20ID%200005737%5D%3B%0AGO_process:%20leucine%20biosynthetic%20process%20%5BGO%20ID%200009098%5D;transl_table=11;product=3-isopropylmalate%20isomerase%20subunit…
NC_000913_2	RefSeq	mat_peptide	79467	80861	.	-	.	ID=leuC:unknown_transcript_2;Parent=leuC;locus_tag=b0072;product=3-isopropylmalate%20isomerase%20subunit%2C%20dehydratase%20component;experiment=N-terminus%20verified%20by%20Edman%20degradation:%20PMID%209298646%2C9600841%2C9740056
NC_000913_2	RefSeq	gene	80867	81958	.	-	.	ID=leuB;locus_tag=b0073;note=synonyms:%20ECK0075%2C%20JW5807;db_xref=ECOCYC:EG11577;db_xref=EcoGene:EG11577;db_xref=GeneID:944798
NC_000913_2	RefSeq	CDS	80870	81958	.	-	0	ID=leuB:unknown_transcript_1;Parent=leuB;locus_tag=b0073;EC_number=1.1.1.85;function=enzyme%3B%20Amino%20acid%20biosynthesis:%20Leucine;note=GO_component:%20cytoplasm%20%5BGO%20ID%200005737%5D%3B%0AGO_process:%20leucine%20biosynthetic%20process%20%5BGO%20ID%200009098%5D;transl_table=11;product=3-isopropylmalate%20dehydrogenase;protein_id=NP_414615.4;db_xref=ASAP:ABE-0000265;db_xref=UniProtKB%2FSw…
NC_000913_2	RefSeq	start_codon	81956	81958	.	-	0	ID=leuB:unknown_transcript_1;Parent=leuB;locus_tag=b0073;EC_number=1.1.1.85;function=enzyme%3B%20Amino%20acid%20biosynthesis:%20Leucine;note=GO_component:%20cytoplasm%20%5BGO%20ID%200005737%5D%3B%0AGO_process:%20leucine%20biosynthetic%20process%20%5BGO%20ID%200009098%5D;transl_table=11;product=3-isopropylmalate%20dehydrogenase;protein_id=NP_414615.4;db_xref=ASAP:ABE-0000265;db_xref=UniProtKB%2FSw…
NC_000913_2	RefSeq	stop_codon	80867	80869	.	-	0	ID=leuB:unknown_transcript_1;Parent=leuB;locus_tag=b0073;EC_number=1.1.1.85;function=enzyme%3B%20Amino%20acid%20biosynthesis:%20Leucine;note=GO_component:%20cytoplasm%20%5BGO%20ID%200005737%5D%3B%0AGO_process:%20leucine%20biosynthetic%20process%20%5BGO%20ID%200009098%5D;transl_table=11;product=3-isopropylmalate%20dehydrogenase;protein_id=NP_414615.4;db_xref=ASAP:ABE-0000265;db_xref=UniProtKB%2FSw…
NC_000913_2	RefSeq	mat_peptide	80870	81955	.	-	.	ID=leuB:unknown_transcript_2;Parent=leuB;locus_tag=b0073;product=3-isopropylmalate%20dehydrogenase;experiment=N-terminus%20verified%20by%20Edman%20degradation:%20PMID%209298646
NC_000913_2	RefSeq	gene	81958	83529	.	-	.	ID=leuA;locus_tag=b0074;note=synonyms:%20ECK0076%2C%20JW0073;db_xref=ECOCYC:EG11226;db_xref=EcoGene:EG11226;db_xref=GeneID:947465
NC_000913_2	RefSeq	CDS	81961	83529	.	-	0	ID=leuA:unknown_transcript_1;Parent=leuA;locus_tag=b0074;EC_number=2.3.3.13;function=enzyme%3B%20Amino%20acid%20biosynthesis:%20Leucine;note=GO_component:%20cytoplasm%20%5BGO%20ID%200005737%5D%3B%0AGO_process:%20leucine%20biosynthetic%20process%20%5BGO%20ID%200009098%5D;transl_table=11;product=2-isopropylmalate%20synthase;protein_id=NP_414616.1;db_xref=ASAP:ABE-0000267;db_xref=UniProtKB%2FSwiss-P…
NC_000913_2	RefSeq	start_codon	83527	83529	.	-	0	ID=leuA:unknown_transcript_1;Parent=leuA;locus_tag=b0074;EC_number=2.3.3.13;function=enzyme%3B%20Amino%20acid%20biosynthesis:%20Leucine;note=GO_component:%20cytoplasm%20%5BGO%20ID%200005737%5D%3B%0AGO_process:%20leucine%20biosynthetic%20process%20%5BGO%20ID%200009098%5D;transl_table=11;product=2-isopropylmalate%20synthase;protein_id=NP_414616.1;db_xref=ASAP:ABE-0000267;db_xref=UniProtKB%2FSwiss-P…
NC_000913_2	RefSeq	stop_codon	81958	81960	.	-	0	ID=leuA:unknown_transcript_1;Parent=leuA;locus_tag=b0074;EC_number=2.3.3.13;function=enzyme%3B%20Amino%20acid%20biosynthesis:%20Leucine;note=GO_component:%20cytoplasm%20%5BGO%20ID%200005737%5D%3B%0AGO_process:%20leucine%20biosynthetic%20process%20%5BGO%20ID%200009098%5D;transl_table=11;product=2-isopropylmalate%20synthase;protein_id=NP_414616.1;db_xref=ASAP:ABE-0000267;db_xref=UniProtKB%2FSwiss-P…
NC_000913_2	RefSeq	mat_peptide	81961	83526	.	-	.	ID=leuA:unknown_transcript_2;Parent=leuA;locus_tag=b0074;product=2-isopropylmalate%20synthase;experiment=N-terminus%20verified%20by%20Edman%20degradation:%20PMID%209298646
NC_000913_2	RefSeq	gene	83622	83708	.	-	.	ID=leuL;locus_tag=b0075;note=synonyms:%20ECK0077%2C%20JW0074%2C%20leuLP;db_xref=ECOCYC:EG11280;db_xref=EcoGene:EG11280;db_xref=GeneID:946072
NC_000913_2	RefSeq	CDS	83625	83708	.	-	0	ID=leuL:unknown_transcript_1;Parent=leuL;locus_tag=b0075;function=leader%3B%20Amino%20acid%20biosynthesis:%20Leucine;note=GO_component:%20cytoplasm%20%5BGO%20ID%200005737%5D%3B%0AGO_process:%20leucine%20biosynthetic%20process%20%5BGO%20ID%200009098%5D;transl_table=11;product=leu%20operon%20leader%20peptide;protein_id=NP_414617.1;db_xref=ASAP:ABE-0000269;db_xref=UniProtKB%2FSwiss-Prot:P0AD79;db_xr…
NC_000913_2	RefSeq	start_codon	83706	83708	.	-	0	ID=leuL:unknown_transcript_1;Parent=leuL;locus_tag=b0075;function=leader%3B%20Amino%20acid%20biosynthesis:%20Leucine;note=GO_component:%20cytoplasm%20%5BGO%20ID%200005737%5D%3B%0AGO_process:%20leucine%20biosynthetic%20process%20%5BGO%20ID%200009098%5D;transl_table=11;product=leu%20operon%20leader%20peptide;protein_id=NP_414617.1;db_xref=ASAP:ABE-0000269;db_xref=UniProtKB%2FSwiss-Prot:P0AD79;db_xr…
NC_000913_2	RefSeq	stop_codon	83622	83624	.	-	0	ID=leuL:unknown_transcript_1;Parent=leuL;locus_tag=b0075;function=leader%3B%20Amino%20acid%20biosynthesis:%20Leucine;note=GO_component:%20cytoplasm%20%5BGO%20ID%200005737%5D%3B%0AGO_process:%20leucine%20biosynthetic%20process%20%5BGO%20ID%200009098%5D;transl_table=11;product=leu%20operon%20leader%20peptide;protein_id=NP_414617.1;db_xref=ASAP:ABE-0000269;db_xref=UniProtKB%2FSwiss-Prot:P0AD79;db_xr…
NC_000913_2	RefSeq	gene	84368	85312	.	+	.	ID=leuO;locus_tag=b0076;note=synonyms:%20ECK0078%2C%20JW0075;db_xref=ECOCYC:EG10531;db_xref=EcoGene:EG10531;db_xref=GeneID:949034
NC_000913_2	RefSeq	CDS	84368	85309	.	+	0	ID=leuO:unknown_transcript_1;Parent=leuO;locus_tag=b0076;function=putative%20regulator%3B%20Amino%20acid%20biosynthesis:%20Leucine;note=probable%20transcriptional%20activator%20for%20leuABCD%20operon%3B%0AGO_component:%20cytoplasm%20%5BGO%20ID%200005737%5D%3B%0AGO_function:%20transcriptional%20activator%20activity%20%5BGO%20ID%200016563%5D%3B%0AGO_process:%20leucine%20biosynthetic%20process%20%5B…
NC_000913_2	RefSeq	start_codon	84368	84370	.	+	0	ID=leuO:unknown_transcript_1;Parent=leuO;locus_tag=b0076;function=putative%20regulator%3B%20Amino%20acid%20biosynthesis:%20Leucine;note=probable%20transcriptional%20activator%20for%20leuABCD%20operon%3B%0AGO_component:%20cytoplasm%20%5BGO%20ID%200005737%5D%3B%0AGO_function:%20transcriptional%20activator%20activity%20%5BGO%20ID%200016563%5D%3B%0AGO_process:%20leucine%20biosynthetic%20process%20%5B…
NC_000913_2	RefSeq	stop_codon	85310	85312	.	+	0	ID=leuO:unknown_transcript_1;Parent=leuO;locus_tag=b0076;function=putative%20regulator%3B%20Amino%20acid%20biosynthesis:%20Leucine;note=probable%20transcriptional%20activator%20for%20leuABCD%20operon%3B%0AGO_component:%20cytoplasm%20%5BGO%20ID%200005737%5D%3B%0AGO_function:%20transcriptional%20activator%20activity%20%5BGO%20ID%200016563%5D%3B%0AGO_process:%20leucine%20biosynthetic%20process%20%5B…
NC_000913_2	RefSeq	gene	85630	87354	.	+	.	ID=ilvI;locus_tag=b0077;note=synonyms:%20ECK0079%2C%20JW0076;db_xref=ECOCYC:EG10500;db_xref=EcoGene:EG10500;db_xref=GeneID:948793
NC_000913_2	RefSeq	CDS	85630	87351	.	+	0	ID=ilvI:unknown_transcript_1;Parent=ilvI;locus_tag=b0077;EC_number=2.2.1.6;function=enzyme%3B%20Amino%20acid%20biosynthesis:%20Isoleucine%2C%20Valine;note=acetolactate%20synthase%20III%2C%20valine%20sensitive%2C%20large%20subunit;experiment=N-terminus%20verified%20by%20Edman%20degradation:%20PMID%209298646;transl_table=11;product=acetolactate%20synthase%20III%2C%20large%20subunit;protein_id=YP_02…
NC_000913_2	RefSeq	start_codon	85630	85632	.	+	0	ID=ilvI:unknown_transcript_1;Parent=ilvI;locus_tag=b0077;EC_number=2.2.1.6;function=enzyme%3B%20Amino%20acid%20biosynthesis:%20Isoleucine%2C%20Valine;note=acetolactate%20synthase%20III%2C%20valine%20sensitive%2C%20large%20subunit;experiment=N-terminus%20verified%20by%20Edman%20degradation:%20PMID%209298646;transl_table=11;product=acetolactate%20synthase%20III%2C%20large%20subunit;protein_id=YP_02…
NC_000913_2	RefSeq	stop_codon	87352	87354	.	+	0	ID=ilvI:unknown_transcript_1;Parent=ilvI;locus_tag=b0077;EC_number=2.2.1.6;function=enzyme%3B%20Amino%20acid%20biosynthesis:%20Isoleucine%2C%20Valine;note=acetolactate%20synthase%20III%2C%20valine%20sensitive%2C%20large%20subunit;experiment=N-terminus%20verified%20by%20Edman%20degradation:%20PMID%209298646;transl_table=11;product=acetolactate%20synthase%20III%2C%20large%20subunit;protein_id=YP_02…
NC_000913_2	RefSeq	gene	87357	87848	.	+	.	ID=ilvH;locus_tag=b0078;note=synonyms:%20ECK0080%2C%20JW0077%2C%20brnP;db_xref=ECOCYC:EG10499;db_xref=EcoGene:EG10499;db_xref=GeneID:947267
NC_000913_2	RefSeq	CDS	87357	87845	.	+	0	ID=ilvH:unknown_transcript_1;Parent=ilvH;locus_tag=b0078;EC_number=2.2.1.6;function=enzyme%3B%20Amino%20acid%20biosynthesis:%20Isoleucine%2C%20Valine;note=acetolactate%20synthase%20III%2C%20valine%20sensitive%2C%20small%20subunit;transl_table=11;product=acetolactate%20synthase%20III%2C%20thiamin-dependent%2C%20small%20subunit;protein_id=NP_414620.1;db_xref=ASAP:ABE-0000294;db_xref=UniProtKB%2FSwi…
NC_000913_2	RefSeq	start_codon	87357	87359	.	+	0	ID=ilvH:unknown_transcript_1;Parent=ilvH;locus_tag=b0078;EC_number=2.2.1.6;function=enzyme%3B%20Amino%20acid%20biosynthesis:%20Isoleucine%2C%20Valine;note=acetolactate%20synthase%20III%2C%20valine%20sensitive%2C%20small%20subunit;transl_table=11;product=acetolactate%20synthase%20III%2C%20thiamin-dependent%2C%20small%20subunit;protein_id=NP_414620.1;db_xref=ASAP:ABE-0000294;db_xref=UniProtKB%2FSwi…
NC_000913_2	RefSeq	stop_codon	87846	87848	.	+	0	ID=ilvH:unknown_transcript_1;Parent=ilvH;locus_tag=b0078;EC_number=2.2.1.6;function=enzyme%3B%20Amino%20acid%20biosynthesis:%20Isoleucine%2C%20Valine;note=acetolactate%20synthase%20III%2C%20valine%20sensitive%2C%20small%20subunit;transl_table=11;product=acetolactate%20synthase%20III%2C%20thiamin-dependent%2C%20small%20subunit;protein_id=NP_414620.1;db_xref=ASAP:ABE-0000294;db_xref=UniProtKB%2FSwi…
NC_000913_2	RefSeq	gene	88028	89032	.	+	.	ID=fruR;locus_tag=b0080;note=synonyms:%20ECK0081%2C%20JW0078%2C%20fruC%2C%20serR%3F%2C%20fruS%3F%2C%20cra%2C%20shl;db_xref=ECOCYC:EG10338;db_xref=EcoGene:EG10338;db_xref=GeneID:944804
NC_000913_2	RefSeq	CDS	88028	89029	.	+	0	ID=fruR:unknown_transcript_1;Parent=fruR;locus_tag=b0080;function=regulator%3B%20Energy%20metabolism%2C%20carbon:%20Glycolysis;note=transcriptional%20repressor%20of%20fru%20operon%20and%20others%3B%0AGO_component:%20cytoplasm%20%5BGO%20ID%200005737%5D%3B%0AGO_function:%20transcriptional%20activator%20activity%20%5BGO%20ID%200016563%5D%3B%0AGO_function:%20transcriptional%20repressor%20activity%20%…
NC_000913_2	RefSeq	start_codon	88028	88030	.	+	0	ID=fruR:unknown_transcript_1;Parent=fruR;locus_tag=b0080;function=regulator%3B%20Energy%20metabolism%2C%20carbon:%20Glycolysis;note=transcriptional%20repressor%20of%20fru%20operon%20and%20others%3B%0AGO_component:%20cytoplasm%20%5BGO%20ID%200005737%5D%3B%0AGO_function:%20transcriptional%20activator%20activity%20%5BGO%20ID%200016563%5D%3B%0AGO_function:%20transcriptional%20repressor%20activity%20%…
NC_000913_2	RefSeq	stop_codon	89030	89032	.	+	0	ID=fruR:unknown_transcript_1;Parent=fruR;locus_tag=b0080;function=regulator%3B%20Energy%20metabolism%2C%20carbon:%20Glycolysis;note=transcriptional%20repressor%20of%20fru%20operon%20and%20others%3B%0AGO_component:%20cytoplasm%20%5BGO%20ID%200005737%5D%3B%0AGO_function:%20transcriptional%20activator%20activity%20%5BGO%20ID%200016563%5D%3B%0AGO_function:%20transcriptional%20repressor%20activity%20%…
NC_000913_2	RefSeq	gene	89634	90092	.	+	.	ID=mraZ;locus_tag=b0081;note=synonyms:%20ECK0082%2C%20JW0079%2C%20yabB;db_xref=ECOCYC:EG11084;db_xref=EcoGene:EG11084;db_xref=GeneID:944810
NC_000913_2	RefSeq	CDS	89634	90089	.	+	0	ID=mraZ:unknown_transcript_1;Parent=mraZ;locus_tag=b0081;transl_table=11;product=conserved%20protein;protein_id=NP_414623.1;db_xref=ASAP:ABE-0000302;db_xref=UniProtKB%2FSwiss-Prot:P22186;db_xref=GI:16128074;db_xref=ECOCYC:EG11084;db_xref=EcoGene:EG11084;db_xref=GeneID:944810;exon_number=1
NC_000913_2	RefSeq	start_codon	89634	89636	.	+	0	ID=mraZ:unknown_transcript_1;Parent=mraZ;locus_tag=b0081;transl_table=11;product=conserved%20protein;protein_id=NP_414623.1;db_xref=ASAP:ABE-0000302;db_xref=UniProtKB%2FSwiss-Prot:P22186;db_xref=GI:16128074;db_xref=ECOCYC:EG11084;db_xref=EcoGene:EG11084;db_xref=GeneID:944810;exon_number=1
NC_000913_2	RefSeq	stop_codon	90090	90092	.	+	0	ID=mraZ:unknown_transcript_1;Parent=mraZ;locus_tag=b0081;transl_table=11;product=conserved%20protein;protein_id=NP_414623.1;db_xref=ASAP:ABE-0000302;db_xref=UniProtKB%2FSwiss-Prot:P22186;db_xref=GI:16128074;db_xref=ECOCYC:EG11084;db_xref=EcoGene:EG11084;db_xref=GeneID:944810;exon_number=1
NC_000913_2	RefSeq	gene	90094	91035	.	+	.	ID=mraW;locus_tag=b0082;note=synonyms:%20ECK0083%2C%20JW0080%2C%20yabC;db_xref=ECOCYC:EG11085;db_xref=EcoGene:EG11085;db_xref=GeneID:944806
NC_000913_2	RefSeq	CDS	90094	91032	.	+	0	ID=mraW:unknown_transcript_1;Parent=mraW;locus_tag=b0082;EC_number=2.1.1.-;function=orf%3B%20Not%20classified;note=putative%20apolipoprotein%3B%0AGO_process:%20lipoprotein%20biosynthetic%20process%20%5BGO%20ID%200042158%5D;experiment=N-terminus%20verified%20by%20Edman%20degradation:%20PMID%2010572301;transl_table=11;product=S-adenosyl-dependent%20methyltransferase%20activity%20on%20membrane-locat…
NC_000913_2	RefSeq	start_codon	90094	90096	.	+	0	ID=mraW:unknown_transcript_1;Parent=mraW;locus_tag=b0082;EC_number=2.1.1.-;function=orf%3B%20Not%20classified;note=putative%20apolipoprotein%3B%0AGO_process:%20lipoprotein%20biosynthetic%20process%20%5BGO%20ID%200042158%5D;experiment=N-terminus%20verified%20by%20Edman%20degradation:%20PMID%2010572301;transl_table=11;product=S-adenosyl-dependent%20methyltransferase%20activity%20on%20membrane-locat…
NC_000913_2	RefSeq	stop_codon	91033	91035	.	+	0	ID=mraW:unknown_transcript_1;Parent=mraW;locus_tag=b0082;EC_number=2.1.1.-;function=orf%3B%20Not%20classified;note=putative%20apolipoprotein%3B%0AGO_process:%20lipoprotein%20biosynthetic%20process%20%5BGO%20ID%200042158%5D;experiment=N-terminus%20verified%20by%20Edman%20degradation:%20PMID%2010572301;transl_table=11;product=S-adenosyl-dependent%20methyltransferase%20activity%20on%20membrane-locat…
NC_000913_2	RefSeq	gene	91032	91397	.	+	.	ID=ftsL;locus_tag=b0083;note=synonyms:%20ECK0084%2C%20JW0081%2C%20mraR%2C%20yabD;db_xref=ECOCYC:EG11086;db_xref=EcoGene:EG11086;db_xref=GeneID:944803
NC_000913_2	RefSeq	CDS	91032	91394	.	+	0	ID=ftsL:unknown_transcript_1;Parent=ftsL;locus_tag=b0083;function=phenotype%3B%20Cell%20division;note=cell%20division%20protein%3B%20ingrowth%20of%20wall%20at%20septum;transl_table=11;product=membrane%20bound%20cell%20division%20protein%20at%20septum%20containing%20leucine%20zipper%20motif;protein_id=NP_414625.1;db_xref=ASAP:ABE-0000306;db_xref=UniProtKB%2FSwiss-Prot:P0AEN4;db_xref=GI:16128076;db…
NC_000913_2	RefSeq	start_codon	91032	91034	.	+	0	ID=ftsL:unknown_transcript_1;Parent=ftsL;locus_tag=b0083;function=phenotype%3B%20Cell%20division;note=cell%20division%20protein%3B%20ingrowth%20of%20wall%20at%20septum;transl_table=11;product=membrane%20bound%20cell%20division%20protein%20at%20septum%20containing%20leucine%20zipper%20motif;protein_id=NP_414625.1;db_xref=ASAP:ABE-0000306;db_xref=UniProtKB%2FSwiss-Prot:P0AEN4;db_xref=GI:16128076;db…
NC_000913_2	RefSeq	stop_codon	91395	91397	.	+	0	ID=ftsL:unknown_transcript_1;Parent=ftsL;locus_tag=b0083;function=phenotype%3B%20Cell%20division;note=cell%20division%20protein%3B%20ingrowth%20of%20wall%20at%20septum;transl_table=11;product=membrane%20bound%20cell%20division%20protein%20at%20septum%20containing%20leucine%20zipper%20motif;protein_id=NP_414625.1;db_xref=ASAP:ABE-0000306;db_xref=UniProtKB%2FSwiss-Prot:P0AEN4;db_xref=GI:16128076;db…
NC_000913_2	RefSeq	gene	91413	93179	.	+	.	ID=ftsI;locus_tag=b0084;note=synonyms:%20ECK0085%2C%20pbpB%2C%20sep%2C%20JW0082;db_xref=ECOCYC:EG10341;db_xref=EcoGene:EG10341;db_xref=GeneID:944799
NC_000913_2	RefSeq	CDS	91413	93176	.	+	0	ID=ftsI:unknown_transcript_1;Parent=ftsI;locus_tag=b0084;function=enzyme%3B%20Cell%20division;note=septum%20formation%3B%20penicillin-binding%20protein%203%3B%20peptidoglycan%20synthetase%3B%0AGO_component:%20peptidoglycan-based%20cell%20wall%20%5BGO%20ID%200009274%5D%3B%0AGO_component:%20organelle%20inner%20membrane%20%5BGO%20ID%200019866%5D%3B%0AGO_process:%20peptidoglycan%20biosynthetic%20proc…
NC_000913_2	RefSeq	start_codon	91413	91415	.	+	0	ID=ftsI:unknown_transcript_1;Parent=ftsI;locus_tag=b0084;function=enzyme%3B%20Cell%20division;note=septum%20formation%3B%20penicillin-binding%20protein%203%3B%20peptidoglycan%20synthetase%3B%0AGO_component:%20peptidoglycan-based%20cell%20wall%20%5BGO%20ID%200009274%5D%3B%0AGO_component:%20organelle%20inner%20membrane%20%5BGO%20ID%200019866%5D%3B%0AGO_process:%20peptidoglycan%20biosynthetic%20proc…
NC_000913_2	RefSeq	stop_codon	93177	93179	.	+	0	ID=ftsI:unknown_transcript_1;Parent=ftsI;locus_tag=b0084;function=enzyme%3B%20Cell%20division;note=septum%20formation%3B%20penicillin-binding%20protein%203%3B%20peptidoglycan%20synthetase%3B%0AGO_component:%20peptidoglycan-based%20cell%20wall%20%5BGO%20ID%200009274%5D%3B%0AGO_component:%20organelle%20inner%20membrane%20%5BGO%20ID%200019866%5D%3B%0AGO_process:%20peptidoglycan%20biosynthetic%20proc…
NC_000913_2	RefSeq	gene	93166	94653	.	+	.	ID=murE;locus_tag=b0085;note=synonyms:%20ECK0086%2C%20JW0083;db_xref=ECOCYC:EG10621;db_xref=EcoGene:EG10621;db_xref=GeneID:944791
NC_000913_2	RefSeq	CDS	93166	94650	.	+	0	ID=murE:unknown_transcript_1;Parent=murE;locus_tag=b0085;EC_number=6.3.2.13;function=enzyme%3B%20Murein%20sacculus%2C%20peptidoglycan;note=GO_component:%20peptidoglycan-based%20cell%20wall%20%5BGO%20ID%200009274%5D%3B%0AGO_process:%20peptidoglycan%20biosynthetic%20process%20%5BGO%20ID%200009252%5D;transl_table=11;product=UDP-N-acetylmuramoyl-L-alanyl-D-glutamate:meso-diaminopimelate%20ligase;prot…
NC_000913_2	RefSeq	start_codon	93166	93168	.	+	0	ID=murE:unknown_transcript_1;Parent=murE;locus_tag=b0085;EC_number=6.3.2.13;function=enzyme%3B%20Murein%20sacculus%2C%20peptidoglycan;note=GO_component:%20peptidoglycan-based%20cell%20wall%20%5BGO%20ID%200009274%5D%3B%0AGO_process:%20peptidoglycan%20biosynthetic%20process%20%5BGO%20ID%200009252%5D;transl_table=11;product=UDP-N-acetylmuramoyl-L-alanyl-D-glutamate:meso-diaminopimelate%20ligase;prot…
NC_000913_2	RefSeq	stop_codon	94651	94653	.	+	0	ID=murE:unknown_transcript_1;Parent=murE;locus_tag=b0085;EC_number=6.3.2.13;function=enzyme%3B%20Murein%20sacculus%2C%20peptidoglycan;note=GO_component:%20peptidoglycan-based%20cell%20wall%20%5BGO%20ID%200009274%5D%3B%0AGO_process:%20peptidoglycan%20biosynthetic%20process%20%5BGO%20ID%200009252%5D;transl_table=11;product=UDP-N-acetylmuramoyl-L-alanyl-D-glutamate:meso-diaminopimelate%20ligase;prot…
NC_000913_2	RefSeq	mat_peptide	93169	94650	.	+	.	ID=murE:unknown_transcript_2;Parent=murE;locus_tag=b0085;product=UDP-N-acetylmuramoyl-L-alanyl-D-glutamate:meso-diaminopimelate%20ligase;experiment=N-terminus%20verified%20by%20Edman%20degradation:%20PMID%202198024%2C2269304
NC_000913_2	RefSeq	gene	94650	96008	.	+	.	ID=murF;locus_tag=b0086;note=synonyms:%20ECK0087%2C%20JW0084%2C%20mra;db_xref=ECOCYC:EG10622;db_xref=EcoGene:EG10622;db_xref=GeneID:944813
NC_000913_2	RefSeq	CDS	94650	96005	.	+	0	ID=murF:unknown_transcript_1;Parent=murF;locus_tag=b0086;EC_number=6.3.2.10;function=enzyme%3B%20Murein%20sacculus%2C%20peptidoglycan;function=1.6.7%20metabolism%3B%20macromolecules%20%28cellular%20constituent%29%20%20biosynthesis%3B%20peptidoglycan%20%28murein%29;function=1.7.34%20metabolism%3B%20central%20intermediary%20metabolism%3B%20peptidoglycan%20%28murein%29;function=1.7.34%20metabolism%3…
NC_000913_2	RefSeq	start_codon	94650	94652	.	+	0	ID=murF:unknown_transcript_1;Parent=murF;locus_tag=b0086;EC_number=6.3.2.10;function=enzyme%3B%20Murein%20sacculus%2C%20peptidoglycan;function=1.6.7%20metabolism%3B%20macromolecules%20%28cellular%20constituent%29%20%20biosynthesis%3B%20peptidoglycan%20%28murein%29;function=1.7.34%20metabolism%3B%20central%20intermediary%20metabolism%3B%20peptidoglycan%20%28murein%29;function=1.7.34%20metabolism%3…
NC_000913_2	RefSeq	stop_codon	96006	96008	.	+	0	ID=murF:unknown_transcript_1;Parent=murF;locus_tag=b0086;EC_number=6.3.2.10;function=enzyme%3B%20Murein%20sacculus%2C%20peptidoglycan;function=1.6.7%20metabolism%3B%20macromolecules%20%28cellular%20constituent%29%20%20biosynthesis%3B%20peptidoglycan%20%28murein%29;function=1.7.34%20metabolism%3B%20central%20intermediary%20metabolism%3B%20peptidoglycan%20%28murein%29;function=1.7.34%20metabolism%3…
NC_000913_2	RefSeq	gene	96002	97084	.	+	.	ID=mraY;locus_tag=b0087;note=synonyms:%20ECK0088%2C%20murX%2C%20JW0085;db_xref=ECOCYC:EG10604;db_xref=EcoGene:EG10604;db_xref=GeneID:944814
NC_000913_2	RefSeq	CDS	96002	97081	.	+	0	ID=mraY:unknown_transcript_1;Parent=mraY;locus_tag=b0087;EC_number=2.7.8.13;function=enzyme%3B%20Murein%20sacculus%2C%20peptidoglycan;note=phospho-N-acetylmuramoyl-pentapeptide%20transferase%3F%3B%0AGO_component:%20peptidoglycan-based%20cell%20wall%20%5BGO%20ID%200009274%5D%3B%0AGO_component:%20organelle%20inner%20membrane%20%5BGO%20ID%200019866%5D%3B%0AGO_process:%20peptidoglycan%20biosynthetic%…
NC_000913_2	RefSeq	start_codon	96002	96004	.	+	0	ID=mraY:unknown_transcript_1;Parent=mraY;locus_tag=b0087;EC_number=2.7.8.13;function=enzyme%3B%20Murein%20sacculus%2C%20peptidoglycan;note=phospho-N-acetylmuramoyl-pentapeptide%20transferase%3F%3B%0AGO_component:%20peptidoglycan-based%20cell%20wall%20%5BGO%20ID%200009274%5D%3B%0AGO_component:%20organelle%20inner%20membrane%20%5BGO%20ID%200019866%5D%3B%0AGO_process:%20peptidoglycan%20biosynthetic%…
NC_000913_2	RefSeq	stop_codon	97082	97084	.	+	0	ID=mraY:unknown_transcript_1;Parent=mraY;locus_tag=b0087;EC_number=2.7.8.13;function=enzyme%3B%20Murein%20sacculus%2C%20peptidoglycan;note=phospho-N-acetylmuramoyl-pentapeptide%20transferase%3F%3B%0AGO_component:%20peptidoglycan-based%20cell%20wall%20%5BGO%20ID%200009274%5D%3B%0AGO_component:%20organelle%20inner%20membrane%20%5BGO%20ID%200019866%5D%3B%0AGO_process:%20peptidoglycan%20biosynthetic%…
NC_000913_2	RefSeq	gene	97087	98403	.	+	.	ID=murD;locus_tag=b0088;note=synonyms:%20ECK0089%2C%20JW0086;db_xref=ECOCYC:EG10620;db_xref=EcoGene:EG10620;db_xref=GeneID:944818
NC_000913_2	RefSeq	CDS	97087	98400	.	+	0	ID=murD:unknown_transcript_1;Parent=murD;locus_tag=b0088;EC_number=6.3.2.9;function=enzyme%3B%20Murein%20sacculus%2C%20peptidoglycan;note=GO_component:%20peptidoglycan-based%20cell%20wall%20%5BGO%20ID%200009274%5D%3B%0AGO_component:%20cytoplasm%20%5BGO%20ID%200005737%5D%3B%0AGO_process:%20peptidoglycan%20biosynthetic%20process%20%5BGO%20ID%200009252%5D;transl_table=11;product=UDP-N-acetylmuramoyl…
NC_000913_2	RefSeq	start_codon	97087	97089	.	+	0	ID=murD:unknown_transcript_1;Parent=murD;locus_tag=b0088;EC_number=6.3.2.9;function=enzyme%3B%20Murein%20sacculus%2C%20peptidoglycan;note=GO_component:%20peptidoglycan-based%20cell%20wall%20%5BGO%20ID%200009274%5D%3B%0AGO_component:%20cytoplasm%20%5BGO%20ID%200005737%5D%3B%0AGO_process:%20peptidoglycan%20biosynthetic%20process%20%5BGO%20ID%200009252%5D;transl_table=11;product=UDP-N-acetylmuramoyl…
NC_000913_2	RefSeq	stop_codon	98401	98403	.	+	0	ID=murD:unknown_transcript_1;Parent=murD;locus_tag=b0088;EC_number=6.3.2.9;function=enzyme%3B%20Murein%20sacculus%2C%20peptidoglycan;note=GO_component:%20peptidoglycan-based%20cell%20wall%20%5BGO%20ID%200009274%5D%3B%0AGO_component:%20cytoplasm%20%5BGO%20ID%200005737%5D%3B%0AGO_process:%20peptidoglycan%20biosynthetic%20process%20%5BGO%20ID%200009252%5D;transl_table=11;product=UDP-N-acetylmuramoyl…
NC_000913_2	RefSeq	mat_peptide	97090	98400	.	+	.	ID=murD:unknown_transcript_2;Parent=murD;locus_tag=b0088;product=UDP-N-acetylmuramoyl-L-alanine:D-glutamate%20ligase;experiment=N-terminus%20verified%20by%20Edman%20degradation:%20PMID%201765076
NC_000913_2	RefSeq	gene	98403	99647	.	+	.	ID=ftsW;locus_tag=b0089;note=synonyms:%20ECK0090%2C%20JW0087;db_xref=ECOCYC:EG10344;db_xref=EcoGene:EG10344;db_xref=GeneID:946322
NC_000913_2	RefSeq	CDS	98403	99644	.	+	0	ID=ftsW:unknown_transcript_1;Parent=ftsW;locus_tag=b0089;function=membrane%3B%20Cell%20division;note=cell%20division%3B%20membrane%20protein%20involved%20in%20shape%20determination%3B%0AGO_component:%20peptidoglycan-based%20cell%20wall%20%5BGO%20ID%200009274%5D%3B%0AGO_component:%20organelle%20inner%20membrane%20%5BGO%20ID%200019866%5D;transl_table=11;product=integral%20membrane%20protein%20invol…
NC_000913_2	RefSeq	start_codon	98403	98405	.	+	0	ID=ftsW:unknown_transcript_1;Parent=ftsW;locus_tag=b0089;function=membrane%3B%20Cell%20division;note=cell%20division%3B%20membrane%20protein%20involved%20in%20shape%20determination%3B%0AGO_component:%20peptidoglycan-based%20cell%20wall%20%5BGO%20ID%200009274%5D%3B%0AGO_component:%20organelle%20inner%20membrane%20%5BGO%20ID%200019866%5D;transl_table=11;product=integral%20membrane%20protein%20invol…
NC_000913_2	RefSeq	stop_codon	99645	99647	.	+	0	ID=ftsW:unknown_transcript_1;Parent=ftsW;locus_tag=b0089;function=membrane%3B%20Cell%20division;note=cell%20division%3B%20membrane%20protein%20involved%20in%20shape%20determination%3B%0AGO_component:%20peptidoglycan-based%20cell%20wall%20%5BGO%20ID%200009274%5D%3B%0AGO_component:%20organelle%20inner%20membrane%20%5BGO%20ID%200019866%5D;transl_table=11;product=integral%20membrane%20protein%20invol…
NC_000913_2	RefSeq	gene	99644	100711	.	+	.	ID=murG;locus_tag=b0090;note=synonyms:%20ECK0091%2C%20JW0088;db_xref=ECOCYC:EG10623;db_xref=EcoGene:EG10623;db_xref=GeneID:946321
NC_000913_2	RefSeq	CDS	99644	100708	.	+	0	ID=murG:unknown_transcript_1;Parent=murG;locus_tag=b0090;EC_number=2.4.1.227;function=enzyme%3B%20Murein%20sacculus%2C%20peptidoglycan;function=1.6.7%20metabolism%3B%20macromolecules%20%28cellular%20constituent%29%20%20biosynthesis%3B%20peptidoglycan%20%28murein%29;function=7.3%20location%20of%20gene%20products%3B%20inner%20membrane;note=GO_component:%20peptidoglycan-based%20cell%20wall%20%5BGO%2…
NC_000913_2	RefSeq	start_codon	99644	99646	.	+	0	ID=murG:unknown_transcript_1;Parent=murG;locus_tag=b0090;EC_number=2.4.1.227;function=enzyme%3B%20Murein%20sacculus%2C%20peptidoglycan;function=1.6.7%20metabolism%3B%20macromolecules%20%28cellular%20constituent%29%20%20biosynthesis%3B%20peptidoglycan%20%28murein%29;function=7.3%20location%20of%20gene%20products%3B%20inner%20membrane;note=GO_component:%20peptidoglycan-based%20cell%20wall%20%5BGO%2…
NC_000913_2	RefSeq	stop_codon	100709	100711	.	+	0	ID=murG:unknown_transcript_1;Parent=murG;locus_tag=b0090;EC_number=2.4.1.227;function=enzyme%3B%20Murein%20sacculus%2C%20peptidoglycan;function=1.6.7%20metabolism%3B%20macromolecules%20%28cellular%20constituent%29%20%20biosynthesis%3B%20peptidoglycan%20%28murein%29;function=7.3%20location%20of%20gene%20products%3B%20inner%20membrane;note=GO_component:%20peptidoglycan-based%20cell%20wall%20%5BGO%2…
NC_000913_2	RefSeq	mat_peptide	99647	100708	.	+	.	ID=murG:unknown_transcript_2;Parent=murG;locus_tag=b0090;product=N-acetylglucosaminyl%20transferase;experiment=N-terminus%20verified%20by%20Edman%20degradation:%20PMID%201649817
NC_000913_2	RefSeq	gene	100765	102240	.	+	.	ID=murC;locus_tag=b0091;note=synonyms:%20ECK0092%2C%20JW0089;db_xref=ECOCYC:EG10619;db_xref=EcoGene:EG10619;db_xref=GeneID:946153
NC_000913_2	RefSeq	CDS	100765	102237	.	+	0	ID=murC:unknown_transcript_1;Parent=murC;locus_tag=b0091;EC_number=6.3.2.8;function=enzyme%3B%20Murein%20sacculus%2C%20peptidoglycan;note=GO_component:%20peptidoglycan-based%20cell%20wall%20%5BGO%20ID%200009274%5D%3B%0AGO_process:%20peptidoglycan%20biosynthetic%20process%20%5BGO%20ID%200009252%5D;experiment=N-terminus%20verified%20by%20Edman%20degradation:%20PMID%207601127;transl_table=11;product…
NC_000913_2	RefSeq	start_codon	100765	100767	.	+	0	ID=murC:unknown_transcript_1;Parent=murC;locus_tag=b0091;EC_number=6.3.2.8;function=enzyme%3B%20Murein%20sacculus%2C%20peptidoglycan;note=GO_component:%20peptidoglycan-based%20cell%20wall%20%5BGO%20ID%200009274%5D%3B%0AGO_process:%20peptidoglycan%20biosynthetic%20process%20%5BGO%20ID%200009252%5D;experiment=N-terminus%20verified%20by%20Edman%20degradation:%20PMID%207601127;transl_table=11;product…
NC_000913_2	RefSeq	stop_codon	102238	102240	.	+	0	ID=murC:unknown_transcript_1;Parent=murC;locus_tag=b0091;EC_number=6.3.2.8;function=enzyme%3B%20Murein%20sacculus%2C%20peptidoglycan;note=GO_component:%20peptidoglycan-based%20cell%20wall%20%5BGO%20ID%200009274%5D%3B%0AGO_process:%20peptidoglycan%20biosynthetic%20process%20%5BGO%20ID%200009252%5D;experiment=N-terminus%20verified%20by%20Edman%20degradation:%20PMID%207601127;transl_table=11;product…
NC_000913_2	RefSeq	gene	102233	103153	.	+	.	ID=ddlB;locus_tag=b0092;note=synonyms:%20ECK0093%2C%20JW0090%2C%20ddl;db_xref=ECOCYC:EG10214;db_xref=EcoGene:EG10214;db_xref=GeneID:946324
NC_000913_2	RefSeq	CDS	102233	103150	.	+	0	ID=ddlB:unknown_transcript_1;Parent=ddlB;locus_tag=b0092;EC_number=6.3.2.4;function=enzyme%3B%20Murein%20sacculus%2C%20peptidoglycan;note=D-alanine-D-alanine%20ligase%20B%2C%20affects%20cell%20division%3B%0AGO_component:%20peptidoglycan-based%20cell%20wall%20%5BGO%20ID%200009274%5D%3B%0AGO_component:%20cytoplasm%20%5BGO%20ID%200005737%5D%3B%0AGO_process:%20peptidoglycan%20biosynthetic%20process%2…
NC_000913_2	RefSeq	start_codon	102233	102235	.	+	0	ID=ddlB:unknown_transcript_1;Parent=ddlB;locus_tag=b0092;EC_number=6.3.2.4;function=enzyme%3B%20Murein%20sacculus%2C%20peptidoglycan;note=D-alanine-D-alanine%20ligase%20B%2C%20affects%20cell%20division%3B%0AGO_component:%20peptidoglycan-based%20cell%20wall%20%5BGO%20ID%200009274%5D%3B%0AGO_component:%20cytoplasm%20%5BGO%20ID%200005737%5D%3B%0AGO_process:%20peptidoglycan%20biosynthetic%20process%2…
NC_000913_2	RefSeq	stop_codon	103151	103153	.	+	0	ID=ddlB:unknown_transcript_1;Parent=ddlB;locus_tag=b0092;EC_number=6.3.2.4;function=enzyme%3B%20Murein%20sacculus%2C%20peptidoglycan;note=D-alanine-D-alanine%20ligase%20B%2C%20affects%20cell%20division%3B%0AGO_component:%20peptidoglycan-based%20cell%20wall%20%5BGO%20ID%200009274%5D%3B%0AGO_component:%20cytoplasm%20%5BGO%20ID%200005737%5D%3B%0AGO_process:%20peptidoglycan%20biosynthetic%20process%2…
NC_000913_2	RefSeq	mat_peptide	102236	103150	.	+	.	ID=ddlB:unknown_transcript_2;Parent=ddlB;locus_tag=b0092;product=D-alanine:D-alanine%20ligase;experiment=N-terminus%20verified%20by%20Edman%20degradation:%20PMID%201554356
NC_000913_2	RefSeq	gene	103155	103985	.	+	.	ID=ftsQ;locus_tag=b0093;note=synonyms:%20ECK0094%2C%20JW0091;db_xref=ECOCYC:EG10342;db_xref=EcoGene:EG10342;db_xref=GeneID:944823
NC_000913_2	RefSeq	CDS	103155	103982	.	+	0	ID=ftsQ:unknown_transcript_1;Parent=ftsQ;locus_tag=b0093;function=phenotype%3B%20Cell%20division;note=cell%20division%20protein%3B%20ingrowth%20of%20wall%20at%20septum%3B%0AGO_component:%20organelle%20inner%20membrane%20%5BGO%20ID%200019866%5D;transl_table=11;product=membrane%20anchored%20protein%20involved%20in%20growth%20of%20wall%20at%20septum;protein_id=NP_414635.1;db_xref=ASAP:ABE-0000329;db…
NC_000913_2	RefSeq	start_codon	103155	103157	.	+	0	ID=ftsQ:unknown_transcript_1;Parent=ftsQ;locus_tag=b0093;function=phenotype%3B%20Cell%20division;note=cell%20division%20protein%3B%20ingrowth%20of%20wall%20at%20septum%3B%0AGO_component:%20organelle%20inner%20membrane%20%5BGO%20ID%200019866%5D;transl_table=11;product=membrane%20anchored%20protein%20involved%20in%20growth%20of%20wall%20at%20septum;protein_id=NP_414635.1;db_xref=ASAP:ABE-0000329;db…
NC_000913_2	RefSeq	stop_codon	103983	103985	.	+	0	ID=ftsQ:unknown_transcript_1;Parent=ftsQ;locus_tag=b0093;function=phenotype%3B%20Cell%20division;note=cell%20division%20protein%3B%20ingrowth%20of%20wall%20at%20septum%3B%0AGO_component:%20organelle%20inner%20membrane%20%5BGO%20ID%200019866%5D;transl_table=11;product=membrane%20anchored%20protein%20involved%20in%20growth%20of%20wall%20at%20septum;protein_id=NP_414635.1;db_xref=ASAP:ABE-0000329;db…
NC_000913_2	RefSeq	gene	103982	105244	.	+	.	ID=ftsA;locus_tag=b0094;note=synonyms:%20ECK0095%2C%20divA%2C%20JW0092;db_xref=ECOCYC:EG10339;db_xref=EcoGene:EG10339;db_xref=GeneID:944778
NC_000913_2	RefSeq	CDS	103982	105241	.	+	0	ID=ftsA:unknown_transcript_1;Parent=ftsA;locus_tag=b0094;function=phenotype%3B%20Cell%20division;note=ATP-binding%20cell%20division%20protein%2C%20septation%20process%2C%20complexes%20with%20FtsZ%2C%20associated%20with%20junctions%20of%20inner%20and%20outer%20membranes%3B%0AGO_component:%20peptidoglycan-based%20cell%20wall%20%5BGO%20ID%200009274%5D%3B%0AGO_component:%20organelle%20inner%20membran…
NC_000913_2	RefSeq	start_codon	103982	103984	.	+	0	ID=ftsA:unknown_transcript_1;Parent=ftsA;locus_tag=b0094;function=phenotype%3B%20Cell%20division;note=ATP-binding%20cell%20division%20protein%2C%20septation%20process%2C%20complexes%20with%20FtsZ%2C%20associated%20with%20junctions%20of%20inner%20and%20outer%20membranes%3B%0AGO_component:%20peptidoglycan-based%20cell%20wall%20%5BGO%20ID%200009274%5D%3B%0AGO_component:%20organelle%20inner%20membran…
NC_000913_2	RefSeq	stop_codon	105242	105244	.	+	0	ID=ftsA:unknown_transcript_1;Parent=ftsA;locus_tag=b0094;function=phenotype%3B%20Cell%20division;note=ATP-binding%20cell%20division%20protein%2C%20septation%20process%2C%20complexes%20with%20FtsZ%2C%20associated%20with%20junctions%20of%20inner%20and%20outer%20membranes%3B%0AGO_component:%20peptidoglycan-based%20cell%20wall%20%5BGO%20ID%200009274%5D%3B%0AGO_component:%20organelle%20inner%20membran…
NC_000913_2	RefSeq	gene	105305	106456	.	+	.	ID=ftsZ;locus_tag=b0095;note=synonyms:%20ECK0096%2C%20JW0093%2C%20sfiB%2C%20sulB;db_xref=ECOCYC:EG10347;db_xref=EcoGene:EG10347;db_xref=GeneID:944786
NC_000913_2	RefSeq	CDS	105305	106453	.	+	0	ID=ftsZ:unknown_transcript_1;Parent=ftsZ;locus_tag=b0095;function=enzyme%3B%20Cell%20division;note=cell%20division%3B%20forms%20circumferential%20ring%3B%20tubulin-like%20GTP-binding%20protein%20and%20GTPase%3B%0AGO_component:%20cytoplasm%20%5BGO%20ID%200005737%5D;experiment=N-terminus%20verified%20by%20Edman%20degradation:%20PMID%209298646;transl_table=11;product=GTP-binding%20tubulin-like%20cel…
NC_000913_2	RefSeq	start_codon	105305	105307	.	+	0	ID=ftsZ:unknown_transcript_1;Parent=ftsZ;locus_tag=b0095;function=enzyme%3B%20Cell%20division;note=cell%20division%3B%20forms%20circumferential%20ring%3B%20tubulin-like%20GTP-binding%20protein%20and%20GTPase%3B%0AGO_component:%20cytoplasm%20%5BGO%20ID%200005737%5D;experiment=N-terminus%20verified%20by%20Edman%20degradation:%20PMID%209298646;transl_table=11;product=GTP-binding%20tubulin-like%20cel…
NC_000913_2	RefSeq	stop_codon	106454	106456	.	+	0	ID=ftsZ:unknown_transcript_1;Parent=ftsZ;locus_tag=b0095;function=enzyme%3B%20Cell%20division;note=cell%20division%3B%20forms%20circumferential%20ring%3B%20tubulin-like%20GTP-binding%20protein%20and%20GTPase%3B%0AGO_component:%20cytoplasm%20%5BGO%20ID%200005737%5D;experiment=N-terminus%20verified%20by%20Edman%20degradation:%20PMID%209298646;transl_table=11;product=GTP-binding%20tubulin-like%20cel…
NC_000913_2	RefSeq	gene	106557	107474	.	+	.	ID=lpxC;locus_tag=b0096;note=synonyms:%20ECK0097%2C%20asmB%2C%20envA%2C%20JW0094;db_xref=ECOCYC:EG10265;db_xref=EcoGene:EG10265;db_xref=GeneID:944816
NC_000913_2	RefSeq	CDS	106557	107471	.	+	0	ID=lpxC:unknown_transcript_1;Parent=lpxC;locus_tag=b0096;EC_number=3.5.1.-;function=enzyme%3B%20Surface%20polysaccharides%20%26%20antigens;note=UDP-3-O-acyl%20N-acetylglucosamine%20deacetylase%3B%20lipid%20A%20biosynthesis%3B%0AGO_component:%20peptidoglycan-based%20cell%20wall%20%5BGO%20ID%200009274%5D%3B%0AGO_component:%20cytoplasm%20%5BGO%20ID%200005737%5D%3B%0AGO_function:%20cell%20surface%20a…
NC_000913_2	RefSeq	start_codon	106557	106559	.	+	0	ID=lpxC:unknown_transcript_1;Parent=lpxC;locus_tag=b0096;EC_number=3.5.1.-;function=enzyme%3B%20Surface%20polysaccharides%20%26%20antigens;note=UDP-3-O-acyl%20N-acetylglucosamine%20deacetylase%3B%20lipid%20A%20biosynthesis%3B%0AGO_component:%20peptidoglycan-based%20cell%20wall%20%5BGO%20ID%200009274%5D%3B%0AGO_component:%20cytoplasm%20%5BGO%20ID%200005737%5D%3B%0AGO_function:%20cell%20surface%20a…
NC_000913_2	RefSeq	stop_codon	107472	107474	.	+	0	ID=lpxC:unknown_transcript_1;Parent=lpxC;locus_tag=b0096;EC_number=3.5.1.-;function=enzyme%3B%20Surface%20polysaccharides%20%26%20antigens;note=UDP-3-O-acyl%20N-acetylglucosamine%20deacetylase%3B%20lipid%20A%20biosynthesis%3B%0AGO_component:%20peptidoglycan-based%20cell%20wall%20%5BGO%20ID%200009274%5D%3B%0AGO_component:%20cytoplasm%20%5BGO%20ID%200005737%5D%3B%0AGO_function:%20cell%20surface%20a…
NC_000913_2	RefSeq	gene	107705	108217	.	+	.	ID=secM;locus_tag=b0097;note=synonyms:%20ECK0098%2C%20JW5007%2C%20yacA%2C%20srrA;db_xref=ECOCYC:EG11087;db_xref=EcoGene:EG11087;db_xref=GeneID:944831
NC_000913_2	RefSeq	CDS	107705	108214	.	+	0	ID=secM:unknown_transcript_1;Parent=secM;locus_tag=b0097;transl_table=11;product=regulator%20of%20secA%20translation;protein_id=NP_414639.2;db_xref=ASAP:ABE-0000340;db_xref=UniProtKB%2FSwiss-Prot:P62395;db_xref=GI:90111085;db_xref=ECOCYC:EG11087;db_xref=EcoGene:EG11087;db_xref=GeneID:944831;exon_number=1
NC_000913_2	RefSeq	start_codon	107705	107707	.	+	0	ID=secM:unknown_transcript_1;Parent=secM;locus_tag=b0097;transl_table=11;product=regulator%20of%20secA%20translation;protein_id=NP_414639.2;db_xref=ASAP:ABE-0000340;db_xref=UniProtKB%2FSwiss-Prot:P62395;db_xref=GI:90111085;db_xref=ECOCYC:EG11087;db_xref=EcoGene:EG11087;db_xref=GeneID:944831;exon_number=1
NC_000913_2	RefSeq	stop_codon	108215	108217	.	+	0	ID=secM:unknown_transcript_1;Parent=secM;locus_tag=b0097;transl_table=11;product=regulator%20of%20secA%20translation;protein_id=NP_414639.2;db_xref=ASAP:ABE-0000340;db_xref=UniProtKB%2FSwiss-Prot:P62395;db_xref=GI:90111085;db_xref=ECOCYC:EG11087;db_xref=EcoGene:EG11087;db_xref=GeneID:944831;exon_number=1
NC_000913_2	RefSeq	gene	108279	110984	.	+	.	ID=secA;locus_tag=b0098;note=synonyms:%20ECK0099%2C%20azi%2C%20pea%2C%20prlD%2C%20JW0096;db_xref=ECOCYC:EG10936;db_xref=EcoGene:EG10936;db_xref=GeneID:944821
NC_000913_2	RefSeq	CDS	108279	110981	.	+	0	ID=secA:unknown_transcript_1;Parent=secA;locus_tag=b0098;function=transport%3B%20Protein%2C%20peptide%20secretion;note=preprotein%20translocase%3B%20secretion%20protein%3B%0AGO_component:%20cytoplasm%20%5BGO%20ID%200005737%5D;experiment=N-terminus%20verified%20by%20Edman%20degradation:%20PMID%202841285;transl_table=11;product=preprotein%20translocase%20subunit%2C%20ATPase;protein_id=NP_414640.1;d…
NC_000913_2	RefSeq	start_codon	108279	108281	.	+	0	ID=secA:unknown_transcript_1;Parent=secA;locus_tag=b0098;function=transport%3B%20Protein%2C%20peptide%20secretion;note=preprotein%20translocase%3B%20secretion%20protein%3B%0AGO_component:%20cytoplasm%20%5BGO%20ID%200005737%5D;experiment=N-terminus%20verified%20by%20Edman%20degradation:%20PMID%202841285;transl_table=11;product=preprotein%20translocase%20subunit%2C%20ATPase;protein_id=NP_414640.1;d…
NC_000913_2	RefSeq	stop_codon	110982	110984	.	+	0	ID=secA:unknown_transcript_1;Parent=secA;locus_tag=b0098;function=transport%3B%20Protein%2C%20peptide%20secretion;note=preprotein%20translocase%3B%20secretion%20protein%3B%0AGO_component:%20cytoplasm%20%5BGO%20ID%200005737%5D;experiment=N-terminus%20verified%20by%20Edman%20degradation:%20PMID%202841285;transl_table=11;product=preprotein%20translocase%20subunit%2C%20ATPase;protein_id=NP_414640.1;d…
NC_000913_2	RefSeq	gene	111044	111433	.	+	.	ID=mutT;locus_tag=b0099;note=synonyms:%20ECK0100%2C%20JW0097%2C%20nudA;db_xref=ECOCYC:EG10626;db_xref=EcoGene:EG10626;db_xref=GeneID:944824
NC_000913_2	RefSeq	CDS	111044	111430	.	+	0	ID=mutT:unknown_transcript_1;Parent=mutT;locus_tag=b0099;EC_number=3.6.1.-;function=enzyme%3B%202%27-Deoxyribonucleotide%20metabolism;note=7%2C8-dihydro-8-oxoguanine-triphosphatase%2C%20prefers%20dGTP%2C%20causes%20AT-GC%20transversions%3B%0AGO_component:%20cytoplasm%20%5BGO%20ID%200005737%5D;experiment=N-terminus%20verified%20by%20Edman%20degradation:%20PMID%203288626;transl_table=11;product=nuc…
NC_000913_2	RefSeq	start_codon	111044	111046	.	+	0	ID=mutT:unknown_transcript_1;Parent=mutT;locus_tag=b0099;EC_number=3.6.1.-;function=enzyme%3B%202%27-Deoxyribonucleotide%20metabolism;note=7%2C8-dihydro-8-oxoguanine-triphosphatase%2C%20prefers%20dGTP%2C%20causes%20AT-GC%20transversions%3B%0AGO_component:%20cytoplasm%20%5BGO%20ID%200005737%5D;experiment=N-terminus%20verified%20by%20Edman%20degradation:%20PMID%203288626;transl_table=11;product=nuc…
NC_000913_2	RefSeq	stop_codon	111431	111433	.	+	0	ID=mutT:unknown_transcript_1;Parent=mutT;locus_tag=b0099;EC_number=3.6.1.-;function=enzyme%3B%202%27-Deoxyribonucleotide%20metabolism;note=7%2C8-dihydro-8-oxoguanine-triphosphatase%2C%20prefers%20dGTP%2C%20causes%20AT-GC%20transversions%3B%0AGO_component:%20cytoplasm%20%5BGO%20ID%200005737%5D;experiment=N-terminus%20verified%20by%20Edman%20degradation:%20PMID%203288626;transl_table=11;product=nuc…
NC_000913_2	RefSeq	repeat_region	111430	111629	.	+	.	note=RIP8%20%28repetitive%20extragenic%20palindromic%29%20element%3B%20contains%204%20REP%20sequences%20and%201%20IHF%20site
NC_000913_2	RefSeq	gene	111649	111846	.	-	.	ID=yacG;locus_tag=b0101;note=synonyms:%20ECK0101%2C%20JW5008;db_xref=ECOCYC:EG12314;db_xref=EcoGene:EG12314;db_xref=GeneID:945630
NC_000913_2	RefSeq	CDS	111652	111846	.	-	0	ID=yacG:unknown_transcript_1;Parent=yacG;locus_tag=b0101;transl_table=11;product=conserved%20protein;protein_id=NP_414643.1;db_xref=ASAP:ABE-0000351;db_xref=UniProtKB%2FSwiss-Prot:P0A8H8;db_xref=GI:16128094;db_xref=ECOCYC:EG12314;db_xref=EcoGene:EG12314;db_xref=GeneID:945630;exon_number=1
NC_000913_2	RefSeq	start_codon	111844	111846	.	-	0	ID=yacG:unknown_transcript_1;Parent=yacG;locus_tag=b0101;transl_table=11;product=conserved%20protein;protein_id=NP_414643.1;db_xref=ASAP:ABE-0000351;db_xref=UniProtKB%2FSwiss-Prot:P0A8H8;db_xref=GI:16128094;db_xref=ECOCYC:EG12314;db_xref=EcoGene:EG12314;db_xref=GeneID:945630;exon_number=1
NC_000913_2	RefSeq	stop_codon	111649	111651	.	-	0	ID=yacG:unknown_transcript_1;Parent=yacG;locus_tag=b0101;transl_table=11;product=conserved%20protein;protein_id=NP_414643.1;db_xref=ASAP:ABE-0000351;db_xref=UniProtKB%2FSwiss-Prot:P0A8H8;db_xref=GI:16128094;db_xref=ECOCYC:EG12314;db_xref=EcoGene:EG12314;db_xref=GeneID:945630;exon_number=1
NC_000913_2	RefSeq	gene	111856	112599	.	-	.	ID=yacF;locus_tag=b0102;note=synonyms:%20ECK0102%2C%20JW0099;db_xref=ECOCYC:EG12313;db_xref=EcoGene:EG12313;db_xref=GeneID:944873
NC_000913_2	RefSeq	CDS	111859	112599	.	-	0	ID=yacF:unknown_transcript_1;Parent=yacF;locus_tag=b0102;transl_table=11;product=conserved%20protein;protein_id=NP_414644.1;db_xref=ASAP:ABE-0000355;db_xref=UniProtKB%2FSwiss-Prot:P36680;db_xref=GI:16128095;db_xref=ECOCYC:EG12313;db_xref=EcoGene:EG12313;db_xref=GeneID:944873;exon_number=1
NC_000913_2	RefSeq	start_codon	112597	112599	.	-	0	ID=yacF:unknown_transcript_1;Parent=yacF;locus_tag=b0102;transl_table=11;product=conserved%20protein;protein_id=NP_414644.1;db_xref=ASAP:ABE-0000355;db_xref=UniProtKB%2FSwiss-Prot:P36680;db_xref=GI:16128095;db_xref=ECOCYC:EG12313;db_xref=EcoGene:EG12313;db_xref=GeneID:944873;exon_number=1
NC_000913_2	RefSeq	stop_codon	111856	111858	.	-	0	ID=yacF:unknown_transcript_1;Parent=yacF;locus_tag=b0102;transl_table=11;product=conserved%20protein;protein_id=NP_414644.1;db_xref=ASAP:ABE-0000355;db_xref=UniProtKB%2FSwiss-Prot:P36680;db_xref=GI:16128095;db_xref=ECOCYC:EG12313;db_xref=EcoGene:EG12313;db_xref=GeneID:944873;exon_number=1
NC_000913_2	RefSeq	gene	112599	113219	.	-	.	ID=coaE;locus_tag=b0103;note=synonyms:%20ECK0103%2C%20JW0100%2C%20yacE;db_xref=ECOCYC:EG12312;db_xref=EcoGene:EG12312;db_xref=GeneID:949060
NC_000913_2	RefSeq	CDS	112602	113219	.	-	0	ID=coaE:unknown_transcript_1;Parent=coaE;locus_tag=b0103;EC_number=2.7.1.24;function=orf%3B%20Not%20classified;note=putative%20DNA%20repair%20protein;transl_table=11;product=dephospho-CoA%20kinase;protein_id=NP_414645.1;db_xref=ASAP:ABE-0000357;db_xref=UniProtKB%2FSwiss-Prot:P0A6I9;db_xref=GI:16128096;db_xref=ECOCYC:EG12312;db_xref=EcoGene:EG12312;db_xref=GeneID:949060;exon_number=1
NC_000913_2	RefSeq	start_codon	113217	113219	.	-	0	ID=coaE:unknown_transcript_1;Parent=coaE;locus_tag=b0103;EC_number=2.7.1.24;function=orf%3B%20Not%20classified;note=putative%20DNA%20repair%20protein;transl_table=11;product=dephospho-CoA%20kinase;protein_id=NP_414645.1;db_xref=ASAP:ABE-0000357;db_xref=UniProtKB%2FSwiss-Prot:P0A6I9;db_xref=GI:16128096;db_xref=ECOCYC:EG12312;db_xref=EcoGene:EG12312;db_xref=GeneID:949060;exon_number=1
NC_000913_2	RefSeq	stop_codon	112599	112601	.	-	0	ID=coaE:unknown_transcript_1;Parent=coaE;locus_tag=b0103;EC_number=2.7.1.24;function=orf%3B%20Not%20classified;note=putative%20DNA%20repair%20protein;transl_table=11;product=dephospho-CoA%20kinase;protein_id=NP_414645.1;db_xref=ASAP:ABE-0000357;db_xref=UniProtKB%2FSwiss-Prot:P0A6I9;db_xref=GI:16128096;db_xref=ECOCYC:EG12312;db_xref=EcoGene:EG12312;db_xref=GeneID:949060;exon_number=1
NC_000913_2	RefSeq	gene	113444	114487	.	+	.	ID=guaC;locus_tag=b0104;note=synonyms:%20ECK0104%2C%20JW0101;db_xref=ECOCYC:EG10422;db_xref=EcoGene:EG10422;db_xref=GeneID:948986
NC_000913_2	RefSeq	CDS	113444	114484	.	+	0	ID=guaC:unknown_transcript_1;Parent=guaC;locus_tag=b0104;EC_number=1.7.1.7;function=enzyme%3B%20Purine%20ribonucleotide%20biosynthesis;note=GO_component:%20cytoplasm%20%5BGO%20ID%200005737%5D%3B%0AGO_process:%20purine%20ribonucleotide%20biosynthetic%20process%20%5BGO%20ID%200009152%5D%3B%0AGO_process:%20nucleobase%2C%20nucleoside%20and%20nucleotide%20interconversion%20%5BGO%20ID%200015949%5D;expe…
NC_000913_2	RefSeq	start_codon	113444	113446	.	+	0	ID=guaC:unknown_transcript_1;Parent=guaC;locus_tag=b0104;EC_number=1.7.1.7;function=enzyme%3B%20Purine%20ribonucleotide%20biosynthesis;note=GO_component:%20cytoplasm%20%5BGO%20ID%200005737%5D%3B%0AGO_process:%20purine%20ribonucleotide%20biosynthetic%20process%20%5BGO%20ID%200009152%5D%3B%0AGO_process:%20nucleobase%2C%20nucleoside%20and%20nucleotide%20interconversion%20%5BGO%20ID%200015949%5D;expe…
NC_000913_2	RefSeq	stop_codon	114485	114487	.	+	0	ID=guaC:unknown_transcript_1;Parent=guaC;locus_tag=b0104;EC_number=1.7.1.7;function=enzyme%3B%20Purine%20ribonucleotide%20biosynthesis;note=GO_component:%20cytoplasm%20%5BGO%20ID%200005737%5D%3B%0AGO_process:%20purine%20ribonucleotide%20biosynthetic%20process%20%5BGO%20ID%200009152%5D%3B%0AGO_process:%20nucleobase%2C%20nucleoside%20and%20nucleotide%20interconversion%20%5BGO%20ID%200015949%5D;expe…
NC_000913_2	RefSeq	gene	114522	115724	.	-	.	ID=hofC;locus_tag=b0106;note=synonyms:%20ECK0105%2C%20yacD%2C%20hopC%2C%20JW0102;db_xref=ECOCYC:EG11798;db_xref=EcoGene:EG11798;db_xref=GeneID:945806
NC_000913_2	RefSeq	CDS	114525	115724	.	-	0	ID=hofC:unknown_transcript_1;Parent=hofC;locus_tag=b0106;function=putative%20transport%3B%20Not%20classified;note=putative%20integral%20membrane%20protein%20involved%20in%20biogenesis%20of%20fimbriae%2C%20protein%20transport%2C%20DNA%20uptake%3B%0AGO_component:%20peptidoglycan-based%20cell%20wall%20%5BGO%20ID%200009274%5D%3B%0AGO_component:%20organelle%20inner%20membrane%20%5BGO%20ID%200019866%5D…
NC_000913_2	RefSeq	start_codon	115722	115724	.	-	0	ID=hofC:unknown_transcript_1;Parent=hofC;locus_tag=b0106;function=putative%20transport%3B%20Not%20classified;note=putative%20integral%20membrane%20protein%20involved%20in%20biogenesis%20of%20fimbriae%2C%20protein%20transport%2C%20DNA%20uptake%3B%0AGO_component:%20peptidoglycan-based%20cell%20wall%20%5BGO%20ID%200009274%5D%3B%0AGO_component:%20organelle%20inner%20membrane%20%5BGO%20ID%200019866%5D…
NC_000913_2	RefSeq	stop_codon	114522	114524	.	-	0	ID=hofC:unknown_transcript_1;Parent=hofC;locus_tag=b0106;function=putative%20transport%3B%20Not%20classified;note=putative%20integral%20membrane%20protein%20involved%20in%20biogenesis%20of%20fimbriae%2C%20protein%20transport%2C%20DNA%20uptake%3B%0AGO_component:%20peptidoglycan-based%20cell%20wall%20%5BGO%20ID%200009274%5D%3B%0AGO_component:%20organelle%20inner%20membrane%20%5BGO%20ID%200019866%5D…
NC_000913_2	RefSeq	gene	115714	117099	.	-	.	ID=hofB;locus_tag=b0107;note=synonyms:%20ECK0106%2C%20hopB%2C%20JW0103;db_xref=ECOCYC:EG12106;db_xref=EcoGene:EG12106;db_xref=GeneID:947481
NC_000913_2	RefSeq	CDS	115717	117099	.	-	0	ID=hofB:unknown_transcript_1;Parent=hofB;locus_tag=b0107;function=putative%20transport%3B%20Not%20classified;note=putative%20integral%20membrane%20protein%20involved%20in%20biogenesis%20of%20fimbriae%2C%20protein%20transport%2C%20DNA%20uptake%3B%0AGO_component:%20fimbrium%20%5BGO%20ID%200009289%5D;transl_table=11;product=conserved%20protein%20with%20nucleoside%20triphosphate%20hydrolase%20domain;…
NC_000913_2	RefSeq	start_codon	117097	117099	.	-	0	ID=hofB:unknown_transcript_1;Parent=hofB;locus_tag=b0107;function=putative%20transport%3B%20Not%20classified;note=putative%20integral%20membrane%20protein%20involved%20in%20biogenesis%20of%20fimbriae%2C%20protein%20transport%2C%20DNA%20uptake%3B%0AGO_component:%20fimbrium%20%5BGO%20ID%200009289%5D;transl_table=11;product=conserved%20protein%20with%20nucleoside%20triphosphate%20hydrolase%20domain;…
NC_000913_2	RefSeq	stop_codon	115714	115716	.	-	0	ID=hofB:unknown_transcript_1;Parent=hofB;locus_tag=b0107;function=putative%20transport%3B%20Not%20classified;note=putative%20integral%20membrane%20protein%20involved%20in%20biogenesis%20of%20fimbriae%2C%20protein%20transport%2C%20DNA%20uptake%3B%0AGO_component:%20fimbrium%20%5BGO%20ID%200009289%5D;transl_table=11;product=conserved%20protein%20with%20nucleoside%20triphosphate%20hydrolase%20domain;…
NC_000913_2	RefSeq	gene	117109	117549	.	-	.	ID=ppdD;locus_tag=b0108;note=synonyms:%20ECK0107%2C%20JW0104;db_xref=ECOCYC:EG12107;db_xref=EcoGene:EG12107;db_xref=GeneID:945817
NC_000913_2	RefSeq	CDS	117112	117549	.	-	0	ID=ppdD:unknown_transcript_1;Parent=ppdD;locus_tag=b0108;function=putative%20enzyme%3B%20Not%20classified;note=prelipin%20peptidase%20dependent%20protein%3B%0AGO_component:%20fimbrium%20%5BGO%20ID%200009289%5D;transl_table=11;product=predicted%20major%20pilin%20subunit;protein_id=NP_414650.1;db_xref=ASAP:ABE-0000372;db_xref=UniProtKB%2FSwiss-Prot:P36647;db_xref=GI:16128101;db_xref=ECOCYC:EG12107;…
NC_000913_2	RefSeq	start_codon	117547	117549	.	-	0	ID=ppdD:unknown_transcript_1;Parent=ppdD;locus_tag=b0108;function=putative%20enzyme%3B%20Not%20classified;note=prelipin%20peptidase%20dependent%20protein%3B%0AGO_component:%20fimbrium%20%5BGO%20ID%200009289%5D;transl_table=11;product=predicted%20major%20pilin%20subunit;protein_id=NP_414650.1;db_xref=ASAP:ABE-0000372;db_xref=UniProtKB%2FSwiss-Prot:P36647;db_xref=GI:16128101;db_xref=ECOCYC:EG12107;…
NC_000913_2	RefSeq	stop_codon	117109	117111	.	-	0	ID=ppdD:unknown_transcript_1;Parent=ppdD;locus_tag=b0108;function=putative%20enzyme%3B%20Not%20classified;note=prelipin%20peptidase%20dependent%20protein%3B%0AGO_component:%20fimbrium%20%5BGO%20ID%200009289%5D;transl_table=11;product=predicted%20major%20pilin%20subunit;protein_id=NP_414650.1;db_xref=ASAP:ABE-0000372;db_xref=UniProtKB%2FSwiss-Prot:P36647;db_xref=GI:16128101;db_xref=ECOCYC:EG12107;…
NC_000913_2	RefSeq	gene	117752	118645	.	-	.	ID=nadC;locus_tag=b0109;note=synonyms:%20ECK0108%2C%20JW0105;db_xref=ECOCYC:EG11546;db_xref=EcoGene:EG11546;db_xref=GeneID:948869
NC_000913_2	RefSeq	CDS	117755	118645	.	-	0	ID=nadC:unknown_transcript_1;Parent=nadC;locus_tag=b0109;EC_number=2.4.2.19;function=enzyme%3B%20Biosynthesis%20of%20cofactors%2C%20carriers:%20Pyridine%20nucleotide;note=GO_process:%20NAD%20biosynthetic%20process%20%5BGO%20ID%200009435%5D;transl_table=11;product=quinolinate%20phosphoribosyltransferase;protein_id=NP_414651.1;db_xref=ASAP:ABE-0000374;db_xref=UniProtKB%2FSwiss-Prot:P30011;db_xref=G…
NC_000913_2	RefSeq	start_codon	118643	118645	.	-	0	ID=nadC:unknown_transcript_1;Parent=nadC;locus_tag=b0109;EC_number=2.4.2.19;function=enzyme%3B%20Biosynthesis%20of%20cofactors%2C%20carriers:%20Pyridine%20nucleotide;note=GO_process:%20NAD%20biosynthetic%20process%20%5BGO%20ID%200009435%5D;transl_table=11;product=quinolinate%20phosphoribosyltransferase;protein_id=NP_414651.1;db_xref=ASAP:ABE-0000374;db_xref=UniProtKB%2FSwiss-Prot:P30011;db_xref=G…
NC_000913_2	RefSeq	stop_codon	117752	117754	.	-	0	ID=nadC:unknown_transcript_1;Parent=nadC;locus_tag=b0109;EC_number=2.4.2.19;function=enzyme%3B%20Biosynthesis%20of%20cofactors%2C%20carriers:%20Pyridine%20nucleotide;note=GO_process:%20NAD%20biosynthetic%20process%20%5BGO%20ID%200009435%5D;transl_table=11;product=quinolinate%20phosphoribosyltransferase;protein_id=NP_414651.1;db_xref=ASAP:ABE-0000374;db_xref=UniProtKB%2FSwiss-Prot:P30011;db_xref=G…
NC_000913_2	RefSeq	gene	118733	119284	.	+	.	ID=ampD;locus_tag=b0110;note=synonyms:%20ECK0109%2C%20JW0106;db_xref=ECOCYC:EG10041;db_xref=EcoGene:EG10041;db_xref=GeneID:948877
NC_000913_2	RefSeq	CDS	118733	119281	.	+	0	ID=ampD:unknown_transcript_1;Parent=ampD;locus_tag=b0110;EC_number=3.5.1.28;function=regulator%3B%20Not%20classified;note=regulates%20ampC%3B%0AGO_component:%20peptidoglycan-based%20cell%20wall%20%5BGO%20ID%200009274%5D%3B%0AGO_component:%20cytoplasm%20%5BGO%20ID%200005737%5D%3B%0AGO_process:%20peptidoglycan%20metabolic%20process%20%5BGO%20ID%200000270%5D;transl_table=11;product=N-acetyl-anhydrom…
NC_000913_2	RefSeq	start_codon	118733	118735	.	+	0	ID=ampD:unknown_transcript_1;Parent=ampD;locus_tag=b0110;EC_number=3.5.1.28;function=regulator%3B%20Not%20classified;note=regulates%20ampC%3B%0AGO_component:%20peptidoglycan-based%20cell%20wall%20%5BGO%20ID%200009274%5D%3B%0AGO_component:%20cytoplasm%20%5BGO%20ID%200005737%5D%3B%0AGO_process:%20peptidoglycan%20metabolic%20process%20%5BGO%20ID%200000270%5D;transl_table=11;product=N-acetyl-anhydrom…
NC_000913_2	RefSeq	stop_codon	119282	119284	.	+	0	ID=ampD:unknown_transcript_1;Parent=ampD;locus_tag=b0110;EC_number=3.5.1.28;function=regulator%3B%20Not%20classified;note=regulates%20ampC%3B%0AGO_component:%20peptidoglycan-based%20cell%20wall%20%5BGO%20ID%200009274%5D%3B%0AGO_component:%20cytoplasm%20%5BGO%20ID%200005737%5D%3B%0AGO_process:%20peptidoglycan%20metabolic%20process%20%5BGO%20ID%200000270%5D;transl_table=11;product=N-acetyl-anhydrom…
NC_000913_2	RefSeq	gene	119281	120135	.	+	.	ID=ampE;locus_tag=b0111;note=synonyms:%20ECK0110%2C%20JW0107;db_xref=ECOCYC:EG10042;db_xref=EcoGene:EG10042;db_xref=GeneID:946678
NC_000913_2	RefSeq	CDS	119281	120132	.	+	0	ID=ampE:unknown_transcript_1;Parent=ampE;locus_tag=b0111;function=regulator%3B%20Drug%2Fanalog%20sensitivity;note=regulates%20ampC%3B%0AGO_component:%20peptidoglycan-based%20cell%20wall%20%5BGO%20ID%200009274%5D%3B%0AGO_component:%20organelle%20inner%20membrane%20%5BGO%20ID%200019866%5D%3B%0AGO_process:%20response%20to%20drug%20%5BGO%20ID%200042493%5D;transl_table=11;product=predicted%20inner%20m…
NC_000913_2	RefSeq	start_codon	119281	119283	.	+	0	ID=ampE:unknown_transcript_1;Parent=ampE;locus_tag=b0111;function=regulator%3B%20Drug%2Fanalog%20sensitivity;note=regulates%20ampC%3B%0AGO_component:%20peptidoglycan-based%20cell%20wall%20%5BGO%20ID%200009274%5D%3B%0AGO_component:%20organelle%20inner%20membrane%20%5BGO%20ID%200019866%5D%3B%0AGO_process:%20response%20to%20drug%20%5BGO%20ID%200042493%5D;transl_table=11;product=predicted%20inner%20m…
NC_000913_2	RefSeq	stop_codon	120133	120135	.	+	0	ID=ampE:unknown_transcript_1;Parent=ampE;locus_tag=b0111;function=regulator%3B%20Drug%2Fanalog%20sensitivity;note=regulates%20ampC%3B%0AGO_component:%20peptidoglycan-based%20cell%20wall%20%5BGO%20ID%200009274%5D%3B%0AGO_component:%20organelle%20inner%20membrane%20%5BGO%20ID%200019866%5D%3B%0AGO_process:%20response%20to%20drug%20%5BGO%20ID%200042493%5D;transl_table=11;product=predicted%20inner%20m…
NC_000913_2	RefSeq	gene	120178	121551	.	-	.	ID=aroP;locus_tag=b0112;note=synonyms:%20ECK0111%2C%20JW0108;db_xref=ECOCYC:EG10084;db_xref=EcoGene:EG10084;db_xref=GeneID:946018
NC_000913_2	RefSeq	CDS	120181	121551	.	-	0	ID=aroP:unknown_transcript_1;Parent=aroP;locus_tag=b0112;function=transport%3B%20Transport%20of%20small%20molecules:%20Amino%20acids%2C%20amines;note=aromatic%20amino%20acid%20transport%20protein%3B%0AGO_component:%20peptidoglycan-based%20cell%20wall%20%5BGO%20ID%200009274%5D%3B%0AGO_component:%20organelle%20inner%20membrane%20%5BGO%20ID%200019866%5D%3B%0AGO_process:%20L-phenylalanine%20biosynthe…
NC_000913_2	RefSeq	start_codon	121549	121551	.	-	0	ID=aroP:unknown_transcript_1;Parent=aroP;locus_tag=b0112;function=transport%3B%20Transport%20of%20small%20molecules:%20Amino%20acids%2C%20amines;note=aromatic%20amino%20acid%20transport%20protein%3B%0AGO_component:%20peptidoglycan-based%20cell%20wall%20%5BGO%20ID%200009274%5D%3B%0AGO_component:%20organelle%20inner%20membrane%20%5BGO%20ID%200019866%5D%3B%0AGO_process:%20L-phenylalanine%20biosynthe…
NC_000913_2	RefSeq	stop_codon	120178	120180	.	-	0	ID=aroP:unknown_transcript_1;Parent=aroP;locus_tag=b0112;function=transport%3B%20Transport%20of%20small%20molecules:%20Amino%20acids%2C%20amines;note=aromatic%20amino%20acid%20transport%20protein%3B%0AGO_component:%20peptidoglycan-based%20cell%20wall%20%5BGO%20ID%200009274%5D%3B%0AGO_component:%20organelle%20inner%20membrane%20%5BGO%20ID%200019866%5D%3B%0AGO_process:%20L-phenylalanine%20biosynthe…
NC_000913_2	RefSeq	gene	122092	122856	.	+	.	ID=pdhR;locus_tag=b0113;note=synonyms:%20ECK0112%2C%20genA%2C%20aceC%2C%20JW0109%2C%20yacB;db_xref=ECOCYC:EG11088;db_xref=EcoGene:EG11088;db_xref=GeneID:944827
NC_000913_2	RefSeq	CDS	122092	122853	.	+	0	ID=pdhR:unknown_transcript_1;Parent=pdhR;locus_tag=b0113;function=regulator%3B%20Energy%20metabolism%2C%20carbon:%20Pyruvate%20dehydrogenase;note=transcriptional%20regulator%20for%20pyruvate%20dehydrogenase%20complex%3B%0AGO_component:%20cytoplasm%20%5BGO%20ID%200005737%5D%3B%0AGO_function:%20transcriptional%20repressor%20activity%20%5BGO%20ID%200016564%5D%3B%0AGO_process:%20glycolysis%20%5BGO%20…
NC_000913_2	RefSeq	start_codon	122092	122094	.	+	0	ID=pdhR:unknown_transcript_1;Parent=pdhR;locus_tag=b0113;function=regulator%3B%20Energy%20metabolism%2C%20carbon:%20Pyruvate%20dehydrogenase;note=transcriptional%20regulator%20for%20pyruvate%20dehydrogenase%20complex%3B%0AGO_component:%20cytoplasm%20%5BGO%20ID%200005737%5D%3B%0AGO_function:%20transcriptional%20repressor%20activity%20%5BGO%20ID%200016564%5D%3B%0AGO_process:%20glycolysis%20%5BGO%20…
NC_000913_2	RefSeq	stop_codon	122854	122856	.	+	0	ID=pdhR:unknown_transcript_1;Parent=pdhR;locus_tag=b0113;function=regulator%3B%20Energy%20metabolism%2C%20carbon:%20Pyruvate%20dehydrogenase;note=transcriptional%20regulator%20for%20pyruvate%20dehydrogenase%20complex%3B%0AGO_component:%20cytoplasm%20%5BGO%20ID%200005737%5D%3B%0AGO_function:%20transcriptional%20repressor%20activity%20%5BGO%20ID%200016564%5D%3B%0AGO_process:%20glycolysis%20%5BGO%20…
NC_000913_2	RefSeq	gene	123017	125680	.	+	.	ID=aceE;locus_tag=b0114;note=synonyms:%20ECK0113%2C%20JW0110;db_xref=ECOCYC:EG10024;db_xref=EcoGene:EG10024;db_xref=GeneID:944834
NC_000913_2	RefSeq	CDS	123017	125677	.	+	0	ID=aceE:unknown_transcript_1;Parent=aceE;locus_tag=b0114;EC_number=1.2.4.1;function=enzyme%3B%20Energy%20metabolism%2C%20carbon:%20Pyruvate%20dehydrogenase;note=pyruvate%20dehydrogenase%20%28decarboxylase%20component%29%3B%0AGO_process:%20carbohydrate%20catabolic%20process%20%5BGO%20ID%200016052%5D%3B%0AGO_process:%20acetyl-CoA%20biosynthetic%20process%20from%20pyruvate%20%5BGO%20ID%200006086%5D%…
NC_000913_2	RefSeq	start_codon	123017	123019	.	+	0	ID=aceE:unknown_transcript_1;Parent=aceE;locus_tag=b0114;EC_number=1.2.4.1;function=enzyme%3B%20Energy%20metabolism%2C%20carbon:%20Pyruvate%20dehydrogenase;note=pyruvate%20dehydrogenase%20%28decarboxylase%20component%29%3B%0AGO_process:%20carbohydrate%20catabolic%20process%20%5BGO%20ID%200016052%5D%3B%0AGO_process:%20acetyl-CoA%20biosynthetic%20process%20from%20pyruvate%20%5BGO%20ID%200006086%5D%…
NC_000913_2	RefSeq	stop_codon	125678	125680	.	+	0	ID=aceE:unknown_transcript_1;Parent=aceE;locus_tag=b0114;EC_number=1.2.4.1;function=enzyme%3B%20Energy%20metabolism%2C%20carbon:%20Pyruvate%20dehydrogenase;note=pyruvate%20dehydrogenase%20%28decarboxylase%20component%29%3B%0AGO_process:%20carbohydrate%20catabolic%20process%20%5BGO%20ID%200016052%5D%3B%0AGO_process:%20acetyl-CoA%20biosynthetic%20process%20from%20pyruvate%20%5BGO%20ID%200006086%5D%…
NC_000913_2	RefSeq	mat_peptide	123020	125677	.	+	.	ID=aceE:unknown_transcript_2;Parent=aceE;locus_tag=b0114;product=pyruvate%20dehydrogenase%2C%20decarboxylase%20component%20E1%2C%20thiamin-binding;experiment=N-terminus%20verified%20by%20Edman%20degradation:%20PMID%209298646
NC_000913_2	RefSeq	gene	125695	127587	.	+	.	ID=aceF;locus_tag=b0115;note=synonyms:%20ECK0114%2C%20JW0111;db_xref=ECOCYC:EG10025;db_xref=EcoGene:EG10025;db_xref=GeneID:944794
NC_000913_2	RefSeq	CDS	125695	127584	.	+	0	ID=aceF:unknown_transcript_1;Parent=aceF;locus_tag=b0115;EC_number=2.3.1.12;function=enzyme%3B%20Energy%20metabolism%2C%20carbon:%20Pyruvate%20dehydrogenase;note=pyruvate%20dehydrogenase%20%28dihydrolipoyltransacetylase%20component%29%3B%0AGO_process:%20carbohydrate%20catabolic%20process%20%5BGO%20ID%200016052%5D%3B%0AGO_process:%20acetyl-CoA%20biosynthetic%20process%20from%20pyruvate%20%5BGO%20I…
NC_000913_2	RefSeq	start_codon	125695	125697	.	+	0	ID=aceF:unknown_transcript_1;Parent=aceF;locus_tag=b0115;EC_number=2.3.1.12;function=enzyme%3B%20Energy%20metabolism%2C%20carbon:%20Pyruvate%20dehydrogenase;note=pyruvate%20dehydrogenase%20%28dihydrolipoyltransacetylase%20component%29%3B%0AGO_process:%20carbohydrate%20catabolic%20process%20%5BGO%20ID%200016052%5D%3B%0AGO_process:%20acetyl-CoA%20biosynthetic%20process%20from%20pyruvate%20%5BGO%20I…
NC_000913_2	RefSeq	stop_codon	127585	127587	.	+	0	ID=aceF:unknown_transcript_1;Parent=aceF;locus_tag=b0115;EC_number=2.3.1.12;function=enzyme%3B%20Energy%20metabolism%2C%20carbon:%20Pyruvate%20dehydrogenase;note=pyruvate%20dehydrogenase%20%28dihydrolipoyltransacetylase%20component%29%3B%0AGO_process:%20carbohydrate%20catabolic%20process%20%5BGO%20ID%200016052%5D%3B%0AGO_process:%20acetyl-CoA%20biosynthetic%20process%20from%20pyruvate%20%5BGO%20I…
NC_000913_2	RefSeq	mat_peptide	125698	127584	.	+	.	ID=aceF:unknown_transcript_2;Parent=aceF;locus_tag=b0115;product=pyruvate%20dehydrogenase%2C%20dihydrolipoyltransacetylase%20component%20E2;experiment=N-terminus%20verified%20by%20Edman%20degradation:%20PMID%209298646
NC_000913_2	RefSeq	gene	127912	129336	.	+	.	ID=lpd;locus_tag=b0116;note=synonyms:%20ECK0115%2C%20lpdA%2C%20JW0112%2C%20dhl;db_xref=ECOCYC:EG10543;db_xref=EcoGene:EG10543;db_xref=GeneID:944854
NC_000913_2	RefSeq	CDS	127912	129333	.	+	0	ID=lpd:unknown_transcript_1;Parent=lpd;locus_tag=b0116;EC_number=1.8.1.4;function=enzyme%3B%20Energy%20metabolism%2C%20carbon:%20Pyruvate%20dehydrogenase;note=lipoamide%20dehydrogenase%20%28NADH%29%3B%20component%20of%202-oxodehydrogenase%20and%20pyruvate%20complexes%3B%20L-protein%20of%20glycine%20cleavage%20complex%3B%0AGO_component:%20cytoplasm%20%5BGO%20ID%200005737%5D%3B%0AGO_process:%20carb…
NC_000913_2	RefSeq	start_codon	127912	127914	.	+	0	ID=lpd:unknown_transcript_1;Parent=lpd;locus_tag=b0116;EC_number=1.8.1.4;function=enzyme%3B%20Energy%20metabolism%2C%20carbon:%20Pyruvate%20dehydrogenase;note=lipoamide%20dehydrogenase%20%28NADH%29%3B%20component%20of%202-oxodehydrogenase%20and%20pyruvate%20complexes%3B%20L-protein%20of%20glycine%20cleavage%20complex%3B%0AGO_component:%20cytoplasm%20%5BGO%20ID%200005737%5D%3B%0AGO_process:%20carb…
NC_000913_2	RefSeq	stop_codon	129334	129336	.	+	0	ID=lpd:unknown_transcript_1;Parent=lpd;locus_tag=b0116;EC_number=1.8.1.4;function=enzyme%3B%20Energy%20metabolism%2C%20carbon:%20Pyruvate%20dehydrogenase;note=lipoamide%20dehydrogenase%20%28NADH%29%3B%20component%20of%202-oxodehydrogenase%20and%20pyruvate%20complexes%3B%20L-protein%20of%20glycine%20cleavage%20complex%3B%0AGO_component:%20cytoplasm%20%5BGO%20ID%200005737%5D%3B%0AGO_process:%20carb…
NC_000913_2	RefSeq	mat_peptide	127915	129333	.	+	.	ID=lpd:unknown_transcript_2;Parent=lpd;locus_tag=b0116;product=lipoamide%20dehydrogenase%2C%20E3%20component%20is%20part%20of%20three%20enzyme%20complexes;experiment=N-terminus%20verified%20by%20Edman%20degradation:%20PMID%206352260%2C9298646
NC_000913_2	RefSeq	repeat_region	129347	129361	.	+	.	note=REP9%20%28repetitive%20extragenic%20palindromic%29%20element%3B%20contains%201%20REP%20sequences
NC_000913_2	RefSeq	gene	129407	131260	.	-	.	ID=yacH;locus_tag=b0117;note=synonyms:%20ECK0116%2C%20JW0113;db_xref=ECOCYC:EG12315;db_xref=EcoGene:EG12315;db_xref=GeneID:944868
NC_000913_2	RefSeq	CDS	129410	131260	.	-	0	ID=yacH:unknown_transcript_1;Parent=yacH;locus_tag=b0117;function=putative%20membrane%3B%20Not%20classified;note=putative%20membrane%20protein%3B%0AGO_component:%20peptidoglycan-based%20cell%20wall%20%5BGO%20ID%200009274%5D;transl_table=11;product=predicted%20protein;protein_id=NP_414659.1;db_xref=ASAP:ABE-0000406;db_xref=UniProtKB%2FSwiss-Prot:P36682;db_xref=GI:16128110;db_xref=ECOCYC:EG12315;db…
NC_000913_2	RefSeq	start_codon	131258	131260	.	-	0	ID=yacH:unknown_transcript_1;Parent=yacH;locus_tag=b0117;function=putative%20membrane%3B%20Not%20classified;note=putative%20membrane%20protein%3B%0AGO_component:%20peptidoglycan-based%20cell%20wall%20%5BGO%20ID%200009274%5D;transl_table=11;product=predicted%20protein;protein_id=NP_414659.1;db_xref=ASAP:ABE-0000406;db_xref=UniProtKB%2FSwiss-Prot:P36682;db_xref=GI:16128110;db_xref=ECOCYC:EG12315;db…
NC_000913_2	RefSeq	stop_codon	129407	129409	.	-	0	ID=yacH:unknown_transcript_1;Parent=yacH;locus_tag=b0117;function=putative%20membrane%3B%20Not%20classified;note=putative%20membrane%20protein%3B%0AGO_component:%20peptidoglycan-based%20cell%20wall%20%5BGO%20ID%200009274%5D;transl_table=11;product=predicted%20protein;protein_id=NP_414659.1;db_xref=ASAP:ABE-0000406;db_xref=UniProtKB%2FSwiss-Prot:P36682;db_xref=GI:16128110;db_xref=ECOCYC:EG12315;db…
NC_000913_2	RefSeq	gene	131615	134212	.	+	.	ID=acnB;locus_tag=b0118;note=synonyms:%20ECK0117%2C%20yacJ%2C%20yacI%2C%20JW0114;db_xref=ECOCYC:EG12316;db_xref=EcoGene:EG12316;db_xref=GeneID:944864
NC_000913_2	RefSeq	CDS	131615	134209	.	+	0	ID=acnB:unknown_transcript_1;Parent=acnB;locus_tag=b0118;EC_number=4.2.1.3;EC_number=4.2.1.99;function=enzyme%3B%20Energy%20metabolism%2C%20carbon:%20TCA%20cycle;note=aconitate%20hydrase%20B%3B%0AGO_process:%20tricarboxylic%20acid%20cycle%20%5BGO%20ID%200006099%5D%3B%0AGO_process:%20aerobic%20respiration%20%5BGO%20ID%200009060%5D%3B%0AGO_process:%20anaerobic%20respiration%20%5BGO%20ID%200009061%5…
NC_000913_2	RefSeq	start_codon	131615	131617	.	+	0	ID=acnB:unknown_transcript_1;Parent=acnB;locus_tag=b0118;EC_number=4.2.1.3;EC_number=4.2.1.99;function=enzyme%3B%20Energy%20metabolism%2C%20carbon:%20TCA%20cycle;note=aconitate%20hydrase%20B%3B%0AGO_process:%20tricarboxylic%20acid%20cycle%20%5BGO%20ID%200006099%5D%3B%0AGO_process:%20aerobic%20respiration%20%5BGO%20ID%200009060%5D%3B%0AGO_process:%20anaerobic%20respiration%20%5BGO%20ID%200009061%5…
NC_000913_2	RefSeq	stop_codon	134210	134212	.	+	0	ID=acnB:unknown_transcript_1;Parent=acnB;locus_tag=b0118;EC_number=4.2.1.3;EC_number=4.2.1.99;function=enzyme%3B%20Energy%20metabolism%2C%20carbon:%20TCA%20cycle;note=aconitate%20hydrase%20B%3B%0AGO_process:%20tricarboxylic%20acid%20cycle%20%5BGO%20ID%200006099%5D%3B%0AGO_process:%20aerobic%20respiration%20%5BGO%20ID%200009060%5D%3B%0AGO_process:%20anaerobic%20respiration%20%5BGO%20ID%200009061%5…
NC_000913_2	RefSeq	gene	134388	134750	.	+	.	ID=yacL;locus_tag=b0119;note=synonyms:%20ECK0118%2C%20JW0115;db_xref=ECOCYC:EG12605;db_xref=EcoGene:EG12605;db_xref=GeneID:944809
NC_000913_2	RefSeq	CDS	134388	134747	.	+	0	ID=yacL:unknown_transcript_1;Parent=yacL;locus_tag=b0119;transl_table=11;product=conserved%20protein;protein_id=NP_414661.2;db_xref=ASAP:ABE-0000414;db_xref=UniProtKB%2FSwiss-Prot:P0A8E5;db_xref=GI:90111086;db_xref=ECOCYC:EG12605;db_xref=EcoGene:EG12605;db_xref=GeneID:944809;exon_number=1
NC_000913_2	RefSeq	start_codon	134388	134390	.	+	0	ID=yacL:unknown_transcript_1;Parent=yacL;locus_tag=b0119;transl_table=11;product=conserved%20protein;protein_id=NP_414661.2;db_xref=ASAP:ABE-0000414;db_xref=UniProtKB%2FSwiss-Prot:P0A8E5;db_xref=GI:90111086;db_xref=ECOCYC:EG12605;db_xref=EcoGene:EG12605;db_xref=GeneID:944809;exon_number=1
NC_000913_2	RefSeq	stop_codon	134748	134750	.	+	0	ID=yacL:unknown_transcript_1;Parent=yacL;locus_tag=b0119;transl_table=11;product=conserved%20protein;protein_id=NP_414661.2;db_xref=ASAP:ABE-0000414;db_xref=UniProtKB%2FSwiss-Prot:P0A8E5;db_xref=GI:90111086;db_xref=ECOCYC:EG12605;db_xref=EcoGene:EG12605;db_xref=GeneID:944809;exon_number=1
NC_000913_2	RefSeq	gene	134788	135582	.	-	.	ID=speD;locus_tag=b0120;note=synonyms:%20ECK0119%2C%20JW0116;db_xref=ECOCYC:EG10962;db_xref=EcoGene:EG10962;db_xref=GeneID:947719
NC_000913_2	RefSeq	CDS	134791	135582	.	-	0	ID=speD:unknown_transcript_1;Parent=speD;locus_tag=b0120;EC_number=4.1.1.50;function=enzyme%3B%20Central%20intermediary%20metabolism:%20Polyamine%20biosynthesis;note=GO_process:%20polyamine%20biosynthetic%20process%20%5BGO%20ID%200006596%5D;experiment=N-terminus%20verified%20by%20Edman%20degradation:%20PMID%203546296;transl_table=11;product=S-adenosylmethionine%20decarboxylase;protein_id=NP_41466…
NC_000913_2	RefSeq	start_codon	135580	135582	.	-	0	ID=speD:unknown_transcript_1;Parent=speD;locus_tag=b0120;EC_number=4.1.1.50;function=enzyme%3B%20Central%20intermediary%20metabolism:%20Polyamine%20biosynthesis;note=GO_process:%20polyamine%20biosynthetic%20process%20%5BGO%20ID%200006596%5D;experiment=N-terminus%20verified%20by%20Edman%20degradation:%20PMID%203546296;transl_table=11;product=S-adenosylmethionine%20decarboxylase;protein_id=NP_41466…
NC_000913_2	RefSeq	stop_codon	134788	134790	.	-	0	ID=speD:unknown_transcript_1;Parent=speD;locus_tag=b0120;EC_number=4.1.1.50;function=enzyme%3B%20Central%20intermediary%20metabolism:%20Polyamine%20biosynthesis;note=GO_process:%20polyamine%20biosynthetic%20process%20%5BGO%20ID%200006596%5D;experiment=N-terminus%20verified%20by%20Edman%20degradation:%20PMID%203546296;transl_table=11;product=S-adenosylmethionine%20decarboxylase;protein_id=NP_41466…
NC_000913_2	RefSeq	gene	135598	136464	.	-	.	ID=speE;locus_tag=b0121;note=synonyms:%20ECK0120%2C%20JW0117;db_xref=ECOCYC:EG10963;db_xref=EcoGene:EG10963;db_xref=GeneID:947726
NC_000913_2	RefSeq	CDS	135601	136464	.	-	0	ID=speE:unknown_transcript_1;Parent=speE;locus_tag=b0121;EC_number=2.5.1.16;function=enzyme%3B%20Central%20intermediary%20metabolism:%20Polyamine%20biosynthesis;note=spermidine%20synthase%20%3D%20putrescine%20aminopropyltransferase%3B%0AGO_process:%20polyamine%20biosynthetic%20process%20%5BGO%20ID%200006596%5D;transl_table=11;product=spermidine%20synthase%20%28putrescine%20aminopropyltransferase%…
NC_000913_2	RefSeq	start_codon	136462	136464	.	-	0	ID=speE:unknown_transcript_1;Parent=speE;locus_tag=b0121;EC_number=2.5.1.16;function=enzyme%3B%20Central%20intermediary%20metabolism:%20Polyamine%20biosynthesis;note=spermidine%20synthase%20%3D%20putrescine%20aminopropyltransferase%3B%0AGO_process:%20polyamine%20biosynthetic%20process%20%5BGO%20ID%200006596%5D;transl_table=11;product=spermidine%20synthase%20%28putrescine%20aminopropyltransferase%…
NC_000913_2	RefSeq	stop_codon	135598	135600	.	-	0	ID=speE:unknown_transcript_1;Parent=speE;locus_tag=b0121;EC_number=2.5.1.16;function=enzyme%3B%20Central%20intermediary%20metabolism:%20Polyamine%20biosynthesis;note=spermidine%20synthase%20%3D%20putrescine%20aminopropyltransferase%3B%0AGO_process:%20polyamine%20biosynthetic%20process%20%5BGO%20ID%200006596%5D;transl_table=11;product=spermidine%20synthase%20%28putrescine%20aminopropyltransferase%…
NC_000913_2	RefSeq	mat_peptide	135601	136461	.	-	.	ID=speE:unknown_transcript_2;Parent=speE;locus_tag=b0121;product=spermidine%20synthase%20%28putrescine%20aminopropyltransferase%29;experiment=N-terminus%20verified%20by%20Edman%20degradation:%20PMID%203526348
NC_000913_2	RefSeq	gene	136570	136917	.	-	.	ID=yacC;locus_tag=b0122;note=synonyms:%20ECK0121%2C%20JW0118%2C%20gspS;db_xref=ECOCYC:EG11089;db_xref=EcoGene:EG11089;db_xref=GeneID:948472
NC_000913_2	RefSeq	CDS	136573	136917	.	-	0	ID=yacC:unknown_transcript_1;Parent=yacC;locus_tag=b0122;transl_table=11;product=predicted%20protein;protein_id=NP_414664.4;db_xref=ASAP:ABE-0000423;db_xref=UniProtKB%2FSwiss-Prot:P0AA95;db_xref=GI:90111087;db_xref=ECOCYC:EG11089;db_xref=EcoGene:EG11089;db_xref=GeneID:948472;exon_number=1
NC_000913_2	RefSeq	start_codon	136915	136917	.	-	0	ID=yacC:unknown_transcript_1;Parent=yacC;locus_tag=b0122;transl_table=11;product=predicted%20protein;protein_id=NP_414664.4;db_xref=ASAP:ABE-0000423;db_xref=UniProtKB%2FSwiss-Prot:P0AA95;db_xref=GI:90111087;db_xref=ECOCYC:EG11089;db_xref=EcoGene:EG11089;db_xref=GeneID:948472;exon_number=1
NC_000913_2	RefSeq	stop_codon	136570	136572	.	-	0	ID=yacC:unknown_transcript_1;Parent=yacC;locus_tag=b0122;transl_table=11;product=predicted%20protein;protein_id=NP_414664.4;db_xref=ASAP:ABE-0000423;db_xref=UniProtKB%2FSwiss-Prot:P0AA95;db_xref=GI:90111087;db_xref=ECOCYC:EG11089;db_xref=EcoGene:EG11089;db_xref=GeneID:948472;exon_number=1
NC_000913_2	RefSeq	gene	137083	138633	.	+	.	ID=cueO;locus_tag=b0123;note=synonyms:%20ECK0122%2C%20JW0119%2C%20yacK%3B%20cuiD;db_xref=ECOCYC:EG12318;db_xref=EcoGene:EG12318;db_xref=GeneID:947736
NC_000913_2	RefSeq	CDS	137083	138630	.	+	0	ID=cueO:unknown_transcript_1;Parent=cueO;locus_tag=b0123;transl_table=11;product=multicopper%20oxidase%20%28laccase%29;protein_id=NP_414665.1;db_xref=ASAP:ABE-0000430;db_xref=UniProtKB%2FSwiss-Prot:P36649;db_xref=GI:16128116;db_xref=ECOCYC:EG12318;db_xref=EcoGene:EG12318;db_xref=GeneID:947736;exon_number=1
NC_000913_2	RefSeq	start_codon	137083	137085	.	+	0	ID=cueO:unknown_transcript_1;Parent=cueO;locus_tag=b0123;transl_table=11;product=multicopper%20oxidase%20%28laccase%29;protein_id=NP_414665.1;db_xref=ASAP:ABE-0000430;db_xref=UniProtKB%2FSwiss-Prot:P36649;db_xref=GI:16128116;db_xref=ECOCYC:EG12318;db_xref=EcoGene:EG12318;db_xref=GeneID:947736;exon_number=1
NC_000913_2	RefSeq	stop_codon	138631	138633	.	+	0	ID=cueO:unknown_transcript_1;Parent=cueO;locus_tag=b0123;transl_table=11;product=multicopper%20oxidase%20%28laccase%29;protein_id=NP_414665.1;db_xref=ASAP:ABE-0000430;db_xref=UniProtKB%2FSwiss-Prot:P36649;db_xref=GI:16128116;db_xref=ECOCYC:EG12318;db_xref=EcoGene:EG12318;db_xref=GeneID:947736;exon_number=1
NC_000913_2	RefSeq	mat_peptide	137167	138630	.	+	.	ID=cueO:unknown_transcript_2;Parent=cueO;locus_tag=b0123;product=multicopper%20oxidase%20%28laccase%29;experiment=N-terminus%20verified%20by%20Edman%20degradation:%20PMID%209298646
NC_000913_2	RefSeq	repeat_region	138699	138796	.	+	.	note=RIP10%20%28repetitive%20extragenic%20palindromic%29%20element%3B%20contains%202%20REP%20sequences%20and%201%20IHF%20site
NC_000913_2	RefSeq	gene	138835	141225	.	-	.	ID=gcd;locus_tag=b0124;note=synonyms:%20ECK0123%2C%20JW0120;db_xref=ECOCYC:EG10369;db_xref=EcoGene:EG10369;db_xref=GeneID:944830
NC_000913_2	RefSeq	CDS	138838	141225	.	-	0	ID=gcd:unknown_transcript_1;Parent=gcd;locus_tag=b0124;EC_number=1.1.5.2;function=enzyme%3B%20Degradation%20of%20small%20molecules:%20Carbon%20compounds;note=GO_component:%20peptidoglycan-based%20cell%20wall%20%5BGO%20ID%200009274%5D%3B%0AGO_component:%20organelle%20inner%20membrane%20%5BGO%20ID%200019866%5D%3B%0AGO_function:%20electron%20donor%20activity%20%5BGO%20ID%200009053%5D%3B%0AGO_process…
NC_000913_2	RefSeq	start_codon	141223	141225	.	-	0	ID=gcd:unknown_transcript_1;Parent=gcd;locus_tag=b0124;EC_number=1.1.5.2;function=enzyme%3B%20Degradation%20of%20small%20molecules:%20Carbon%20compounds;note=GO_component:%20peptidoglycan-based%20cell%20wall%20%5BGO%20ID%200009274%5D%3B%0AGO_component:%20organelle%20inner%20membrane%20%5BGO%20ID%200019866%5D%3B%0AGO_function:%20electron%20donor%20activity%20%5BGO%20ID%200009053%5D%3B%0AGO_process…
NC_000913_2	RefSeq	stop_codon	138835	138837	.	-	0	ID=gcd:unknown_transcript_1;Parent=gcd;locus_tag=b0124;EC_number=1.1.5.2;function=enzyme%3B%20Degradation%20of%20small%20molecules:%20Carbon%20compounds;note=GO_component:%20peptidoglycan-based%20cell%20wall%20%5BGO%20ID%200009274%5D%3B%0AGO_component:%20organelle%20inner%20membrane%20%5BGO%20ID%200019866%5D%3B%0AGO_function:%20electron%20donor%20activity%20%5BGO%20ID%200009053%5D%3B%0AGO_process…
NC_000913_2	RefSeq	gene	141431	141967	.	+	.	ID=hpt;locus_tag=b0125;note=synonyms:%20ECK0124%2C%20JW5009;db_xref=ECOCYC:EG20098;db_xref=EcoGene:EG20098;db_xref=GeneID:946624
NC_000913_2	RefSeq	CDS	141431	141964	.	+	0	ID=hpt:unknown_transcript_1;Parent=hpt;locus_tag=b0125;EC_number=2.4.2.8;function=enzyme%3B%20Salvage%20of%20nucleosides%20and%20nucleotides;note=GO_component:%20cytoplasm%20%5BGO%20ID%200005737%5D%3B%0AGO_process:%20nucleobase%2C%20nucleoside%20and%20nucleotide%20interconversion%20%5BGO%20ID%200015949%5D;transl_table=11;product=hypoxanthine%20phosphoribosyltransferase;protein_id=NP_414667.4;db_x…
NC_000913_2	RefSeq	start_codon	141431	141433	.	+	0	ID=hpt:unknown_transcript_1;Parent=hpt;locus_tag=b0125;EC_number=2.4.2.8;function=enzyme%3B%20Salvage%20of%20nucleosides%20and%20nucleotides;note=GO_component:%20cytoplasm%20%5BGO%20ID%200005737%5D%3B%0AGO_process:%20nucleobase%2C%20nucleoside%20and%20nucleotide%20interconversion%20%5BGO%20ID%200015949%5D;transl_table=11;product=hypoxanthine%20phosphoribosyltransferase;protein_id=NP_414667.4;db_x…
NC_000913_2	RefSeq	stop_codon	141965	141967	.	+	0	ID=hpt:unknown_transcript_1;Parent=hpt;locus_tag=b0125;EC_number=2.4.2.8;function=enzyme%3B%20Salvage%20of%20nucleosides%20and%20nucleotides;note=GO_component:%20cytoplasm%20%5BGO%20ID%200005737%5D%3B%0AGO_process:%20nucleobase%2C%20nucleoside%20and%20nucleotide%20interconversion%20%5BGO%20ID%200015949%5D;transl_table=11;product=hypoxanthine%20phosphoribosyltransferase;protein_id=NP_414667.4;db_x…
NC_000913_2	RefSeq	repeat_region	141978	141998	.	+	.	note=REP11%20%28repetitive%20extragenic%20palindromic%29%20element%3B%20contains%201%20REP%20sequences
NC_000913_2	RefSeq	gene	142008	142670	.	-	.	ID=can;locus_tag=b0126;note=synonyms:%20ECK0125%2C%20JW0122%2C%20yadF;db_xref=ECOCYC:EG12319;db_xref=EcoGene:EG12319;db_xref=GeneID:944832
NC_000913_2	RefSeq	CDS	142011	142670	.	-	0	ID=can:unknown_transcript_1;Parent=can;locus_tag=b0126;EC_number=4.2.1.1;function=putative%20enzyme%3B%20Not%20classified;note=putative%20carbonic%20anhdrase;transl_table=11;product=carbonic%20anhydrase;protein_id=NP_414668.1;db_xref=ASAP:ABE-0000442;db_xref=UniProtKB%2FSwiss-Prot:P61517;db_xref=GI:16128119;db_xref=ECOCYC:EG12319;db_xref=EcoGene:EG12319;db_xref=GeneID:944832;exon_number=1
NC_000913_2	RefSeq	start_codon	142668	142670	.	-	0	ID=can:unknown_transcript_1;Parent=can;locus_tag=b0126;EC_number=4.2.1.1;function=putative%20enzyme%3B%20Not%20classified;note=putative%20carbonic%20anhdrase;transl_table=11;product=carbonic%20anhydrase;protein_id=NP_414668.1;db_xref=ASAP:ABE-0000442;db_xref=UniProtKB%2FSwiss-Prot:P61517;db_xref=GI:16128119;db_xref=ECOCYC:EG12319;db_xref=EcoGene:EG12319;db_xref=GeneID:944832;exon_number=1
NC_000913_2	RefSeq	stop_codon	142008	142010	.	-	0	ID=can:unknown_transcript_1;Parent=can;locus_tag=b0126;EC_number=4.2.1.1;function=putative%20enzyme%3B%20Not%20classified;note=putative%20carbonic%20anhdrase;transl_table=11;product=carbonic%20anhydrase;protein_id=NP_414668.1;db_xref=ASAP:ABE-0000442;db_xref=UniProtKB%2FSwiss-Prot:P61517;db_xref=GI:16128119;db_xref=ECOCYC:EG12319;db_xref=EcoGene:EG12319;db_xref=GeneID:944832;exon_number=1
NC_000913_2	RefSeq	gene	142779	143705	.	+	.	ID=yadG;locus_tag=b0127;note=synonyms:%20ECK0126%2C%20JW0123;db_xref=ECOCYC:EG12320;db_xref=EcoGene:EG12320;db_xref=GeneID:944833
NC_000913_2	RefSeq	CDS	142779	143702	.	+	0	ID=yadG:unknown_transcript_1;Parent=yadG;locus_tag=b0127;function=putative%20transport%3B%20Not%20classified;note=putative%20ATP-binding%20component%20of%20a%20transport%20system%3B%0AGO_component:%20cytoplasm%20%5BGO%20ID%200005737%5D;transl_table=11;product=predicted%20transporter%20subunit:%20ATP-binding%20component%20of%20ABC%20superfamily;protein_id=NP_414669.1;db_xref=ASAP:ABE-0000447;db_xr…
NC_000913_2	RefSeq	start_codon	142779	142781	.	+	0	ID=yadG:unknown_transcript_1;Parent=yadG;locus_tag=b0127;function=putative%20transport%3B%20Not%20classified;note=putative%20ATP-binding%20component%20of%20a%20transport%20system%3B%0AGO_component:%20cytoplasm%20%5BGO%20ID%200005737%5D;transl_table=11;product=predicted%20transporter%20subunit:%20ATP-binding%20component%20of%20ABC%20superfamily;protein_id=NP_414669.1;db_xref=ASAP:ABE-0000447;db_xr…
NC_000913_2	RefSeq	stop_codon	143703	143705	.	+	0	ID=yadG:unknown_transcript_1;Parent=yadG;locus_tag=b0127;function=putative%20transport%3B%20Not%20classified;note=putative%20ATP-binding%20component%20of%20a%20transport%20system%3B%0AGO_component:%20cytoplasm%20%5BGO%20ID%200005737%5D;transl_table=11;product=predicted%20transporter%20subunit:%20ATP-binding%20component%20of%20ABC%20superfamily;protein_id=NP_414669.1;db_xref=ASAP:ABE-0000447;db_xr…
NC_000913_2	RefSeq	gene	143702	144472	.	+	.	ID=yadH;locus_tag=b0128;note=synonyms:%20ECK0127%2C%20JW0124;db_xref=ECOCYC:EG12321;db_xref=EcoGene:EG12321;db_xref=GeneID:944836
NC_000913_2	RefSeq	CDS	143702	144469	.	+	0	ID=yadH:unknown_transcript_1;Parent=yadH;locus_tag=b0128;note=GO_component:%20peptidoglycan-based%20cell%20wall%20%5BGO%20ID%200009274%5D%3B%0AGO_component:%20organelle%20inner%20membrane%20%5BGO%20ID%200019866%5D;transl_table=11;product=predicted%20transporter%20subunit:%20membrane%20component%20of%20ABC%20superfamily;protein_id=NP_414670.1;db_xref=ASAP:ABE-0000450;db_xref=UniProtKB%2FSwiss-Prot…
NC_000913_2	RefSeq	start_codon	143702	143704	.	+	0	ID=yadH:unknown_transcript_1;Parent=yadH;locus_tag=b0128;note=GO_component:%20peptidoglycan-based%20cell%20wall%20%5BGO%20ID%200009274%5D%3B%0AGO_component:%20organelle%20inner%20membrane%20%5BGO%20ID%200019866%5D;transl_table=11;product=predicted%20transporter%20subunit:%20membrane%20component%20of%20ABC%20superfamily;protein_id=NP_414670.1;db_xref=ASAP:ABE-0000450;db_xref=UniProtKB%2FSwiss-Prot…
NC_000913_2	RefSeq	stop_codon	144470	144472	.	+	0	ID=yadH:unknown_transcript_1;Parent=yadH;locus_tag=b0128;note=GO_component:%20peptidoglycan-based%20cell%20wall%20%5BGO%20ID%200009274%5D%3B%0AGO_component:%20organelle%20inner%20membrane%20%5BGO%20ID%200019866%5D;transl_table=11;product=predicted%20transporter%20subunit:%20membrane%20component%20of%20ABC%20superfamily;protein_id=NP_414670.1;db_xref=ASAP:ABE-0000450;db_xref=UniProtKB%2FSwiss-Prot…
NC_000913_2	RefSeq	gene	144577	145017	.	+	.	ID=yadI;locus_tag=b0129;note=synonyms:%20ECK0128%2C%20JW0125%2C%20agaX;db_xref=ECOCYC:EG12322;db_xref=EcoGene:EG12322;db_xref=GeneID:947397
NC_000913_2	RefSeq	CDS	144577	145014	.	+	0	ID=yadI:unknown_transcript_1;Parent=yadI;locus_tag=b0129;function=putative%20transport%3B%20Not%20classified;note=putative%20PTS%20enzyme%20II%20B%20component%3B%0AGO_process:%20phosphoenolpyruvate-dependent%20sugar%20phosphotransferase%20system%20%5BGO%20ID%200009401%5D;transl_table=11;product=predicted%20PTS%20Enzyme%20IIA;protein_id=NP_414671.1;db_xref=ASAP:ABE-0000453;db_xref=UniProtKB%2FSwis…
NC_000913_2	RefSeq	start_codon	144577	144579	.	+	0	ID=yadI:unknown_transcript_1;Parent=yadI;locus_tag=b0129;function=putative%20transport%3B%20Not%20classified;note=putative%20PTS%20enzyme%20II%20B%20component%3B%0AGO_process:%20phosphoenolpyruvate-dependent%20sugar%20phosphotransferase%20system%20%5BGO%20ID%200009401%5D;transl_table=11;product=predicted%20PTS%20Enzyme%20IIA;protein_id=NP_414671.1;db_xref=ASAP:ABE-0000453;db_xref=UniProtKB%2FSwis…
NC_000913_2	RefSeq	stop_codon	145015	145017	.	+	0	ID=yadI:unknown_transcript_1;Parent=yadI;locus_tag=b0129;function=putative%20transport%3B%20Not%20classified;note=putative%20PTS%20enzyme%20II%20B%20component%3B%0AGO_process:%20phosphoenolpyruvate-dependent%20sugar%20phosphotransferase%20system%20%5BGO%20ID%200009401%5D;transl_table=11;product=predicted%20PTS%20Enzyme%20IIA;protein_id=NP_414671.1;db_xref=ASAP:ABE-0000453;db_xref=UniProtKB%2FSwis…
NC_000913_2	RefSeq	gene	145081	146310	.	+	.	ID=yadE;locus_tag=b0130;note=synonyms:%20ECK0129%2C%20JW0126;db_xref=ECOCYC:EG11749;db_xref=EcoGene:EG11749;db_xref=GeneID:946536
NC_000913_2	RefSeq	CDS	145081	146307	.	+	0	ID=yadE:unknown_transcript_1;Parent=yadE;locus_tag=b0130;note=conserved%20hypothetical%20protein;transl_table=11;product=predicted%20polysaccharide%20deacetylase%20lipoprotein;protein_id=NP_414672.1;db_xref=ASAP:ABE-0000457;db_xref=UniProtKB%2FSwiss-Prot:P31666;db_xref=GI:16128123;db_xref=ECOCYC:EG11749;db_xref=EcoGene:EG11749;db_xref=GeneID:946536;exon_number=1
NC_000913_2	RefSeq	start_codon	145081	145083	.	+	0	ID=yadE:unknown_transcript_1;Parent=yadE;locus_tag=b0130;note=conserved%20hypothetical%20protein;transl_table=11;product=predicted%20polysaccharide%20deacetylase%20lipoprotein;protein_id=NP_414672.1;db_xref=ASAP:ABE-0000457;db_xref=UniProtKB%2FSwiss-Prot:P31666;db_xref=GI:16128123;db_xref=ECOCYC:EG11749;db_xref=EcoGene:EG11749;db_xref=GeneID:946536;exon_number=1
NC_000913_2	RefSeq	stop_codon	146308	146310	.	+	0	ID=yadE:unknown_transcript_1;Parent=yadE;locus_tag=b0130;note=conserved%20hypothetical%20protein;transl_table=11;product=predicted%20polysaccharide%20deacetylase%20lipoprotein;protein_id=NP_414672.1;db_xref=ASAP:ABE-0000457;db_xref=UniProtKB%2FSwiss-Prot:P31666;db_xref=GI:16128123;db_xref=ECOCYC:EG11749;db_xref=EcoGene:EG11749;db_xref=GeneID:946536;exon_number=1
NC_000913_2	RefSeq	gene	146314	146694	.	-	.	ID=panD;locus_tag=b0131;note=synonyms:%20ECK0130%2C%20JW0127;db_xref=ECOCYC:EG11747;db_xref=EcoGene:EG11747;db_xref=GeneID:945686
NC_000913_2	RefSeq	CDS	146317	146694	.	-	0	ID=panD:unknown_transcript_1;Parent=panD;locus_tag=b0131;EC_number=4.1.1.11;function=enzyme%3B%20Biosynthesis%20of%20cofactors%2C%20carriers:%20Pantothenate;note=GO_component:%20cytoplasm%20%5BGO%20ID%200005737%5D%3B%0AGO_process:%20coenzyme%20A%20biosynthetic%20process%20%5BGO%20ID%200015937%5D;experiment=N-terminus%20verified%20by%20Edman%20degradation:%20PMID%209169598;transl_table=11;product=…
NC_000913_2	RefSeq	start_codon	146692	146694	.	-	0	ID=panD:unknown_transcript_1;Parent=panD;locus_tag=b0131;EC_number=4.1.1.11;function=enzyme%3B%20Biosynthesis%20of%20cofactors%2C%20carriers:%20Pantothenate;note=GO_component:%20cytoplasm%20%5BGO%20ID%200005737%5D%3B%0AGO_process:%20coenzyme%20A%20biosynthetic%20process%20%5BGO%20ID%200015937%5D;experiment=N-terminus%20verified%20by%20Edman%20degradation:%20PMID%209169598;transl_table=11;product=…
NC_000913_2	RefSeq	stop_codon	146314	146316	.	-	0	ID=panD:unknown_transcript_1;Parent=panD;locus_tag=b0131;EC_number=4.1.1.11;function=enzyme%3B%20Biosynthesis%20of%20cofactors%2C%20carriers:%20Pantothenate;note=GO_component:%20cytoplasm%20%5BGO%20ID%200005737%5D%3B%0AGO_process:%20coenzyme%20A%20biosynthetic%20process%20%5BGO%20ID%200015937%5D;experiment=N-terminus%20verified%20by%20Edman%20degradation:%20PMID%209169598;transl_table=11;product=…
NC_000913_2	RefSeq	gene	146968	147870	.	+	.	ID=yadD;locus_tag=b0132;note=synonyms:%20ECK0131%2C%20JW5010;db_xref=ECOCYC:EG11748;db_xref=EcoGene:EG11748;db_xref=GeneID:944781
NC_000913_2	RefSeq	CDS	146968	147867	.	+	0	ID=yadD:unknown_transcript_1;Parent=yadD;locus_tag=b0132;transl_table=11;product=predicted%20transposase;protein_id=NP_414674.1;db_xref=ASAP:ABE-0000463;db_xref=UniProtKB%2FSwiss-Prot:P31665;db_xref=GI:16128125;db_xref=ECOCYC:EG11748;db_xref=EcoGene:EG11748;db_xref=GeneID:944781;exon_number=1
NC_000913_2	RefSeq	start_codon	146968	146970	.	+	0	ID=yadD:unknown_transcript_1;Parent=yadD;locus_tag=b0132;transl_table=11;product=predicted%20transposase;protein_id=NP_414674.1;db_xref=ASAP:ABE-0000463;db_xref=UniProtKB%2FSwiss-Prot:P31665;db_xref=GI:16128125;db_xref=ECOCYC:EG11748;db_xref=EcoGene:EG11748;db_xref=GeneID:944781;exon_number=1
NC_000913_2	RefSeq	stop_codon	147868	147870	.	+	0	ID=yadD:unknown_transcript_1;Parent=yadD;locus_tag=b0132;transl_table=11;product=predicted%20transposase;protein_id=NP_414674.1;db_xref=ASAP:ABE-0000463;db_xref=UniProtKB%2FSwiss-Prot:P31665;db_xref=GI:16128125;db_xref=ECOCYC:EG11748;db_xref=EcoGene:EG11748;db_xref=GeneID:944781;exon_number=1
NC_000913_2	RefSeq	gene	147944	148795	.	-	.	ID=panC;locus_tag=b0133;note=synonyms:%20ECK0132%2C%20JW0129;db_xref=ECOCYC:EG11746;db_xref=EcoGene:EG11746;db_xref=GeneID:944958
NC_000913_2	RefSeq	CDS	147947	148795	.	-	0	ID=panC:unknown_transcript_1;Parent=panC;locus_tag=b0133;EC_number=6.3.2.1;function=enzyme%3B%20Biosynthesis%20of%20cofactors%2C%20carriers:%20Pantothenate;note=GO_component:%20cytoplasm%20%5BGO%20ID%200005737%5D%3B%0AGO_process:%20coenzyme%20A%20biosynthetic%20process%20%5BGO%20ID%200015937%5D;transl_table=11;product=pantothenate%20synthetase;protein_id=NP_414675.1;db_xref=ASAP:ABE-0000465;db_xr…
NC_000913_2	RefSeq	start_codon	148793	148795	.	-	0	ID=panC:unknown_transcript_1;Parent=panC;locus_tag=b0133;EC_number=6.3.2.1;function=enzyme%3B%20Biosynthesis%20of%20cofactors%2C%20carriers:%20Pantothenate;note=GO_component:%20cytoplasm%20%5BGO%20ID%200005737%5D%3B%0AGO_process:%20coenzyme%20A%20biosynthetic%20process%20%5BGO%20ID%200015937%5D;transl_table=11;product=pantothenate%20synthetase;protein_id=NP_414675.1;db_xref=ASAP:ABE-0000465;db_xr…
NC_000913_2	RefSeq	stop_codon	147944	147946	.	-	0	ID=panC:unknown_transcript_1;Parent=panC;locus_tag=b0133;EC_number=6.3.2.1;function=enzyme%3B%20Biosynthesis%20of%20cofactors%2C%20carriers:%20Pantothenate;note=GO_component:%20cytoplasm%20%5BGO%20ID%200005737%5D%3B%0AGO_process:%20coenzyme%20A%20biosynthetic%20process%20%5BGO%20ID%200015937%5D;transl_table=11;product=pantothenate%20synthetase;protein_id=NP_414675.1;db_xref=ASAP:ABE-0000465;db_xr…
NC_000913_2	RefSeq	gene	148807	149601	.	-	.	ID=panB;locus_tag=b0134;note=synonyms:%20ECK0133%2C%20JW0130;db_xref=ECOCYC:EG11675;db_xref=EcoGene:EG11675;db_xref=GeneID:944839
NC_000913_2	RefSeq	CDS	148810	149601	.	-	0	ID=panB:unknown_transcript_1;Parent=panB;locus_tag=b0134;EC_number=2.1.2.11;function=enzyme%3B%20Biosynthesis%20of%20cofactors%2C%20carriers:%20Pantothenate;note=GO_component:%20cytoplasm%20%5BGO%20ID%200005737%5D%3B%0AGO_process:%20coenzyme%20A%20biosynthetic%20process%20%5BGO%20ID%200015937%5D;experiment=N-terminus%20verified%20by%20Edman%20degradation:%20PMID%208096212%2C9298646;transl_table=1…
NC_000913_2	RefSeq	start_codon	149599	149601	.	-	0	ID=panB:unknown_transcript_1;Parent=panB;locus_tag=b0134;EC_number=2.1.2.11;function=enzyme%3B%20Biosynthesis%20of%20cofactors%2C%20carriers:%20Pantothenate;note=GO_component:%20cytoplasm%20%5BGO%20ID%200005737%5D%3B%0AGO_process:%20coenzyme%20A%20biosynthetic%20process%20%5BGO%20ID%200015937%5D;experiment=N-terminus%20verified%20by%20Edman%20degradation:%20PMID%208096212%2C9298646;transl_table=1…
NC_000913_2	RefSeq	stop_codon	148807	148809	.	-	0	ID=panB:unknown_transcript_1;Parent=panB;locus_tag=b0134;EC_number=2.1.2.11;function=enzyme%3B%20Biosynthesis%20of%20cofactors%2C%20carriers:%20Pantothenate;note=GO_component:%20cytoplasm%20%5BGO%20ID%200005737%5D%3B%0AGO_process:%20coenzyme%20A%20biosynthetic%20process%20%5BGO%20ID%200015937%5D;experiment=N-terminus%20verified%20by%20Edman%20degradation:%20PMID%208096212%2C9298646;transl_table=1…
NC_000913_2	RefSeq	gene	149715	150953	.	-	.	ID=yadC;locus_tag=b0135;note=synonyms:%20ECK0134%2C%20JW0131%2C%20fmaB;db_xref=ECOCYC:EG11678;db_xref=EcoGene:EG11678;db_xref=GeneID:944837
NC_000913_2	RefSeq	CDS	149718	150953	.	-	0	ID=yadC:unknown_transcript_1;Parent=yadC;locus_tag=b0135;function=putative%20structure%3B%20Not%20classified;note=putative%20fimbrial-like%20protein%3B%0AGO_component:%20fimbrium%20%5BGO%20ID%200009289%5D;transl_table=11;product=predicted%20fimbrial-like%20adhesin%20protein;protein_id=NP_414677.1;db_xref=ASAP:ABE-0000470;db_xref=UniProtKB%2FSwiss-Prot:P31058;db_xref=GI:16128128;db_xref=ECOCYC:EG1…
NC_000913_2	RefSeq	start_codon	150951	150953	.	-	0	ID=yadC:unknown_transcript_1;Parent=yadC;locus_tag=b0135;function=putative%20structure%3B%20Not%20classified;note=putative%20fimbrial-like%20protein%3B%0AGO_component:%20fimbrium%20%5BGO%20ID%200009289%5D;transl_table=11;product=predicted%20fimbrial-like%20adhesin%20protein;protein_id=NP_414677.1;db_xref=ASAP:ABE-0000470;db_xref=UniProtKB%2FSwiss-Prot:P31058;db_xref=GI:16128128;db_xref=ECOCYC:EG1…
NC_000913_2	RefSeq	stop_codon	149715	149717	.	-	0	ID=yadC:unknown_transcript_1;Parent=yadC;locus_tag=b0135;function=putative%20structure%3B%20Not%20classified;note=putative%20fimbrial-like%20protein%3B%0AGO_component:%20fimbrium%20%5BGO%20ID%200009289%5D;transl_table=11;product=predicted%20fimbrial-like%20adhesin%20protein;protein_id=NP_414677.1;db_xref=ASAP:ABE-0000470;db_xref=UniProtKB%2FSwiss-Prot:P31058;db_xref=GI:16128128;db_xref=ECOCYC:EG1…
NC_000913_2	RefSeq	gene	151003	151599	.	-	.	ID=yadK;locus_tag=b0136;note=synonyms:%20ECK0135%2C%20JW0132;db_xref=ECOCYC:EG12325;db_xref=EcoGene:EG12325;db_xref=GeneID:944835
NC_000913_2	RefSeq	CDS	151006	151599	.	-	0	ID=yadK:unknown_transcript_1;Parent=yadK;locus_tag=b0136;function=orf%3B%20Not%20classified;note=putative%20fimbrial%20protein;transl_table=11;product=predicted%20fimbrial-like%20adhesin%20protein;protein_id=NP_414678.1;db_xref=ASAP:ABE-0000472;db_xref=UniProtKB%2FSwiss-Prot:P37016;db_xref=GI:16128129;db_xref=ECOCYC:EG12325;db_xref=EcoGene:EG12325;db_xref=GeneID:944835;exon_number=1
NC_000913_2	RefSeq	start_codon	151597	151599	.	-	0	ID=yadK:unknown_transcript_1;Parent=yadK;locus_tag=b0136;function=orf%3B%20Not%20classified;note=putative%20fimbrial%20protein;transl_table=11;product=predicted%20fimbrial-like%20adhesin%20protein;protein_id=NP_414678.1;db_xref=ASAP:ABE-0000472;db_xref=UniProtKB%2FSwiss-Prot:P37016;db_xref=GI:16128129;db_xref=ECOCYC:EG12325;db_xref=EcoGene:EG12325;db_xref=GeneID:944835;exon_number=1
NC_000913_2	RefSeq	stop_codon	151003	151005	.	-	0	ID=yadK:unknown_transcript_1;Parent=yadK;locus_tag=b0136;function=orf%3B%20Not%20classified;note=putative%20fimbrial%20protein;transl_table=11;product=predicted%20fimbrial-like%20adhesin%20protein;protein_id=NP_414678.1;db_xref=ASAP:ABE-0000472;db_xref=UniProtKB%2FSwiss-Prot:P37016;db_xref=GI:16128129;db_xref=ECOCYC:EG12325;db_xref=EcoGene:EG12325;db_xref=GeneID:944835;exon_number=1
NC_000913_2	RefSeq	gene	151626	152231	.	-	.	ID=yadL;locus_tag=b0137;note=synonyms:%20ECK0136%2C%20JW0133;db_xref=ECOCYC:EG12326;db_xref=EcoGene:EG12326;db_xref=GeneID:944829
NC_000913_2	RefSeq	CDS	151629	152231	.	-	0	ID=yadL:unknown_transcript_1;Parent=yadL;locus_tag=b0137;function=orf%3B%20Not%20classified;note=putative%20fimbrial%20protein;transl_table=11;product=predicted%20fimbrial-like%20adhesin%20protein;protein_id=NP_414679.1;db_xref=ASAP:ABE-0000475;db_xref=UniProtKB%2FSwiss-Prot:P37017;db_xref=GI:16128130;db_xref=ECOCYC:EG12326;db_xref=EcoGene:EG12326;db_xref=GeneID:944829;exon_number=1
NC_000913_2	RefSeq	start_codon	152229	152231	.	-	0	ID=yadL:unknown_transcript_1;Parent=yadL;locus_tag=b0137;function=orf%3B%20Not%20classified;note=putative%20fimbrial%20protein;transl_table=11;product=predicted%20fimbrial-like%20adhesin%20protein;protein_id=NP_414679.1;db_xref=ASAP:ABE-0000475;db_xref=UniProtKB%2FSwiss-Prot:P37017;db_xref=GI:16128130;db_xref=ECOCYC:EG12326;db_xref=EcoGene:EG12326;db_xref=GeneID:944829;exon_number=1
NC_000913_2	RefSeq	stop_codon	151626	151628	.	-	0	ID=yadL:unknown_transcript_1;Parent=yadL;locus_tag=b0137;function=orf%3B%20Not%20classified;note=putative%20fimbrial%20protein;transl_table=11;product=predicted%20fimbrial-like%20adhesin%20protein;protein_id=NP_414679.1;db_xref=ASAP:ABE-0000475;db_xref=UniProtKB%2FSwiss-Prot:P37017;db_xref=GI:16128130;db_xref=ECOCYC:EG12326;db_xref=EcoGene:EG12326;db_xref=GeneID:944829;exon_number=1
NC_000913_2	RefSeq	gene	152243	152812	.	-	.	ID=yadM;locus_tag=b0138;note=synonyms:%20ECK0137%2C%20JW0134%2C%20fmaC;db_xref=ECOCYC:EG12327;db_xref=EcoGene:EG12327;db_xref=GeneID:944828
NC_000913_2	RefSeq	CDS	152246	152812	.	-	0	ID=yadM:unknown_transcript_1;Parent=yadM;locus_tag=b0138;function=putative%20structure%3B%20Not%20classified;note=putative%20fimbrial-like%20protein%3B%0AGO_component:%20fimbrium%20%5BGO%20ID%200009289%5D;transl_table=11;product=predicted%20fimbrial-like%20adhesin%20protein;protein_id=NP_414680.4;db_xref=ASAP:ABE-0000477;db_xref=UniProtKB%2FSwiss-Prot:P37018;db_xref=GI:90111089;db_xref=ECOCYC:EG1…
NC_000913_2	RefSeq	start_codon	152810	152812	.	-	0	ID=yadM:unknown_transcript_1;Parent=yadM;locus_tag=b0138;function=putative%20structure%3B%20Not%20classified;note=putative%20fimbrial-like%20protein%3B%0AGO_component:%20fimbrium%20%5BGO%20ID%200009289%5D;transl_table=11;product=predicted%20fimbrial-like%20adhesin%20protein;protein_id=NP_414680.4;db_xref=ASAP:ABE-0000477;db_xref=UniProtKB%2FSwiss-Prot:P37018;db_xref=GI:90111089;db_xref=ECOCYC:EG1…
NC_000913_2	RefSeq	stop_codon	152243	152245	.	-	0	ID=yadM:unknown_transcript_1;Parent=yadM;locus_tag=b0138;function=putative%20structure%3B%20Not%20classified;note=putative%20fimbrial-like%20protein%3B%0AGO_component:%20fimbrium%20%5BGO%20ID%200009289%5D;transl_table=11;product=predicted%20fimbrial-like%20adhesin%20protein;protein_id=NP_414680.4;db_xref=ASAP:ABE-0000477;db_xref=UniProtKB%2FSwiss-Prot:P37018;db_xref=GI:90111089;db_xref=ECOCYC:EG1…
NC_000913_2	RefSeq	gene	152829	155426	.	-	.	ID=htrE;locus_tag=b0139;note=synonyms:%20ECK0138%2C%20JW0135;db_xref=ECOCYC:EG11972;db_xref=EcoGene:EG11972;db_xref=GeneID:944819
NC_000913_2	RefSeq	CDS	152832	155426	.	-	0	ID=htrE:unknown_transcript_1;Parent=htrE;locus_tag=b0139;function=putative%20membrane%3B%20Surface%20structures;note=probable%20outer%20membrane%20porin%20protein%20involved%20in%20fimbrial%20assembly%3B%0AGO_component:%20peptidoglycan-based%20cell%20wall%20%5BGO%20ID%200009274%5D%3B%0AGO_component:%20cell%20outer%20membrane%20%5BGO%20ID%200009279%5D;transl_table=11;product=predicted%20outer%20me…
NC_000913_2	RefSeq	start_codon	155424	155426	.	-	0	ID=htrE:unknown_transcript_1;Parent=htrE;locus_tag=b0139;function=putative%20membrane%3B%20Surface%20structures;note=probable%20outer%20membrane%20porin%20protein%20involved%20in%20fimbrial%20assembly%3B%0AGO_component:%20peptidoglycan-based%20cell%20wall%20%5BGO%20ID%200009274%5D%3B%0AGO_component:%20cell%20outer%20membrane%20%5BGO%20ID%200009279%5D;transl_table=11;product=predicted%20outer%20me…
NC_000913_2	RefSeq	stop_codon	152829	152831	.	-	0	ID=htrE:unknown_transcript_1;Parent=htrE;locus_tag=b0139;function=putative%20membrane%3B%20Surface%20structures;note=probable%20outer%20membrane%20porin%20protein%20involved%20in%20fimbrial%20assembly%3B%0AGO_component:%20peptidoglycan-based%20cell%20wall%20%5BGO%20ID%200009274%5D%3B%0AGO_component:%20cell%20outer%20membrane%20%5BGO%20ID%200009279%5D;transl_table=11;product=predicted%20outer%20me…
NC_000913_2	RefSeq	gene	155461	156201	.	-	.	ID=ecpD;locus_tag=b0140;note=synonyms:%20ECK0139%2C%20JW0136;db_xref=ECOCYC:EG11973;db_xref=EcoGene:EG11973;db_xref=GeneID:944859
NC_000913_2	RefSeq	CDS	155464	156201	.	-	0	ID=ecpD:unknown_transcript_1;Parent=ecpD;locus_tag=b0140;function=putative%20factor%3B%20Surface%20structures;note=probable%20pilin%20chaperone%20similar%20to%20PapD%3B%0AGO_component:%20organelle%20inner%20membrane%20%5BGO%20ID%200019866%5D%3B%0AGO_process:%20protein%20folding%20%5BGO%20ID%200006457%5D;transl_table=11;product=predicted%20periplasmic%20pilin%20chaperone;protein_id=NP_414682.1;db_…
NC_000913_2	RefSeq	start_codon	156199	156201	.	-	0	ID=ecpD:unknown_transcript_1;Parent=ecpD;locus_tag=b0140;function=putative%20factor%3B%20Surface%20structures;note=probable%20pilin%20chaperone%20similar%20to%20PapD%3B%0AGO_component:%20organelle%20inner%20membrane%20%5BGO%20ID%200019866%5D%3B%0AGO_process:%20protein%20folding%20%5BGO%20ID%200006457%5D;transl_table=11;product=predicted%20periplasmic%20pilin%20chaperone;protein_id=NP_414682.1;db_…
NC_000913_2	RefSeq	stop_codon	155461	155463	.	-	0	ID=ecpD:unknown_transcript_1;Parent=ecpD;locus_tag=b0140;function=putative%20factor%3B%20Surface%20structures;note=probable%20pilin%20chaperone%20similar%20to%20PapD%3B%0AGO_component:%20organelle%20inner%20membrane%20%5BGO%20ID%200019866%5D%3B%0AGO_process:%20protein%20folding%20%5BGO%20ID%200006457%5D;transl_table=11;product=predicted%20periplasmic%20pilin%20chaperone;protein_id=NP_414682.1;db_…
NC_000913_2	RefSeq	gene	156299	156883	.	-	.	ID=yadN;locus_tag=b0141;note=synonyms:%20ECK0140%2C%20fmaD%2C%20JW0137;db_xref=ECOCYC:EG12328;db_xref=EcoGene:EG12328;db_xref=GeneID:944841
NC_000913_2	RefSeq	CDS	156302	156883	.	-	0	ID=yadN:unknown_transcript_1;Parent=yadN;locus_tag=b0141;function=putative%20structure%3B%20Not%20classified;note=putative%20fimbrial-like%20protein%3B%0AGO_component:%20fimbrium%20%5BGO%20ID%200009289%5D;transl_table=11;product=predicted%20fimbrial-like%20adhesin%20protein;protein_id=NP_414683.1;db_xref=ASAP:ABE-0000487;db_xref=UniProtKB%2FSwiss-Prot:P37050;db_xref=GI:16128134;db_xref=ECOCYC:EG1…
NC_000913_2	RefSeq	start_codon	156881	156883	.	-	0	ID=yadN:unknown_transcript_1;Parent=yadN;locus_tag=b0141;function=putative%20structure%3B%20Not%20classified;note=putative%20fimbrial-like%20protein%3B%0AGO_component:%20fimbrium%20%5BGO%20ID%200009289%5D;transl_table=11;product=predicted%20fimbrial-like%20adhesin%20protein;protein_id=NP_414683.1;db_xref=ASAP:ABE-0000487;db_xref=UniProtKB%2FSwiss-Prot:P37050;db_xref=GI:16128134;db_xref=ECOCYC:EG1…
NC_000913_2	RefSeq	stop_codon	156299	156301	.	-	0	ID=yadN:unknown_transcript_1;Parent=yadN;locus_tag=b0141;function=putative%20structure%3B%20Not%20classified;note=putative%20fimbrial-like%20protein%3B%0AGO_component:%20fimbrium%20%5BGO%20ID%200009289%5D;transl_table=11;product=predicted%20fimbrial-like%20adhesin%20protein;protein_id=NP_414683.1;db_xref=ASAP:ABE-0000487;db_xref=UniProtKB%2FSwiss-Prot:P37050;db_xref=GI:16128134;db_xref=ECOCYC:EG1…
NC_000913_2	RefSeq	gene	157253	157732	.	-	.	ID=folK;locus_tag=b0142;note=synonyms:%20ECK0141%2C%20JW0138;db_xref=ECOCYC:EG11374;db_xref=EcoGene:EG11374;db_xref=GeneID:948792
NC_000913_2	RefSeq	CDS	157256	157732	.	-	0	ID=folK:unknown_transcript_1;Parent=folK;locus_tag=b0142;EC_number=2.7.6.3;function=enzyme%3B%20Biosynthesis%20of%20cofactors%2C%20carriers:%20Folic%20acid;note=7%2C8-dihydro-6-hydroxymethylpterin-%20pyrophosphokinase%3B%0AGO_process:%20folic%20acid%20biosynthetic%20process%20%5BGO%20ID%200046656%5D;transl_table=11;product=2-amino-4-hydroxy-6-hydroxymethyldihyropteridine%20pyrophosphokinase;prote…
NC_000913_2	RefSeq	start_codon	157730	157732	.	-	0	ID=folK:unknown_transcript_1;Parent=folK;locus_tag=b0142;EC_number=2.7.6.3;function=enzyme%3B%20Biosynthesis%20of%20cofactors%2C%20carriers:%20Folic%20acid;note=7%2C8-dihydro-6-hydroxymethylpterin-%20pyrophosphokinase%3B%0AGO_process:%20folic%20acid%20biosynthetic%20process%20%5BGO%20ID%200046656%5D;transl_table=11;product=2-amino-4-hydroxy-6-hydroxymethyldihyropteridine%20pyrophosphokinase;prote…
NC_000913_2	RefSeq	stop_codon	157253	157255	.	-	0	ID=folK:unknown_transcript_1;Parent=folK;locus_tag=b0142;EC_number=2.7.6.3;function=enzyme%3B%20Biosynthesis%20of%20cofactors%2C%20carriers:%20Folic%20acid;note=7%2C8-dihydro-6-hydroxymethylpterin-%20pyrophosphokinase%3B%0AGO_process:%20folic%20acid%20biosynthetic%20process%20%5BGO%20ID%200046656%5D;transl_table=11;product=2-amino-4-hydroxy-6-hydroxymethyldihyropteridine%20pyrophosphokinase;prote…
NC_000913_2	RefSeq	mat_peptide	157256	157729	.	-	.	ID=folK:unknown_transcript_2;Parent=folK;locus_tag=b0142;product=2-amino-4-hydroxy-6-hydroxymethyldihyropteridine%20pyrophosphokinase;experiment=N-terminus%20verified%20by%20Edman%20degradation:%20PMID%201325970%2C1657875
NC_000913_2	RefSeq	gene	157729	159126	.	-	.	ID=pcnB;locus_tag=b0143;note=synonyms:%20ECK0142%2C%20JW5808;db_xref=ECOCYC:EG10690;db_xref=EcoGene:EG10690;db_xref=GeneID:947318
NC_000913_2	RefSeq	CDS	157732	159126	.	-	0	ID=pcnB:unknown_transcript_1;Parent=pcnB;locus_tag=b0143;EC_number=2.7.7.19;function=enzyme%3B%20RNA%20synthesis%2C%20modification%2C%20DNA%20transcription;note=GO_component:%20cytoplasm%20%5BGO%20ID%200005737%5D%3B%0AGO_process:%20RNA%20modification%20%5BGO%20ID%200009451%5D;transl_table=11;product=poly%28A%29%20polymerase%20I;protein_id=NP_414685.4;db_xref=ASAP:ABE-0000493;db_xref=UniProtKB%2FS…
NC_000913_2	RefSeq	start_codon	159124	159126	.	-	0	ID=pcnB:unknown_transcript_1;Parent=pcnB;locus_tag=b0143;EC_number=2.7.7.19;function=enzyme%3B%20RNA%20synthesis%2C%20modification%2C%20DNA%20transcription;note=GO_component:%20cytoplasm%20%5BGO%20ID%200005737%5D%3B%0AGO_process:%20RNA%20modification%20%5BGO%20ID%200009451%5D;transl_table=11;product=poly%28A%29%20polymerase%20I;protein_id=NP_414685.4;db_xref=ASAP:ABE-0000493;db_xref=UniProtKB%2FS…
NC_000913_2	RefSeq	stop_codon	157729	157731	.	-	0	ID=pcnB:unknown_transcript_1;Parent=pcnB;locus_tag=b0143;EC_number=2.7.7.19;function=enzyme%3B%20RNA%20synthesis%2C%20modification%2C%20DNA%20transcription;note=GO_component:%20cytoplasm%20%5BGO%20ID%200005737%5D%3B%0AGO_process:%20RNA%20modification%20%5BGO%20ID%200009451%5D;transl_table=11;product=poly%28A%29%20polymerase%20I;protein_id=NP_414685.4;db_xref=ASAP:ABE-0000493;db_xref=UniProtKB%2FS…
NC_000913_2	RefSeq	mat_peptide	157732	159096	.	-	.	ID=pcnB:unknown_transcript_2;Parent=pcnB;locus_tag=b0143;product=poly%28A%29%20polymerase%20I;experiment=N-terminus%20verified%20by%20Edman%20degradation:%20PMID%201438224
NC_000913_2	RefSeq	gene	159186	160082	.	-	.	ID=yadB;locus_tag=b0144;note=synonyms:%20ECK0143%2C%20JW5892;db_xref=ECOCYC:EG11362;db_xref=EcoGene:EG11362;db_xref=GeneID:944846
NC_000913_2	RefSeq	CDS	159189	160082	.	-	0	ID=yadB:unknown_transcript_1;Parent=yadB;locus_tag=b0144;EC_number=6.1.1.-;function=putative%20enzyme%3B%20Aminoacyl%20tRNA%20synthetases%2C%20tRNA%20modification;note=putative%20tRNA%20synthetase%3B%0AGO_process:%20tRNA%20aminoacylation%20for%20protein%20translation%20%5BGO%20ID%200006418%5D;transl_table=11;product=glutamyl-Q%20tRNA%28Asp%29%20synthetase;protein_id=NP_414686.2;db_xref=ASAP:ABE-0…
NC_000913_2	RefSeq	start_codon	160080	160082	.	-	0	ID=yadB:unknown_transcript_1;Parent=yadB;locus_tag=b0144;EC_number=6.1.1.-;function=putative%20enzyme%3B%20Aminoacyl%20tRNA%20synthetases%2C%20tRNA%20modification;note=putative%20tRNA%20synthetase%3B%0AGO_process:%20tRNA%20aminoacylation%20for%20protein%20translation%20%5BGO%20ID%200006418%5D;transl_table=11;product=glutamyl-Q%20tRNA%28Asp%29%20synthetase;protein_id=NP_414686.2;db_xref=ASAP:ABE-0…
NC_000913_2	RefSeq	stop_codon	159186	159188	.	-	0	ID=yadB:unknown_transcript_1;Parent=yadB;locus_tag=b0144;EC_number=6.1.1.-;function=putative%20enzyme%3B%20Aminoacyl%20tRNA%20synthetases%2C%20tRNA%20modification;note=putative%20tRNA%20synthetase%3B%0AGO_process:%20tRNA%20aminoacylation%20for%20protein%20translation%20%5BGO%20ID%200006418%5D;transl_table=11;product=glutamyl-Q%20tRNA%28Asp%29%20synthetase;protein_id=NP_414686.2;db_xref=ASAP:ABE-0…
NC_000913_2	RefSeq	gene	160149	160604	.	-	.	ID=dksA;locus_tag=b0145;note=synonyms:%20ECK0144%2C%20msmA%2C%20JW0141;db_xref=ECOCYC:EG10230;db_xref=EcoGene:EG10230;db_xref=GeneID:944850
NC_000913_2	RefSeq	CDS	160152	160604	.	-	0	ID=dksA:unknown_transcript_1;Parent=dksA;locus_tag=b0145;function=phenotype%3B%20DNA%20-%20replication%2C%20repair%2C%20restriction%2Fmodification;note=dnaK%20suppressor%20protein%3B%0AGO_component:%20cytoplasm%20%5BGO%20ID%200005737%5D%3B%0AGO_process:%20protein%20folding%20%5BGO%20ID%200006457%5D;experiment=N-terminus%20verified%20by%20Edman%20degradation:%20PMID%209298646%2C9600841%2C9740056;t…
NC_000913_2	RefSeq	start_codon	160602	160604	.	-	0	ID=dksA:unknown_transcript_1;Parent=dksA;locus_tag=b0145;function=phenotype%3B%20DNA%20-%20replication%2C%20repair%2C%20restriction%2Fmodification;note=dnaK%20suppressor%20protein%3B%0AGO_component:%20cytoplasm%20%5BGO%20ID%200005737%5D%3B%0AGO_process:%20protein%20folding%20%5BGO%20ID%200006457%5D;experiment=N-terminus%20verified%20by%20Edman%20degradation:%20PMID%209298646%2C9600841%2C9740056;t…
NC_000913_2	RefSeq	stop_codon	160149	160151	.	-	0	ID=dksA:unknown_transcript_1;Parent=dksA;locus_tag=b0145;function=phenotype%3B%20DNA%20-%20replication%2C%20repair%2C%20restriction%2Fmodification;note=dnaK%20suppressor%20protein%3B%0AGO_component:%20cytoplasm%20%5BGO%20ID%200005737%5D%3B%0AGO_process:%20protein%20folding%20%5BGO%20ID%200006457%5D;experiment=N-terminus%20verified%20by%20Edman%20degradation:%20PMID%209298646%2C9600841%2C9740056;t…
NC_000913_2	RefSeq	gene	160782	161486	.	-	.	ID=sfsA;locus_tag=b0146;note=synonyms:%20ECK0145%2C%20sfs%2C%20JW0142%2C%20sfs1;db_xref=ECOCYC:EG10949;db_xref=EcoGene:EG10949;db_xref=GeneID:944855
NC_000913_2	RefSeq	CDS	160785	161486	.	-	0	ID=sfsA:unknown_transcript_1;Parent=sfsA;locus_tag=b0146;function=putative%20regulator%3B%20Degradation%20of%20small%20molecules:%20Carbon%20compounds;note=probable%20regulator%20for%20maltose%20metabolism%3B%0AGO_process:%20carbohydrate%20catabolic%20process%20%5BGO%20ID%200016052%5D;transl_table=11;product=predicted%20DNA-binding%20transcriptional%20regulator;protein_id=NP_414688.1;db_xref=ASAP…
NC_000913_2	RefSeq	start_codon	161484	161486	.	-	0	ID=sfsA:unknown_transcript_1;Parent=sfsA;locus_tag=b0146;function=putative%20regulator%3B%20Degradation%20of%20small%20molecules:%20Carbon%20compounds;note=probable%20regulator%20for%20maltose%20metabolism%3B%0AGO_process:%20carbohydrate%20catabolic%20process%20%5BGO%20ID%200016052%5D;transl_table=11;product=predicted%20DNA-binding%20transcriptional%20regulator;protein_id=NP_414688.1;db_xref=ASAP…
NC_000913_2	RefSeq	stop_codon	160782	160784	.	-	0	ID=sfsA:unknown_transcript_1;Parent=sfsA;locus_tag=b0146;function=putative%20regulator%3B%20Degradation%20of%20small%20molecules:%20Carbon%20compounds;note=probable%20regulator%20for%20maltose%20metabolism%3B%0AGO_process:%20carbohydrate%20catabolic%20process%20%5BGO%20ID%200016052%5D;transl_table=11;product=predicted%20DNA-binding%20transcriptional%20regulator;protein_id=NP_414688.1;db_xref=ASAP…
NC_000913_2	RefSeq	gene	161501	162031	.	-	.	ID=ligT;locus_tag=b0147;note=synonyms:%20ECK0146%2C%20JW5011%2C%20yadP;db_xref=ECOCYC:EG12330;db_xref=EcoGene:EG12330;db_xref=GeneID:944848
NC_000913_2	RefSeq	CDS	161504	162031	.	-	0	ID=ligT:unknown_transcript_1;Parent=ligT;locus_tag=b0147;EC_number=6.5.1.-;note=GO_component:%20cytosolic%20ribosome%20%28sensu%20Bacteria%29%20%5BGO%20ID%200009281%5D%3B%0AGO_component:%20cytoplasm%20%5BGO%20ID%200005737%5D%3B%0AGO_process:%20RNA%20modification%20%5BGO%20ID%200009451%5D;transl_table=11;product=2%27-5%27%20RNA%20ligase;protein_id=NP_414689.4;db_xref=ASAP:ABE-0000505;db_xref=UniPr…
NC_000913_2	RefSeq	start_codon	162029	162031	.	-	0	ID=ligT:unknown_transcript_1;Parent=ligT;locus_tag=b0147;EC_number=6.5.1.-;note=GO_component:%20cytosolic%20ribosome%20%28sensu%20Bacteria%29%20%5BGO%20ID%200009281%5D%3B%0AGO_component:%20cytoplasm%20%5BGO%20ID%200005737%5D%3B%0AGO_process:%20RNA%20modification%20%5BGO%20ID%200009451%5D;transl_table=11;product=2%27-5%27%20RNA%20ligase;protein_id=NP_414689.4;db_xref=ASAP:ABE-0000505;db_xref=UniPr…
NC_000913_2	RefSeq	stop_codon	161501	161503	.	-	0	ID=ligT:unknown_transcript_1;Parent=ligT;locus_tag=b0147;EC_number=6.5.1.-;note=GO_component:%20cytosolic%20ribosome%20%28sensu%20Bacteria%29%20%5BGO%20ID%200009281%5D%3B%0AGO_component:%20cytoplasm%20%5BGO%20ID%200005737%5D%3B%0AGO_process:%20RNA%20modification%20%5BGO%20ID%200009451%5D;transl_table=11;product=2%27-5%27%20RNA%20ligase;protein_id=NP_414689.4;db_xref=ASAP:ABE-0000505;db_xref=UniPr…
NC_000913_2	RefSeq	mat_peptide	161504	162028	.	-	.	ID=ligT:unknown_transcript_2;Parent=ligT;locus_tag=b0147;product=2%27-5%27%20RNA%20ligase;experiment=N-terminus%20verified%20by%20Edman%20degradation:%20PMID%208940112
NC_000913_2	RefSeq	gene	162105	164534	.	+	.	ID=hrpB;locus_tag=b0148;note=synonyms:%20ECK0147%2C%20JW0144%2C%20yadO;db_xref=ECOCYC:EG12329;db_xref=EcoGene:EG12329;db_xref=GeneID:944845
NC_000913_2	RefSeq	CDS	162105	164531	.	+	0	ID=hrpB:unknown_transcript_1;Parent=hrpB;locus_tag=b0148;function=enzyme%3B%20DNA%20-%20replication%2C%20repair%2C%20restriction%2Fmodification;note=helicase%2C%20ATP-dependent%3B%0AGO_component:%20cytoplasm%20%5BGO%20ID%200005737%5D%3B%0AGO_process:%20DNA-dependent%20DNA%20replication%20%5BGO%20ID%200006261%5D;transl_table=11;product=predicted%20ATP-dependent%20helicase;protein_id=NP_414690.4;db…
NC_000913_2	RefSeq	start_codon	162105	162107	.	+	0	ID=hrpB:unknown_transcript_1;Parent=hrpB;locus_tag=b0148;function=enzyme%3B%20DNA%20-%20replication%2C%20repair%2C%20restriction%2Fmodification;note=helicase%2C%20ATP-dependent%3B%0AGO_component:%20cytoplasm%20%5BGO%20ID%200005737%5D%3B%0AGO_process:%20DNA-dependent%20DNA%20replication%20%5BGO%20ID%200006261%5D;transl_table=11;product=predicted%20ATP-dependent%20helicase;protein_id=NP_414690.4;db…
NC_000913_2	RefSeq	stop_codon	164532	164534	.	+	0	ID=hrpB:unknown_transcript_1;Parent=hrpB;locus_tag=b0148;function=enzyme%3B%20DNA%20-%20replication%2C%20repair%2C%20restriction%2Fmodification;note=helicase%2C%20ATP-dependent%3B%0AGO_component:%20cytoplasm%20%5BGO%20ID%200005737%5D%3B%0AGO_process:%20DNA-dependent%20DNA%20replication%20%5BGO%20ID%200006261%5D;transl_table=11;product=predicted%20ATP-dependent%20helicase;protein_id=NP_414690.4;db…
NC_000913_2	RefSeq	gene	164730	167264	.	+	.	ID=mrcB;locus_tag=b0149;note=synonyms:%20ECK0148%2C%20ponB%2C%20pbpF%2C%20JW0145;db_xref=ECOCYC:EG10605;db_xref=EcoGene:EG10605;db_xref=GeneID:944843
NC_000913_2	RefSeq	CDS	164730	167261	.	+	0	ID=mrcB:unknown_transcript_1;Parent=mrcB;locus_tag=b0149;EC_number=2.4.1.129;EC_number=3.4.-.-;function=enzyme%3B%20Murein%20sacculus%2C%20peptidoglycan;note=peptidoglycan%20synthetase%3B%20penicillin-binding%20protein%201B%3B%0AGO_component:%20peptidoglycan-based%20cell%20wall%20%5BGO%20ID%200009274%5D%3B%0AGO_component:%20organelle%20inner%20membrane%20%5BGO%20ID%200019866%5D%3B%0AGO_process:%2…
NC_000913_2	RefSeq	start_codon	164730	164732	.	+	0	ID=mrcB:unknown_transcript_1;Parent=mrcB;locus_tag=b0149;EC_number=2.4.1.129;EC_number=3.4.-.-;function=enzyme%3B%20Murein%20sacculus%2C%20peptidoglycan;note=peptidoglycan%20synthetase%3B%20penicillin-binding%20protein%201B%3B%0AGO_component:%20peptidoglycan-based%20cell%20wall%20%5BGO%20ID%200009274%5D%3B%0AGO_component:%20organelle%20inner%20membrane%20%5BGO%20ID%200019866%5D%3B%0AGO_process:%2…
NC_000913_2	RefSeq	stop_codon	167262	167264	.	+	0	ID=mrcB:unknown_transcript_1;Parent=mrcB;locus_tag=b0149;EC_number=2.4.1.129;EC_number=3.4.-.-;function=enzyme%3B%20Murein%20sacculus%2C%20peptidoglycan;note=peptidoglycan%20synthetase%3B%20penicillin-binding%20protein%201B%3B%0AGO_component:%20peptidoglycan-based%20cell%20wall%20%5BGO%20ID%200009274%5D%3B%0AGO_component:%20organelle%20inner%20membrane%20%5BGO%20ID%200019866%5D%3B%0AGO_process:%2…
NC_000913_2	RefSeq	repeat_region	167281	167305	.	+	.	note=REP12%20%28repetitive%20extragenic%20palindromic%29%20element%3B%20contains%201%20REP%20sequences
NC_000913_2	RefSeq	gene	167484	169727	.	+	.	ID=fhuA;locus_tag=b0150;note=synonyms:%20ECK0149%2C%20JW0146%2C%20tonA%2C%20T1;db_xref=ECOCYC:EG10302;db_xref=EcoGene:EG10302;db_xref=GeneID:944856
NC_000913_2	RefSeq	CDS	167484	169724	.	+	0	ID=fhuA:unknown_transcript_1;Parent=fhuA;locus_tag=b0150;function=membrane%3B%20Outer%20membrane%20constituents;note=outer%20membrane%20protein%20receptor%20for%20ferrichrome%2C%20colicin%20M%2C%20and%20phages%20T1%2C%20T5%2C%20and%20phi80%3B%0AGO_component:%20peptidoglycan-based%20cell%20wall%20%5BGO%20ID%200009274%5D%3B%0AGO_component:%20cell%20outer%20membrane%20%5BGO%20ID%200009279%5D;transl_…
NC_000913_2	RefSeq	start_codon	167484	167486	.	+	0	ID=fhuA:unknown_transcript_1;Parent=fhuA;locus_tag=b0150;function=membrane%3B%20Outer%20membrane%20constituents;note=outer%20membrane%20protein%20receptor%20for%20ferrichrome%2C%20colicin%20M%2C%20and%20phages%20T1%2C%20T5%2C%20and%20phi80%3B%0AGO_component:%20peptidoglycan-based%20cell%20wall%20%5BGO%20ID%200009274%5D%3B%0AGO_component:%20cell%20outer%20membrane%20%5BGO%20ID%200009279%5D;transl_…
NC_000913_2	RefSeq	stop_codon	169725	169727	.	+	0	ID=fhuA:unknown_transcript_1;Parent=fhuA;locus_tag=b0150;function=membrane%3B%20Outer%20membrane%20constituents;note=outer%20membrane%20protein%20receptor%20for%20ferrichrome%2C%20colicin%20M%2C%20and%20phages%20T1%2C%20T5%2C%20and%20phi80%3B%0AGO_component:%20peptidoglycan-based%20cell%20wall%20%5BGO%20ID%200009274%5D%3B%0AGO_component:%20cell%20outer%20membrane%20%5BGO%20ID%200009279%5D;transl_…
NC_000913_2	RefSeq	mat_peptide	167583	169724	.	+	.	ID=fhuA:unknown_transcript_2;Parent=fhuA;locus_tag=b0150;product=ferrichrome%20outer%20membrane%20transporter;experiment=N-terminus%20verified%20by%20Edman%20degradation:%20PMID%203079747
NC_000913_2	RefSeq	gene	169778	170575	.	+	.	ID=fhuC;locus_tag=b0151;note=synonyms:%20ECK0150%2C%20JW0147;db_xref=ECOCYC:EG10304;db_xref=EcoGene:EG10304;db_xref=GeneID:945250
NC_000913_2	RefSeq	CDS	169778	170572	.	+	0	ID=fhuC:unknown_transcript_1;Parent=fhuC;locus_tag=b0151;function=transport%3B%20Transport%20of%20small%20molecules:%20Cations;note=ATP-binding%20component%20of%20hydroxymate-dependent%20iron%20transport%3B%0AGO_component:%20cytoplasm%20%5BGO%20ID%200005737%5D;transl_table=11;product=iron-hydroxamate%20transporter%20subunit;protein_id=NP_414693.1;db_xref=ASAP:ABE-0000522;db_xref=UniProtKB%2FSwiss…
NC_000913_2	RefSeq	start_codon	169778	169780	.	+	0	ID=fhuC:unknown_transcript_1;Parent=fhuC;locus_tag=b0151;function=transport%3B%20Transport%20of%20small%20molecules:%20Cations;note=ATP-binding%20component%20of%20hydroxymate-dependent%20iron%20transport%3B%0AGO_component:%20cytoplasm%20%5BGO%20ID%200005737%5D;transl_table=11;product=iron-hydroxamate%20transporter%20subunit;protein_id=NP_414693.1;db_xref=ASAP:ABE-0000522;db_xref=UniProtKB%2FSwiss…
NC_000913_2	RefSeq	stop_codon	170573	170575	.	+	0	ID=fhuC:unknown_transcript_1;Parent=fhuC;locus_tag=b0151;function=transport%3B%20Transport%20of%20small%20molecules:%20Cations;note=ATP-binding%20component%20of%20hydroxymate-dependent%20iron%20transport%3B%0AGO_component:%20cytoplasm%20%5BGO%20ID%200005737%5D;transl_table=11;product=iron-hydroxamate%20transporter%20subunit;protein_id=NP_414693.1;db_xref=ASAP:ABE-0000522;db_xref=UniProtKB%2FSwiss…
NC_000913_2	RefSeq	gene	170575	171465	.	+	.	ID=fhuD;locus_tag=b0152;note=synonyms:%20ECK0151%2C%20JW0148;db_xref=ECOCYC:EG10305;db_xref=EcoGene:EG10305;db_xref=GeneID:947510
NC_000913_2	RefSeq	CDS	170575	171462	.	+	0	ID=fhuD:unknown_transcript_1;Parent=fhuD;locus_tag=b0152;function=transport%3B%20Transport%20of%20small%20molecules:%20Cations;note=hydroxamate-dependent%20iron%20uptake%2C%20cytoplasmic%20membrane%20component%3B%20periplasmic-binding%20component%20of%20ABC%20superfamily%3B%0AGO_component:%20periplasmic%20space%20%5BGO%20ID%200042597%5D%3B%0AGO_process:%20iron%20ion%20transport%20%5BGO%20ID%20000…
NC_000913_2	RefSeq	start_codon	170575	170577	.	+	0	ID=fhuD:unknown_transcript_1;Parent=fhuD;locus_tag=b0152;function=transport%3B%20Transport%20of%20small%20molecules:%20Cations;note=hydroxamate-dependent%20iron%20uptake%2C%20cytoplasmic%20membrane%20component%3B%20periplasmic-binding%20component%20of%20ABC%20superfamily%3B%0AGO_component:%20periplasmic%20space%20%5BGO%20ID%200042597%5D%3B%0AGO_process:%20iron%20ion%20transport%20%5BGO%20ID%20000…
NC_000913_2	RefSeq	stop_codon	171463	171465	.	+	0	ID=fhuD:unknown_transcript_1;Parent=fhuD;locus_tag=b0152;function=transport%3B%20Transport%20of%20small%20molecules:%20Cations;note=hydroxamate-dependent%20iron%20uptake%2C%20cytoplasmic%20membrane%20component%3B%20periplasmic-binding%20component%20of%20ABC%20superfamily%3B%0AGO_component:%20periplasmic%20space%20%5BGO%20ID%200042597%5D%3B%0AGO_process:%20iron%20ion%20transport%20%5BGO%20ID%20000…
NC_000913_2	RefSeq	gene	171462	173444	.	+	.	ID=fhuB;locus_tag=b0153;note=synonyms:%20ECK0152%2C%20JW0149;db_xref=ECOCYC:EG10303;db_xref=EcoGene:EG10303;db_xref=GeneID:946890
NC_000913_2	RefSeq	CDS	171462	173441	.	+	0	ID=fhuB:unknown_transcript_1;Parent=fhuB;locus_tag=b0153;function=transport%3B%20Transport%20of%20small%20molecules:%20Cations;note=GO_component:%20peptidoglycan-based%20cell%20wall%20%5BGO%20ID%200009274%5D%3B%0AGO_component:%20organelle%20inner%20membrane%20%5BGO%20ID%200019866%5D;transl_table=11;product=fused%20iron-hydroxamate%20transporter%20subunits%20of%20ABC%20superfamily:%20membrane%20co…
NC_000913_2	RefSeq	start_codon	171462	171464	.	+	0	ID=fhuB:unknown_transcript_1;Parent=fhuB;locus_tag=b0153;function=transport%3B%20Transport%20of%20small%20molecules:%20Cations;note=GO_component:%20peptidoglycan-based%20cell%20wall%20%5BGO%20ID%200009274%5D%3B%0AGO_component:%20organelle%20inner%20membrane%20%5BGO%20ID%200019866%5D;transl_table=11;product=fused%20iron-hydroxamate%20transporter%20subunits%20of%20ABC%20superfamily:%20membrane%20co…
NC_000913_2	RefSeq	stop_codon	173442	173444	.	+	0	ID=fhuB:unknown_transcript_1;Parent=fhuB;locus_tag=b0153;function=transport%3B%20Transport%20of%20small%20molecules:%20Cations;note=GO_component:%20peptidoglycan-based%20cell%20wall%20%5BGO%20ID%200009274%5D%3B%0AGO_component:%20organelle%20inner%20membrane%20%5BGO%20ID%200019866%5D;transl_table=11;product=fused%20iron-hydroxamate%20transporter%20subunits%20of%20ABC%20superfamily:%20membrane%20co…
NC_000913_2	RefSeq	repeat_region	173504	173588	.	+	.	note=REP13%20%28repetitive%20extragenic%20palindromic%29%20element%3B%20contains%202%20REP%20sequences
NC_000913_2	RefSeq	gene	173602	174882	.	-	.	ID=hemL;locus_tag=b0154;note=synonyms:%20ECK0153%2C%20popC%2C%20gsa%3F%2C%20JW0150;db_xref=ECOCYC:EG10432;db_xref=EcoGene:EG10432;db_xref=GeneID:946892
NC_000913_2	RefSeq	CDS	173605	174882	.	-	0	ID=hemL:unknown_transcript_1;Parent=hemL;locus_tag=b0154;EC_number=5.4.3.8;function=enzyme%3B%20Biosynthesis%20of%20cofactors%2C%20carriers:%20Heme%2C%20porphyrin;transl_table=11;product=glutamate-1-semialdehyde%20aminotransferase%20%28aminomutase%29;protein_id=NP_414696.1;db_xref=ASAP:ABE-0000529;db_xref=UniProtKB%2FSwiss-Prot:P23893;db_xref=GI:16128147;db_xref=ECOCYC:EG10432;db_xref=EcoGene:EG1…
NC_000913_2	RefSeq	start_codon	174880	174882	.	-	0	ID=hemL:unknown_transcript_1;Parent=hemL;locus_tag=b0154;EC_number=5.4.3.8;function=enzyme%3B%20Biosynthesis%20of%20cofactors%2C%20carriers:%20Heme%2C%20porphyrin;transl_table=11;product=glutamate-1-semialdehyde%20aminotransferase%20%28aminomutase%29;protein_id=NP_414696.1;db_xref=ASAP:ABE-0000529;db_xref=UniProtKB%2FSwiss-Prot:P23893;db_xref=GI:16128147;db_xref=ECOCYC:EG10432;db_xref=EcoGene:EG1…
NC_000913_2	RefSeq	stop_codon	173602	173604	.	-	0	ID=hemL:unknown_transcript_1;Parent=hemL;locus_tag=b0154;EC_number=5.4.3.8;function=enzyme%3B%20Biosynthesis%20of%20cofactors%2C%20carriers:%20Heme%2C%20porphyrin;transl_table=11;product=glutamate-1-semialdehyde%20aminotransferase%20%28aminomutase%29;protein_id=NP_414696.1;db_xref=ASAP:ABE-0000529;db_xref=UniProtKB%2FSwiss-Prot:P23893;db_xref=GI:16128147;db_xref=ECOCYC:EG10432;db_xref=EcoGene:EG1…
NC_000913_2	RefSeq	gene	175107	176528	.	+	.	ID=clcA;locus_tag=b0155;note=synonyms:%20ECK0154%2C%20yadQ%2C%20JW5012%2C%20eriC;db_xref=ECOCYC:EG12331;db_xref=EcoGene:EG12331;db_xref=GeneID:946715
NC_000913_2	RefSeq	CDS	175107	176525	.	+	0	ID=clcA:unknown_transcript_1;Parent=clcA;locus_tag=b0155;function=putative%20transport%3B%20Not%20classified;note=putative%20channel%20transporter;transl_table=11;product=chloride%20channel%2C%20voltage-gated;protein_id=NP_414697.1;db_xref=ASAP:ABE-0000533;db_xref=UniProtKB%2FSwiss-Prot:P37019;db_xref=GI:16128148;db_xref=ECOCYC:EG12331;db_xref=EcoGene:EG12331;db_xref=GeneID:946715;exon_number=1
NC_000913_2	RefSeq	start_codon	175107	175109	.	+	0	ID=clcA:unknown_transcript_1;Parent=clcA;locus_tag=b0155;function=putative%20transport%3B%20Not%20classified;note=putative%20channel%20transporter;transl_table=11;product=chloride%20channel%2C%20voltage-gated;protein_id=NP_414697.1;db_xref=ASAP:ABE-0000533;db_xref=UniProtKB%2FSwiss-Prot:P37019;db_xref=GI:16128148;db_xref=ECOCYC:EG12331;db_xref=EcoGene:EG12331;db_xref=GeneID:946715;exon_number=1
NC_000913_2	RefSeq	stop_codon	176526	176528	.	+	0	ID=clcA:unknown_transcript_1;Parent=clcA;locus_tag=b0155;function=putative%20transport%3B%20Not%20classified;note=putative%20channel%20transporter;transl_table=11;product=chloride%20channel%2C%20voltage-gated;protein_id=NP_414697.1;db_xref=ASAP:ABE-0000533;db_xref=UniProtKB%2FSwiss-Prot:P37019;db_xref=GI:16128148;db_xref=ECOCYC:EG12331;db_xref=EcoGene:EG12331;db_xref=GeneID:946715;exon_number=1
NC_000913_2	RefSeq	gene	176610	176954	.	+	.	ID=erpA;locus_tag=b0156;note=synonyms:%20ECK0155%2C%20JW0152%2C%20yadR;db_xref=ECOCYC:EG12332;db_xref=EcoGene:EG12332;db_xref=GeneID:944857
NC_000913_2	RefSeq	CDS	176610	176951	.	+	0	ID=erpA:unknown_transcript_1;Parent=erpA;locus_tag=b0156;transl_table=11;product=conserved%20protein;protein_id=NP_414698.1;db_xref=ASAP:ABE-0000538;db_xref=UniProtKB%2FSwiss-Prot:P0ACC3;db_xref=GI:16128149;db_xref=ECOCYC:EG12332;db_xref=EcoGene:EG12332;db_xref=GeneID:944857;exon_number=1
NC_000913_2	RefSeq	start_codon	176610	176612	.	+	0	ID=erpA:unknown_transcript_1;Parent=erpA;locus_tag=b0156;transl_table=11;product=conserved%20protein;protein_id=NP_414698.1;db_xref=ASAP:ABE-0000538;db_xref=UniProtKB%2FSwiss-Prot:P0ACC3;db_xref=GI:16128149;db_xref=ECOCYC:EG12332;db_xref=EcoGene:EG12332;db_xref=GeneID:944857;exon_number=1
NC_000913_2	RefSeq	stop_codon	176952	176954	.	+	0	ID=erpA:unknown_transcript_1;Parent=erpA;locus_tag=b0156;transl_table=11;product=conserved%20protein;protein_id=NP_414698.1;db_xref=ASAP:ABE-0000538;db_xref=UniProtKB%2FSwiss-Prot:P0ACC3;db_xref=GI:16128149;db_xref=ECOCYC:EG12332;db_xref=EcoGene:EG12332;db_xref=GeneID:944857;exon_number=1
NC_000913_2	RefSeq	repeat_region	176969	176987	.	+	.	note=REP14%20%28repetitive%20extragenic%20palindromic%29%20element%3B%20contains%201%20REP%20sequences
NC_000913_2	RefSeq	gene	177001	177624	.	-	.	ID=yadS;locus_tag=b0157;note=synonyms:%20ECK0156%2C%20JW0153;db_xref=ECOCYC:EG12333;db_xref=EcoGene:EG12333;db_xref=GeneID:949062
NC_000913_2	RefSeq	CDS	177004	177624	.	-	0	ID=yadS:unknown_transcript_1;Parent=yadS;locus_tag=b0157;transl_table=11;product=conserved%20inner%20membrane%20protein;protein_id=NP_414699.1;db_xref=ASAP:ABE-0000540;db_xref=UniProtKB%2FSwiss-Prot:P0AFP0;db_xref=GI:16128150;db_xref=ECOCYC:EG12333;db_xref=EcoGene:EG12333;db_xref=GeneID:949062;exon_number=1
NC_000913_2	RefSeq	start_codon	177622	177624	.	-	0	ID=yadS:unknown_transcript_1;Parent=yadS;locus_tag=b0157;transl_table=11;product=conserved%20inner%20membrane%20protein;protein_id=NP_414699.1;db_xref=ASAP:ABE-0000540;db_xref=UniProtKB%2FSwiss-Prot:P0AFP0;db_xref=GI:16128150;db_xref=ECOCYC:EG12333;db_xref=EcoGene:EG12333;db_xref=GeneID:949062;exon_number=1
NC_000913_2	RefSeq	stop_codon	177001	177003	.	-	0	ID=yadS:unknown_transcript_1;Parent=yadS;locus_tag=b0157;transl_table=11;product=conserved%20inner%20membrane%20protein;protein_id=NP_414699.1;db_xref=ASAP:ABE-0000540;db_xref=UniProtKB%2FSwiss-Prot:P0AFP0;db_xref=GI:16128150;db_xref=ECOCYC:EG12333;db_xref=EcoGene:EG12333;db_xref=GeneID:949062;exon_number=1
NC_000913_2	RefSeq	gene	177662	178462	.	-	.	ID=btuF;locus_tag=b0158;note=synonyms:%20ECK0157%2C%20JW0154%2C%20yadT;db_xref=ECOCYC:EG12334;db_xref=EcoGene:EG12334;db_xref=GeneID:947574
NC_000913_2	RefSeq	CDS	177665	178462	.	-	0	ID=btuF:unknown_transcript_1;Parent=btuF;locus_tag=b0158;note=GO_component:%20periplasmic%20space%20%5BGO%20ID%200042597%5D;transl_table=11;product=vitamin%20B12%20transporter%20subunit:%20periplasmic-binding%20component%20of%20ABC%20superfamily;protein_id=NP_414700.1;db_xref=ASAP:ABE-0000542;db_xref=UniProtKB%2FSwiss-Prot:P37028;db_xref=GI:16128151;db_xref=ECOCYC:EG12334;db_xref=EcoGene:EG12334;…
NC_000913_2	RefSeq	start_codon	178460	178462	.	-	0	ID=btuF:unknown_transcript_1;Parent=btuF;locus_tag=b0158;note=GO_component:%20periplasmic%20space%20%5BGO%20ID%200042597%5D;transl_table=11;product=vitamin%20B12%20transporter%20subunit:%20periplasmic-binding%20component%20of%20ABC%20superfamily;protein_id=NP_414700.1;db_xref=ASAP:ABE-0000542;db_xref=UniProtKB%2FSwiss-Prot:P37028;db_xref=GI:16128151;db_xref=ECOCYC:EG12334;db_xref=EcoGene:EG12334;…
NC_000913_2	RefSeq	stop_codon	177662	177664	.	-	0	ID=btuF:unknown_transcript_1;Parent=btuF;locus_tag=b0158;note=GO_component:%20periplasmic%20space%20%5BGO%20ID%200042597%5D;transl_table=11;product=vitamin%20B12%20transporter%20subunit:%20periplasmic-binding%20component%20of%20ABC%20superfamily;protein_id=NP_414700.1;db_xref=ASAP:ABE-0000542;db_xref=UniProtKB%2FSwiss-Prot:P37028;db_xref=GI:16128151;db_xref=ECOCYC:EG12334;db_xref=EcoGene:EG12334;…
NC_000913_2	RefSeq	mat_peptide	177665	178396	.	-	.	ID=btuF:unknown_transcript_2;Parent=btuF;locus_tag=b0158;product=vitamin%20B12%20transporter%20subunit:%20periplasmic-binding%20component%20of%20ABC%20superfamily;experiment=N-terminus%20verified%20by%20Edman%20degradation:%20PMID%2011790740
NC_000913_2	RefSeq	gene	178455	179153	.	-	.	ID=mtn;locus_tag=b0159;note=synonyms:%20ECK0158%2C%20yadA%2C%20pfs%2C%20JW0155%2C%20mtnN;db_xref=ECOCYC:EG11090;db_xref=EcoGene:EG11090;db_xref=GeneID:948542
NC_000913_2	RefSeq	CDS	178458	179153	.	-	0	ID=mtn:unknown_transcript_1;Parent=mtn;locus_tag=b0159;EC_number=3.2.2.9;EC_number=3.2.2.16;note=GO_process:%20nucleobase%2C%20nucleoside%20and%20nucleotide%20interconversion%20%5BGO%20ID%200015949%5D;transl_table=11;product=5%27-methylthioadenosine%2FS-adenosylhomocysteine%20nucleosidase;protein_id=NP_414701.1;db_xref=ASAP:ABE-0000545;db_xref=UniProtKB%2FSwiss-Prot:P0AF12;db_xref=GI:16128152;db_…
NC_000913_2	RefSeq	start_codon	179151	179153	.	-	0	ID=mtn:unknown_transcript_1;Parent=mtn;locus_tag=b0159;EC_number=3.2.2.9;EC_number=3.2.2.16;note=GO_process:%20nucleobase%2C%20nucleoside%20and%20nucleotide%20interconversion%20%5BGO%20ID%200015949%5D;transl_table=11;product=5%27-methylthioadenosine%2FS-adenosylhomocysteine%20nucleosidase;protein_id=NP_414701.1;db_xref=ASAP:ABE-0000545;db_xref=UniProtKB%2FSwiss-Prot:P0AF12;db_xref=GI:16128152;db_…
NC_000913_2	RefSeq	stop_codon	178455	178457	.	-	0	ID=mtn:unknown_transcript_1;Parent=mtn;locus_tag=b0159;EC_number=3.2.2.9;EC_number=3.2.2.16;note=GO_process:%20nucleobase%2C%20nucleoside%20and%20nucleotide%20interconversion%20%5BGO%20ID%200015949%5D;transl_table=11;product=5%27-methylthioadenosine%2FS-adenosylhomocysteine%20nucleosidase;protein_id=NP_414701.1;db_xref=ASAP:ABE-0000545;db_xref=UniProtKB%2FSwiss-Prot:P0AF12;db_xref=GI:16128152;db_…
NC_000913_2	RefSeq	gene	179237	180754	.	+	.	ID=dgt;locus_tag=b0160;note=synonyms:%20ECK0159%2C%20JW0156%2C%20optA;db_xref=ECOCYC:EG10225;db_xref=EcoGene:EG10225;db_xref=GeneID:947177
NC_000913_2	RefSeq	CDS	179237	180751	.	+	0	ID=dgt:unknown_transcript_1;Parent=dgt;locus_tag=b0160;EC_number=3.1.5.1;function=enzyme%3B%20Central%20intermediary%20metabolism:%20Nucleotide%20hydrolysis;note=GO_component:%20cytoplasm%20%5BGO%20ID%200005737%5D%3B%0AGO_process:%20nucleobase%2C%20nucleoside%20and%20nucleotide%20interconversion%20%5BGO%20ID%200015949%5D;transl_table=11;product=deoxyguanosine%20triphosphate%20triphosphohydrolase;…
NC_000913_2	RefSeq	start_codon	179237	179239	.	+	0	ID=dgt:unknown_transcript_1;Parent=dgt;locus_tag=b0160;EC_number=3.1.5.1;function=enzyme%3B%20Central%20intermediary%20metabolism:%20Nucleotide%20hydrolysis;note=GO_component:%20cytoplasm%20%5BGO%20ID%200005737%5D%3B%0AGO_process:%20nucleobase%2C%20nucleoside%20and%20nucleotide%20interconversion%20%5BGO%20ID%200015949%5D;transl_table=11;product=deoxyguanosine%20triphosphate%20triphosphohydrolase;…
NC_000913_2	RefSeq	stop_codon	180752	180754	.	+	0	ID=dgt:unknown_transcript_1;Parent=dgt;locus_tag=b0160;EC_number=3.1.5.1;function=enzyme%3B%20Central%20intermediary%20metabolism:%20Nucleotide%20hydrolysis;note=GO_component:%20cytoplasm%20%5BGO%20ID%200005737%5D%3B%0AGO_process:%20nucleobase%2C%20nucleoside%20and%20nucleotide%20interconversion%20%5BGO%20ID%200015949%5D;transl_table=11;product=deoxyguanosine%20triphosphate%20triphosphohydrolase;…
NC_000913_2	RefSeq	mat_peptide	179240	180751	.	+	.	ID=dgt:unknown_transcript_2;Parent=dgt;locus_tag=b0160;product=deoxyguanosine%20triphosphate%20triphosphohydrolase;experiment=N-terminus%20verified%20by%20Edman%20degradation:%20PMID%202826481%2C2833745
NC_000913_2	RefSeq	gene	180884	182308	.	+	.	ID=degP;locus_tag=b0161;note=synonyms:%20ECK0160%2C%20ptd%2C%20htrA%2C%20JW0157;db_xref=ECOCYC:EG10463;db_xref=EcoGene:EG10463;db_xref=GeneID:947139
NC_000913_2	RefSeq	CDS	180884	182305	.	+	0	ID=degP:unknown_transcript_1;Parent=degP;locus_tag=b0161;EC_number=3.4.21.-;function=enzyme%3B%20Degradation%20of%20proteins%2C%20peptides%2C%20glycopeptides;note=periplasmic%20serine%20protease%20Do%3B%20heat%20shock%20protein%20HtrA%3B%0AGO_component:%20periplasmic%20space%20%5BGO%20ID%200042597%5D%3B%0AGO_process:%20response%20to%20temperature%20stimulus%20%5BGO%20ID%200009266%5D;transl_table=…
NC_000913_2	RefSeq	start_codon	180884	180886	.	+	0	ID=degP:unknown_transcript_1;Parent=degP;locus_tag=b0161;EC_number=3.4.21.-;function=enzyme%3B%20Degradation%20of%20proteins%2C%20peptides%2C%20glycopeptides;note=periplasmic%20serine%20protease%20Do%3B%20heat%20shock%20protein%20HtrA%3B%0AGO_component:%20periplasmic%20space%20%5BGO%20ID%200042597%5D%3B%0AGO_process:%20response%20to%20temperature%20stimulus%20%5BGO%20ID%200009266%5D;transl_table=…
NC_000913_2	RefSeq	stop_codon	182306	182308	.	+	0	ID=degP:unknown_transcript_1;Parent=degP;locus_tag=b0161;EC_number=3.4.21.-;function=enzyme%3B%20Degradation%20of%20proteins%2C%20peptides%2C%20glycopeptides;note=periplasmic%20serine%20protease%20Do%3B%20heat%20shock%20protein%20HtrA%3B%0AGO_component:%20periplasmic%20space%20%5BGO%20ID%200042597%5D%3B%0AGO_process:%20response%20to%20temperature%20stimulus%20%5BGO%20ID%200009266%5D;transl_table=…
NC_000913_2	RefSeq	mat_peptide	180962	182305	.	+	.	ID=degP:unknown_transcript_2;Parent=degP;locus_tag=b0161;product=serine%20endoprotease%20%28protease%20Do%29%2C%20membrane-associated;experiment=N-terminus%20verified%20by%20Edman%20degradation:%20PMID%202180903%2C9600841
NC_000913_2	RefSeq	gene	182463	183620	.	+	.	ID=cdaR;locus_tag=b0162;note=synonyms:%20ECK0161%2C%20yaeG%2C%20sdaR%2C%20JW5013;db_xref=ECOCYC:EG12335;db_xref=EcoGene:EG12335;db_xref=GeneID:944860
NC_000913_2	RefSeq	CDS	182463	183617	.	+	0	ID=cdaR:unknown_transcript_1;Parent=cdaR;locus_tag=b0162;transl_table=11;product=DNA-binding%20transcriptional%20activator;protein_id=NP_414704.4;db_xref=ASAP:ABE-0000554;db_xref=UniProtKB%2FSwiss-Prot:P37047;db_xref=GI:90111093;db_xref=ECOCYC:EG12335;db_xref=EcoGene:EG12335;db_xref=GeneID:944860;exon_number=1
NC_000913_2	RefSeq	start_codon	182463	182465	.	+	0	ID=cdaR:unknown_transcript_1;Parent=cdaR;locus_tag=b0162;transl_table=11;product=DNA-binding%20transcriptional%20activator;protein_id=NP_414704.4;db_xref=ASAP:ABE-0000554;db_xref=UniProtKB%2FSwiss-Prot:P37047;db_xref=GI:90111093;db_xref=ECOCYC:EG12335;db_xref=EcoGene:EG12335;db_xref=GeneID:944860;exon_number=1
NC_000913_2	RefSeq	stop_codon	183618	183620	.	+	0	ID=cdaR:unknown_transcript_1;Parent=cdaR;locus_tag=b0162;transl_table=11;product=DNA-binding%20transcriptional%20activator;protein_id=NP_414704.4;db_xref=ASAP:ABE-0000554;db_xref=UniProtKB%2FSwiss-Prot:P37047;db_xref=GI:90111093;db_xref=ECOCYC:EG12335;db_xref=EcoGene:EG12335;db_xref=GeneID:944860;exon_number=1
NC_000913_2	RefSeq	gene	183709	184095	.	-	.	ID=yaeH;locus_tag=b0163;note=synonyms:%20ECK0162%2C%20JW0159;db_xref=ECOCYC:EG12336;db_xref=EcoGene:EG12336;db_xref=GeneID:947044
NC_000913_2	RefSeq	CDS	183712	184095	.	-	0	ID=yaeH:unknown_transcript_1;Parent=yaeH;locus_tag=b0163;function=putative%20structure%3B%20Not%20classified;note=putative%20structural%20protein;transl_table=11;product=conserved%20protein;protein_id=NP_414705.1;db_xref=ASAP:ABE-0000556;db_xref=UniProtKB%2FSwiss-Prot:P62768;db_xref=GI:16128156;db_xref=ECOCYC:EG12336;db_xref=EcoGene:EG12336;db_xref=GeneID:947044;exon_number=1
NC_000913_2	RefSeq	start_codon	184093	184095	.	-	0	ID=yaeH:unknown_transcript_1;Parent=yaeH;locus_tag=b0163;function=putative%20structure%3B%20Not%20classified;note=putative%20structural%20protein;transl_table=11;product=conserved%20protein;protein_id=NP_414705.1;db_xref=ASAP:ABE-0000556;db_xref=UniProtKB%2FSwiss-Prot:P62768;db_xref=GI:16128156;db_xref=ECOCYC:EG12336;db_xref=EcoGene:EG12336;db_xref=GeneID:947044;exon_number=1
NC_000913_2	RefSeq	stop_codon	183709	183711	.	-	0	ID=yaeH:unknown_transcript_1;Parent=yaeH;locus_tag=b0163;function=putative%20structure%3B%20Not%20classified;note=putative%20structural%20protein;transl_table=11;product=conserved%20protein;protein_id=NP_414705.1;db_xref=ASAP:ABE-0000556;db_xref=UniProtKB%2FSwiss-Prot:P62768;db_xref=GI:16128156;db_xref=ECOCYC:EG12336;db_xref=EcoGene:EG12336;db_xref=GeneID:947044;exon_number=1
NC_000913_2	RefSeq	gene	184257	185069	.	-	.	ID=yaeI;locus_tag=b0164;note=synonyms:%20ECK0163%2C%20JW5014;db_xref=ECOCYC:EG12337;db_xref=EcoGene:EG12337;db_xref=GeneID:945002
NC_000913_2	RefSeq	CDS	184260	185069	.	-	0	ID=yaeI:unknown_transcript_1;Parent=yaeI;locus_tag=b0164;transl_table=11;product=predicted%20phosphatase;protein_id=NP_414706.2;db_xref=ASAP:ABE-0000559;db_xref=UniProtKB%2FSwiss-Prot:P37049;db_xref=GI:90111094;db_xref=ECOCYC:EG12337;db_xref=EcoGene:EG12337;db_xref=GeneID:945002;exon_number=1
NC_000913_2	RefSeq	start_codon	185067	185069	.	-	0	ID=yaeI:unknown_transcript_1;Parent=yaeI;locus_tag=b0164;transl_table=11;product=predicted%20phosphatase;protein_id=NP_414706.2;db_xref=ASAP:ABE-0000559;db_xref=UniProtKB%2FSwiss-Prot:P37049;db_xref=GI:90111094;db_xref=ECOCYC:EG12337;db_xref=EcoGene:EG12337;db_xref=GeneID:945002;exon_number=1
NC_000913_2	RefSeq	stop_codon	184257	184259	.	-	0	ID=yaeI:unknown_transcript_1;Parent=yaeI;locus_tag=b0164;transl_table=11;product=predicted%20phosphatase;protein_id=NP_414706.2;db_xref=ASAP:ABE-0000559;db_xref=UniProtKB%2FSwiss-Prot:P37049;db_xref=GI:90111094;db_xref=ECOCYC:EG12337;db_xref=EcoGene:EG12337;db_xref=GeneID:945002;exon_number=1
NC_000913_2	RefSeq	gene	185123	185947	.	-	.	ID=dapD;locus_tag=b0166;note=synonyms:%20ECK0164%2C%20JW0161%2C%20ssa;db_xref=ECOCYC:EG10207;db_xref=EcoGene:EG10207;db_xref=GeneID:944862
NC_000913_2	RefSeq	CDS	185126	185947	.	-	0	ID=dapD:unknown_transcript_1;Parent=dapD;locus_tag=b0166;EC_number=2.3.1.117;function=enzyme%3B%20Amino%20acid%20biosynthesis:%20Lysine;note=GO_component:%20cytoplasm%20%5BGO%20ID%200005737%5D%3B%0AGO_process:%20lysine%20biosynthetic%20process%20via%20diaminopimelate%20%5BGO%20ID%200009089%5D;experiment=N-terminus%20verified%20by%20Edman%20degradation:%20PMID%208740179%2C9298646;transl_table=11;p…
NC_000913_2	RefSeq	start_codon	185945	185947	.	-	0	ID=dapD:unknown_transcript_1;Parent=dapD;locus_tag=b0166;EC_number=2.3.1.117;function=enzyme%3B%20Amino%20acid%20biosynthesis:%20Lysine;note=GO_component:%20cytoplasm%20%5BGO%20ID%200005737%5D%3B%0AGO_process:%20lysine%20biosynthetic%20process%20via%20diaminopimelate%20%5BGO%20ID%200009089%5D;experiment=N-terminus%20verified%20by%20Edman%20degradation:%20PMID%208740179%2C9298646;transl_table=11;p…
NC_000913_2	RefSeq	stop_codon	185123	185125	.	-	0	ID=dapD:unknown_transcript_1;Parent=dapD;locus_tag=b0166;EC_number=2.3.1.117;function=enzyme%3B%20Amino%20acid%20biosynthesis:%20Lysine;note=GO_component:%20cytoplasm%20%5BGO%20ID%200005737%5D%3B%0AGO_process:%20lysine%20biosynthetic%20process%20via%20diaminopimelate%20%5BGO%20ID%200009089%5D;experiment=N-terminus%20verified%20by%20Edman%20degradation:%20PMID%208740179%2C9298646;transl_table=11;p…
NC_000913_2	RefSeq	gene	185978	188650	.	-	.	ID=glnD;locus_tag=b0167;note=synonyms:%20ECK0165%2C%20JW0162;db_xref=ECOCYC:EG11411;db_xref=EcoGene:EG11411;db_xref=GeneID:944863
NC_000913_2	RefSeq	CDS	185981	188650	.	-	0	ID=glnD:unknown_transcript_1;Parent=glnD;locus_tag=b0167;EC_number=2.7.7.59;function=enzyme%3B%20Amino%20acid%20biosynthesis:%20Glutamine;note=protein%20PII%3B%20uridylyltransferase%20acts%20on%20regulator%20of%20glnA%3B%0AGO_component:%20cytoplasm%20%5BGO%20ID%200005737%5D%3B%0AGO_process:%20nitrogen%20compound%20metabolic%20process%20%5BGO%20ID%200006807%5D%3B%0AGO_process:%20glutamine%20biosyn…
NC_000913_2	RefSeq	start_codon	188648	188650	.	-	0	ID=glnD:unknown_transcript_1;Parent=glnD;locus_tag=b0167;EC_number=2.7.7.59;function=enzyme%3B%20Amino%20acid%20biosynthesis:%20Glutamine;note=protein%20PII%3B%20uridylyltransferase%20acts%20on%20regulator%20of%20glnA%3B%0AGO_component:%20cytoplasm%20%5BGO%20ID%200005737%5D%3B%0AGO_process:%20nitrogen%20compound%20metabolic%20process%20%5BGO%20ID%200006807%5D%3B%0AGO_process:%20glutamine%20biosyn…
NC_000913_2	RefSeq	stop_codon	185978	185980	.	-	0	ID=glnD:unknown_transcript_1;Parent=glnD;locus_tag=b0167;EC_number=2.7.7.59;function=enzyme%3B%20Amino%20acid%20biosynthesis:%20Glutamine;note=protein%20PII%3B%20uridylyltransferase%20acts%20on%20regulator%20of%20glnA%3B%0AGO_component:%20cytoplasm%20%5BGO%20ID%200005737%5D%3B%0AGO_process:%20nitrogen%20compound%20metabolic%20process%20%5BGO%20ID%200006807%5D%3B%0AGO_process:%20glutamine%20biosyn…
NC_000913_2	RefSeq	gene	188712	189506	.	-	.	ID=map;locus_tag=b0168;note=synonyms:%20ECK0166%2C%20JW0163%2C%20pepM;db_xref=ECOCYC:EG10570;db_xref=EcoGene:EG10570;db_xref=GeneID:947882
NC_000913_2	RefSeq	CDS	188715	189506	.	-	0	ID=map:unknown_transcript_1;Parent=map;locus_tag=b0168;EC_number=3.4.11.18;function=enzyme%3B%20Proteins%20-%20translation%20and%20modification;note=GO_process:%20protein%20folding%20%5BGO%20ID%200006457%5D;transl_table=11;product=methionine%20aminopeptidase;protein_id=NP_414710.1;db_xref=ASAP:ABE-0000571;db_xref=UniProtKB%2FSwiss-Prot:P0AE18;db_xref=GI:16128161;db_xref=ECOCYC:EG10570;db_xref=Eco…
NC_000913_2	RefSeq	start_codon	189504	189506	.	-	0	ID=map:unknown_transcript_1;Parent=map;locus_tag=b0168;EC_number=3.4.11.18;function=enzyme%3B%20Proteins%20-%20translation%20and%20modification;note=GO_process:%20protein%20folding%20%5BGO%20ID%200006457%5D;transl_table=11;product=methionine%20aminopeptidase;protein_id=NP_414710.1;db_xref=ASAP:ABE-0000571;db_xref=UniProtKB%2FSwiss-Prot:P0AE18;db_xref=GI:16128161;db_xref=ECOCYC:EG10570;db_xref=Eco…
NC_000913_2	RefSeq	stop_codon	188712	188714	.	-	0	ID=map:unknown_transcript_1;Parent=map;locus_tag=b0168;EC_number=3.4.11.18;function=enzyme%3B%20Proteins%20-%20translation%20and%20modification;note=GO_process:%20protein%20folding%20%5BGO%20ID%200006457%5D;transl_table=11;product=methionine%20aminopeptidase;protein_id=NP_414710.1;db_xref=ASAP:ABE-0000571;db_xref=UniProtKB%2FSwiss-Prot:P0AE18;db_xref=GI:16128161;db_xref=ECOCYC:EG10570;db_xref=Eco…
NC_000913_2	RefSeq	mat_peptide	188715	189503	.	-	.	ID=map:unknown_transcript_2;Parent=map;locus_tag=b0168;product=methionine%20aminopeptidase;experiment=N-terminus%20verified%20by%20Edman%20degradation:%20PMID%203027045
NC_000913_2	RefSeq	gene	189712	189847	.	+	.	ID=tff;locus_tag=b4414;note=synonyms:%20ECK0167%2C%20JWR0225%2C%20t44;db_xref=ECOCYC:G0-8895;db_xref=EcoGene:EG31135;db_xref=GeneID:2847773
NC_000913_2	RefSeq	exon	189712	189847	.	+	.	ID=tff:unknown_transcript_1;Parent=tff;gbkey=misc_RNA;locus_tag=b4414;product=misc_RNA;note=identified%20in%20a%20large%20scale%20screen%3B%20function%20unknown%3B%20Novel%20sRNA%2C%20function%20unknown;db_xref=ASAP:ABE-0047239;db_xref=ECOCYC:G0-8895;db_xref=EcoGene:EG31135;db_xref=GeneID:2847773;exon_number=1
NC_000913_2	RefSeq	gene	189874	190599	.	+	.	ID=rpsB;locus_tag=b0169;note=synonyms:%20ECK0168%2C%20JW0164;db_xref=ECOCYC:EG10901;db_xref=EcoGene:EG10901;db_xref=GeneID:947874
NC_000913_2	RefSeq	CDS	189874	190596	.	+	0	ID=rpsB:unknown_transcript_1;Parent=rpsB;locus_tag=b0169;function=structural%20component%3B%20Ribosomal%20proteins%20-%20synthesis%2C%20modification;note=GO_component:%20cytosolic%20ribosome%20%28sensu%20Bacteria%29%20%5BGO%20ID%200009281%5D%3B%0AGO_component:%20cytoplasm%20%5BGO%20ID%200005737%5D%3B%0AGO_function:%20structural%20constituent%20of%20ribosome%20%5BGO%20ID%200003735%5D%3B%0AGO_proce…
NC_000913_2	RefSeq	start_codon	189874	189876	.	+	0	ID=rpsB:unknown_transcript_1;Parent=rpsB;locus_tag=b0169;function=structural%20component%3B%20Ribosomal%20proteins%20-%20synthesis%2C%20modification;note=GO_component:%20cytosolic%20ribosome%20%28sensu%20Bacteria%29%20%5BGO%20ID%200009281%5D%3B%0AGO_component:%20cytoplasm%20%5BGO%20ID%200005737%5D%3B%0AGO_function:%20structural%20constituent%20of%20ribosome%20%5BGO%20ID%200003735%5D%3B%0AGO_proce…
NC_000913_2	RefSeq	stop_codon	190597	190599	.	+	0	ID=rpsB:unknown_transcript_1;Parent=rpsB;locus_tag=b0169;function=structural%20component%3B%20Ribosomal%20proteins%20-%20synthesis%2C%20modification;note=GO_component:%20cytosolic%20ribosome%20%28sensu%20Bacteria%29%20%5BGO%20ID%200009281%5D%3B%0AGO_component:%20cytoplasm%20%5BGO%20ID%200005737%5D%3B%0AGO_function:%20structural%20constituent%20of%20ribosome%20%5BGO%20ID%200003735%5D%3B%0AGO_proce…
NC_000913_2	RefSeq	mat_peptide	189877	190596	.	+	.	ID=rpsB:unknown_transcript_2;Parent=rpsB;locus_tag=b0169;product=30S%20ribosomal%20subunit%20protein%20S2;experiment=N-terminus%20verified%20by%20Edman%20degradation:%20PMID%201575737%2C7023985%2C9298646%2C10739205
NC_000913_2	RefSeq	gene	190857	191708	.	+	.	ID=tsf;locus_tag=b0170;note=synonyms:%20ECK0169%2C%20JW0165;db_xref=ECOCYC:EG11033;db_xref=EcoGene:EG11033;db_xref=GeneID:944866
NC_000913_2	RefSeq	CDS	190857	191705	.	+	0	ID=tsf:unknown_transcript_1;Parent=tsf;locus_tag=b0170;function=factor%3B%20Proteins%20-%20translation%20and%20modification;note=GO_component:%20cytoplasm%20%5BGO%20ID%200005737%5D%3B%0AGO_process:%20translation%20%5BGO%20ID%200006412%5D;transl_table=11;product=protein%20chain%20elongation%20factor%20EF-Ts;protein_id=NP_414712.1;db_xref=ASAP:ABE-0000579;db_xref=UniProtKB%2FSwiss-Prot:P0A6P1;db_xr…
NC_000913_2	RefSeq	start_codon	190857	190859	.	+	0	ID=tsf:unknown_transcript_1;Parent=tsf;locus_tag=b0170;function=factor%3B%20Proteins%20-%20translation%20and%20modification;note=GO_component:%20cytoplasm%20%5BGO%20ID%200005737%5D%3B%0AGO_process:%20translation%20%5BGO%20ID%200006412%5D;transl_table=11;product=protein%20chain%20elongation%20factor%20EF-Ts;protein_id=NP_414712.1;db_xref=ASAP:ABE-0000579;db_xref=UniProtKB%2FSwiss-Prot:P0A6P1;db_xr…
NC_000913_2	RefSeq	stop_codon	191706	191708	.	+	0	ID=tsf:unknown_transcript_1;Parent=tsf;locus_tag=b0170;function=factor%3B%20Proteins%20-%20translation%20and%20modification;note=GO_component:%20cytoplasm%20%5BGO%20ID%200005737%5D%3B%0AGO_process:%20translation%20%5BGO%20ID%200006412%5D;transl_table=11;product=protein%20chain%20elongation%20factor%20EF-Ts;protein_id=NP_414712.1;db_xref=ASAP:ABE-0000579;db_xref=UniProtKB%2FSwiss-Prot:P0A6P1;db_xr…
NC_000913_2	RefSeq	mat_peptide	190860	191705	.	+	.	ID=tsf:unknown_transcript_2;Parent=tsf;locus_tag=b0170;product=protein%20chain%20elongation%20factor%20EF-Ts;experiment=N-terminus%20verified%20by%20Edman%20degradation:%20PMID%208740179%2C9298646%2C9600841%2C9740056
NC_000913_2	RefSeq	gene	191855	192580	.	+	.	ID=pyrH;locus_tag=b0171;note=synonyms:%20ECK0170%2C%20umk%2C%20smbA%2C%20JW0166;db_xref=ECOCYC:EG11539;db_xref=EcoGene:EG11539;db_xref=GeneID:944989
NC_000913_2	RefSeq	CDS	191855	192577	.	+	0	ID=pyrH:unknown_transcript_1;Parent=pyrH;locus_tag=b0171;EC_number=2.7.4.-;function=enzyme%3B%20Central%20intermediary%20metabolism:%20Nucleotide%20interconversions;note=GO_component:%20cytoplasm%20%5BGO%20ID%200005737%5D%3B%0AGO_process:%20nucleobase%2C%20nucleoside%20and%20nucleotide%20interconversion%20%5BGO%20ID%200015949%5D;transl_table=11;product=uridylate%20kinase;protein_id=NP_414713.1;db…
NC_000913_2	RefSeq	start_codon	191855	191857	.	+	0	ID=pyrH:unknown_transcript_1;Parent=pyrH;locus_tag=b0171;EC_number=2.7.4.-;function=enzyme%3B%20Central%20intermediary%20metabolism:%20Nucleotide%20interconversions;note=GO_component:%20cytoplasm%20%5BGO%20ID%200005737%5D%3B%0AGO_process:%20nucleobase%2C%20nucleoside%20and%20nucleotide%20interconversion%20%5BGO%20ID%200015949%5D;transl_table=11;product=uridylate%20kinase;protein_id=NP_414713.1;db…
NC_000913_2	RefSeq	stop_codon	192578	192580	.	+	0	ID=pyrH:unknown_transcript_1;Parent=pyrH;locus_tag=b0171;EC_number=2.7.4.-;function=enzyme%3B%20Central%20intermediary%20metabolism:%20Nucleotide%20interconversions;note=GO_component:%20cytoplasm%20%5BGO%20ID%200005737%5D%3B%0AGO_process:%20nucleobase%2C%20nucleoside%20and%20nucleotide%20interconversion%20%5BGO%20ID%200015949%5D;transl_table=11;product=uridylate%20kinase;protein_id=NP_414713.1;db…
NC_000913_2	RefSeq	mat_peptide	191858	192577	.	+	.	ID=pyrH:unknown_transcript_2;Parent=pyrH;locus_tag=b0171;product=uridylate%20kinase;experiment=N-terminus%20verified%20by%20Edman%20degradation:%20PMID%207711027
NC_000913_2	RefSeq	gene	192872	193429	.	+	.	ID=frr;locus_tag=b0172;note=synonyms:%20ECK0171%2C%20rrf%2C%20JW0167;db_xref=ECOCYC:EG10335;db_xref=EcoGene:EG10335;db_xref=GeneID:946122
NC_000913_2	RefSeq	CDS	192872	193426	.	+	0	ID=frr:unknown_transcript_1;Parent=frr;locus_tag=b0172;function=factor%3B%20Proteins%20-%20translation%20and%20modification;note=ribosome%20releasing%20factor%3B%0AGO_component:%20cytoplasm%20%5BGO%20ID%200005737%5D%3B%0AGO_process:%20translation%20%5BGO%20ID%200006412%5D%3B%0AGO_process:%20translational%20attenuation%20%5BGO%20ID%200009386%5D;experiment=N-terminus%20verified%20by%20Edman%20degra…
NC_000913_2	RefSeq	start_codon	192872	192874	.	+	0	ID=frr:unknown_transcript_1;Parent=frr;locus_tag=b0172;function=factor%3B%20Proteins%20-%20translation%20and%20modification;note=ribosome%20releasing%20factor%3B%0AGO_component:%20cytoplasm%20%5BGO%20ID%200005737%5D%3B%0AGO_process:%20translation%20%5BGO%20ID%200006412%5D%3B%0AGO_process:%20translational%20attenuation%20%5BGO%20ID%200009386%5D;experiment=N-terminus%20verified%20by%20Edman%20degra…
NC_000913_2	RefSeq	stop_codon	193427	193429	.	+	0	ID=frr:unknown_transcript_1;Parent=frr;locus_tag=b0172;function=factor%3B%20Proteins%20-%20translation%20and%20modification;note=ribosome%20releasing%20factor%3B%0AGO_component:%20cytoplasm%20%5BGO%20ID%200005737%5D%3B%0AGO_process:%20translation%20%5BGO%20ID%200006412%5D%3B%0AGO_process:%20translational%20attenuation%20%5BGO%20ID%200009386%5D;experiment=N-terminus%20verified%20by%20Edman%20degra…
NC_000913_2	RefSeq	gene	193521	194717	.	+	.	ID=dxr;locus_tag=b0173;note=synonyms:%20ECK0172%2C%20yaeM%2C%20JW0168%2C%20ispC;db_xref=ECOCYC:EG12715;db_xref=EcoGene:EG12715;db_xref=GeneID:945019
NC_000913_2	RefSeq	CDS	193521	194714	.	+	0	ID=dxr:unknown_transcript_1;Parent=dxr;locus_tag=b0173;EC_number=1.1.1.267;function=putative%20transport%3B%20Not%20classified;transl_table=11;product=1-deoxy-D-xylulose%205-phosphate%20reductoisomerase;protein_id=NP_414715.1;db_xref=ASAP:ABE-0000592;db_xref=UniProtKB%2FSwiss-Prot:P45568;db_xref=GI:16128166;db_xref=ECOCYC:EG12715;db_xref=EcoGene:EG12715;db_xref=GeneID:945019;exon_number=1
NC_000913_2	RefSeq	start_codon	193521	193523	.	+	0	ID=dxr:unknown_transcript_1;Parent=dxr;locus_tag=b0173;EC_number=1.1.1.267;function=putative%20transport%3B%20Not%20classified;transl_table=11;product=1-deoxy-D-xylulose%205-phosphate%20reductoisomerase;protein_id=NP_414715.1;db_xref=ASAP:ABE-0000592;db_xref=UniProtKB%2FSwiss-Prot:P45568;db_xref=GI:16128166;db_xref=ECOCYC:EG12715;db_xref=EcoGene:EG12715;db_xref=GeneID:945019;exon_number=1
NC_000913_2	RefSeq	stop_codon	194715	194717	.	+	0	ID=dxr:unknown_transcript_1;Parent=dxr;locus_tag=b0173;EC_number=1.1.1.267;function=putative%20transport%3B%20Not%20classified;transl_table=11;product=1-deoxy-D-xylulose%205-phosphate%20reductoisomerase;protein_id=NP_414715.1;db_xref=ASAP:ABE-0000592;db_xref=UniProtKB%2FSwiss-Prot:P45568;db_xref=GI:16128166;db_xref=ECOCYC:EG12715;db_xref=EcoGene:EG12715;db_xref=GeneID:945019;exon_number=1
NC_000913_2	RefSeq	gene	194903	195664	.	+	.	ID=ispU;locus_tag=b0174;note=synonyms:%20ECK0173%2C%20JW0169%2C%20uppS%2C%20yaeS%2C%20rth;db_xref=ECOCYC:G6092;db_xref=EcoGene:EG13329;db_xref=GeneID:944874
NC_000913_2	RefSeq	CDS	194903	195661	.	+	0	ID=ispU:unknown_transcript_1;Parent=ispU;locus_tag=b0174;EC_number=2.5.1.31;note=undecaprenyl%20pyrophosphate%20synthetase%20%28di-trans%2Cpoly-cis-decaprenylcistransferase%29%3B%0AGO_component:%20cytoplasm%20%5BGO%20ID%200005737%5D%3B%0AGO_function:%20cell%20surface%20antigen%20activity%2C%20host-interacting%20%5BGO%20ID%200042280%5D;experiment=N-terminus%20verified%20by%20Edman%20degradation:%2…
NC_000913_2	RefSeq	start_codon	194903	194905	.	+	0	ID=ispU:unknown_transcript_1;Parent=ispU;locus_tag=b0174;EC_number=2.5.1.31;note=undecaprenyl%20pyrophosphate%20synthetase%20%28di-trans%2Cpoly-cis-decaprenylcistransferase%29%3B%0AGO_component:%20cytoplasm%20%5BGO%20ID%200005737%5D%3B%0AGO_function:%20cell%20surface%20antigen%20activity%2C%20host-interacting%20%5BGO%20ID%200042280%5D;experiment=N-terminus%20verified%20by%20Edman%20degradation:%2…
NC_000913_2	RefSeq	stop_codon	195662	195664	.	+	0	ID=ispU:unknown_transcript_1;Parent=ispU;locus_tag=b0174;EC_number=2.5.1.31;note=undecaprenyl%20pyrophosphate%20synthetase%20%28di-trans%2Cpoly-cis-decaprenylcistransferase%29%3B%0AGO_component:%20cytoplasm%20%5BGO%20ID%200005737%5D%3B%0AGO_function:%20cell%20surface%20antigen%20activity%2C%20host-interacting%20%5BGO%20ID%200042280%5D;experiment=N-terminus%20verified%20by%20Edman%20degradation:%2…
NC_000913_2	RefSeq	gene	195677	196534	.	+	.	ID=cdsA;locus_tag=b0175;note=synonyms:%20ECK0174%2C%20JW5810;db_xref=ECOCYC:EG10139;db_xref=EcoGene:EG10139;db_xref=GeneID:944876
NC_000913_2	RefSeq	CDS	195677	196531	.	+	0	ID=cdsA:unknown_transcript_1;Parent=cdsA;locus_tag=b0175;EC_number=2.7.7.41;function=enzyme%3B%20Fatty%20acid%20and%20phosphatidic%20acid%20biosynthesis;note=CDP-diglyceride%20synthetase%3B%0AGO_component:%20peptidoglycan-based%20cell%20wall%20%5BGO%20ID%200009274%5D%3B%0AGO_component:%20organelle%20inner%20membrane%20%5BGO%20ID%200019866%5D%3B%0AGO_process:%20phospholipid%20biosynthetic%20proces…
NC_000913_2	RefSeq	start_codon	195677	195679	.	+	0	ID=cdsA:unknown_transcript_1;Parent=cdsA;locus_tag=b0175;EC_number=2.7.7.41;function=enzyme%3B%20Fatty%20acid%20and%20phosphatidic%20acid%20biosynthesis;note=CDP-diglyceride%20synthetase%3B%0AGO_component:%20peptidoglycan-based%20cell%20wall%20%5BGO%20ID%200009274%5D%3B%0AGO_component:%20organelle%20inner%20membrane%20%5BGO%20ID%200019866%5D%3B%0AGO_process:%20phospholipid%20biosynthetic%20proces…
NC_000913_2	RefSeq	stop_codon	196532	196534	.	+	0	ID=cdsA:unknown_transcript_1;Parent=cdsA;locus_tag=b0175;EC_number=2.7.7.41;function=enzyme%3B%20Fatty%20acid%20and%20phosphatidic%20acid%20biosynthesis;note=CDP-diglyceride%20synthetase%3B%0AGO_component:%20peptidoglycan-based%20cell%20wall%20%5BGO%20ID%200009274%5D%3B%0AGO_component:%20organelle%20inner%20membrane%20%5BGO%20ID%200019866%5D%3B%0AGO_process:%20phospholipid%20biosynthetic%20proces…
NC_000913_2	RefSeq	gene	196546	197898	.	+	.	ID=rseP;locus_tag=b0176;note=synonyms:%20ECK0175%2C%20yaeL%2C%20JW0171%2C%20ecfE;db_xref=ECOCYC:EG12436;db_xref=EcoGene:EG12436;db_xref=GeneID:944871
NC_000913_2	RefSeq	CDS	196546	197895	.	+	0	ID=rseP:unknown_transcript_1;Parent=rseP;locus_tag=b0176;EC_number=3.4.24.-;transl_table=11;product=zinc%20metallopeptidase;protein_id=NP_414718.1;db_xref=ASAP:ABE-0000603;db_xref=UniProtKB%2FSwiss-Prot:P0AEH1;db_xref=GI:16128169;db_xref=ECOCYC:EG12436;db_xref=EcoGene:EG12436;db_xref=GeneID:944871;exon_number=1
NC_000913_2	RefSeq	start_codon	196546	196548	.	+	0	ID=rseP:unknown_transcript_1;Parent=rseP;locus_tag=b0176;EC_number=3.4.24.-;transl_table=11;product=zinc%20metallopeptidase;protein_id=NP_414718.1;db_xref=ASAP:ABE-0000603;db_xref=UniProtKB%2FSwiss-Prot:P0AEH1;db_xref=GI:16128169;db_xref=ECOCYC:EG12436;db_xref=EcoGene:EG12436;db_xref=GeneID:944871;exon_number=1
NC_000913_2	RefSeq	stop_codon	197896	197898	.	+	0	ID=rseP:unknown_transcript_1;Parent=rseP;locus_tag=b0176;EC_number=3.4.24.-;transl_table=11;product=zinc%20metallopeptidase;protein_id=NP_414718.1;db_xref=ASAP:ABE-0000603;db_xref=UniProtKB%2FSwiss-Prot:P0AEH1;db_xref=GI:16128169;db_xref=ECOCYC:EG12436;db_xref=EcoGene:EG12436;db_xref=GeneID:944871;exon_number=1
NC_000913_2	RefSeq	gene	197928	200360	.	+	.	ID=bamA;locus_tag=b0177;note=synonyms:%20ECK0176%2C%20omp85%2C%20yzzN%2C%20yaeT%2C%20ecfK%2C%20JW0172%2C%20yzzY;db_xref=ECOCYC:G6093;db_xref=EcoGene:EG12676;db_xref=GeneID:944870
NC_000913_2	RefSeq	CDS	197928	200357	.	+	0	ID=bamA:unknown_transcript_1;Parent=bamA;locus_tag=b0177;note=putative%20outer%20membrane%20antigen%3B%0AGO_component:%20peptidoglycan-based%20cell%20wall%20%5BGO%20ID%200009274%5D%3B%0AGO_component:%20cell%20outer%20membrane%20%5BGO%20ID%200009279%5D;transl_table=11;product=conserved%20protein;protein_id=NP_414719.1;db_xref=ASAP:ABE-0000605;db_xref=UniProtKB%2FSwiss-Prot:P0A940;db_xref=GI:161281…
NC_000913_2	RefSeq	start_codon	197928	197930	.	+	0	ID=bamA:unknown_transcript_1;Parent=bamA;locus_tag=b0177;note=putative%20outer%20membrane%20antigen%3B%0AGO_component:%20peptidoglycan-based%20cell%20wall%20%5BGO%20ID%200009274%5D%3B%0AGO_component:%20cell%20outer%20membrane%20%5BGO%20ID%200009279%5D;transl_table=11;product=conserved%20protein;protein_id=NP_414719.1;db_xref=ASAP:ABE-0000605;db_xref=UniProtKB%2FSwiss-Prot:P0A940;db_xref=GI:161281…
NC_000913_2	RefSeq	stop_codon	200358	200360	.	+	0	ID=bamA:unknown_transcript_1;Parent=bamA;locus_tag=b0177;note=putative%20outer%20membrane%20antigen%3B%0AGO_component:%20peptidoglycan-based%20cell%20wall%20%5BGO%20ID%200009274%5D%3B%0AGO_component:%20cell%20outer%20membrane%20%5BGO%20ID%200009279%5D;transl_table=11;product=conserved%20protein;protein_id=NP_414719.1;db_xref=ASAP:ABE-0000605;db_xref=UniProtKB%2FSwiss-Prot:P0A940;db_xref=GI:161281…
NC_000913_2	RefSeq	mat_peptide	197988	200357	.	+	.	ID=bamA:unknown_transcript_2;Parent=bamA;locus_tag=b0177;product=conserved%20protein;experiment=N-terminus%20verified%20by%20Edman%20degradation:%20PMID%209298646
NC_000913_2	RefSeq	gene	200482	200967	.	+	.	ID=skp;locus_tag=b0178;note=synonyms:%20ECK0177%2C%20JW0173%2C%20ompH%2C%20hlpA;db_xref=ECOCYC:EG10455;db_xref=EcoGene:EG10455;db_xref=GeneID:944861
NC_000913_2	RefSeq	CDS	200482	200964	.	+	0	ID=skp:unknown_transcript_1;Parent=skp;locus_tag=b0178;function=factor%3B%20Basic%20proteins%20-%20synthesis%2C%20modification;note=periplasmic%20molecular%20chaperone%20for%20outer%20membrane%20proteins%3B%0AGO_component:%20peptidoglycan-based%20cell%20wall%20%5BGO%20ID%200009274%5D%3B%0AGO_component:%20periplasmic%20space%20%5BGO%20ID%200042597%5D%3B%0AGO_process:%20protein%20folding%20%5BGO%20…
NC_000913_2	RefSeq	start_codon	200482	200484	.	+	0	ID=skp:unknown_transcript_1;Parent=skp;locus_tag=b0178;function=factor%3B%20Basic%20proteins%20-%20synthesis%2C%20modification;note=periplasmic%20molecular%20chaperone%20for%20outer%20membrane%20proteins%3B%0AGO_component:%20peptidoglycan-based%20cell%20wall%20%5BGO%20ID%200009274%5D%3B%0AGO_component:%20periplasmic%20space%20%5BGO%20ID%200042597%5D%3B%0AGO_process:%20protein%20folding%20%5BGO%20…
NC_000913_2	RefSeq	stop_codon	200965	200967	.	+	0	ID=skp:unknown_transcript_1;Parent=skp;locus_tag=b0178;function=factor%3B%20Basic%20proteins%20-%20synthesis%2C%20modification;note=periplasmic%20molecular%20chaperone%20for%20outer%20membrane%20proteins%3B%0AGO_component:%20peptidoglycan-based%20cell%20wall%20%5BGO%20ID%200009274%5D%3B%0AGO_component:%20periplasmic%20space%20%5BGO%20ID%200042597%5D%3B%0AGO_process:%20protein%20folding%20%5BGO%20…
NC_000913_2	RefSeq	mat_peptide	200542	200964	.	+	.	ID=skp:unknown_transcript_2;Parent=skp;locus_tag=b0178;product=periplasmic%20chaperone;experiment=N-terminus%20verified%20by%20Edman%20degradation:%20PMID%202167239%2C2843433%2C9298646
NC_000913_2	RefSeq	gene	200971	201996	.	+	.	ID=lpxD;locus_tag=b0179;note=synonyms:%20ECK0178%2C%20ssc%2C%20JW0174%2C%20firA%2C%20omsA;db_xref=ECOCYC:EG10316;db_xref=EcoGene:EG10316;db_xref=GeneID:944882
NC_000913_2	RefSeq	CDS	200971	201993	.	+	0	ID=lpxD:unknown_transcript_1;Parent=lpxD;locus_tag=b0179;EC_number=2.3.1.-;function=enzyme%3B%20Surface%20polysaccharides%20%26%20antigens;note=GO_function:%20cell%20surface%20antigen%20activity%2C%20host-interacting%20%5BGO%20ID%200042280%5D%3B%0AGO_process:%20lipid%20A%20biosynthetic%20process%20%5BGO%20ID%200009245%5D;transl_table=11;product=UDP-3-O-%283-hydroxymyristoyl%29-glucosamine%20N-acy…
NC_000913_2	RefSeq	start_codon	200971	200973	.	+	0	ID=lpxD:unknown_transcript_1;Parent=lpxD;locus_tag=b0179;EC_number=2.3.1.-;function=enzyme%3B%20Surface%20polysaccharides%20%26%20antigens;note=GO_function:%20cell%20surface%20antigen%20activity%2C%20host-interacting%20%5BGO%20ID%200042280%5D%3B%0AGO_process:%20lipid%20A%20biosynthetic%20process%20%5BGO%20ID%200009245%5D;transl_table=11;product=UDP-3-O-%283-hydroxymyristoyl%29-glucosamine%20N-acy…
NC_000913_2	RefSeq	stop_codon	201994	201996	.	+	0	ID=lpxD:unknown_transcript_1;Parent=lpxD;locus_tag=b0179;EC_number=2.3.1.-;function=enzyme%3B%20Surface%20polysaccharides%20%26%20antigens;note=GO_function:%20cell%20surface%20antigen%20activity%2C%20host-interacting%20%5BGO%20ID%200042280%5D%3B%0AGO_process:%20lipid%20A%20biosynthetic%20process%20%5BGO%20ID%200009245%5D;transl_table=11;product=UDP-3-O-%283-hydroxymyristoyl%29-glucosamine%20N-acy…
NC_000913_2	RefSeq	mat_peptide	200974	201993	.	+	.	ID=lpxD:unknown_transcript_2;Parent=lpxD;locus_tag=b0179;product=UDP-3-O-%283-hydroxymyristoyl%29-glucosamine%20N-acyltransferase;experiment=N-terminus%20verified%20by%20Edman%20degradation:%20PMID%202115869
NC_000913_2	RefSeq	gene	202101	202556	.	+	.	ID=fabZ;locus_tag=b0180;note=synonyms:%20ECK0179%2C%20yaeA%2C%20JW0175%2C%20sefA%2C%20sabA%2C%20sfhC;db_xref=ECOCYC:EG11284;db_xref=EcoGene:EG11284;db_xref=GeneID:944888
NC_000913_2	RefSeq	CDS	202101	202553	.	+	0	ID=fabZ:unknown_transcript_1;Parent=fabZ;locus_tag=b0180;EC_number=4.2.1.-;function=enzyme%3B%20Fatty%20acid%20and%20phosphatidic%20acid%20biosynthesis;note=GO_component:%20cytoplasm%20%5BGO%20ID%200005737%5D;experiment=N-terminus%20verified%20by%20Edman%20degradation:%20PMID%208354462;transl_table=11;product=%283R%29-hydroxymyristol%20acyl%20carrier%20protein%20dehydratase;protein_id=NP_414722.1…
NC_000913_2	RefSeq	start_codon	202101	202103	.	+	0	ID=fabZ:unknown_transcript_1;Parent=fabZ;locus_tag=b0180;EC_number=4.2.1.-;function=enzyme%3B%20Fatty%20acid%20and%20phosphatidic%20acid%20biosynthesis;note=GO_component:%20cytoplasm%20%5BGO%20ID%200005737%5D;experiment=N-terminus%20verified%20by%20Edman%20degradation:%20PMID%208354462;transl_table=11;product=%283R%29-hydroxymyristol%20acyl%20carrier%20protein%20dehydratase;protein_id=NP_414722.1…
NC_000913_2	RefSeq	stop_codon	202554	202556	.	+	0	ID=fabZ:unknown_transcript_1;Parent=fabZ;locus_tag=b0180;EC_number=4.2.1.-;function=enzyme%3B%20Fatty%20acid%20and%20phosphatidic%20acid%20biosynthesis;note=GO_component:%20cytoplasm%20%5BGO%20ID%200005737%5D;experiment=N-terminus%20verified%20by%20Edman%20degradation:%20PMID%208354462;transl_table=11;product=%283R%29-hydroxymyristol%20acyl%20carrier%20protein%20dehydratase;protein_id=NP_414722.1…
NC_000913_2	RefSeq	gene	202560	203348	.	+	.	ID=lpxA;locus_tag=b0181;note=synonyms:%20ECK0180%2C%20JW0176;db_xref=ECOCYC:EG10545;db_xref=EcoGene:EG10545;db_xref=GeneID:944849
NC_000913_2	RefSeq	CDS	202560	203345	.	+	0	ID=lpxA:unknown_transcript_1;Parent=lpxA;locus_tag=b0181;EC_number=2.3.1.129;function=enzyme%3B%20Surface%20polysaccharides%20%26%20antigens;note=UDP-N-acetylglucosamine%20acetyltransferase%3B%20lipid%20A%20biosynthesis%3B%0AGO_component:%20cytoplasm%20%5BGO%20ID%200005737%5D%3B%0AGO_function:%20cell%20surface%20antigen%20activity%2C%20host-interacting%20%5BGO%20ID%200042280%5D%3B%0AGO_process:%2…
NC_000913_2	RefSeq	start_codon	202560	202562	.	+	0	ID=lpxA:unknown_transcript_1;Parent=lpxA;locus_tag=b0181;EC_number=2.3.1.129;function=enzyme%3B%20Surface%20polysaccharides%20%26%20antigens;note=UDP-N-acetylglucosamine%20acetyltransferase%3B%20lipid%20A%20biosynthesis%3B%0AGO_component:%20cytoplasm%20%5BGO%20ID%200005737%5D%3B%0AGO_function:%20cell%20surface%20antigen%20activity%2C%20host-interacting%20%5BGO%20ID%200042280%5D%3B%0AGO_process:%2…
NC_000913_2	RefSeq	stop_codon	203346	203348	.	+	0	ID=lpxA:unknown_transcript_1;Parent=lpxA;locus_tag=b0181;EC_number=2.3.1.129;function=enzyme%3B%20Surface%20polysaccharides%20%26%20antigens;note=UDP-N-acetylglucosamine%20acetyltransferase%3B%20lipid%20A%20biosynthesis%3B%0AGO_component:%20cytoplasm%20%5BGO%20ID%200005737%5D%3B%0AGO_function:%20cell%20surface%20antigen%20activity%2C%20host-interacting%20%5BGO%20ID%200042280%5D%3B%0AGO_process:%2…
NC_000913_2	RefSeq	gene	203348	204496	.	+	.	ID=lpxB;locus_tag=b0182;note=synonyms:%20ECK0181%2C%20pgsB%2C%20JW0177;db_xref=ECOCYC:EG10546;db_xref=EcoGene:EG10546;db_xref=GeneID:944838
NC_000913_2	RefSeq	CDS	203348	204493	.	+	0	ID=lpxB:unknown_transcript_1;Parent=lpxB;locus_tag=b0182;EC_number=2.4.1.182;function=enzyme%3B%20Macromolecule%20metabolism:%20Lipopolysaccharide;note=tetraacyldisaccharide-1-P%3B%20lipid%20A%20biosynthesis%2C%20penultimate%20step%3B%0AGO_component:%20peptidoglycan-based%20cell%20wall%20%5BGO%20ID%200009274%5D%3B%0AGO_component:%20cytoplasm%20%5BGO%20ID%200005737%5D%3B%0AGO_function:%20cell%20su…
NC_000913_2	RefSeq	start_codon	203348	203350	.	+	0	ID=lpxB:unknown_transcript_1;Parent=lpxB;locus_tag=b0182;EC_number=2.4.1.182;function=enzyme%3B%20Macromolecule%20metabolism:%20Lipopolysaccharide;note=tetraacyldisaccharide-1-P%3B%20lipid%20A%20biosynthesis%2C%20penultimate%20step%3B%0AGO_component:%20peptidoglycan-based%20cell%20wall%20%5BGO%20ID%200009274%5D%3B%0AGO_component:%20cytoplasm%20%5BGO%20ID%200005737%5D%3B%0AGO_function:%20cell%20su…
NC_000913_2	RefSeq	stop_codon	204494	204496	.	+	0	ID=lpxB:unknown_transcript_1;Parent=lpxB;locus_tag=b0182;EC_number=2.4.1.182;function=enzyme%3B%20Macromolecule%20metabolism:%20Lipopolysaccharide;note=tetraacyldisaccharide-1-P%3B%20lipid%20A%20biosynthesis%2C%20penultimate%20step%3B%0AGO_component:%20peptidoglycan-based%20cell%20wall%20%5BGO%20ID%200009274%5D%3B%0AGO_component:%20cytoplasm%20%5BGO%20ID%200005737%5D%3B%0AGO_function:%20cell%20su…
NC_000913_2	RefSeq	gene	204493	205089	.	+	.	ID=rnhB;locus_tag=b0183;note=synonyms:%20ECK0182%2C%20JW0178;db_xref=ECOCYC:EG10861;db_xref=EcoGene:EG10861;db_xref=GeneID:944852
NC_000913_2	RefSeq	CDS	204493	205086	.	+	0	ID=rnhB:unknown_transcript_1;Parent=rnhB;locus_tag=b0183;EC_number=3.1.26.4;function=enzyme%3B%20Degradation%20of%20RNA;note=RNAse%20HII%2C%20degrades%20RNA%20of%20DNA-RNA%20hybrids%3B%0AGO_component:%20cytoplasm%20%5BGO%20ID%200005737%5D%3B%0AGO_process:%20RNA%20catabolic%20process%20%5BGO%20ID%200006401%5D;experiment=N-terminus%20verified%20by%20Edman%20degradation:%20PMID%202172991;transl_tabl…
NC_000913_2	RefSeq	start_codon	204493	204495	.	+	0	ID=rnhB:unknown_transcript_1;Parent=rnhB;locus_tag=b0183;EC_number=3.1.26.4;function=enzyme%3B%20Degradation%20of%20RNA;note=RNAse%20HII%2C%20degrades%20RNA%20of%20DNA-RNA%20hybrids%3B%0AGO_component:%20cytoplasm%20%5BGO%20ID%200005737%5D%3B%0AGO_process:%20RNA%20catabolic%20process%20%5BGO%20ID%200006401%5D;experiment=N-terminus%20verified%20by%20Edman%20degradation:%20PMID%202172991;transl_tabl…
NC_000913_2	RefSeq	stop_codon	205087	205089	.	+	0	ID=rnhB:unknown_transcript_1;Parent=rnhB;locus_tag=b0183;EC_number=3.1.26.4;function=enzyme%3B%20Degradation%20of%20RNA;note=RNAse%20HII%2C%20degrades%20RNA%20of%20DNA-RNA%20hybrids%3B%0AGO_component:%20cytoplasm%20%5BGO%20ID%200005737%5D%3B%0AGO_process:%20RNA%20catabolic%20process%20%5BGO%20ID%200006401%5D;experiment=N-terminus%20verified%20by%20Edman%20degradation:%20PMID%202172991;transl_tabl…
NC_000913_2	RefSeq	gene	205126	208608	.	+	.	ID=dnaE;locus_tag=b0184;note=synonyms:%20ECK0183%2C%20polC%2C%20sdgC%2C%20JW0179;db_xref=ECOCYC:EG10238;db_xref=EcoGene:EG10238;db_xref=GeneID:944877
NC_000913_2	RefSeq	CDS	205126	208605	.	+	0	ID=dnaE:unknown_transcript_1;Parent=dnaE;locus_tag=b0184;EC_number=2.7.7.7;function=enzyme%3B%20DNA%20-%20replication%2C%20repair%2C%20restriction%2Fmodification;note=DNA%20polymerase%20III%2C%20alpha%20subunit%3B%0AGO_component:%20cytoplasm%20%5BGO%20ID%200005737%5D%3B%0AGO_process:%20DNA-dependent%20DNA%20replication%20%5BGO%20ID%200006261%5D;transl_table=11;product=DNA%20polymerase%20III%20alp…
NC_000913_2	RefSeq	start_codon	205126	205128	.	+	0	ID=dnaE:unknown_transcript_1;Parent=dnaE;locus_tag=b0184;EC_number=2.7.7.7;function=enzyme%3B%20DNA%20-%20replication%2C%20repair%2C%20restriction%2Fmodification;note=DNA%20polymerase%20III%2C%20alpha%20subunit%3B%0AGO_component:%20cytoplasm%20%5BGO%20ID%200005737%5D%3B%0AGO_process:%20DNA-dependent%20DNA%20replication%20%5BGO%20ID%200006261%5D;transl_table=11;product=DNA%20polymerase%20III%20alp…
NC_000913_2	RefSeq	stop_codon	208606	208608	.	+	0	ID=dnaE:unknown_transcript_1;Parent=dnaE;locus_tag=b0184;EC_number=2.7.7.7;function=enzyme%3B%20DNA%20-%20replication%2C%20repair%2C%20restriction%2Fmodification;note=DNA%20polymerase%20III%2C%20alpha%20subunit%3B%0AGO_component:%20cytoplasm%20%5BGO%20ID%200005737%5D%3B%0AGO_process:%20DNA-dependent%20DNA%20replication%20%5BGO%20ID%200006261%5D;transl_table=11;product=DNA%20polymerase%20III%20alp…
NC_000913_2	RefSeq	gene	208621	209580	.	+	.	ID=accA;locus_tag=b0185;note=synonyms:%20ECK0184%2C%20JW0180;db_xref=ECOCYC:EG11647;db_xref=EcoGene:EG11647;db_xref=GeneID:944895
NC_000913_2	RefSeq	CDS	208621	209577	.	+	0	ID=accA:unknown_transcript_1;Parent=accA;locus_tag=b0185;EC_number=6.4.1.2;function=enzyme%3B%20Fatty%20acid%20and%20phosphatidic%20acid%20biosynthesis;note=acetylCoA%20carboxylase%2C%20carboxytransferase%20component%2C%20alpha%20subunit%3B%0AGO_component:%20cytoplasm%20%5BGO%20ID%200005737%5D;transl_table=11;product=acetyl-CoA%20carboxylase%2C%20carboxytransferase%2C%20alpha%20subunit;protein_id…
NC_000913_2	RefSeq	start_codon	208621	208623	.	+	0	ID=accA:unknown_transcript_1;Parent=accA;locus_tag=b0185;EC_number=6.4.1.2;function=enzyme%3B%20Fatty%20acid%20and%20phosphatidic%20acid%20biosynthesis;note=acetylCoA%20carboxylase%2C%20carboxytransferase%20component%2C%20alpha%20subunit%3B%0AGO_component:%20cytoplasm%20%5BGO%20ID%200005737%5D;transl_table=11;product=acetyl-CoA%20carboxylase%2C%20carboxytransferase%2C%20alpha%20subunit;protein_id…
NC_000913_2	RefSeq	stop_codon	209578	209580	.	+	0	ID=accA:unknown_transcript_1;Parent=accA;locus_tag=b0185;EC_number=6.4.1.2;function=enzyme%3B%20Fatty%20acid%20and%20phosphatidic%20acid%20biosynthesis;note=acetylCoA%20carboxylase%2C%20carboxytransferase%20component%2C%20alpha%20subunit%3B%0AGO_component:%20cytoplasm%20%5BGO%20ID%200005737%5D;transl_table=11;product=acetyl-CoA%20carboxylase%2C%20carboxytransferase%2C%20alpha%20subunit;protein_id…
NC_000913_2	RefSeq	mat_peptide	208624	209577	.	+	.	ID=accA:unknown_transcript_2;Parent=accA;locus_tag=b0185;product=acetyl-CoA%20carboxylase%2C%20carboxytransferase%2C%20alpha%20subunit;experiment=N-terminus%20verified%20by%20Edman%20degradation:%20PMID%201355089%2C9298646
NC_000913_2	RefSeq	gene	209679	211820	.	+	.	ID=ldcC;locus_tag=b0186;note=synonyms:%20ECK0185%2C%20ldc%2C%20JW0181%2C%20ldcH;db_xref=ECOCYC:G6094;db_xref=EcoGene:EG13219;db_xref=GeneID:944887
NC_000913_2	RefSeq	CDS	209679	211817	.	+	0	ID=ldcC:unknown_transcript_1;Parent=ldcC;locus_tag=b0186;EC_number=4.1.1.18;function=enzyme%3B%20Energy%20metabolism%2C%20carbon:%20Pyruvate%20dehydrogenase;note=GO_process:%20glycolysis%20%5BGO%20ID%200006096%5D%3B%0AGO_process:%20carbohydrate%20catabolic%20process%20%5BGO%20ID%200016052%5D;experiment=N-terminus%20verified%20by%20Edman%20degradation:%20PMID%209226257%2C9339543;transl_table=11;pr…
NC_000913_2	RefSeq	start_codon	209679	209681	.	+	0	ID=ldcC:unknown_transcript_1;Parent=ldcC;locus_tag=b0186;EC_number=4.1.1.18;function=enzyme%3B%20Energy%20metabolism%2C%20carbon:%20Pyruvate%20dehydrogenase;note=GO_process:%20glycolysis%20%5BGO%20ID%200006096%5D%3B%0AGO_process:%20carbohydrate%20catabolic%20process%20%5BGO%20ID%200016052%5D;experiment=N-terminus%20verified%20by%20Edman%20degradation:%20PMID%209226257%2C9339543;transl_table=11;pr…
NC_000913_2	RefSeq	stop_codon	211818	211820	.	+	0	ID=ldcC:unknown_transcript_1;Parent=ldcC;locus_tag=b0186;EC_number=4.1.1.18;function=enzyme%3B%20Energy%20metabolism%2C%20carbon:%20Pyruvate%20dehydrogenase;note=GO_process:%20glycolysis%20%5BGO%20ID%200006096%5D%3B%0AGO_process:%20carbohydrate%20catabolic%20process%20%5BGO%20ID%200016052%5D;experiment=N-terminus%20verified%20by%20Edman%20degradation:%20PMID%209226257%2C9339543;transl_table=11;pr…
NC_000913_2	RefSeq	gene	211877	212266	.	+	.	ID=yaeR;locus_tag=b0187;note=synonyms:%20ECK0186%2C%20JW0182;db_xref=ECOCYC:G6095;db_xref=EcoGene:EG13224;db_xref=GeneID:944875
NC_000913_2	RefSeq	CDS	211877	212263	.	+	0	ID=yaeR:unknown_transcript_1;Parent=yaeR;locus_tag=b0187;transl_table=11;product=predicted%20lyase;protein_id=NP_414729.4;db_xref=ASAP:ABE-0000635;db_xref=UniProtKB%2FSwiss-Prot:P52096;db_xref=GI:90111096;db_xref=ECOCYC:G6095;db_xref=EcoGene:EG13224;db_xref=GeneID:944875;exon_number=1
NC_000913_2	RefSeq	start_codon	211877	211879	.	+	0	ID=yaeR:unknown_transcript_1;Parent=yaeR;locus_tag=b0187;transl_table=11;product=predicted%20lyase;protein_id=NP_414729.4;db_xref=ASAP:ABE-0000635;db_xref=UniProtKB%2FSwiss-Prot:P52096;db_xref=GI:90111096;db_xref=ECOCYC:G6095;db_xref=EcoGene:EG13224;db_xref=GeneID:944875;exon_number=1
NC_000913_2	RefSeq	stop_codon	212264	212266	.	+	0	ID=yaeR:unknown_transcript_1;Parent=yaeR;locus_tag=b0187;transl_table=11;product=predicted%20lyase;protein_id=NP_414729.4;db_xref=ASAP:ABE-0000635;db_xref=UniProtKB%2FSwiss-Prot:P52096;db_xref=GI:90111096;db_xref=ECOCYC:G6095;db_xref=EcoGene:EG13224;db_xref=GeneID:944875;exon_number=1
NC_000913_2	RefSeq	gene	212331	213629	.	+	.	ID=tilS;locus_tag=b0188;note=synonyms:%20ECK0187%2C%20JW0183%2C%20mesJ%2C%20yaeN;db_xref=ECOCYC:G6096;db_xref=EcoGene:EG13220;db_xref=GeneID:944889
NC_000913_2	RefSeq	CDS	212331	213626	.	+	0	ID=tilS:unknown_transcript_1;Parent=tilS;locus_tag=b0188;EC_number=6.1.1.5;function=responsible%20for%20lysidine%20formation%20in%20tRNA-Ile%20anticodon%20%28C34%20to%20L34%29;transl_table=11;product=tRNA%28Ile%29-lysidine%20synthetase;protein_id=NP_414730.1;db_xref=ASAP:ABE-0000638;db_xref=UniProtKB%2FSwiss-Prot:P52097;db_xref=GI:16128181;db_xref=ECOCYC:G6096;db_xref=EcoGene:EG13220;db_xref=Gene…
NC_000913_2	RefSeq	start_codon	212331	212333	.	+	0	ID=tilS:unknown_transcript_1;Parent=tilS;locus_tag=b0188;EC_number=6.1.1.5;function=responsible%20for%20lysidine%20formation%20in%20tRNA-Ile%20anticodon%20%28C34%20to%20L34%29;transl_table=11;product=tRNA%28Ile%29-lysidine%20synthetase;protein_id=NP_414730.1;db_xref=ASAP:ABE-0000638;db_xref=UniProtKB%2FSwiss-Prot:P52097;db_xref=GI:16128181;db_xref=ECOCYC:G6096;db_xref=EcoGene:EG13220;db_xref=Gene…
NC_000913_2	RefSeq	stop_codon	213627	213629	.	+	0	ID=tilS:unknown_transcript_1;Parent=tilS;locus_tag=b0188;EC_number=6.1.1.5;function=responsible%20for%20lysidine%20formation%20in%20tRNA-Ile%20anticodon%20%28C34%20to%20L34%29;transl_table=11;product=tRNA%28Ile%29-lysidine%20synthetase;protein_id=NP_414730.1;db_xref=ASAP:ABE-0000638;db_xref=UniProtKB%2FSwiss-Prot:P52097;db_xref=GI:16128181;db_xref=ECOCYC:G6096;db_xref=EcoGene:EG13220;db_xref=Gene…
NC_000913_2	RefSeq	repeat_region	213632	213668	.	+	.	note=REP15%20%28repetitive%20extragenic%20palindromic%29%20element%3B%20contains%201%20REP%20sequences
NC_000913_2	RefSeq	gene	213678	213932	.	-	.	ID=rof;locus_tag=b0189;note=synonyms:%20ECK0188%2C%20yaeO%2C%20mesJ%2C%20JW0184;db_xref=ECOCYC:G6097;db_xref=EcoGene:EG13221;db_xref=GeneID:944891
NC_000913_2	RefSeq	CDS	213681	213932	.	-	0	ID=rof:unknown_transcript_1;Parent=rof;locus_tag=b0189;note=GO_component:%20cytoplasm%20%5BGO%20ID%200005737%5D%3B%0AGO_process:%20transcription%20%5BGO%20ID%200006350%5D;experiment=N-terminus%20verified%20by%20Edman%20degradation:%20PMID%2010739205;transl_table=11;product=modulator%20of%20Rho-dependent%20transcription%20termination;protein_id=NP_414731.2;db_xref=ASAP:ABE-0000641;db_xref=UniProtK…
NC_000913_2	RefSeq	start_codon	213930	213932	.	-	0	ID=rof:unknown_transcript_1;Parent=rof;locus_tag=b0189;note=GO_component:%20cytoplasm%20%5BGO%20ID%200005737%5D%3B%0AGO_process:%20transcription%20%5BGO%20ID%200006350%5D;experiment=N-terminus%20verified%20by%20Edman%20degradation:%20PMID%2010739205;transl_table=11;product=modulator%20of%20Rho-dependent%20transcription%20termination;protein_id=NP_414731.2;db_xref=ASAP:ABE-0000641;db_xref=UniProtK…
NC_000913_2	RefSeq	stop_codon	213678	213680	.	-	0	ID=rof:unknown_transcript_1;Parent=rof;locus_tag=b0189;note=GO_component:%20cytoplasm%20%5BGO%20ID%200005737%5D%3B%0AGO_process:%20transcription%20%5BGO%20ID%200006350%5D;experiment=N-terminus%20verified%20by%20Edman%20degradation:%20PMID%2010739205;transl_table=11;product=modulator%20of%20Rho-dependent%20transcription%20termination;protein_id=NP_414731.2;db_xref=ASAP:ABE-0000641;db_xref=UniProtK…
NC_000913_2	RefSeq	gene	213925	214125	.	-	.	ID=yaeP;locus_tag=b4406;note=synonyms:%20ECK0189%2C%20JW0185;db_xref=ECOCYC:G372;db_xref=EcoGene:EG13222;db_xref=GeneID:1450233
NC_000913_2	RefSeq	CDS	213928	214125	.	-	0	ID=yaeP:unknown_transcript_1;Parent=yaeP;locus_tag=b4406;note=conserved%20hypothetical%20protein;transl_table=11;product=conserved%20protein;protein_id=YP_026160.1;db_xref=ASAP:ABE-0047214;db_xref=UniProtKB%2FSwiss-Prot:P0A8K5;db_xref=GI:49176004;db_xref=ECOCYC:G372;db_xref=EcoGene:EG13222;db_xref=GeneID:1450233;exon_number=1
NC_000913_2	RefSeq	start_codon	214123	214125	.	-	0	ID=yaeP:unknown_transcript_1;Parent=yaeP;locus_tag=b4406;note=conserved%20hypothetical%20protein;transl_table=11;product=conserved%20protein;protein_id=YP_026160.1;db_xref=ASAP:ABE-0047214;db_xref=UniProtKB%2FSwiss-Prot:P0A8K5;db_xref=GI:49176004;db_xref=ECOCYC:G372;db_xref=EcoGene:EG13222;db_xref=GeneID:1450233;exon_number=1
NC_000913_2	RefSeq	stop_codon	213925	213927	.	-	0	ID=yaeP:unknown_transcript_1;Parent=yaeP;locus_tag=b4406;note=conserved%20hypothetical%20protein;transl_table=11;product=conserved%20protein;protein_id=YP_026160.1;db_xref=ASAP:ABE-0047214;db_xref=UniProtKB%2FSwiss-Prot:P0A8K5;db_xref=GI:49176004;db_xref=ECOCYC:G372;db_xref=EcoGene:EG13222;db_xref=GeneID:1450233;exon_number=1
NC_000913_2	RefSeq	gene	214291	214836	.	+	.	ID=yaeQ;locus_tag=b0190;note=synonyms:%20ECK0190%2C%20JW0186;db_xref=ECOCYC:G6098;db_xref=EcoGene:EG13223;db_xref=GeneID:946809
NC_000913_2	RefSeq	CDS	214291	214833	.	+	0	ID=yaeQ:unknown_transcript_1;Parent=yaeQ;locus_tag=b0190;transl_table=11;product=conserved%20protein;protein_id=NP_414732.1;db_xref=ASAP:ABE-0000648;db_xref=UniProtKB%2FSwiss-Prot:P0AA97;db_xref=GI:16128183;db_xref=ECOCYC:G6098;db_xref=EcoGene:EG13223;db_xref=GeneID:946809;exon_number=1
NC_000913_2	RefSeq	start_codon	214291	214293	.	+	0	ID=yaeQ:unknown_transcript_1;Parent=yaeQ;locus_tag=b0190;transl_table=11;product=conserved%20protein;protein_id=NP_414732.1;db_xref=ASAP:ABE-0000648;db_xref=UniProtKB%2FSwiss-Prot:P0AA97;db_xref=GI:16128183;db_xref=ECOCYC:G6098;db_xref=EcoGene:EG13223;db_xref=GeneID:946809;exon_number=1
NC_000913_2	RefSeq	stop_codon	214834	214836	.	+	0	ID=yaeQ:unknown_transcript_1;Parent=yaeQ;locus_tag=b0190;transl_table=11;product=conserved%20protein;protein_id=NP_414732.1;db_xref=ASAP:ABE-0000648;db_xref=UniProtKB%2FSwiss-Prot:P0AA97;db_xref=GI:16128183;db_xref=ECOCYC:G6098;db_xref=EcoGene:EG13223;db_xref=GeneID:946809;exon_number=1
NC_000913_2	RefSeq	gene	214833	215255	.	+	.	ID=yaeJ;locus_tag=b0191;note=synonyms:%20ECK0191%2C%20JW0187;db_xref=ECOCYC:EG12354;db_xref=EcoGene:EG12354;db_xref=GeneID:946046
NC_000913_2	RefSeq	CDS	214833	215252	.	+	0	ID=yaeJ:unknown_transcript_1;Parent=yaeJ;locus_tag=b0191;transl_table=11;product=conserved%20protein;protein_id=NP_414733.1;db_xref=ASAP:ABE-0000650;db_xref=UniProtKB%2FSwiss-Prot:P40711;db_xref=GI:16128184;db_xref=ECOCYC:EG12354;db_xref=EcoGene:EG12354;db_xref=GeneID:946046;exon_number=1
NC_000913_2	RefSeq	start_codon	214833	214835	.	+	0	ID=yaeJ:unknown_transcript_1;Parent=yaeJ;locus_tag=b0191;transl_table=11;product=conserved%20protein;protein_id=NP_414733.1;db_xref=ASAP:ABE-0000650;db_xref=UniProtKB%2FSwiss-Prot:P40711;db_xref=GI:16128184;db_xref=ECOCYC:EG12354;db_xref=EcoGene:EG12354;db_xref=GeneID:946046;exon_number=1
NC_000913_2	RefSeq	stop_codon	215253	215255	.	+	0	ID=yaeJ:unknown_transcript_1;Parent=yaeJ;locus_tag=b0191;transl_table=11;product=conserved%20protein;protein_id=NP_414733.1;db_xref=ASAP:ABE-0000650;db_xref=UniProtKB%2FSwiss-Prot:P40711;db_xref=GI:16128184;db_xref=ECOCYC:EG12354;db_xref=EcoGene:EG12354;db_xref=GeneID:946046;exon_number=1
NC_000913_2	RefSeq	gene	215269	215979	.	+	.	ID=nlpE;locus_tag=b0192;note=synonyms:%20ECK0192%2C%20JW0188%2C%20cutF;db_xref=ECOCYC:EG12137;db_xref=EcoGene:EG12137;db_xref=GeneID:946782
NC_000913_2	RefSeq	CDS	215269	215976	.	+	0	ID=nlpE:unknown_transcript_1;Parent=nlpE;locus_tag=b0192;function=putative%20transport%3B%20Detoxification;note=copper%20homeostasis%20protein%20%28lipoprotein%29%3B%0AGO_component:%20peptidoglycan-based%20cell%20wall%20%5BGO%20ID%200009274%5D%3B%0AGO_component:%20cell%20outer%20membrane%20%5BGO%20ID%200009279%5D%3B%0AGO_process:%20xenobiotic%20metabolic%20process%20%5BGO%20ID%200006805%5D;transl…
NC_000913_2	RefSeq	start_codon	215269	215271	.	+	0	ID=nlpE:unknown_transcript_1;Parent=nlpE;locus_tag=b0192;function=putative%20transport%3B%20Detoxification;note=copper%20homeostasis%20protein%20%28lipoprotein%29%3B%0AGO_component:%20peptidoglycan-based%20cell%20wall%20%5BGO%20ID%200009274%5D%3B%0AGO_component:%20cell%20outer%20membrane%20%5BGO%20ID%200009279%5D%3B%0AGO_process:%20xenobiotic%20metabolic%20process%20%5BGO%20ID%200006805%5D;transl…
NC_000913_2	RefSeq	stop_codon	215977	215979	.	+	0	ID=nlpE:unknown_transcript_1;Parent=nlpE;locus_tag=b0192;function=putative%20transport%3B%20Detoxification;note=copper%20homeostasis%20protein%20%28lipoprotein%29%3B%0AGO_component:%20peptidoglycan-based%20cell%20wall%20%5BGO%20ID%200009274%5D%3B%0AGO_component:%20cell%20outer%20membrane%20%5BGO%20ID%200009279%5D%3B%0AGO_process:%20xenobiotic%20metabolic%20process%20%5BGO%20ID%200006805%5D;transl…
NC_000913_2	RefSeq	repeat_region	216027	216137	.	+	.	note=RIP16%20%28repetitive%20extragenic%20palindromic%29%20element%3B%20contains%202%20REP%20sequences%20and%201%20IHF%20site
NC_000913_2	RefSeq	gene	216179	217003	.	-	.	ID=yaeF;locus_tag=b0193;note=synonyms:%20ECK0193%2C%20JW5016%2C%20yaeK;db_xref=ECOCYC:EG12138;db_xref=EcoGene:EG12138;db_xref=GeneID:944892
NC_000913_2	RefSeq	CDS	216182	217003	.	-	0	ID=yaeF:unknown_transcript_1;Parent=yaeF;locus_tag=b0193;transl_table=11;product=predicted%20lipoprotein;protein_id=NP_414735.4;db_xref=ASAP:ABE-0000655;db_xref=UniProtKB%2FSwiss-Prot:P37056;db_xref=GI:90111098;db_xref=ECOCYC:EG12138;db_xref=EcoGene:EG12138;db_xref=GeneID:944892;exon_number=1
NC_000913_2	RefSeq	start_codon	217001	217003	.	-	0	ID=yaeF:unknown_transcript_1;Parent=yaeF;locus_tag=b0193;transl_table=11;product=predicted%20lipoprotein;protein_id=NP_414735.4;db_xref=ASAP:ABE-0000655;db_xref=UniProtKB%2FSwiss-Prot:P37056;db_xref=GI:90111098;db_xref=ECOCYC:EG12138;db_xref=EcoGene:EG12138;db_xref=GeneID:944892;exon_number=1
NC_000913_2	RefSeq	stop_codon	216179	216181	.	-	0	ID=yaeF:unknown_transcript_1;Parent=yaeF;locus_tag=b0193;transl_table=11;product=predicted%20lipoprotein;protein_id=NP_414735.4;db_xref=ASAP:ABE-0000655;db_xref=UniProtKB%2FSwiss-Prot:P37056;db_xref=GI:90111098;db_xref=ECOCYC:EG12138;db_xref=EcoGene:EG12138;db_xref=GeneID:944892;exon_number=1
NC_000913_2	RefSeq	gene	217057	218775	.	-	.	ID=proS;locus_tag=b0194;note=synonyms:%20ECK0194%2C%20drpA%2C%20JW0190;db_xref=ECOCYC:EG10770;db_xref=EcoGene:EG10770;db_xref=GeneID:949116
NC_000913_2	RefSeq	CDS	217060	218775	.	-	0	ID=proS:unknown_transcript_1;Parent=proS;locus_tag=b0194;EC_number=6.1.1.15;function=enzyme%3B%20Aminoacyl%20tRNA%20synthetases%2C%20tRNA%20modification;note=proline%20tRNA%20synthetase%3B%0AGO_component:%20cytoplasm%20%5BGO%20ID%200005737%5D%3B%0AGO_process:%20tRNA%20aminoacylation%20for%20protein%20translation%20%5BGO%20ID%200006418%5D;experiment=N-terminus%20verified%20by%20Edman%20degradation…
NC_000913_2	RefSeq	start_codon	218773	218775	.	-	0	ID=proS:unknown_transcript_1;Parent=proS;locus_tag=b0194;EC_number=6.1.1.15;function=enzyme%3B%20Aminoacyl%20tRNA%20synthetases%2C%20tRNA%20modification;note=proline%20tRNA%20synthetase%3B%0AGO_component:%20cytoplasm%20%5BGO%20ID%200005737%5D%3B%0AGO_process:%20tRNA%20aminoacylation%20for%20protein%20translation%20%5BGO%20ID%200006418%5D;experiment=N-terminus%20verified%20by%20Edman%20degradation…
NC_000913_2	RefSeq	stop_codon	217057	217059	.	-	0	ID=proS:unknown_transcript_1;Parent=proS;locus_tag=b0194;EC_number=6.1.1.15;function=enzyme%3B%20Aminoacyl%20tRNA%20synthetases%2C%20tRNA%20modification;note=proline%20tRNA%20synthetase%3B%0AGO_component:%20cytoplasm%20%5BGO%20ID%200005737%5D%3B%0AGO_process:%20tRNA%20aminoacylation%20for%20protein%20translation%20%5BGO%20ID%200006418%5D;experiment=N-terminus%20verified%20by%20Edman%20degradation…
NC_000913_2	RefSeq	gene	218887	219594	.	-	.	ID=yaeB;locus_tag=b0195;note=synonyms:%20ECK0195%2C%20JW0191;db_xref=ECOCYC:EG11503;db_xref=EcoGene:EG11503;db_xref=GeneID:949112
NC_000913_2	RefSeq	CDS	218890	219594	.	-	0	ID=yaeB:unknown_transcript_1;Parent=yaeB;locus_tag=b0195;transl_table=11;product=conserved%20protein;protein_id=NP_414737.1;db_xref=ASAP:ABE-0000661;db_xref=UniProtKB%2FSwiss-Prot:P28634;db_xref=GI:16128188;db_xref=ECOCYC:EG11503;db_xref=EcoGene:EG11503;db_xref=GeneID:949112;exon_number=1
NC_000913_2	RefSeq	start_codon	219592	219594	.	-	0	ID=yaeB:unknown_transcript_1;Parent=yaeB;locus_tag=b0195;transl_table=11;product=conserved%20protein;protein_id=NP_414737.1;db_xref=ASAP:ABE-0000661;db_xref=UniProtKB%2FSwiss-Prot:P28634;db_xref=GI:16128188;db_xref=ECOCYC:EG11503;db_xref=EcoGene:EG11503;db_xref=GeneID:949112;exon_number=1
NC_000913_2	RefSeq	stop_codon	218887	218889	.	-	0	ID=yaeB:unknown_transcript_1;Parent=yaeB;locus_tag=b0195;transl_table=11;product=conserved%20protein;protein_id=NP_414737.1;db_xref=ASAP:ABE-0000661;db_xref=UniProtKB%2FSwiss-Prot:P28634;db_xref=GI:16128188;db_xref=ECOCYC:EG11503;db_xref=EcoGene:EG11503;db_xref=GeneID:949112;exon_number=1
NC_000913_2	RefSeq	gene	219591	219995	.	-	.	ID=rcsF;locus_tag=b0196;note=synonyms:%20ECK0196%2C%20JW0192;db_xref=ECOCYC:EG11502;db_xref=EcoGene:EG11502;db_xref=GeneID:949113
NC_000913_2	RefSeq	CDS	219594	219995	.	-	0	ID=rcsF:unknown_transcript_1;Parent=rcsF;locus_tag=b0196;function=regulator%3B%20Surface%20polysaccharides%20%26%20antigens;note=regulator%20in%20colanic%20acid%20synthesis%3B%20interacts%20with%20RcsB%3B%0AGO_function:%20cell%20surface%20antigen%20activity%2C%20host-interacting%20%5BGO%20ID%200042280%5D%3B%0AGO_process:%20colanic%20acid%20biosynthetic%20process%20%5BGO%20ID%200009242%5D;transl_t…
NC_000913_2	RefSeq	start_codon	219993	219995	.	-	0	ID=rcsF:unknown_transcript_1;Parent=rcsF;locus_tag=b0196;function=regulator%3B%20Surface%20polysaccharides%20%26%20antigens;note=regulator%20in%20colanic%20acid%20synthesis%3B%20interacts%20with%20RcsB%3B%0AGO_function:%20cell%20surface%20antigen%20activity%2C%20host-interacting%20%5BGO%20ID%200042280%5D%3B%0AGO_process:%20colanic%20acid%20biosynthetic%20process%20%5BGO%20ID%200009242%5D;transl_t…
NC_000913_2	RefSeq	stop_codon	219591	219593	.	-	0	ID=rcsF:unknown_transcript_1;Parent=rcsF;locus_tag=b0196;function=regulator%3B%20Surface%20polysaccharides%20%26%20antigens;note=regulator%20in%20colanic%20acid%20synthesis%3B%20interacts%20with%20RcsB%3B%0AGO_function:%20cell%20surface%20antigen%20activity%2C%20host-interacting%20%5BGO%20ID%200042280%5D%3B%0AGO_process:%20colanic%20acid%20biosynthetic%20process%20%5BGO%20ID%200009242%5D;transl_t…
NC_000913_2	RefSeq	gene	220113	220928	.	-	.	ID=metQ;locus_tag=b0197;note=synonyms:%20ECK0197%2C%20JW0193%2C%20yaeC%2C%20metD;db_xref=ECOCYC:EG11504;db_xref=EcoGene:EG11504;db_xref=GeneID:944893
NC_000913_2	RefSeq	CDS	220116	220928	.	-	0	ID=metQ:unknown_transcript_1;Parent=metQ;locus_tag=b0197;function=Transport%20of%20small%20molecules:%20Amino%20acids%2C%20amines;function=4.3.A.1.p%20transport%3B%20Primary%20Active%20Transporters%3B%20Pyrophosphate%20Bond%20%28ATP%2C%20GTP%2C%20P2%29%20Hydrolysis-driven%20Active%20Transporters%3B%20The%20ATP-binding%20Cassette%20%28ABC%29%20Superfamily%20%2B%20ABC-type%20Uptake%20Permeases%3B%2…
NC_000913_2	RefSeq	start_codon	220926	220928	.	-	0	ID=metQ:unknown_transcript_1;Parent=metQ;locus_tag=b0197;function=Transport%20of%20small%20molecules:%20Amino%20acids%2C%20amines;function=4.3.A.1.p%20transport%3B%20Primary%20Active%20Transporters%3B%20Pyrophosphate%20Bond%20%28ATP%2C%20GTP%2C%20P2%29%20Hydrolysis-driven%20Active%20Transporters%3B%20The%20ATP-binding%20Cassette%20%28ABC%29%20Superfamily%20%2B%20ABC-type%20Uptake%20Permeases%3B%2…
NC_000913_2	RefSeq	stop_codon	220113	220115	.	-	0	ID=metQ:unknown_transcript_1;Parent=metQ;locus_tag=b0197;function=Transport%20of%20small%20molecules:%20Amino%20acids%2C%20amines;function=4.3.A.1.p%20transport%3B%20Primary%20Active%20Transporters%3B%20Pyrophosphate%20Bond%20%28ATP%2C%20GTP%2C%20P2%29%20Hydrolysis-driven%20Active%20Transporters%3B%20The%20ATP-binding%20Cassette%20%28ABC%29%20Superfamily%20%2B%20ABC-type%20Uptake%20Permeases%3B%2…
NC_000913_2	RefSeq	gene	220968	221621	.	-	.	ID=metI;locus_tag=b0198;note=synonyms:%20ECK0198%2C%20JW0194%2C%20yaeE%2C%20metD;db_xref=ECOCYC:EG11737;db_xref=EcoGene:EG11737;db_xref=GeneID:944894
NC_000913_2	RefSeq	CDS	220971	221621	.	-	0	ID=metI:unknown_transcript_1;Parent=metI;locus_tag=b0198;function=Transport%20of%20small%20molecules:%20Amino%20acids%2C%20amines;function=4.3.A.1.m%20transport%3B%20Primary%20Active%20Transporters%3B%20Pyrophosphate%20Bond%20%28ATP%2C%20GTP%2C%20P2%29%20Hydrolysis-driven%20Active%20Transporters%3B%20The%20ATP-binding%20Cassette%20%28ABC%29%20Superfamily%20%2B%20ABC-type%20Uptake%20Permeases%3B%2…
NC_000913_2	RefSeq	start_codon	221619	221621	.	-	0	ID=metI:unknown_transcript_1;Parent=metI;locus_tag=b0198;function=Transport%20of%20small%20molecules:%20Amino%20acids%2C%20amines;function=4.3.A.1.m%20transport%3B%20Primary%20Active%20Transporters%3B%20Pyrophosphate%20Bond%20%28ATP%2C%20GTP%2C%20P2%29%20Hydrolysis-driven%20Active%20Transporters%3B%20The%20ATP-binding%20Cassette%20%28ABC%29%20Superfamily%20%2B%20ABC-type%20Uptake%20Permeases%3B%2…
NC_000913_2	RefSeq	stop_codon	220968	220970	.	-	0	ID=metI:unknown_transcript_1;Parent=metI;locus_tag=b0198;function=Transport%20of%20small%20molecules:%20Amino%20acids%2C%20amines;function=4.3.A.1.m%20transport%3B%20Primary%20Active%20Transporters%3B%20Pyrophosphate%20Bond%20%28ATP%2C%20GTP%2C%20P2%29%20Hydrolysis-driven%20Active%20Transporters%3B%20The%20ATP-binding%20Cassette%20%28ABC%29%20Superfamily%20%2B%20ABC-type%20Uptake%20Permeases%3B%2…
NC_000913_2	RefSeq	gene	221614	222645	.	-	.	ID=metN;locus_tag=b0199;note=synonyms:%20ECK0199%2C%20JW0195%2C%20metD%2C%20abc;db_xref=ECOCYC:EG11621;db_xref=EcoGene:EG11621;db_xref=GeneID:944896
NC_000913_2	RefSeq	CDS	221617	222645	.	-	0	ID=metN:unknown_transcript_1;Parent=metN;locus_tag=b0199;function=Transport%20of%20small%20molecules:%20Amino%20acids%2C%20amines;function=4.3.A.1.a%20transport%3B%20Primary%20Active%20Transporters%3B%20Pyrophosphate%20Bond%20%28ATP%2C%20GTP%2C%20P2%29%20Hydrolysis-driven%20Active%20Transporters%3B%20The%20ATP-binding%20Cassette%20%28ABC%29%20Superfamily%20%2B%20ABC-type%20Uptake%20Permeases%3B%2…
NC_000913_2	RefSeq	start_codon	222643	222645	.	-	0	ID=metN:unknown_transcript_1;Parent=metN;locus_tag=b0199;function=Transport%20of%20small%20molecules:%20Amino%20acids%2C%20amines;function=4.3.A.1.a%20transport%3B%20Primary%20Active%20Transporters%3B%20Pyrophosphate%20Bond%20%28ATP%2C%20GTP%2C%20P2%29%20Hydrolysis-driven%20Active%20Transporters%3B%20The%20ATP-binding%20Cassette%20%28ABC%29%20Superfamily%20%2B%20ABC-type%20Uptake%20Permeases%3B%2…
NC_000913_2	RefSeq	stop_codon	221614	221616	.	-	0	ID=metN:unknown_transcript_1;Parent=metN;locus_tag=b0199;function=Transport%20of%20small%20molecules:%20Amino%20acids%2C%20amines;function=4.3.A.1.a%20transport%3B%20Primary%20Active%20Transporters%3B%20Pyrophosphate%20Bond%20%28ATP%2C%20GTP%2C%20P2%29%20Hydrolysis-driven%20Active%20Transporters%3B%20The%20ATP-binding%20Cassette%20%28ABC%29%20Superfamily%20%2B%20ABC-type%20Uptake%20Permeases%3B%2…
NC_000913_2	RefSeq	gene	222833	223408	.	+	.	ID=gmhB;locus_tag=b0200;note=synonyms:%20ECK0200%2C%20gmbX%2C%20wcbN%2C%20JW0196%2C%20yaeD%2C%20gmbC;db_xref=ECOCYC:EG11736;db_xref=EcoGene:EG11736;db_xref=GeneID:944879
NC_000913_2	RefSeq	CDS	222833	223405	.	+	0	ID=gmhB:unknown_transcript_1;Parent=gmhB;locus_tag=b0200;function=enzyme%3B%20Surface%20polysaccharides%20and%20antigens;transl_table=11;product=D%2CD-heptose%201%2C7-bisphosphate%20phosphatase;protein_id=NP_414742.1;db_xref=ASAP:ABE-0000675;db_xref=UniProtKB%2FSwiss-Prot:P63228;db_xref=GI:16128193;db_xref=ECOCYC:EG11736;db_xref=EcoGene:EG11736;db_xref=GeneID:944879;exon_number=1
NC_000913_2	RefSeq	start_codon	222833	222835	.	+	0	ID=gmhB:unknown_transcript_1;Parent=gmhB;locus_tag=b0200;function=enzyme%3B%20Surface%20polysaccharides%20and%20antigens;transl_table=11;product=D%2CD-heptose%201%2C7-bisphosphate%20phosphatase;protein_id=NP_414742.1;db_xref=ASAP:ABE-0000675;db_xref=UniProtKB%2FSwiss-Prot:P63228;db_xref=GI:16128193;db_xref=ECOCYC:EG11736;db_xref=EcoGene:EG11736;db_xref=GeneID:944879;exon_number=1
NC_000913_2	RefSeq	stop_codon	223406	223408	.	+	0	ID=gmhB:unknown_transcript_1;Parent=gmhB;locus_tag=b0200;function=enzyme%3B%20Surface%20polysaccharides%20and%20antigens;transl_table=11;product=D%2CD-heptose%201%2C7-bisphosphate%20phosphatase;protein_id=NP_414742.1;db_xref=ASAP:ABE-0000675;db_xref=UniProtKB%2FSwiss-Prot:P63228;db_xref=GI:16128193;db_xref=ECOCYC:EG11736;db_xref=EcoGene:EG11736;db_xref=GeneID:944879;exon_number=1
NC_000913_2	RefSeq	gene	223771	225312	.	+	.	ID=rrsH;locus_tag=b0201;note=synonyms:%20ECK0201%2C%20JWR0001;db_xref=ECOCYC:EG30090;db_xref=EcoGene:EG30090;db_xref=GeneID:944897
NC_000913_2	RefSeq	exon	223771	225312	.	+	.	ID=rrsH:unknown_transcript_1;Parent=rrsH;gbkey=rRNA;locus_tag=b0201;product=16S%20ribosomal%20RNA%20of%20rrnH%20operon;db_xref=ASAP:ABE-0000677;db_xref=ECOCYC:EG30090;db_xref=EcoGene:EG30090;db_xref=GeneID:944897;exon_number=1
NC_000913_2	RefSeq	gene	225381	225457	.	+	.	ID=ileV;locus_tag=b0202;note=synonyms:%20ECK0202%2C%20JWR0002;db_xref=ECOCYC:EG30045;db_xref=EcoGene:EG30045;db_xref=GeneID:944884
NC_000913_2	RefSeq	exon	225381	225457	.	+	.	ID=ileV:unknown_transcript_1;Parent=ileV;gbkey=tRNA;locus_tag=b0202;product=tRNA-Ile;note=anticodon:%20GAU;db_xref=ASAP:ABE-0000679;db_xref=ECOCYC:EG30045;db_xref=EcoGene:EG30045;db_xref=GeneID:944884;exon_number=1
NC_000913_2	RefSeq	gene	225500	225575	.	+	.	ID=alaV;locus_tag=b0203;note=synonyms:%20ECK0203%2C%20JWR0003;db_xref=ECOCYC:EG30010;db_xref=EcoGene:EG30010;db_xref=GeneID:944890
NC_000913_2	RefSeq	exon	225500	225575	.	+	.	ID=alaV:unknown_transcript_1;Parent=alaV;gbkey=tRNA;locus_tag=b0203;product=tRNA-Ala;note=anticodon:%20UGC;db_xref=ASAP:ABE-0000682;db_xref=ECOCYC:EG30010;db_xref=EcoGene:EG30010;db_xref=GeneID:944890;exon_number=1
NC_000913_2	RefSeq	gene	225759	228662	.	+	.	ID=rrlH;locus_tag=b0204;note=synonyms:%20ECK0204%2C%20JWR0004;db_xref=ECOCYC:EG30083;db_xref=EcoGene:EG30083;db_xref=GeneID:944900
NC_000913_2	RefSeq	exon	225759	228662	.	+	.	ID=rrlH:unknown_transcript_1;Parent=rrlH;gbkey=rRNA;locus_tag=b0204;product=23S%20ribosomal%20RNA%20of%20rrnH%20operon;db_xref=ASAP:ABE-0000684;db_xref=ECOCYC:EG30083;db_xref=EcoGene:EG30083;db_xref=GeneID:944900;exon_number=1
NC_000913_2	RefSeq	gene	228756	228875	.	+	.	ID=rrfH;locus_tag=b0205;note=synonyms:%20ECK0205%2C%20JWR0005;db_xref=ECOCYC:EG30076;db_xref=EcoGene:EG30076;db_xref=GeneID:944898
NC_000913_2	RefSeq	exon	228756	228875	.	+	.	ID=rrfH:unknown_transcript_1;Parent=rrfH;gbkey=rRNA;locus_tag=b0205;product=5S%20ribosomal%20RNA%20of%20rrnH%20operon;db_xref=ASAP:ABE-0000686;db_xref=ECOCYC:EG30076;db_xref=EcoGene:EG30076;db_xref=GeneID:944898;exon_number=1
NC_000913_2	RefSeq	gene	228928	229004	.	+	.	ID=aspU;locus_tag=b0206;note=synonyms:%20ECK0206%2C%20JWR0006;db_xref=ECOCYC:EG30024;db_xref=EcoGene:EG30024;db_xref=GeneID:944880
NC_000913_2	RefSeq	exon	228928	229004	.	+	.	ID=aspU:unknown_transcript_1;Parent=aspU;gbkey=tRNA;locus_tag=b0206;product=tRNA-Asp;note=anticodon:%20GUC;db_xref=ASAP:ABE-0000688;db_xref=ECOCYC:EG30024;db_xref=EcoGene:EG30024;db_xref=GeneID:944880;exon_number=1
NC_000913_2	RefSeq	gene	229167	229970	.	+	.	ID=dkgB;locus_tag=b0207;note=synonyms:%20ECK0207%2C%20JW0197%2C%20yafB;db_xref=ECOCYC:EG11648;db_xref=EcoGene:EG11648;db_xref=GeneID:944901
NC_000913_2	RefSeq	CDS	229167	229967	.	+	0	ID=dkgB:unknown_transcript_1;Parent=dkgB;locus_tag=b0207;EC_number=1.1.1.274;function=putative%20enzyme%3B%20Not%20classified;note=GO_component:%20cytoplasm%20%5BGO%20ID%200005737%5D%3B%0AGO_process:%20carbohydrate%20catabolic%20process%20%5BGO%20ID%200016052%5D;transl_table=11;product=2%2C5-diketo-D-gluconate%20reductase%20B;protein_id=NP_414743.1;db_xref=ASAP:ABE-0000692;db_xref=UniProtKB%2FSwi…
NC_000913_2	RefSeq	start_codon	229167	229169	.	+	0	ID=dkgB:unknown_transcript_1;Parent=dkgB;locus_tag=b0207;EC_number=1.1.1.274;function=putative%20enzyme%3B%20Not%20classified;note=GO_component:%20cytoplasm%20%5BGO%20ID%200005737%5D%3B%0AGO_process:%20carbohydrate%20catabolic%20process%20%5BGO%20ID%200016052%5D;transl_table=11;product=2%2C5-diketo-D-gluconate%20reductase%20B;protein_id=NP_414743.1;db_xref=ASAP:ABE-0000692;db_xref=UniProtKB%2FSwi…
NC_000913_2	RefSeq	stop_codon	229968	229970	.	+	0	ID=dkgB:unknown_transcript_1;Parent=dkgB;locus_tag=b0207;EC_number=1.1.1.274;function=putative%20enzyme%3B%20Not%20classified;note=GO_component:%20cytoplasm%20%5BGO%20ID%200005737%5D%3B%0AGO_process:%20carbohydrate%20catabolic%20process%20%5BGO%20ID%200016052%5D;transl_table=11;product=2%2C5-diketo-D-gluconate%20reductase%20B;protein_id=NP_414743.1;db_xref=ASAP:ABE-0000692;db_xref=UniProtKB%2FSwi…
NC_000913_2	RefSeq	gene	229967	230881	.	-	.	ID=yafC;locus_tag=b0208;note=synonyms:%20ECK0208%2C%20JW0198;db_xref=ECOCYC:EG11649;db_xref=EcoGene:EG11649;db_xref=GeneID:947507
NC_000913_2	RefSeq	CDS	229970	230881	.	-	0	ID=yafC:unknown_transcript_1;Parent=yafC;locus_tag=b0208;function=putative%20transport%3B%20Not%20classified;note=putative%20transcriptional%20regulator%20LYSR-type%3B%0AGO_function:%20transcriptional%20activator%20activity%20%5BGO%20ID%200016563%5D%3B%0AGO_function:%20transcriptional%20repressor%20activity%20%5BGO%20ID%200016564%5D%3B%0AGO_process:%20transcription%20%5BGO%20ID%200006350%5D;trans…
NC_000913_2	RefSeq	start_codon	230879	230881	.	-	0	ID=yafC:unknown_transcript_1;Parent=yafC;locus_tag=b0208;function=putative%20transport%3B%20Not%20classified;note=putative%20transcriptional%20regulator%20LYSR-type%3B%0AGO_function:%20transcriptional%20activator%20activity%20%5BGO%20ID%200016563%5D%3B%0AGO_function:%20transcriptional%20repressor%20activity%20%5BGO%20ID%200016564%5D%3B%0AGO_process:%20transcription%20%5BGO%20ID%200006350%5D;trans…
NC_000913_2	RefSeq	stop_codon	229967	229969	.	-	0	ID=yafC:unknown_transcript_1;Parent=yafC;locus_tag=b0208;function=putative%20transport%3B%20Not%20classified;note=putative%20transcriptional%20regulator%20LYSR-type%3B%0AGO_function:%20transcriptional%20activator%20activity%20%5BGO%20ID%200016563%5D%3B%0AGO_function:%20transcriptional%20repressor%20activity%20%5BGO%20ID%200016564%5D%3B%0AGO_process:%20transcription%20%5BGO%20ID%200006350%5D;trans…
NC_000913_2	RefSeq	gene	231122	231922	.	+	.	ID=yafD;locus_tag=b0209;note=synonyms:%20ECK0209%2C%20JW5017;db_xref=ECOCYC:EG11650;db_xref=EcoGene:EG11650;db_xref=GeneID:946286
NC_000913_2	RefSeq	CDS	231122	231919	.	+	0	ID=yafD:unknown_transcript_1;Parent=yafD;locus_tag=b0209;transl_table=11;product=conserved%20protein;protein_id=NP_414745.1;db_xref=ASAP:ABE-0000700;db_xref=UniProtKB%2FSwiss-Prot:P0A8U2;db_xref=GI:16128196;db_xref=ECOCYC:EG11650;db_xref=EcoGene:EG11650;db_xref=GeneID:946286;exon_number=1
NC_000913_2	RefSeq	start_codon	231122	231124	.	+	0	ID=yafD:unknown_transcript_1;Parent=yafD;locus_tag=b0209;transl_table=11;product=conserved%20protein;protein_id=NP_414745.1;db_xref=ASAP:ABE-0000700;db_xref=UniProtKB%2FSwiss-Prot:P0A8U2;db_xref=GI:16128196;db_xref=ECOCYC:EG11650;db_xref=EcoGene:EG11650;db_xref=GeneID:946286;exon_number=1
NC_000913_2	RefSeq	stop_codon	231920	231922	.	+	0	ID=yafD:unknown_transcript_1;Parent=yafD;locus_tag=b0209;transl_table=11;product=conserved%20protein;protein_id=NP_414745.1;db_xref=ASAP:ABE-0000700;db_xref=UniProtKB%2FSwiss-Prot:P0A8U2;db_xref=GI:16128196;db_xref=ECOCYC:EG11650;db_xref=EcoGene:EG11650;db_xref=GeneID:946286;exon_number=1
NC_000913_2	RefSeq	gene	231926	232549	.	+	.	ID=yafE;locus_tag=b0210;note=synonyms:%20ECK0210%2C%20JW0200;db_xref=ECOCYC:EG11651;db_xref=EcoGene:EG11651;db_xref=GeneID:946197
NC_000913_2	RefSeq	CDS	231926	232546	.	+	0	ID=yafE:unknown_transcript_1;Parent=yafE;locus_tag=b0210;function=putative%20enzyme%3B%20Not%20classified;note=putative%20biotin%20synthesis%20protein%3B%0AGO_process:%20biotin%20biosynthetic%20process%20%5BGO%20ID%200009102%5D;transl_table=11;product=predicted%20S-adenosyl-L-methionine-dependent%20methyltransferase;protein_id=NP_414746.1;db_xref=ASAP:ABE-0000702;db_xref=UniProtKB%2FSwiss-Prot:P3…
NC_000913_2	RefSeq	start_codon	231926	231928	.	+	0	ID=yafE:unknown_transcript_1;Parent=yafE;locus_tag=b0210;function=putative%20enzyme%3B%20Not%20classified;note=putative%20biotin%20synthesis%20protein%3B%0AGO_process:%20biotin%20biosynthetic%20process%20%5BGO%20ID%200009102%5D;transl_table=11;product=predicted%20S-adenosyl-L-methionine-dependent%20methyltransferase;protein_id=NP_414746.1;db_xref=ASAP:ABE-0000702;db_xref=UniProtKB%2FSwiss-Prot:P3…
NC_000913_2	RefSeq	stop_codon	232547	232549	.	+	0	ID=yafE:unknown_transcript_1;Parent=yafE;locus_tag=b0210;function=putative%20enzyme%3B%20Not%20classified;note=putative%20biotin%20synthesis%20protein%3B%0AGO_process:%20biotin%20biosynthetic%20process%20%5BGO%20ID%200009102%5D;transl_table=11;product=predicted%20S-adenosyl-L-methionine-dependent%20methyltransferase;protein_id=NP_414746.1;db_xref=ASAP:ABE-0000702;db_xref=UniProtKB%2FSwiss-Prot:P3…
NC_000913_2	RefSeq	gene	232597	233955	.	-	.	ID=mltD;locus_tag=b0211;note=synonyms:%20ECK0211%2C%20yafG%2C%20JW5018%2C%20dniR;db_xref=ECOCYC:EG10246;db_xref=EcoGene:EG10246;db_xref=GeneID:945694
NC_000913_2	RefSeq	CDS	232600	233955	.	-	0	ID=mltD:unknown_transcript_1;Parent=mltD;locus_tag=b0211;EC_number=3.2.1.-;function=regulator%3B%20Energy%20metabolism%2C%20carbon:%20Anaerobic%20respiration;note=GO_component:%20cytoplasm%20%5BGO%20ID%200005737%5D%3B%0AGO_function:%20transcriptional%20activator%20activity%20%5BGO%20ID%200016563%5D%3B%0AGO_process:%20anaerobic%20respiration%20%5BGO%20ID%200009061%5D%3B%0AGO_process:%20cytochrome%…
NC_000913_2	RefSeq	start_codon	233953	233955	.	-	0	ID=mltD:unknown_transcript_1;Parent=mltD;locus_tag=b0211;EC_number=3.2.1.-;function=regulator%3B%20Energy%20metabolism%2C%20carbon:%20Anaerobic%20respiration;note=GO_component:%20cytoplasm%20%5BGO%20ID%200005737%5D%3B%0AGO_function:%20transcriptional%20activator%20activity%20%5BGO%20ID%200016563%5D%3B%0AGO_process:%20anaerobic%20respiration%20%5BGO%20ID%200009061%5D%3B%0AGO_process:%20cytochrome%…
NC_000913_2	RefSeq	stop_codon	232597	232599	.	-	0	ID=mltD:unknown_transcript_1;Parent=mltD;locus_tag=b0211;EC_number=3.2.1.-;function=regulator%3B%20Energy%20metabolism%2C%20carbon:%20Anaerobic%20respiration;note=GO_component:%20cytoplasm%20%5BGO%20ID%200005737%5D%3B%0AGO_function:%20transcriptional%20activator%20activity%20%5BGO%20ID%200016563%5D%3B%0AGO_process:%20anaerobic%20respiration%20%5BGO%20ID%200009061%5D%3B%0AGO_process:%20cytochrome%…
NC_000913_2	RefSeq	gene	234027	234782	.	-	.	ID=gloB;locus_tag=b0212;note=synonyms:%20ECK0212%2C%20JW0202%2C%20yafR;db_xref=ECOCYC:G6099;db_xref=EcoGene:EG13330;db_xref=GeneID:944902
NC_000913_2	RefSeq	CDS	234030	234782	.	-	0	ID=gloB:unknown_transcript_1;Parent=gloB;locus_tag=b0212;function=putative%20enzyme%3B%20Central%20intermediary%20metabolism:%20Pool%2C%20multipurpose%20conversions;note=probable%20hydroxyacylglutathione%20hydrolase%3B%0AGO_process:%20methylglyoxal%20metabolic%20process%20%5BGO%20ID%200009438%5D;transl_table=11;product=predicted%20hydroxyacylglutathione%20hydrolase;protein_id=NP_414748.1;db_xref=…
NC_000913_2	RefSeq	start_codon	234780	234782	.	-	0	ID=gloB:unknown_transcript_1;Parent=gloB;locus_tag=b0212;function=putative%20enzyme%3B%20Central%20intermediary%20metabolism:%20Pool%2C%20multipurpose%20conversions;note=probable%20hydroxyacylglutathione%20hydrolase%3B%0AGO_process:%20methylglyoxal%20metabolic%20process%20%5BGO%20ID%200009438%5D;transl_table=11;product=predicted%20hydroxyacylglutathione%20hydrolase;protein_id=NP_414748.1;db_xref=…
NC_000913_2	RefSeq	stop_codon	234027	234029	.	-	0	ID=gloB:unknown_transcript_1;Parent=gloB;locus_tag=b0212;function=putative%20enzyme%3B%20Central%20intermediary%20metabolism:%20Pool%2C%20multipurpose%20conversions;note=probable%20hydroxyacylglutathione%20hydrolase%3B%0AGO_process:%20methylglyoxal%20metabolic%20process%20%5BGO%20ID%200009438%5D;transl_table=11;product=predicted%20hydroxyacylglutathione%20hydrolase;protein_id=NP_414748.1;db_xref=…
NC_000913_2	RefSeq	gene	234816	235538	.	+	.	ID=yafS;locus_tag=b0213;note=synonyms:%20ECK0213%2C%20JW0203;db_xref=ECOCYC:G6100;db_xref=EcoGene:EG13331;db_xref=GeneID:944903
NC_000913_2	RefSeq	CDS	234816	235535	.	+	0	ID=yafS:unknown_transcript_1;Parent=yafS;locus_tag=b0213;transl_table=11;product=predicted%20S-adenosyl-L-methionine-dependent%20methyltransferase;protein_id=NP_414749.2;db_xref=ASAP:ABE-0000713;db_xref=UniProtKB%2FSwiss-Prot:P75672;db_xref=GI:90111099;db_xref=ECOCYC:G6100;db_xref=EcoGene:EG13331;db_xref=GeneID:944903;exon_number=1
NC_000913_2	RefSeq	start_codon	234816	234818	.	+	0	ID=yafS:unknown_transcript_1;Parent=yafS;locus_tag=b0213;transl_table=11;product=predicted%20S-adenosyl-L-methionine-dependent%20methyltransferase;protein_id=NP_414749.2;db_xref=ASAP:ABE-0000713;db_xref=UniProtKB%2FSwiss-Prot:P75672;db_xref=GI:90111099;db_xref=ECOCYC:G6100;db_xref=EcoGene:EG13331;db_xref=GeneID:944903;exon_number=1
NC_000913_2	RefSeq	stop_codon	235536	235538	.	+	0	ID=yafS:unknown_transcript_1;Parent=yafS;locus_tag=b0213;transl_table=11;product=predicted%20S-adenosyl-L-methionine-dependent%20methyltransferase;protein_id=NP_414749.2;db_xref=ASAP:ABE-0000713;db_xref=UniProtKB%2FSwiss-Prot:P75672;db_xref=GI:90111099;db_xref=ECOCYC:G6100;db_xref=EcoGene:EG13331;db_xref=GeneID:944903;exon_number=1
NC_000913_2	RefSeq	gene	235535	236002	.	-	.	ID=rnhA;locus_tag=b0214;note=synonyms:%20ECK0214%2C%20cer%2C%20sdrA%2C%20JW0204%2C%20dasF%2C%20rnh%2C%20herA%2C%20sin;db_xref=ECOCYC:EG10860;db_xref=EcoGene:EG10860;db_xref=GeneID:946955
NC_000913_2	RefSeq	CDS	235538	236002	.	-	0	ID=rnhA:unknown_transcript_1;Parent=rnhA;locus_tag=b0214;EC_number=3.1.26.4;function=enzyme%3B%20Degradation%20of%20RNA;note=RNase%20HI%2C%20degrades%20RNA%20of%20DNA-RNA%20hybrids%2C%20participates%20in%20DNA%20replication%3B%0AGO_component:%20cytoplasm%20%5BGO%20ID%200005737%5D%3B%0AGO_process:%20RNA%20catabolic%20process%20%5BGO%20ID%200006401%5D%3B%0AGO_process:%20DNA-dependent%20DNA%20replic…
NC_000913_2	RefSeq	start_codon	236000	236002	.	-	0	ID=rnhA:unknown_transcript_1;Parent=rnhA;locus_tag=b0214;EC_number=3.1.26.4;function=enzyme%3B%20Degradation%20of%20RNA;note=RNase%20HI%2C%20degrades%20RNA%20of%20DNA-RNA%20hybrids%2C%20participates%20in%20DNA%20replication%3B%0AGO_component:%20cytoplasm%20%5BGO%20ID%200005737%5D%3B%0AGO_process:%20RNA%20catabolic%20process%20%5BGO%20ID%200006401%5D%3B%0AGO_process:%20DNA-dependent%20DNA%20replic…
NC_000913_2	RefSeq	stop_codon	235535	235537	.	-	0	ID=rnhA:unknown_transcript_1;Parent=rnhA;locus_tag=b0214;EC_number=3.1.26.4;function=enzyme%3B%20Degradation%20of%20RNA;note=RNase%20HI%2C%20degrades%20RNA%20of%20DNA-RNA%20hybrids%2C%20participates%20in%20DNA%20replication%3B%0AGO_component:%20cytoplasm%20%5BGO%20ID%200005737%5D%3B%0AGO_process:%20RNA%20catabolic%20process%20%5BGO%20ID%200006401%5D%3B%0AGO_process:%20DNA-dependent%20DNA%20replic…
NC_000913_2	RefSeq	gene	236067	236798	.	+	.	ID=dnaQ;locus_tag=b0215;note=synonyms:%20ECK0215%2C%20mutD%2C%20JW0205;db_xref=ECOCYC:EG10243;db_xref=EcoGene:EG10243;db_xref=GeneID:946441
NC_000913_2	RefSeq	CDS	236067	236795	.	+	0	ID=dnaQ:unknown_transcript_1;Parent=dnaQ;locus_tag=b0215;EC_number=2.7.7.7;function=enzyme%3B%20DNA%20-%20replication%2C%20repair%2C%20restriction%2Fmodification;note=DNA%20polymerase%20III%2C%20epsilon%20subunit%3B%0AGO_component:%20cytoplasm%20%5BGO%20ID%200005737%5D%3B%0AGO_process:%20DNA-dependent%20DNA%20replication%20%5BGO%20ID%200006261%5D%3B%0AGO_process:%20protein%20folding%20%5BGO%20ID%…
NC_000913_2	RefSeq	start_codon	236067	236069	.	+	0	ID=dnaQ:unknown_transcript_1;Parent=dnaQ;locus_tag=b0215;EC_number=2.7.7.7;function=enzyme%3B%20DNA%20-%20replication%2C%20repair%2C%20restriction%2Fmodification;note=DNA%20polymerase%20III%2C%20epsilon%20subunit%3B%0AGO_component:%20cytoplasm%20%5BGO%20ID%200005737%5D%3B%0AGO_process:%20DNA-dependent%20DNA%20replication%20%5BGO%20ID%200006261%5D%3B%0AGO_process:%20protein%20folding%20%5BGO%20ID%…
NC_000913_2	RefSeq	stop_codon	236796	236798	.	+	0	ID=dnaQ:unknown_transcript_1;Parent=dnaQ;locus_tag=b0215;EC_number=2.7.7.7;function=enzyme%3B%20DNA%20-%20replication%2C%20repair%2C%20restriction%2Fmodification;note=DNA%20polymerase%20III%2C%20epsilon%20subunit%3B%0AGO_component:%20cytoplasm%20%5BGO%20ID%200005737%5D%3B%0AGO_process:%20DNA-dependent%20DNA%20replication%20%5BGO%20ID%200006261%5D%3B%0AGO_process:%20protein%20folding%20%5BGO%20ID%…
NC_000913_2	RefSeq	gene	236931	237007	.	+	.	ID=aspV;locus_tag=b0216;note=synonyms:%20ECK0216%2C%20JWR0007;db_xref=ECOCYC:EG30025;db_xref=EcoGene:EG30025;db_xref=GeneID:947541
NC_000913_2	RefSeq	exon	236931	237007	.	+	.	ID=aspV:unknown_transcript_1;Parent=aspV;gbkey=tRNA;locus_tag=b0216;product=tRNA-Asp;note=anticodon:%20GUC;db_xref=ASAP:ABE-0000724;db_xref=ECOCYC:EG30025;db_xref=EcoGene:EG30025;db_xref=GeneID:947541;exon_number=1
NC_000913_2	RefSeq	gene	237335	238120	.	+	.	ID=yafT;locus_tag=b0217;note=synonyms:%20ECK0217%2C%20JW0206;db_xref=ECOCYC:G6101;db_xref=EcoGene:EG13332;db_xref=GeneID:949009
NC_000913_2	RefSeq	CDS	237335	238117	.	+	0	ID=yafT:unknown_transcript_1;Parent=yafT;locus_tag=b0217;function=putative%20enzyme%3B%20Not%20classified;note=putative%20aminopeptidase;transl_table=11;product=predicted%20aminopeptidase;protein_id=NP_414752.1;db_xref=ASAP:ABE-0000727;db_xref=UniProtKB%2FSwiss-Prot:P77339;db_xref=GI:16128203;db_xref=ECOCYC:G6101;db_xref=EcoGene:EG13332;db_xref=GeneID:949009;exon_number=1
NC_000913_2	RefSeq	start_codon	237335	237337	.	+	0	ID=yafT:unknown_transcript_1;Parent=yafT;locus_tag=b0217;function=putative%20enzyme%3B%20Not%20classified;note=putative%20aminopeptidase;transl_table=11;product=predicted%20aminopeptidase;protein_id=NP_414752.1;db_xref=ASAP:ABE-0000727;db_xref=UniProtKB%2FSwiss-Prot:P77339;db_xref=GI:16128203;db_xref=ECOCYC:G6101;db_xref=EcoGene:EG13332;db_xref=GeneID:949009;exon_number=1
NC_000913_2	RefSeq	stop_codon	238118	238120	.	+	0	ID=yafT:unknown_transcript_1;Parent=yafT;locus_tag=b0217;function=putative%20enzyme%3B%20Not%20classified;note=putative%20aminopeptidase;transl_table=11;product=predicted%20aminopeptidase;protein_id=NP_414752.1;db_xref=ASAP:ABE-0000727;db_xref=UniProtKB%2FSwiss-Prot:P77339;db_xref=GI:16128203;db_xref=ECOCYC:G6101;db_xref=EcoGene:EG13332;db_xref=GeneID:949009;exon_number=1
NC_000913_2	RefSeq	gene	238257	238736	.	-	.	ID=ykfM;locus_tag=b4586;note=synonym:%20ECK4397;db_xref=ECOCYC:G0-10583;db_xref=EcoGene:EG14451;db_xref=GeneID:5061498
NC_000913_2	RefSeq	CDS	238260	238736	.	-	0	ID=ykfM:unknown_transcript_1;Parent=ykfM;locus_tag=b4586;transl_table=11;product=hypothetical%20protein%2C%20no%20homologs;protein_id=YP_001165307.1;db_xref=UniProtKB%2FSwiss-Prot:P71282;db_xref=GI:145698220;db_xref=ECOCYC:G0-10583;db_xref=EcoGene:EG14451;db_xref=GeneID:5061498;exon_number=1
NC_000913_2	RefSeq	start_codon	238734	238736	.	-	0	ID=ykfM:unknown_transcript_1;Parent=ykfM;locus_tag=b4586;transl_table=11;product=hypothetical%20protein%2C%20no%20homologs;protein_id=YP_001165307.1;db_xref=UniProtKB%2FSwiss-Prot:P71282;db_xref=GI:145698220;db_xref=ECOCYC:G0-10583;db_xref=EcoGene:EG14451;db_xref=GeneID:5061498;exon_number=1
NC_000913_2	RefSeq	stop_codon	238257	238259	.	-	0	ID=ykfM:unknown_transcript_1;Parent=ykfM;locus_tag=b4586;transl_table=11;product=hypothetical%20protein%2C%20no%20homologs;protein_id=YP_001165307.1;db_xref=UniProtKB%2FSwiss-Prot:P71282;db_xref=GI:145698220;db_xref=ECOCYC:G0-10583;db_xref=EcoGene:EG14451;db_xref=GeneID:5061498;exon_number=1
NC_000913_2	RefSeq	gene	238746	239102	.	-	.	ID=yafU;locus_tag=b0218;note=synonyms:%20ECK0218%2C%20JW0207;pseudo=;db_xref=ECOCYC:G6102;db_xref=EcoGene:EG13333;db_xref=GeneID:946644
NC_000913_2	RefSeq	CDS	238746	239102	.	-	0	ID=yafU:unknown_transcript_1;Parent=yafU;locus_tag=b0218;note=pseudogene%2C%20predicted%20inner%20membrane%20protein;pseudo=;transl_table=11;db_xref=ASAP:ABE-0000729;db_xref=UniProtKB%2FSwiss-Prot:P77354;db_xref=ECOCYC:G6102;db_xref=EcoGene:EG13333;db_xref=GeneID:946644;exon_number=1
NC_000913_2	RefSeq	gene	239106	239378	.	+	.	ID=yafF;locus_tag=b4503;note=synonyms:%20ECK0219%2C%20JW0208;pseudo=;db_xref=EcoGene:EG11772;db_xref=GeneID:1450235
NC_000913_2	RefSeq	CDS	239106	239378	.	+	0	ID=yafF:unknown_transcript_1;Parent=yafF;locus_tag=b4503;note=pseudogene%2C%20H%20repeat-associated%20protein%3B%0AGO_component:%20cytoplasm%20%5BGO%20ID%200005737%5D;pseudo=;transl_table=11;db_xref=ASAP:ABE-0285024;db_xref=UniProtKB%2FSwiss-Prot:Q2EEP9;db_xref=EcoGene:EG11772;db_xref=GeneID:1450235;exon_number=1
NC_000913_2	RefSeq	gene	239419	240189	.	-	.	ID=yafV;locus_tag=b0219;note=synonyms:%20ECK0220%2C%20JW5019;db_xref=ECOCYC:G6103;db_xref=EcoGene:EG13334;db_xref=GeneID:946585
NC_000913_2	RefSeq	CDS	239422	240189	.	-	0	ID=yafV:unknown_transcript_1;Parent=yafV;locus_tag=b0219;function=putative%20enzyme%3B%20Not%20classified;note=putative%20EC%203.5.%20amidase-type%20enzyme;transl_table=11;product=predicted%20C-N%20hydrolase%20family%20amidase%2C%20NAD%28P%29-binding;protein_id=NP_414754.1;db_xref=ASAP:ABE-0000734;db_xref=UniProtKB%2FSwiss-Prot:Q47679;db_xref=GI:16128205;db_xref=ECOCYC:G6103;db_xref=EcoGene:EG133…
NC_000913_2	RefSeq	start_codon	240187	240189	.	-	0	ID=yafV:unknown_transcript_1;Parent=yafV;locus_tag=b0219;function=putative%20enzyme%3B%20Not%20classified;note=putative%20EC%203.5.%20amidase-type%20enzyme;transl_table=11;product=predicted%20C-N%20hydrolase%20family%20amidase%2C%20NAD%28P%29-binding;protein_id=NP_414754.1;db_xref=ASAP:ABE-0000734;db_xref=UniProtKB%2FSwiss-Prot:Q47679;db_xref=GI:16128205;db_xref=ECOCYC:G6103;db_xref=EcoGene:EG133…
NC_000913_2	RefSeq	stop_codon	239419	239421	.	-	0	ID=yafV:unknown_transcript_1;Parent=yafV;locus_tag=b0219;function=putative%20enzyme%3B%20Not%20classified;note=putative%20EC%203.5.%20amidase-type%20enzyme;transl_table=11;product=predicted%20C-N%20hydrolase%20family%20amidase%2C%20NAD%28P%29-binding;protein_id=NP_414754.1;db_xref=ASAP:ABE-0000734;db_xref=UniProtKB%2FSwiss-Prot:Q47679;db_xref=GI:16128205;db_xref=ECOCYC:G6103;db_xref=EcoGene:EG133…
NC_000913_2	RefSeq	gene	240343	240816	.	+	.	ID=ivy;locus_tag=b0220;note=synonyms:%20ECK0221%2C%20ykfE%2C%20JW0210;db_xref=ECOCYC:G6104;db_xref=EcoGene:EG13547;db_xref=GeneID:946530
NC_000913_2	RefSeq	CDS	240343	240813	.	+	0	ID=ivy:unknown_transcript_1;Parent=ivy;locus_tag=b0220;note=inhibitor%20of%20vertebrate%20C-type%20lysozyme%2C%20periplasmic;transl_table=11;product=inhibitor%20of%20vertebrate%20C-lysozyme;protein_id=NP_414755.1;db_xref=ASAP:ABE-0000740;db_xref=UniProtKB%2FSwiss-Prot:P0AD59;db_xref=GI:16128206;db_xref=ECOCYC:G6104;db_xref=EcoGene:EG13547;db_xref=GeneID:946530;exon_number=1
NC_000913_2	RefSeq	start_codon	240343	240345	.	+	0	ID=ivy:unknown_transcript_1;Parent=ivy;locus_tag=b0220;note=inhibitor%20of%20vertebrate%20C-type%20lysozyme%2C%20periplasmic;transl_table=11;product=inhibitor%20of%20vertebrate%20C-lysozyme;protein_id=NP_414755.1;db_xref=ASAP:ABE-0000740;db_xref=UniProtKB%2FSwiss-Prot:P0AD59;db_xref=GI:16128206;db_xref=ECOCYC:G6104;db_xref=EcoGene:EG13547;db_xref=GeneID:946530;exon_number=1
NC_000913_2	RefSeq	stop_codon	240814	240816	.	+	0	ID=ivy:unknown_transcript_1;Parent=ivy;locus_tag=b0220;note=inhibitor%20of%20vertebrate%20C-type%20lysozyme%2C%20periplasmic;transl_table=11;product=inhibitor%20of%20vertebrate%20C-lysozyme;protein_id=NP_414755.1;db_xref=ASAP:ABE-0000740;db_xref=UniProtKB%2FSwiss-Prot:P0AD59;db_xref=GI:16128206;db_xref=ECOCYC:G6104;db_xref=EcoGene:EG13547;db_xref=GeneID:946530;exon_number=1
NC_000913_2	RefSeq	mat_peptide	240427	240813	.	+	.	ID=ivy:unknown_transcript_2;Parent=ivy;locus_tag=b0220;product=inhibitor%20of%20vertebrate%20C-lysozyme;experiment=N-terminus%20verified%20by%20Edman%20degradation:%20PMID%208740179%2C9868784%2C11278658
NC_000913_2	RefSeq	gene	240859	243303	.	-	.	ID=fadE;locus_tag=b0221;note=synonyms:%20ECK0222%2C%20fadF%2C%20yafH%2C%20JW5020;db_xref=ECOCYC:G6105;db_xref=EcoGene:EG13145;db_xref=GeneID:949007
NC_000913_2	RefSeq	CDS	240862	243303	.	-	0	ID=fadE:unknown_transcript_1;Parent=fadE;locus_tag=b0221;EC_number=1.3.99.3;function=putative%20enzyme%3B%20Not%20classified;note=GO_process:%20fatty%20acid%20oxidation%20%5BGO%20ID%200019395%5D;transl_table=11;product=acyl%20coenzyme%20A%20dehydrogenase;protein_id=NP_414756.2;db_xref=ASAP:ABE-0000743;db_xref=UniProtKB%2FSwiss-Prot:Q47146;db_xref=GI:90111100;db_xref=ECOCYC:G6105;db_xref=EcoGene:E…
NC_000913_2	RefSeq	start_codon	243301	243303	.	-	0	ID=fadE:unknown_transcript_1;Parent=fadE;locus_tag=b0221;EC_number=1.3.99.3;function=putative%20enzyme%3B%20Not%20classified;note=GO_process:%20fatty%20acid%20oxidation%20%5BGO%20ID%200019395%5D;transl_table=11;product=acyl%20coenzyme%20A%20dehydrogenase;protein_id=NP_414756.2;db_xref=ASAP:ABE-0000743;db_xref=UniProtKB%2FSwiss-Prot:Q47146;db_xref=GI:90111100;db_xref=ECOCYC:G6105;db_xref=EcoGene:E…
NC_000913_2	RefSeq	stop_codon	240859	240861	.	-	0	ID=fadE:unknown_transcript_1;Parent=fadE;locus_tag=b0221;EC_number=1.3.99.3;function=putative%20enzyme%3B%20Not%20classified;note=GO_process:%20fatty%20acid%20oxidation%20%5BGO%20ID%200019395%5D;transl_table=11;product=acyl%20coenzyme%20A%20dehydrogenase;protein_id=NP_414756.2;db_xref=ASAP:ABE-0000743;db_xref=UniProtKB%2FSwiss-Prot:Q47146;db_xref=GI:90111100;db_xref=ECOCYC:G6105;db_xref=EcoGene:E…
NC_000913_2	RefSeq	gene	243543	244121	.	+	.	ID=lpcA;locus_tag=b0222;note=synonyms:%20ECK0223%2C%20tfrA%2C%20gmhA%2C%20isn%2C%20JW0212%2C%20yafI;db_xref=ECOCYC:G6106;db_xref=EcoGene:EG13146;db_xref=GeneID:949134
NC_000913_2	RefSeq	CDS	243543	244118	.	+	0	ID=lpcA:unknown_transcript_1;Parent=lpcA;locus_tag=b0222;EC_number=5.-.-.-;function=enzyme%3B%20Surface%20polysaccharides%20%26%20antigens;note=phosphoheptose%20isomerase%3B%0AGO_component:%20cytoplasm%20%5BGO%20ID%200005737%5D%3B%0AGO_function:%20cell%20surface%20antigen%20activity%2C%20host-interacting%20%5BGO%20ID%200042280%5D%3B%0AGO_process:%20lipopolysaccharide%20core%20region%20biosyntheti…
NC_000913_2	RefSeq	start_codon	243543	243545	.	+	0	ID=lpcA:unknown_transcript_1;Parent=lpcA;locus_tag=b0222;EC_number=5.-.-.-;function=enzyme%3B%20Surface%20polysaccharides%20%26%20antigens;note=phosphoheptose%20isomerase%3B%0AGO_component:%20cytoplasm%20%5BGO%20ID%200005737%5D%3B%0AGO_function:%20cell%20surface%20antigen%20activity%2C%20host-interacting%20%5BGO%20ID%200042280%5D%3B%0AGO_process:%20lipopolysaccharide%20core%20region%20biosyntheti…
NC_000913_2	RefSeq	stop_codon	244119	244121	.	+	0	ID=lpcA:unknown_transcript_1;Parent=lpcA;locus_tag=b0222;EC_number=5.-.-.-;function=enzyme%3B%20Surface%20polysaccharides%20%26%20antigens;note=phosphoheptose%20isomerase%3B%0AGO_component:%20cytoplasm%20%5BGO%20ID%200005737%5D%3B%0AGO_function:%20cell%20surface%20antigen%20activity%2C%20host-interacting%20%5BGO%20ID%200042280%5D%3B%0AGO_process:%20lipopolysaccharide%20core%20region%20biosyntheti…
NC_000913_2	RefSeq	repeat_region	244129	244263	.	+	.	note=REP17%20%28repetitive%20extragenic%20palindromic%29%20element%3B%20contains%203%20REP%20sequences
NC_000913_2	RefSeq	gene	244327	245094	.	+	.	ID=yafJ;locus_tag=b0223;note=synonyms:%20ECK0224%2C%20JW0213;db_xref=ECOCYC:G6107;db_xref=EcoGene:EG13147;db_xref=GeneID:944906
NC_000913_2	RefSeq	CDS	244327	245091	.	+	0	ID=yafJ:unknown_transcript_1;Parent=yafJ;locus_tag=b0223;function=putative%20enzyme%3B%20Not%20classified;note=putative%20amidotransferase;transl_table=11;product=predicted%20amidotransfease;protein_id=NP_414758.1;db_xref=ASAP:ABE-0000755;db_xref=UniProtKB%2FSwiss-Prot:Q47147;db_xref=GI:16128209;db_xref=ECOCYC:G6107;db_xref=EcoGene:EG13147;db_xref=GeneID:944906;exon_number=1
NC_000913_2	RefSeq	start_codon	244327	244329	.	+	0	ID=yafJ:unknown_transcript_1;Parent=yafJ;locus_tag=b0223;function=putative%20enzyme%3B%20Not%20classified;note=putative%20amidotransferase;transl_table=11;product=predicted%20amidotransfease;protein_id=NP_414758.1;db_xref=ASAP:ABE-0000755;db_xref=UniProtKB%2FSwiss-Prot:Q47147;db_xref=GI:16128209;db_xref=ECOCYC:G6107;db_xref=EcoGene:EG13147;db_xref=GeneID:944906;exon_number=1
NC_000913_2	RefSeq	stop_codon	245092	245094	.	+	0	ID=yafJ:unknown_transcript_1;Parent=yafJ;locus_tag=b0223;function=putative%20enzyme%3B%20Not%20classified;note=putative%20amidotransferase;transl_table=11;product=predicted%20amidotransfease;protein_id=NP_414758.1;db_xref=ASAP:ABE-0000755;db_xref=UniProtKB%2FSwiss-Prot:Q47147;db_xref=GI:16128209;db_xref=ECOCYC:G6107;db_xref=EcoGene:EG13147;db_xref=GeneID:944906;exon_number=1
NC_000913_2	RefSeq	gene	245065	245805	.	-	.	ID=yafK;locus_tag=b0224;note=synonyms:%20ECK0225%2C%20JW0214;db_xref=ECOCYC:G6108;db_xref=EcoGene:EG13148;db_xref=GeneID:944910
NC_000913_2	RefSeq	CDS	245068	245805	.	-	0	ID=yafK:unknown_transcript_1;Parent=yafK;locus_tag=b0224;transl_table=11;product=conserved%20protein;protein_id=NP_414759.1;db_xref=ASAP:ABE-0000757;db_xref=UniProtKB%2FSwiss-Prot:P0AA99;db_xref=GI:16128210;db_xref=ECOCYC:G6108;db_xref=EcoGene:EG13148;db_xref=GeneID:944910;exon_number=1
NC_000913_2	RefSeq	start_codon	245803	245805	.	-	0	ID=yafK:unknown_transcript_1;Parent=yafK;locus_tag=b0224;transl_table=11;product=conserved%20protein;protein_id=NP_414759.1;db_xref=ASAP:ABE-0000757;db_xref=UniProtKB%2FSwiss-Prot:P0AA99;db_xref=GI:16128210;db_xref=ECOCYC:G6108;db_xref=EcoGene:EG13148;db_xref=GeneID:944910;exon_number=1
NC_000913_2	RefSeq	stop_codon	245065	245067	.	-	0	ID=yafK:unknown_transcript_1;Parent=yafK;locus_tag=b0224;transl_table=11;product=conserved%20protein;protein_id=NP_414759.1;db_xref=ASAP:ABE-0000757;db_xref=UniProtKB%2FSwiss-Prot:P0AA99;db_xref=GI:16128210;db_xref=ECOCYC:G6108;db_xref=EcoGene:EG13148;db_xref=GeneID:944910;exon_number=1
NC_000913_2	RefSeq	gene	245961	246239	.	-	.	ID=yafQ;locus_tag=b0225;note=synonyms:%20ECK0226%2C%20JW0215;db_xref=ECOCYC:G6109;db_xref=EcoGene:EG13154;db_xref=GeneID:944911
NC_000913_2	RefSeq	CDS	245964	246239	.	-	0	ID=yafQ:unknown_transcript_1;Parent=yafQ;locus_tag=b0225;transl_table=11;product=predicted%20toxin%20of%20the%20YafQ-DinJ%20toxin-antitoxin%20system;protein_id=NP_414760.1;db_xref=ASAP:ABE-0000761;db_xref=UniProtKB%2FSwiss-Prot:Q47149;db_xref=GI:16128211;db_xref=ECOCYC:G6109;db_xref=EcoGene:EG13154;db_xref=GeneID:944911;exon_number=1
NC_000913_2	RefSeq	start_codon	246237	246239	.	-	0	ID=yafQ:unknown_transcript_1;Parent=yafQ;locus_tag=b0225;transl_table=11;product=predicted%20toxin%20of%20the%20YafQ-DinJ%20toxin-antitoxin%20system;protein_id=NP_414760.1;db_xref=ASAP:ABE-0000761;db_xref=UniProtKB%2FSwiss-Prot:Q47149;db_xref=GI:16128211;db_xref=ECOCYC:G6109;db_xref=EcoGene:EG13154;db_xref=GeneID:944911;exon_number=1
NC_000913_2	RefSeq	stop_codon	245961	245963	.	-	0	ID=yafQ:unknown_transcript_1;Parent=yafQ;locus_tag=b0225;transl_table=11;product=predicted%20toxin%20of%20the%20YafQ-DinJ%20toxin-antitoxin%20system;protein_id=NP_414760.1;db_xref=ASAP:ABE-0000761;db_xref=UniProtKB%2FSwiss-Prot:Q47149;db_xref=GI:16128211;db_xref=ECOCYC:G6109;db_xref=EcoGene:EG13154;db_xref=GeneID:944911;exon_number=1
NC_000913_2	RefSeq	gene	246242	246502	.	-	.	ID=dinJ;locus_tag=b0226;note=synonyms:%20ECK0227%2C%20sosA%2C%20JW0216;db_xref=ECOCYC:G6110;db_xref=EcoGene:EG13142;db_xref=GeneID:944914
NC_000913_2	RefSeq	CDS	246245	246502	.	-	0	ID=dinJ:unknown_transcript_1;Parent=dinJ;locus_tag=b0226;function=phenotype%3B%20Not%20classified;note=damage-inducible%20protein%20J%3B%0AGO_process:%20DNA%20repair%20%5BGO%20ID%200006281%5D;transl_table=11;product=predicted%20antitoxin%20of%20YafQ-DinJ%20toxin-antitoxin%20system;protein_id=NP_414761.1;db_xref=ASAP:ABE-0000764;db_xref=UniProtKB%2FSwiss-Prot:Q47150;db_xref=GI:16128212;db_xref=ECO…
NC_000913_2	RefSeq	start_codon	246500	246502	.	-	0	ID=dinJ:unknown_transcript_1;Parent=dinJ;locus_tag=b0226;function=phenotype%3B%20Not%20classified;note=damage-inducible%20protein%20J%3B%0AGO_process:%20DNA%20repair%20%5BGO%20ID%200006281%5D;transl_table=11;product=predicted%20antitoxin%20of%20YafQ-DinJ%20toxin-antitoxin%20system;protein_id=NP_414761.1;db_xref=ASAP:ABE-0000764;db_xref=UniProtKB%2FSwiss-Prot:Q47150;db_xref=GI:16128212;db_xref=ECO…
NC_000913_2	RefSeq	stop_codon	246242	246244	.	-	0	ID=dinJ:unknown_transcript_1;Parent=dinJ;locus_tag=b0226;function=phenotype%3B%20Not%20classified;note=damage-inducible%20protein%20J%3B%0AGO_process:%20DNA%20repair%20%5BGO%20ID%200006281%5D;transl_table=11;product=predicted%20antitoxin%20of%20YafQ-DinJ%20toxin-antitoxin%20system;protein_id=NP_414761.1;db_xref=ASAP:ABE-0000764;db_xref=UniProtKB%2FSwiss-Prot:Q47150;db_xref=GI:16128212;db_xref=ECO…
NC_000913_2	RefSeq	gene	246712	247461	.	+	.	ID=yafL;locus_tag=b0227;note=synonyms:%20ECK0228%2C%20JW0217;db_xref=ECOCYC:G6111;db_xref=EcoGene:EG13149;db_xref=GeneID:944899
NC_000913_2	RefSeq	CDS	246712	247458	.	+	0	ID=yafL:unknown_transcript_1;Parent=yafL;locus_tag=b0227;function=putative%20membrane%3B%20Not%20classified;note=putative%20lipoprotein%3B%0AGO_component:%20peptidoglycan-based%20cell%20wall%20%5BGO%20ID%200009274%5D;transl_table=11;product=predicted%20lipoprotein%20and%20C40%20family%20peptidase;protein_id=NP_414762.1;db_xref=ASAP:ABE-0000775;db_xref=UniProtKB%2FSwiss-Prot:Q47151;db_xref=GI:1612…
NC_000913_2	RefSeq	start_codon	246712	246714	.	+	0	ID=yafL:unknown_transcript_1;Parent=yafL;locus_tag=b0227;function=putative%20membrane%3B%20Not%20classified;note=putative%20lipoprotein%3B%0AGO_component:%20peptidoglycan-based%20cell%20wall%20%5BGO%20ID%200009274%5D;transl_table=11;product=predicted%20lipoprotein%20and%20C40%20family%20peptidase;protein_id=NP_414762.1;db_xref=ASAP:ABE-0000775;db_xref=UniProtKB%2FSwiss-Prot:Q47151;db_xref=GI:1612…
NC_000913_2	RefSeq	stop_codon	247459	247461	.	+	0	ID=yafL:unknown_transcript_1;Parent=yafL;locus_tag=b0227;function=putative%20membrane%3B%20Not%20classified;note=putative%20lipoprotein%3B%0AGO_component:%20peptidoglycan-based%20cell%20wall%20%5BGO%20ID%200009274%5D;transl_table=11;product=predicted%20lipoprotein%20and%20C40%20family%20peptidase;protein_id=NP_414762.1;db_xref=ASAP:ABE-0000775;db_xref=UniProtKB%2FSwiss-Prot:Q47151;db_xref=GI:1612…
NC_000913_2	RefSeq	repeat_region	247458	247541	.	+	.	note=REP18%20%28repetitive%20extragenic%20palindromic%29%20element%3B%20contains%202%20REP%20sequences
NC_000913_2	RefSeq	gene	247637	248134	.	+	.	ID=yafM;locus_tag=b0228;note=synonyms:%20ECK0229%2C%20JW0218;db_xref=ECOCYC:G6112;db_xref=EcoGene:EG13150;db_xref=GeneID:944913
NC_000913_2	RefSeq	CDS	247637	248131	.	+	0	ID=yafM:unknown_transcript_1;Parent=yafM;locus_tag=b0228;transl_table=11;product=conserved%20protein;protein_id=NP_414763.1;db_xref=ASAP:ABE-0000779;db_xref=UniProtKB%2FSwiss-Prot:Q47152;db_xref=GI:16128214;db_xref=ECOCYC:G6112;db_xref=EcoGene:EG13150;db_xref=GeneID:944913;exon_number=1
NC_000913_2	RefSeq	start_codon	247637	247639	.	+	0	ID=yafM:unknown_transcript_1;Parent=yafM;locus_tag=b0228;transl_table=11;product=conserved%20protein;protein_id=NP_414763.1;db_xref=ASAP:ABE-0000779;db_xref=UniProtKB%2FSwiss-Prot:Q47152;db_xref=GI:16128214;db_xref=ECOCYC:G6112;db_xref=EcoGene:EG13150;db_xref=GeneID:944913;exon_number=1
NC_000913_2	RefSeq	stop_codon	248132	248134	.	+	0	ID=yafM:unknown_transcript_1;Parent=yafM;locus_tag=b0228;transl_table=11;product=conserved%20protein;protein_id=NP_414763.1;db_xref=ASAP:ABE-0000779;db_xref=UniProtKB%2FSwiss-Prot:Q47152;db_xref=GI:16128214;db_xref=ECOCYC:G6112;db_xref=EcoGene:EG13150;db_xref=GeneID:944913;exon_number=1
NC_000913_2	RefSeq	repeat_region	248147	248334	.	+	.	note=REP19%20%28repetitive%20extragenic%20palindromic%29%20element%3B%20contains%204%20REP%20sequences
NC_000913_2	RefSeq	gene	248358	250070	.	-	.	ID=lfhA;locus_tag=b0229;note=synonyms:%20ECK0230%2C%20JW5811%2C%20fhiA;pseudo=;db_xref=EcoGene:EG13144;db_xref=GeneID:944908
NC_000913_2	RefSeq	CDS	248358	250070	.	-	0	ID=lfhA:unknown_transcript_1;Parent=lfhA;locus_tag=b0229;note=pseudogene%2C%20flagellar%20system%20protein%2C%20promoterless%20fragment%0Aflagellar%20biosynthesis%3B%0AGO_component:%20flagellum%20%5BGO%20ID%200019861%5D%3B%0AGO_component:%20peptidoglycan-based%20cell%20wall%20%5BGO%20ID%200009274%5D%3B%0AGO_component:%20organelle%20inner%20membrane%20%5BGO%20ID%200019866%5D;pseudo=;transl_table=1…
NC_000913_2	RefSeq	start_codon	250068	250070	.	-	0	ID=lfhA:unknown_transcript_1;Parent=lfhA;locus_tag=b0229;note=pseudogene%2C%20flagellar%20system%20protein%2C%20promoterless%20fragment%0Aflagellar%20biosynthesis%3B%0AGO_component:%20flagellum%20%5BGO%20ID%200019861%5D%3B%0AGO_component:%20peptidoglycan-based%20cell%20wall%20%5BGO%20ID%200009274%5D%3B%0AGO_component:%20organelle%20inner%20membrane%20%5BGO%20ID%200019866%5D;pseudo=;transl_table=1…
NC_000913_2	RefSeq	gene	250072	250827	.	+	.	ID=lafU;locus_tag=b0230;note=synonyms:%20ECK0231%2C%20JW5812%2C%20mbhA;pseudo=;db_xref=EcoGene:EG13143;db_xref=GeneID:944921
NC_000913_2	RefSeq	CDS	250072	250827	.	+	0	ID=lafU:unknown_transcript_1;Parent=lafU;locus_tag=b0230;note=pseudogene%2C%20lateral%20flagellar%20motor%20protein%20fragment%3B%0AGO_process:%20taxis%20%5BGO%20ID%200042330%5D;pseudo=;transl_table=11;db_xref=ASAP:ABE-0000785;db_xref=UniProtKB%2FSwiss-Prot:Q47154;db_xref=EcoGene:EG13143;db_xref=GeneID:944921;exon_number=1
NC_000913_2	RefSeq	gene	250898	251953	.	+	.	ID=dinB;locus_tag=b0231;note=synonyms:%20ECK0232%2C%20JW0221%2C%20dinP;db_xref=ECOCYC:G6115;db_xref=EcoGene:EG13141;db_xref=GeneID:944922
NC_000913_2	RefSeq	CDS	250898	251950	.	+	0	ID=dinB:unknown_transcript_1;Parent=dinB;locus_tag=b0231;EC_number=2.7.7.7;function=2.1.1%20information%20transfer%3B%20DNA%20related%3B%20DNA%20replication;function=5.8%20cell%20processes%3B%20SOS%20response;function=7.1%20location%20of%20gene%20products%3B%20cytoplasm;note=DNA%20polymerase%20IV%0ADNA%20polymerase%20IV%2C%20devoid%20of%20proofreading%2C%20damage-inducible%20protein%20P%3B%0AGO_c…
NC_000913_2	RefSeq	start_codon	250898	250900	.	+	0	ID=dinB:unknown_transcript_1;Parent=dinB;locus_tag=b0231;EC_number=2.7.7.7;function=2.1.1%20information%20transfer%3B%20DNA%20related%3B%20DNA%20replication;function=5.8%20cell%20processes%3B%20SOS%20response;function=7.1%20location%20of%20gene%20products%3B%20cytoplasm;note=DNA%20polymerase%20IV%0ADNA%20polymerase%20IV%2C%20devoid%20of%20proofreading%2C%20damage-inducible%20protein%20P%3B%0AGO_c…
NC_000913_2	RefSeq	stop_codon	251951	251953	.	+	0	ID=dinB:unknown_transcript_1;Parent=dinB;locus_tag=b0231;EC_number=2.7.7.7;function=2.1.1%20information%20transfer%3B%20DNA%20related%3B%20DNA%20replication;function=5.8%20cell%20processes%3B%20SOS%20response;function=7.1%20location%20of%20gene%20products%3B%20cytoplasm;note=DNA%20polymerase%20IV%0ADNA%20polymerase%20IV%2C%20devoid%20of%20proofreading%2C%20damage-inducible%20protein%20P%3B%0AGO_c…
NC_000913_2	RefSeq	gene	252005	252298	.	+	.	ID=yafN;locus_tag=b0232;note=synonyms:%20ECK0233%2C%20JW0222;db_xref=ECOCYC:G6116;db_xref=EcoGene:EG13151;db_xref=GeneID:944920
NC_000913_2	RefSeq	CDS	252005	252295	.	+	0	ID=yafN:unknown_transcript_1;Parent=yafN;locus_tag=b0232;transl_table=11;product=predicted%20antitoxin%20of%20the%20YafO-YafN%20toxin-antitoxin%20system;protein_id=NP_414767.1;db_xref=ASAP:ABE-0000793;db_xref=UniProtKB%2FSwiss-Prot:Q47156;db_xref=GI:16128218;db_xref=ECOCYC:G6116;db_xref=EcoGene:EG13151;db_xref=GeneID:944920;exon_number=1
NC_000913_2	RefSeq	start_codon	252005	252007	.	+	0	ID=yafN:unknown_transcript_1;Parent=yafN;locus_tag=b0232;transl_table=11;product=predicted%20antitoxin%20of%20the%20YafO-YafN%20toxin-antitoxin%20system;protein_id=NP_414767.1;db_xref=ASAP:ABE-0000793;db_xref=UniProtKB%2FSwiss-Prot:Q47156;db_xref=GI:16128218;db_xref=ECOCYC:G6116;db_xref=EcoGene:EG13151;db_xref=GeneID:944920;exon_number=1
NC_000913_2	RefSeq	stop_codon	252296	252298	.	+	0	ID=yafN:unknown_transcript_1;Parent=yafN;locus_tag=b0232;transl_table=11;product=predicted%20antitoxin%20of%20the%20YafO-YafN%20toxin-antitoxin%20system;protein_id=NP_414767.1;db_xref=ASAP:ABE-0000793;db_xref=UniProtKB%2FSwiss-Prot:Q47156;db_xref=GI:16128218;db_xref=ECOCYC:G6116;db_xref=EcoGene:EG13151;db_xref=GeneID:944920;exon_number=1
NC_000913_2	RefSeq	gene	252301	252699	.	+	.	ID=yafO;locus_tag=b0233;note=synonyms:%20ECK0234%2C%20JW0223;db_xref=ECOCYC:G6117;db_xref=EcoGene:EG13152;db_xref=GeneID:944916
NC_000913_2	RefSeq	CDS	252301	252696	.	+	0	ID=yafO:unknown_transcript_1;Parent=yafO;locus_tag=b0233;transl_table=11;product=predicted%20toxin%20of%20the%20YafO-YafN%20toxin-antitoxin%20system;protein_id=NP_414768.1;db_xref=ASAP:ABE-0000795;db_xref=UniProtKB%2FSwiss-Prot:Q47157;db_xref=GI:16128219;db_xref=ECOCYC:G6117;db_xref=EcoGene:EG13152;db_xref=GeneID:944916;exon_number=1
NC_000913_2	RefSeq	start_codon	252301	252303	.	+	0	ID=yafO:unknown_transcript_1;Parent=yafO;locus_tag=b0233;transl_table=11;product=predicted%20toxin%20of%20the%20YafO-YafN%20toxin-antitoxin%20system;protein_id=NP_414768.1;db_xref=ASAP:ABE-0000795;db_xref=UniProtKB%2FSwiss-Prot:Q47157;db_xref=GI:16128219;db_xref=ECOCYC:G6117;db_xref=EcoGene:EG13152;db_xref=GeneID:944916;exon_number=1
NC_000913_2	RefSeq	stop_codon	252697	252699	.	+	0	ID=yafO:unknown_transcript_1;Parent=yafO;locus_tag=b0233;transl_table=11;product=predicted%20toxin%20of%20the%20YafO-YafN%20toxin-antitoxin%20system;protein_id=NP_414768.1;db_xref=ASAP:ABE-0000795;db_xref=UniProtKB%2FSwiss-Prot:Q47157;db_xref=GI:16128219;db_xref=ECOCYC:G6117;db_xref=EcoGene:EG13152;db_xref=GeneID:944916;exon_number=1
NC_000913_2	RefSeq	gene	252709	253161	.	+	.	ID=yafP;locus_tag=b0234;note=synonyms:%20ECK0235%2C%20JW0224;db_xref=ECOCYC:G6118;db_xref=EcoGene:EG13153;db_xref=GeneID:944912
NC_000913_2	RefSeq	CDS	252709	253158	.	+	0	ID=yafP:unknown_transcript_1;Parent=yafP;locus_tag=b0234;transl_table=11;product=predicted%20acyltransferase%20with%20acyl-CoA%20N-acyltransferase%20domain;protein_id=NP_414769.1;db_xref=ASAP:ABE-0000801;db_xref=UniProtKB%2FSwiss-Prot:Q47158;db_xref=GI:16128220;db_xref=ECOCYC:G6118;db_xref=EcoGene:EG13153;db_xref=GeneID:944912;exon_number=1
NC_000913_2	RefSeq	start_codon	252709	252711	.	+	0	ID=yafP:unknown_transcript_1;Parent=yafP;locus_tag=b0234;transl_table=11;product=predicted%20acyltransferase%20with%20acyl-CoA%20N-acyltransferase%20domain;protein_id=NP_414769.1;db_xref=ASAP:ABE-0000801;db_xref=UniProtKB%2FSwiss-Prot:Q47158;db_xref=GI:16128220;db_xref=ECOCYC:G6118;db_xref=EcoGene:EG13153;db_xref=GeneID:944912;exon_number=1
NC_000913_2	RefSeq	stop_codon	253159	253161	.	+	0	ID=yafP:unknown_transcript_1;Parent=yafP;locus_tag=b0234;transl_table=11;product=predicted%20acyltransferase%20with%20acyl-CoA%20N-acyltransferase%20domain;protein_id=NP_414769.1;db_xref=ASAP:ABE-0000801;db_xref=UniProtKB%2FSwiss-Prot:Q47158;db_xref=GI:16128220;db_xref=ECOCYC:G6118;db_xref=EcoGene:EG13153;db_xref=GeneID:944912;exon_number=1
NC_000913_2	RefSeq	gene	253479	253685	.	+	.	ID=ykfJ;locus_tag=b0235;note=synonyms:%20ECK0236%2C%20JW0225;pseudo=;db_xref=EcoGene:EG14368;db_xref=GeneID:944924
NC_000913_2	RefSeq	CDS	253479	253685	.	+	0	ID=ykfJ:unknown_transcript_1;Parent=ykfJ;locus_tag=b0235;note=conserved%20protein;pseudo=;transl_table=11;db_xref=ASAP:ABE-0000805;db_xref=UniProtKB%2FSwiss-Prot:P75675;db_xref=EcoGene:EG14368;db_xref=GeneID:944924;exon_number=1
NC_000913_2	RefSeq	start_codon	253479	253481	.	+	0	ID=ykfJ:unknown_transcript_1;Parent=ykfJ;locus_tag=b0235;note=conserved%20protein;pseudo=;transl_table=11;db_xref=ASAP:ABE-0000805;db_xref=UniProtKB%2FSwiss-Prot:P75675;db_xref=EcoGene:EG14368;db_xref=GeneID:944924;exon_number=1
NC_000913_2	RefSeq	gene	253702	254202	.	+	.	ID=prfH;locus_tag=b0236;note=synonyms:%20ECK0237%2C%20JW0226;pseudo=;db_xref=EcoGene:EG11496;db_xref=GeneID:947374
NC_000913_2	RefSeq	CDS	253702	254202	.	+	0	ID=prfH:unknown_transcript_1;Parent=prfH;locus_tag=b0236;note=pseudogene%2C%20predicted%20peptide%20chain%20release%20factor%20homolog%0Aprobable%20peptide%20chain%20release%20factor%3B%0AGO_component:%20cytoplasm%20%5BGO%20ID%200005737%5D%3B%0AGO_process:%20translation%20%5BGO%20ID%200006412%5D;pseudo=;transl_table=11;db_xref=ASAP:ABE-0000807;db_xref=UniProtKB%2FSwiss-Prot:P28369;db_xref=EcoGene…
NC_000913_2	RefSeq	start_codon	253702	253704	.	+	0	ID=prfH:unknown_transcript_1;Parent=prfH;locus_tag=b0236;note=pseudogene%2C%20predicted%20peptide%20chain%20release%20factor%20homolog%0Aprobable%20peptide%20chain%20release%20factor%3B%0AGO_component:%20cytoplasm%20%5BGO%20ID%200005737%5D%3B%0AGO_process:%20translation%20%5BGO%20ID%200006412%5D;pseudo=;transl_table=11;db_xref=ASAP:ABE-0000807;db_xref=UniProtKB%2FSwiss-Prot:P28369;db_xref=EcoGene…
NC_000913_2	RefSeq	repeat_region	254217	254244	.	+	.	note=REP20%20%28repetitive%20extragenic%20palindromic%29%20element%3B%20contains%201%20REP%20sequences
NC_000913_2	RefSeq	gene	254259	255716	.	-	.	ID=pepD;locus_tag=b0237;note=synonyms:%20ECK0238%2C%20JW0227%2C%20pepH;db_xref=ECOCYC:EG10695;db_xref=EcoGene:EG10695;db_xref=GeneID:945013
NC_000913_2	RefSeq	CDS	254262	255716	.	-	0	ID=pepD:unknown_transcript_1;Parent=pepD;locus_tag=b0237;EC_number=3.4.13.3;function=enzyme%3B%20Degradation%20of%20proteins%2C%20peptides%2C%20glyco;note=GO_component:%20cytoplasm%20%5BGO%20ID%200005737%5D;transl_table=11;product=aminoacyl-histidine%20dipeptidase%20%28peptidase%20D%29;protein_id=NP_414772.1;db_xref=ASAP:ABE-0000809;db_xref=UniProtKB%2FSwiss-Prot:P15288;db_xref=GI:16128223;db_xre…
NC_000913_2	RefSeq	start_codon	255714	255716	.	-	0	ID=pepD:unknown_transcript_1;Parent=pepD;locus_tag=b0237;EC_number=3.4.13.3;function=enzyme%3B%20Degradation%20of%20proteins%2C%20peptides%2C%20glyco;note=GO_component:%20cytoplasm%20%5BGO%20ID%200005737%5D;transl_table=11;product=aminoacyl-histidine%20dipeptidase%20%28peptidase%20D%29;protein_id=NP_414772.1;db_xref=ASAP:ABE-0000809;db_xref=UniProtKB%2FSwiss-Prot:P15288;db_xref=GI:16128223;db_xre…
NC_000913_2	RefSeq	stop_codon	254259	254261	.	-	0	ID=pepD:unknown_transcript_1;Parent=pepD;locus_tag=b0237;EC_number=3.4.13.3;function=enzyme%3B%20Degradation%20of%20proteins%2C%20peptides%2C%20glyco;note=GO_component:%20cytoplasm%20%5BGO%20ID%200005737%5D;transl_table=11;product=aminoacyl-histidine%20dipeptidase%20%28peptidase%20D%29;protein_id=NP_414772.1;db_xref=ASAP:ABE-0000809;db_xref=UniProtKB%2FSwiss-Prot:P15288;db_xref=GI:16128223;db_xre…
NC_000913_2	RefSeq	mat_peptide	254262	255713	.	-	.	ID=pepD:unknown_transcript_2;Parent=pepD;locus_tag=b0237;product=aminoacyl-histidine%20dipeptidase%20%28peptidase%20D%29;experiment=N-terminus%20verified%20by%20Edman%20degradation:%20PMID%202651887%2C7988883
NC_000913_2	RefSeq	gene	255977	256435	.	+	.	ID=gpt;locus_tag=b0238;note=synonyms:%20ECK0239%2C%20gpp%2C%20gxu%2C%20JW0228;db_xref=ECOCYC:EG10414;db_xref=EcoGene:EG10414;db_xref=GeneID:944817
NC_000913_2	RefSeq	CDS	255977	256432	.	+	0	ID=gpt:unknown_transcript_1;Parent=gpt;locus_tag=b0238;EC_number=2.4.2.22;function=enzyme%3B%20Salvage%20of%20nucleosides%20and%20nucleotides;note=GO_component:%20cytoplasm%20%5BGO%20ID%200005737%5D%3B%0AGO_process:%20nucleobase%2C%20nucleoside%20and%20nucleotide%20interconversion%20%5BGO%20ID%200015949%5D;transl_table=11;product=guanine-hypoxanthine%20phosphoribosyltransferase;protein_id=NP_4147…
NC_000913_2	RefSeq	start_codon	255977	255979	.	+	0	ID=gpt:unknown_transcript_1;Parent=gpt;locus_tag=b0238;EC_number=2.4.2.22;function=enzyme%3B%20Salvage%20of%20nucleosides%20and%20nucleotides;note=GO_component:%20cytoplasm%20%5BGO%20ID%200005737%5D%3B%0AGO_process:%20nucleobase%2C%20nucleoside%20and%20nucleotide%20interconversion%20%5BGO%20ID%200015949%5D;transl_table=11;product=guanine-hypoxanthine%20phosphoribosyltransferase;protein_id=NP_4147…
NC_000913_2	RefSeq	stop_codon	256433	256435	.	+	0	ID=gpt:unknown_transcript_1;Parent=gpt;locus_tag=b0238;EC_number=2.4.2.22;function=enzyme%3B%20Salvage%20of%20nucleosides%20and%20nucleotides;note=GO_component:%20cytoplasm%20%5BGO%20ID%200005737%5D%3B%0AGO_process:%20nucleobase%2C%20nucleoside%20and%20nucleotide%20interconversion%20%5BGO%20ID%200015949%5D;transl_table=11;product=guanine-hypoxanthine%20phosphoribosyltransferase;protein_id=NP_4147…
NC_000913_2	RefSeq	gene	256527	257771	.	+	.	ID=frsA;locus_tag=b0239;note=synonyms:%20ECK0240%2C%20yafA%2C%20JW0229;db_xref=ECOCYC:EG11091;db_xref=EcoGene:EG11091;db_xref=GeneID:946039
NC_000913_2	RefSeq	CDS	256527	257768	.	+	0	ID=frsA:unknown_transcript_1;Parent=frsA;locus_tag=b0239;transl_table=11;product=hydrolase%2C%20binds%20to%20enzyme%20IIA%28Glc%29;protein_id=NP_414774.1;db_xref=ASAP:ABE-0000817;db_xref=UniProtKB%2FSwiss-Prot:P04335;db_xref=GI:16128225;db_xref=ECOCYC:EG11091;db_xref=EcoGene:EG11091;db_xref=GeneID:946039;exon_number=1
NC_000913_2	RefSeq	start_codon	256527	256529	.	+	0	ID=frsA:unknown_transcript_1;Parent=frsA;locus_tag=b0239;transl_table=11;product=hydrolase%2C%20binds%20to%20enzyme%20IIA%28Glc%29;protein_id=NP_414774.1;db_xref=ASAP:ABE-0000817;db_xref=UniProtKB%2FSwiss-Prot:P04335;db_xref=GI:16128225;db_xref=ECOCYC:EG11091;db_xref=EcoGene:EG11091;db_xref=GeneID:946039;exon_number=1
NC_000913_2	RefSeq	stop_codon	257769	257771	.	+	0	ID=frsA:unknown_transcript_1;Parent=frsA;locus_tag=b0239;transl_table=11;product=hydrolase%2C%20binds%20to%20enzyme%20IIA%28Glc%29;protein_id=NP_414774.1;db_xref=ASAP:ABE-0000817;db_xref=UniProtKB%2FSwiss-Prot:P04335;db_xref=GI:16128225;db_xref=ECOCYC:EG11091;db_xref=EcoGene:EG11091;db_xref=GeneID:946039;exon_number=1
NC_000913_2	RefSeq	gene	257829	258230	.	+	.	ID=crl;locus_tag=b0240;note=synonyms:%20ECK0241%2C%20JW0230;db_xref=ECOCYC:EG11092;db_xref=EcoGene:EG11092;db_xref=GeneID:945077
NC_000913_2	RefSeq	CDS	257829	258227	.	+	0	ID=crl:unknown_transcript_1;Parent=crl;locus_tag=b0240;function=regulator%3B%20Surface%20structures;note=transcriptional%20regulator%20of%20cryptic%20csgA%20gene%20for%20curli%20surface%20fibers%3B%0AGO_component:%20fimbrium%20%5BGO%20ID%200009289%5D%3B%0AGO_component:%20cytoplasm%20%5BGO%20ID%200005737%5D%3B%0AGO_function:%20transcriptional%20activator%20activity%20%5BGO%20ID%200016563%5D%3B%0AG…
NC_000913_2	RefSeq	start_codon	257829	257831	.	+	0	ID=crl:unknown_transcript_1;Parent=crl;locus_tag=b0240;function=regulator%3B%20Surface%20structures;note=transcriptional%20regulator%20of%20cryptic%20csgA%20gene%20for%20curli%20surface%20fibers%3B%0AGO_component:%20fimbrium%20%5BGO%20ID%200009289%5D%3B%0AGO_component:%20cytoplasm%20%5BGO%20ID%200005737%5D%3B%0AGO_function:%20transcriptional%20activator%20activity%20%5BGO%20ID%200016563%5D%3B%0AG…
NC_000913_2	RefSeq	stop_codon	258228	258230	.	+	0	ID=crl:unknown_transcript_1;Parent=crl;locus_tag=b0240;function=regulator%3B%20Surface%20structures;note=transcriptional%20regulator%20of%20cryptic%20csgA%20gene%20for%20curli%20surface%20fibers%3B%0AGO_component:%20fimbrium%20%5BGO%20ID%200009289%5D%3B%0AGO_component:%20cytoplasm%20%5BGO%20ID%200005737%5D%3B%0AGO_function:%20transcriptional%20activator%20activity%20%5BGO%20ID%200016563%5D%3B%0AG…
NC_000913_2	RefSeq	mat_peptide	257832	258227	.	+	.	ID=crl:unknown_transcript_2;Parent=crl;locus_tag=b0240;product=DNA-binding%20transcriptional%20regulator;experiment=N-terminus%20verified%20by%20Edman%20degradation:%20PMID%202649795
NC_000913_2	RefSeq	repeat_region	258240	258260	.	+	.	note=REP21%20%28repetitive%20extragenic%20palindromic%29%20element%3B%20contains%201%20REP%20sequences
NC_000913_2	RefSeq	gene	258269	259324	.	-	.	ID=phoE;locus_tag=b0241;note=synonyms:%20ECK0242%2C%20JW0231%2C%20ompE;db_xref=ECOCYC:EG10729;db_xref=EcoGene:EG10729;db_xref=GeneID:944926
NC_000913_2	RefSeq	CDS	258272	259324	.	-	0	ID=phoE:unknown_transcript_1;Parent=phoE;locus_tag=b0241;function=membrane%3B%20Outer%20membrane%20constituents;note=outer%20membrane%20pore%20protein%20E%20%28E%2CIc%2CNmpAB%29%3B%0AGO_component:%20peptidoglycan-based%20cell%20wall%20%5BGO%20ID%200009274%5D%3B%0AGO_component:%20cell%20outer%20membrane%20%5BGO%20ID%200009279%5D;transl_table=11;product=outer%20membrane%20phosphoporin%20protein%20E…
NC_000913_2	RefSeq	start_codon	259322	259324	.	-	0	ID=phoE:unknown_transcript_1;Parent=phoE;locus_tag=b0241;function=membrane%3B%20Outer%20membrane%20constituents;note=outer%20membrane%20pore%20protein%20E%20%28E%2CIc%2CNmpAB%29%3B%0AGO_component:%20peptidoglycan-based%20cell%20wall%20%5BGO%20ID%200009274%5D%3B%0AGO_component:%20cell%20outer%20membrane%20%5BGO%20ID%200009279%5D;transl_table=11;product=outer%20membrane%20phosphoporin%20protein%20E…
NC_000913_2	RefSeq	stop_codon	258269	258271	.	-	0	ID=phoE:unknown_transcript_1;Parent=phoE;locus_tag=b0241;function=membrane%3B%20Outer%20membrane%20constituents;note=outer%20membrane%20pore%20protein%20E%20%28E%2CIc%2CNmpAB%29%3B%0AGO_component:%20peptidoglycan-based%20cell%20wall%20%5BGO%20ID%200009274%5D%3B%0AGO_component:%20cell%20outer%20membrane%20%5BGO%20ID%200009279%5D;transl_table=11;product=outer%20membrane%20phosphoporin%20protein%20E…
NC_000913_2	RefSeq	mat_peptide	258272	259261	.	-	.	ID=phoE:unknown_transcript_2;Parent=phoE;locus_tag=b0241;product=outer%20membrane%20phosphoporin%20protein%20E;experiment=N-terminus%20verified%20by%20Edman%20degradation:%20PMID%20337109
NC_000913_2	RefSeq	gene	259612	260715	.	+	.	ID=proB;locus_tag=b0242;note=synonyms:%20ECK0243%2C%20JW0232%2C%20pro;db_xref=ECOCYC:EG10768;db_xref=EcoGene:EG10768;db_xref=GeneID:946425
NC_000913_2	RefSeq	CDS	259612	260712	.	+	0	ID=proB:unknown_transcript_1;Parent=proB;locus_tag=b0242;EC_number=2.7.2.11;function=enzyme%3B%20Amino%20acid%20biosynthesis:%20Proline;note=GO_component:%20cytoplasm%20%5BGO%20ID%200005737%5D%3B%0AGO_process:%20proline%20biosynthetic%20process%20%5BGO%20ID%200006561%5D;experiment=N-terminus%20verified%20by%20Edman%20degradation:%20PMID%206089111;transl_table=11;product=gamma-glutamate%20kinase;p…
NC_000913_2	RefSeq	start_codon	259612	259614	.	+	0	ID=proB:unknown_transcript_1;Parent=proB;locus_tag=b0242;EC_number=2.7.2.11;function=enzyme%3B%20Amino%20acid%20biosynthesis:%20Proline;note=GO_component:%20cytoplasm%20%5BGO%20ID%200005737%5D%3B%0AGO_process:%20proline%20biosynthetic%20process%20%5BGO%20ID%200006561%5D;experiment=N-terminus%20verified%20by%20Edman%20degradation:%20PMID%206089111;transl_table=11;product=gamma-glutamate%20kinase;p…
NC_000913_2	RefSeq	stop_codon	260713	260715	.	+	0	ID=proB:unknown_transcript_1;Parent=proB;locus_tag=b0242;EC_number=2.7.2.11;function=enzyme%3B%20Amino%20acid%20biosynthesis:%20Proline;note=GO_component:%20cytoplasm%20%5BGO%20ID%200005737%5D%3B%0AGO_process:%20proline%20biosynthetic%20process%20%5BGO%20ID%200006561%5D;experiment=N-terminus%20verified%20by%20Edman%20degradation:%20PMID%206089111;transl_table=11;product=gamma-glutamate%20kinase;p…
NC_000913_2	RefSeq	gene	260727	261980	.	+	.	ID=proA;locus_tag=b0243;note=synonyms:%20ECK0244%2C%20pro%2C%20JW0233;db_xref=ECOCYC:EG10767;db_xref=EcoGene:EG10767;db_xref=GeneID:946680
NC_000913_2	RefSeq	CDS	260727	261977	.	+	0	ID=proA:unknown_transcript_1;Parent=proA;locus_tag=b0243;EC_number=1.2.1.41;function=enzyme%3B%20Amino%20acid%20biosynthesis:%20Proline;note=GO_component:%20cytoplasm%20%5BGO%20ID%200005737%5D%3B%0AGO_process:%20proline%20biosynthetic%20process%20%5BGO%20ID%200006561%5D;experiment=N-terminus%20verified%20by%20Edman%20degradation:%20PMID%206089111;transl_table=11;product=gamma-glutamylphosphate%20…
NC_000913_2	RefSeq	start_codon	260727	260729	.	+	0	ID=proA:unknown_transcript_1;Parent=proA;locus_tag=b0243;EC_number=1.2.1.41;function=enzyme%3B%20Amino%20acid%20biosynthesis:%20Proline;note=GO_component:%20cytoplasm%20%5BGO%20ID%200005737%5D%3B%0AGO_process:%20proline%20biosynthetic%20process%20%5BGO%20ID%200006561%5D;experiment=N-terminus%20verified%20by%20Edman%20degradation:%20PMID%206089111;transl_table=11;product=gamma-glutamylphosphate%20…
NC_000913_2	RefSeq	stop_codon	261978	261980	.	+	0	ID=proA:unknown_transcript_1;Parent=proA;locus_tag=b0243;EC_number=1.2.1.41;function=enzyme%3B%20Amino%20acid%20biosynthesis:%20Proline;note=GO_component:%20cytoplasm%20%5BGO%20ID%200005737%5D%3B%0AGO_process:%20proline%20biosynthetic%20process%20%5BGO%20ID%200006561%5D;experiment=N-terminus%20verified%20by%20Edman%20degradation:%20PMID%206089111;transl_table=11;product=gamma-glutamylphosphate%20…
NC_000913_2	RefSeq	gene	262095	262170	.	+	.	ID=thrW;locus_tag=b0244;note=synonyms:%20ECK0245%2C%20JWR0008;db_xref=ECOCYC:EG30104;db_xref=EcoGene:EG30104;db_xref=GeneID:947202
NC_000913_2	RefSeq	exon	262095	262170	.	+	.	ID=thrW:unknown_transcript_1;Parent=thrW;gbkey=tRNA;locus_tag=b0244;product=tRNA-Thr;note=anticodon:%20CGU;db_xref=ASAP:ABE-0000834;db_xref=ECOCYC:EG30104;db_xref=EcoGene:EG30104;db_xref=GeneID:947202;exon_number=1
NC_000913_2	RefSeq	misc_feature	262182	296489	.	+	.	note=cryptic%20prophage%20CP4-6
NC_000913_2	RefSeq	gene	262374	262436	.	-	.	ID=ykfN;locus_tag=b4626;note=synonym:%20ECK4458;pseudo=;db_xref=EcoGene:EG14454;db_xref=GeneID:5625552
NC_000913_2	RefSeq	CDS	262374	262436	.	-	0	ID=ykfN:unknown_transcript_1;Parent=ykfN;locus_tag=b4626;note=pseudogene%2C%20YdiA%20family;pseudo=;transl_table=11;db_xref=EcoGene:EG14454;db_xref=GeneID:5625552;exon_number=1
NC_000913_2	RefSeq	start_codon	262434	262436	.	-	0	ID=ykfN:unknown_transcript_1;Parent=ykfN;locus_tag=b4626;note=pseudogene%2C%20YdiA%20family;pseudo=;transl_table=11;db_xref=EcoGene:EG14454;db_xref=GeneID:5625552;exon_number=1
NC_000913_2	RefSeq	gene	262552	262893	.	-	.	ID=ykfI;locus_tag=b0245;note=synonyms:%20ECK0246%2C%20JW0234;db_xref=ECOCYC:G6120;db_xref=EcoGene:EG14333;db_xref=GeneID:946726
NC_000913_2	RefSeq	CDS	262555	262893	.	-	0	ID=ykfI:unknown_transcript_1;Parent=ykfI;locus_tag=b0245;transl_table=11;product=CP4-6%20prophage%3B%20toxin%20of%20the%20YkfI-YafW%20toxin-antitoxin%20system;protein_id=NP_414779.1;db_xref=ASAP:ABE-0000836;db_xref=UniProtKB%2FSwiss-Prot:P77692;db_xref=GI:16128230;db_xref=ECOCYC:G6120;db_xref=EcoGene:EG14333;db_xref=GeneID:946726;exon_number=1
NC_000913_2	RefSeq	start_codon	262891	262893	.	-	0	ID=ykfI:unknown_transcript_1;Parent=ykfI;locus_tag=b0245;transl_table=11;product=CP4-6%20prophage%3B%20toxin%20of%20the%20YkfI-YafW%20toxin-antitoxin%20system;protein_id=NP_414779.1;db_xref=ASAP:ABE-0000836;db_xref=UniProtKB%2FSwiss-Prot:P77692;db_xref=GI:16128230;db_xref=ECOCYC:G6120;db_xref=EcoGene:EG14333;db_xref=GeneID:946726;exon_number=1
NC_000913_2	RefSeq	stop_codon	262552	262554	.	-	0	ID=ykfI:unknown_transcript_1;Parent=ykfI;locus_tag=b0245;transl_table=11;product=CP4-6%20prophage%3B%20toxin%20of%20the%20YkfI-YafW%20toxin-antitoxin%20system;protein_id=NP_414779.1;db_xref=ASAP:ABE-0000836;db_xref=UniProtKB%2FSwiss-Prot:P77692;db_xref=GI:16128230;db_xref=ECOCYC:G6120;db_xref=EcoGene:EG14333;db_xref=GeneID:946726;exon_number=1
NC_000913_2	RefSeq	gene	262914	263231	.	-	.	ID=yafW;locus_tag=b0246;note=synonyms:%20ECK0247%2C%20JW0235;db_xref=ECOCYC:G6121;db_xref=EcoGene:EG13335;db_xref=GeneID:944929
NC_000913_2	RefSeq	CDS	262917	263231	.	-	0	ID=yafW:unknown_transcript_1;Parent=yafW;locus_tag=b0246;transl_table=11;product=CP4-6%20prophage%3B%20antitoxin%20of%20the%20YkfI-YafW%20toxin-antitoxin%20system;protein_id=NP_414780.1;db_xref=ASAP:ABE-0000838;db_xref=UniProtKB%2FSwiss-Prot:Q47684;db_xref=GI:16128231;db_xref=ECOCYC:G6121;db_xref=EcoGene:EG13335;db_xref=GeneID:944929;exon_number=1
NC_000913_2	RefSeq	start_codon	263229	263231	.	-	0	ID=yafW:unknown_transcript_1;Parent=yafW;locus_tag=b0246;transl_table=11;product=CP4-6%20prophage%3B%20antitoxin%20of%20the%20YkfI-YafW%20toxin-antitoxin%20system;protein_id=NP_414780.1;db_xref=ASAP:ABE-0000838;db_xref=UniProtKB%2FSwiss-Prot:Q47684;db_xref=GI:16128231;db_xref=ECOCYC:G6121;db_xref=EcoGene:EG13335;db_xref=GeneID:944929;exon_number=1
NC_000913_2	RefSeq	stop_codon	262914	262916	.	-	0	ID=yafW:unknown_transcript_1;Parent=yafW;locus_tag=b0246;transl_table=11;product=CP4-6%20prophage%3B%20antitoxin%20of%20the%20YkfI-YafW%20toxin-antitoxin%20system;protein_id=NP_414780.1;db_xref=ASAP:ABE-0000838;db_xref=UniProtKB%2FSwiss-Prot:Q47684;db_xref=GI:16128231;db_xref=ECOCYC:G6121;db_xref=EcoGene:EG13335;db_xref=GeneID:944929;exon_number=1
NC_000913_2	RefSeq	gene	263250	263471	.	-	.	ID=ykfH;locus_tag=b4504;note=synonyms:%20ECK0248%2C%20JW5956;db_xref=ECOCYC:G0-10432;db_xref=EcoGene:EG14332;db_xref=GeneID:1450236
NC_000913_2	RefSeq	CDS	263253	263471	.	-	0	ID=ykfH:unknown_transcript_1;Parent=ykfH;locus_tag=b4504;note=GO_component:%20cytoplasm%20%5BGO%20ID%200005737%5D;transl_table=11;product=predicted%20protein;protein_id=YP_588435.1;db_xref=ASAP:ABE-0285025;db_xref=UniProtKB%2FSwiss-Prot:Q9XB42;db_xref=GI:94541094;db_xref=ECOCYC:G0-10432;db_xref=EcoGene:EG14332;db_xref=GeneID:1450236;exon_number=1
NC_000913_2	RefSeq	start_codon	263469	263471	.	-	0	ID=ykfH:unknown_transcript_1;Parent=ykfH;locus_tag=b4504;note=GO_component:%20cytoplasm%20%5BGO%20ID%200005737%5D;transl_table=11;product=predicted%20protein;protein_id=YP_588435.1;db_xref=ASAP:ABE-0285025;db_xref=UniProtKB%2FSwiss-Prot:Q9XB42;db_xref=GI:94541094;db_xref=ECOCYC:G0-10432;db_xref=EcoGene:EG14332;db_xref=GeneID:1450236;exon_number=1
NC_000913_2	RefSeq	stop_codon	263250	263252	.	-	0	ID=ykfH:unknown_transcript_1;Parent=ykfH;locus_tag=b4504;note=GO_component:%20cytoplasm%20%5BGO%20ID%200005737%5D;transl_table=11;product=predicted%20protein;protein_id=YP_588435.1;db_xref=ASAP:ABE-0285025;db_xref=UniProtKB%2FSwiss-Prot:Q9XB42;db_xref=GI:94541094;db_xref=ECOCYC:G0-10432;db_xref=EcoGene:EG14332;db_xref=GeneID:1450236;exon_number=1
NC_000913_2	RefSeq	gene	263480	263956	.	-	.	ID=ykfG;locus_tag=b0247;note=synonyms:%20ECK0249%2C%20JW0236;db_xref=ECOCYC:G6122;db_xref=EcoGene:EG14331;db_xref=GeneID:944930
NC_000913_2	RefSeq	CDS	263483	263956	.	-	0	ID=ykfG:unknown_transcript_1;Parent=ykfG;locus_tag=b0247;function=putative%20enzyme%3B%20Not%20classified;note=putative%20DNA%20repair%20protein;transl_table=11;product=CP4-6%20prophage%3B%20predicted%20DNA%20repair%20protein;protein_id=NP_414781.1;db_xref=ASAP:ABE-0000841;db_xref=UniProtKB%2FSwiss-Prot:Q47685;db_xref=GI:16128232;db_xref=ECOCYC:G6122;db_xref=EcoGene:EG14331;db_xref=GeneID:944930;…
NC_000913_2	RefSeq	start_codon	263954	263956	.	-	0	ID=ykfG:unknown_transcript_1;Parent=ykfG;locus_tag=b0247;function=putative%20enzyme%3B%20Not%20classified;note=putative%20DNA%20repair%20protein;transl_table=11;product=CP4-6%20prophage%3B%20predicted%20DNA%20repair%20protein;protein_id=NP_414781.1;db_xref=ASAP:ABE-0000841;db_xref=UniProtKB%2FSwiss-Prot:Q47685;db_xref=GI:16128232;db_xref=ECOCYC:G6122;db_xref=EcoGene:EG14331;db_xref=GeneID:944930;…
NC_000913_2	RefSeq	stop_codon	263480	263482	.	-	0	ID=ykfG:unknown_transcript_1;Parent=ykfG;locus_tag=b0247;function=putative%20enzyme%3B%20Not%20classified;note=putative%20DNA%20repair%20protein;transl_table=11;product=CP4-6%20prophage%3B%20predicted%20DNA%20repair%20protein;protein_id=NP_414781.1;db_xref=ASAP:ABE-0000841;db_xref=UniProtKB%2FSwiss-Prot:Q47685;db_xref=GI:16128232;db_xref=ECOCYC:G6122;db_xref=EcoGene:EG14331;db_xref=GeneID:944930;…
NC_000913_2	RefSeq	gene	263972	264430	.	-	.	ID=yafX;locus_tag=b0248;note=synonyms:%20ECK0250%2C%20JW5022;db_xref=ECOCYC:G6123;db_xref=EcoGene:EG13336;db_xref=GeneID:944931
NC_000913_2	RefSeq	CDS	263975	264430	.	-	0	ID=yafX:unknown_transcript_1;Parent=yafX;locus_tag=b0248;transl_table=11;product=CP4-6%20prophage%3B%20predicted%20protein;protein_id=NP_414782.1;db_xref=ASAP:ABE-0000843;db_xref=UniProtKB%2FSwiss-Prot:P75676;db_xref=GI:16128233;db_xref=ECOCYC:G6123;db_xref=EcoGene:EG13336;db_xref=GeneID:944931;exon_number=1
NC_000913_2	RefSeq	start_codon	264428	264430	.	-	0	ID=yafX:unknown_transcript_1;Parent=yafX;locus_tag=b0248;transl_table=11;product=CP4-6%20prophage%3B%20predicted%20protein;protein_id=NP_414782.1;db_xref=ASAP:ABE-0000843;db_xref=UniProtKB%2FSwiss-Prot:P75676;db_xref=GI:16128233;db_xref=ECOCYC:G6123;db_xref=EcoGene:EG13336;db_xref=GeneID:944931;exon_number=1
NC_000913_2	RefSeq	stop_codon	263972	263974	.	-	0	ID=yafX:unknown_transcript_1;Parent=yafX;locus_tag=b0248;transl_table=11;product=CP4-6%20prophage%3B%20predicted%20protein;protein_id=NP_414782.1;db_xref=ASAP:ABE-0000843;db_xref=UniProtKB%2FSwiss-Prot:P75676;db_xref=GI:16128233;db_xref=ECOCYC:G6123;db_xref=EcoGene:EG13336;db_xref=GeneID:944931;exon_number=1
NC_000913_2	RefSeq	gene	264528	264767	.	-	.	ID=ykfF;locus_tag=b0249;note=synonyms:%20ECK0251%2C%20JW5023;db_xref=ECOCYC:G6124;db_xref=EcoGene:EG14283;db_xref=GeneID:948839
NC_000913_2	RefSeq	CDS	264531	264767	.	-	0	ID=ykfF:unknown_transcript_1;Parent=ykfF;locus_tag=b0249;transl_table=11;product=CP4-6%20prophage%3B%20predicted%20protein;protein_id=NP_414783.1;db_xref=ASAP:ABE-0000846;db_xref=UniProtKB%2FSwiss-Prot:P75677;db_xref=GI:16128234;db_xref=ECOCYC:G6124;db_xref=EcoGene:EG14283;db_xref=GeneID:948839;exon_number=1
NC_000913_2	RefSeq	start_codon	264765	264767	.	-	0	ID=ykfF:unknown_transcript_1;Parent=ykfF;locus_tag=b0249;transl_table=11;product=CP4-6%20prophage%3B%20predicted%20protein;protein_id=NP_414783.1;db_xref=ASAP:ABE-0000846;db_xref=UniProtKB%2FSwiss-Prot:P75677;db_xref=GI:16128234;db_xref=ECOCYC:G6124;db_xref=EcoGene:EG14283;db_xref=GeneID:948839;exon_number=1
NC_000913_2	RefSeq	stop_codon	264528	264530	.	-	0	ID=ykfF:unknown_transcript_1;Parent=ykfF;locus_tag=b0249;transl_table=11;product=CP4-6%20prophage%3B%20predicted%20protein;protein_id=NP_414783.1;db_xref=ASAP:ABE-0000846;db_xref=UniProtKB%2FSwiss-Prot:P75677;db_xref=GI:16128234;db_xref=ECOCYC:G6124;db_xref=EcoGene:EG14283;db_xref=GeneID:948839;exon_number=1
NC_000913_2	RefSeq	gene	264844	265311	.	-	.	ID=ykfB;locus_tag=b0250;note=synonyms:%20ECK0252%2C%20JW0239;db_xref=ECOCYC:G6125;db_xref=EcoGene:EG13548;db_xref=GeneID:946846
NC_000913_2	RefSeq	CDS	264847	265311	.	-	0	ID=ykfB:unknown_transcript_1;Parent=ykfB;locus_tag=b0250;transl_table=11;product=CP4-6%20prophage%3B%20predicted%20protein;protein_id=NP_414784.1;db_xref=ASAP:ABE-0000851;db_xref=UniProtKB%2FSwiss-Prot:P77162;db_xref=GI:16128235;db_xref=ECOCYC:G6125;db_xref=EcoGene:EG13548;db_xref=GeneID:946846;exon_number=1
NC_000913_2	RefSeq	start_codon	265309	265311	.	-	0	ID=ykfB:unknown_transcript_1;Parent=ykfB;locus_tag=b0250;transl_table=11;product=CP4-6%20prophage%3B%20predicted%20protein;protein_id=NP_414784.1;db_xref=ASAP:ABE-0000851;db_xref=UniProtKB%2FSwiss-Prot:P77162;db_xref=GI:16128235;db_xref=ECOCYC:G6125;db_xref=EcoGene:EG13548;db_xref=GeneID:946846;exon_number=1
NC_000913_2	RefSeq	stop_codon	264844	264846	.	-	0	ID=ykfB:unknown_transcript_1;Parent=ykfB;locus_tag=b0250;transl_table=11;product=CP4-6%20prophage%3B%20predicted%20protein;protein_id=NP_414784.1;db_xref=ASAP:ABE-0000851;db_xref=UniProtKB%2FSwiss-Prot:P77162;db_xref=GI:16128235;db_xref=ECOCYC:G6125;db_xref=EcoGene:EG13548;db_xref=GeneID:946846;exon_number=1
NC_000913_2	RefSeq	gene	265334	265777	.	-	.	ID=yafY;locus_tag=b0251;note=synonyms:%20ECK0253%2C%20JW0240;db_xref=ECOCYC:G6126;db_xref=EcoGene:EG13337;db_xref=GeneID:944934
NC_000913_2	RefSeq	CDS	265337	265777	.	-	0	ID=yafY:unknown_transcript_1;Parent=yafY;locus_tag=b0251;note=hypothetical%20transcriptional%20regulator;transl_table=11;product=CP4-6%20prophage%3B%20predicted%20DNA-binding%20transcriptional%20regulator;protein_id=NP_414785.4;db_xref=ASAP:ABE-0000853;db_xref=UniProtKB%2FSwiss-Prot:P77365;db_xref=GI:145698221;db_xref=ECOCYC:G6126;db_xref=EcoGene:EG13337;db_xref=GeneID:944934;exon_number=1
NC_000913_2	RefSeq	start_codon	265775	265777	.	-	0	ID=yafY:unknown_transcript_1;Parent=yafY;locus_tag=b0251;note=hypothetical%20transcriptional%20regulator;transl_table=11;product=CP4-6%20prophage%3B%20predicted%20DNA-binding%20transcriptional%20regulator;protein_id=NP_414785.4;db_xref=ASAP:ABE-0000853;db_xref=UniProtKB%2FSwiss-Prot:P77365;db_xref=GI:145698221;db_xref=ECOCYC:G6126;db_xref=EcoGene:EG13337;db_xref=GeneID:944934;exon_number=1
NC_000913_2	RefSeq	stop_codon	265334	265336	.	-	0	ID=yafY:unknown_transcript_1;Parent=yafY;locus_tag=b0251;note=hypothetical%20transcriptional%20regulator;transl_table=11;product=CP4-6%20prophage%3B%20predicted%20DNA-binding%20transcriptional%20regulator;protein_id=NP_414785.4;db_xref=ASAP:ABE-0000853;db_xref=UniProtKB%2FSwiss-Prot:P77365;db_xref=GI:145698221;db_xref=ECOCYC:G6126;db_xref=EcoGene:EG13337;db_xref=GeneID:944934;exon_number=1
NC_000913_2	RefSeq	gene	265777	265998	.	-	.	ID=ykfL;locus_tag=b4627;note=synonym:%20ECK4445;pseudo=;db_xref=EcoGene:EG14378;db_xref=GeneID:5625553
NC_000913_2	RefSeq	CDS	265777	265998	.	-	0	ID=ykfL:unknown_transcript_1;Parent=ykfL;locus_tag=b4627;note=pseudogene%2C%20CP4-6%20putative%20prophage%20remnant;pseudo=;transl_table=11;db_xref=EcoGene:EG14378;db_xref=GeneID:5625553;exon_number=1
NC_000913_2	RefSeq	start_codon	265996	265998	.	-	0	ID=ykfL:unknown_transcript_1;Parent=ykfL;locus_tag=b4627;note=pseudogene%2C%20CP4-6%20putative%20prophage%20remnant;pseudo=;transl_table=11;db_xref=EcoGene:EG14378;db_xref=GeneID:5625553;exon_number=1
NC_000913_2	RefSeq	gene	266000	266191	.	-	.	ID=ykfK;locus_tag=b4628;note=synonyms:%20ECK4444%2C%20yafY;pseudo=;db_xref=EcoGene:EG14377;db_xref=GeneID:5625554
NC_000913_2	RefSeq	CDS	266000	266191	.	-	0	ID=ykfK:unknown_transcript_1;Parent=ykfK;locus_tag=b4628;note=CP4-6%20prophage%3B%20predicted%20DNA-binding%20transcriptional%20regulator;pseudo=;transl_table=11;db_xref=EcoGene:EG14377;db_xref=GeneID:5625554;exon_number=1
NC_000913_2	RefSeq	start_codon	266189	266191	.	-	0	ID=ykfK:unknown_transcript_1;Parent=ykfK;locus_tag=b4628;note=CP4-6%20prophage%3B%20predicted%20DNA-binding%20transcriptional%20regulator;pseudo=;transl_table=11;db_xref=EcoGene:EG14377;db_xref=GeneID:5625554;exon_number=1
NC_000913_2	RefSeq	gene	266408	267229	.	-	.	ID=yafZ;locus_tag=b0252;note=synonyms:%20ECK0254%2C%20JW0242;db_xref=ECOCYC:G6127;db_xref=EcoGene:EG13338;db_xref=GeneID:945373
NC_000913_2	RefSeq	CDS	266411	267229	.	-	0	ID=yafZ:unknown_transcript_1;Parent=yafZ;locus_tag=b0252;transl_table=11;product=CP4-6%20prophage%3B%20conserved%20protein;protein_id=NP_414786.4;db_xref=ASAP:ABE-0000856;db_xref=UniProtKB%2FSwiss-Prot:P77206;db_xref=GI:90111102;db_xref=ECOCYC:G6127;db_xref=EcoGene:EG13338;db_xref=GeneID:945373;exon_number=1
NC_000913_2	RefSeq	start_codon	267227	267229	.	-	0	ID=yafZ:unknown_transcript_1;Parent=yafZ;locus_tag=b0252;transl_table=11;product=CP4-6%20prophage%3B%20conserved%20protein;protein_id=NP_414786.4;db_xref=ASAP:ABE-0000856;db_xref=UniProtKB%2FSwiss-Prot:P77206;db_xref=GI:90111102;db_xref=ECOCYC:G6127;db_xref=EcoGene:EG13338;db_xref=GeneID:945373;exon_number=1
NC_000913_2	RefSeq	stop_codon	266408	266410	.	-	0	ID=yafZ:unknown_transcript_1;Parent=yafZ;locus_tag=b0252;transl_table=11;product=CP4-6%20prophage%3B%20conserved%20protein;protein_id=NP_414786.4;db_xref=ASAP:ABE-0000856;db_xref=UniProtKB%2FSwiss-Prot:P77206;db_xref=GI:90111102;db_xref=ECOCYC:G6127;db_xref=EcoGene:EG13338;db_xref=GeneID:945373;exon_number=1
NC_000913_2	RefSeq	gene	267321	268184	.	-	.	ID=ykfA;locus_tag=b0253;note=synonyms:%20ECK0255%2C%20JW0243;db_xref=ECOCYC:G6128;db_xref=EcoGene:EG13339;db_xref=GeneID:949004
NC_000913_2	RefSeq	CDS	267324	268184	.	-	0	ID=ykfA:unknown_transcript_1;Parent=ykfA;locus_tag=b0253;function=orf%3B%20Not%20classified;note=putative%20GTP-binding%20protein;transl_table=11;product=CP4-6%20prophage%3B%20predicted%20GTP-binding%20protein;protein_id=NP_414787.4;db_xref=ASAP:ABE-0000858;db_xref=UniProtKB%2FSwiss-Prot:P75678;db_xref=GI:90111103;db_xref=ECOCYC:G6128;db_xref=EcoGene:EG13339;db_xref=GeneID:949004;exon_number=1
NC_000913_2	RefSeq	start_codon	268182	268184	.	-	0	ID=ykfA:unknown_transcript_1;Parent=ykfA;locus_tag=b0253;function=orf%3B%20Not%20classified;note=putative%20GTP-binding%20protein;transl_table=11;product=CP4-6%20prophage%3B%20predicted%20GTP-binding%20protein;protein_id=NP_414787.4;db_xref=ASAP:ABE-0000858;db_xref=UniProtKB%2FSwiss-Prot:P75678;db_xref=GI:90111103;db_xref=ECOCYC:G6128;db_xref=EcoGene:EG13339;db_xref=GeneID:949004;exon_number=1
NC_000913_2	RefSeq	stop_codon	267321	267323	.	-	0	ID=ykfA:unknown_transcript_1;Parent=ykfA;locus_tag=b0253;function=orf%3B%20Not%20classified;note=putative%20GTP-binding%20protein;transl_table=11;product=CP4-6%20prophage%3B%20predicted%20GTP-binding%20protein;protein_id=NP_414787.4;db_xref=ASAP:ABE-0000858;db_xref=UniProtKB%2FSwiss-Prot:P75678;db_xref=GI:90111103;db_xref=ECOCYC:G6128;db_xref=EcoGene:EG13339;db_xref=GeneID:949004;exon_number=1
NC_000913_2	RefSeq	gene	268513	269406	.	-	.	ID=perR;locus_tag=b0254;note=synonyms:%20ECK0256%2C%20JW0244;db_xref=ECOCYC:G6129;db_xref=EcoGene:EG13340;db_xref=GeneID:945417
NC_000913_2	RefSeq	CDS	268516	269406	.	-	0	ID=perR:unknown_transcript_1;Parent=perR;locus_tag=b0254;function=putative%20regulator%3B%20Not%20classified;note=peroxide%20resistance%20protein;transl_table=11;product=CP4-6%20prophage%3B%20predicted%20DNA-binding%20transcriptional%20regulator;protein_id=NP_414788.1;db_xref=ASAP:ABE-0000862;db_xref=UniProtKB%2FSwiss-Prot:Q57083;db_xref=GI:16128239;db_xref=ECOCYC:G6129;db_xref=EcoGene:EG13340;db…
NC_000913_2	RefSeq	start_codon	269404	269406	.	-	0	ID=perR:unknown_transcript_1;Parent=perR;locus_tag=b0254;function=putative%20regulator%3B%20Not%20classified;note=peroxide%20resistance%20protein;transl_table=11;product=CP4-6%20prophage%3B%20predicted%20DNA-binding%20transcriptional%20regulator;protein_id=NP_414788.1;db_xref=ASAP:ABE-0000862;db_xref=UniProtKB%2FSwiss-Prot:Q57083;db_xref=GI:16128239;db_xref=ECOCYC:G6129;db_xref=EcoGene:EG13340;db…
NC_000913_2	RefSeq	stop_codon	268513	268515	.	-	0	ID=perR:unknown_transcript_1;Parent=perR;locus_tag=b0254;function=putative%20regulator%3B%20Not%20classified;note=peroxide%20resistance%20protein;transl_table=11;product=CP4-6%20prophage%3B%20predicted%20DNA-binding%20transcriptional%20regulator;protein_id=NP_414788.1;db_xref=ASAP:ABE-0000862;db_xref=UniProtKB%2FSwiss-Prot:Q57083;db_xref=GI:16128239;db_xref=ECOCYC:G6129;db_xref=EcoGene:EG13340;db…
NC_000913_2	RefSeq	repeat_region	269430	269764	.	+	.	mobile_element=insertion%20sequence:IS911A
NC_000913_2	RefSeq	gene	272071	273178	.	+	.	ID=ykfC;locus_tag=b0258;note=synonyms:%20ECK0260%2C%20JW5813;pseudo=;db_xref=ECOCYC:G6133;db_xref=EcoGene:EG13341;db_xref=GeneID:944940
NC_000913_2	RefSeq	CDS	272071	273178	.	+	0	ID=ykfC:unknown_transcript_1;Parent=ykfC;locus_tag=b0258;note=CP4-6%20prophage%3B%20conserved%20protein;pseudo=;transl_table=11;db_xref=ASAP:ABE-0000885;db_xref=UniProtKB%2FSwiss-Prot:Q47688;db_xref=ECOCYC:G6133;db_xref=EcoGene:EG13341;db_xref=GeneID:944940;exon_number=1
NC_000913_2	RefSeq	start_codon	272071	272073	.	+	0	ID=ykfC:unknown_transcript_1;Parent=ykfC;locus_tag=b0258;note=CP4-6%20prophage%3B%20conserved%20protein;pseudo=;transl_table=11;db_xref=ASAP:ABE-0000885;db_xref=UniProtKB%2FSwiss-Prot:Q47688;db_xref=ECOCYC:G6133;db_xref=EcoGene:EG13341;db_xref=GeneID:944940;exon_number=1
NC_000913_2	RefSeq	repeat_region	273179	274373	.	-	.	mobile_element=insertion%20sequence:IS5A
NC_000913_2	RefSeq	gene	274549	275952	.	+	.	ID=mmuP;locus_tag=b0260;note=synonyms:%20ECK0262%2C%20JW5027%2C%20ykfD;db_xref=ECOCYC:G6135;db_xref=EcoGene:EG13342;db_xref=GeneID:946284
NC_000913_2	RefSeq	CDS	274549	275949	.	+	0	ID=mmuP:unknown_transcript_1;Parent=mmuP;locus_tag=b0260;function=putative%20transport%3B%20Not%20classified;note=GO_component:%20peptidoglycan-based%20cell%20wall%20%5BGO%20ID%200009274%5D%3B%0AGO_component:%20organelle%20inner%20membrane%20%5BGO%20ID%200019866%5D%3B%0AGO_process:%20methionine%20biosynthetic%20process%20%5BGO%20ID%200009086%5D;transl_table=11;product=CP4-6%20prophage%3B%20predic…
NC_000913_2	RefSeq	start_codon	274549	274551	.	+	0	ID=mmuP:unknown_transcript_1;Parent=mmuP;locus_tag=b0260;function=putative%20transport%3B%20Not%20classified;note=GO_component:%20peptidoglycan-based%20cell%20wall%20%5BGO%20ID%200009274%5D%3B%0AGO_component:%20organelle%20inner%20membrane%20%5BGO%20ID%200019866%5D%3B%0AGO_process:%20methionine%20biosynthetic%20process%20%5BGO%20ID%200009086%5D;transl_table=11;product=CP4-6%20prophage%3B%20predic…
NC_000913_2	RefSeq	stop_codon	275950	275952	.	+	0	ID=mmuP:unknown_transcript_1;Parent=mmuP;locus_tag=b0260;function=putative%20transport%3B%20Not%20classified;note=GO_component:%20peptidoglycan-based%20cell%20wall%20%5BGO%20ID%200009274%5D%3B%0AGO_component:%20organelle%20inner%20membrane%20%5BGO%20ID%200019866%5D%3B%0AGO_process:%20methionine%20biosynthetic%20process%20%5BGO%20ID%200009086%5D;transl_table=11;product=CP4-6%20prophage%3B%20predic…
NC_000913_2	RefSeq	gene	275939	276871	.	+	.	ID=mmuM;locus_tag=b0261;note=synonyms:%20ECK0263%2C%20yagD%2C%20JW0253;db_xref=ECOCYC:G6136;db_xref=EcoGene:EG13343;db_xref=GeneID:946143
NC_000913_2	RefSeq	CDS	275939	276868	.	+	0	ID=mmuM:unknown_transcript_1;Parent=mmuM;locus_tag=b0261;EC_number=2.1.1.10;function=putative%20enzyme%3B%20Not%20classified;note=GO_process:%20glycerol%20metabolic%20process%20%5BGO%20ID%200006071%5D%3B%0AGO_process:%20methionine%20biosynthetic%20process%20%5BGO%20ID%200009086%5D;transl_table=11;product=CP4-6%20prophage%3B%20S-methylmethionine:homocysteine%20methyltransferase;protein_id=NP_41479…
NC_000913_2	RefSeq	start_codon	275939	275941	.	+	0	ID=mmuM:unknown_transcript_1;Parent=mmuM;locus_tag=b0261;EC_number=2.1.1.10;function=putative%20enzyme%3B%20Not%20classified;note=GO_process:%20glycerol%20metabolic%20process%20%5BGO%20ID%200006071%5D%3B%0AGO_process:%20methionine%20biosynthetic%20process%20%5BGO%20ID%200009086%5D;transl_table=11;product=CP4-6%20prophage%3B%20S-methylmethionine:homocysteine%20methyltransferase;protein_id=NP_41479…
NC_000913_2	RefSeq	stop_codon	276869	276871	.	+	0	ID=mmuM:unknown_transcript_1;Parent=mmuM;locus_tag=b0261;EC_number=2.1.1.10;function=putative%20enzyme%3B%20Not%20classified;note=GO_process:%20glycerol%20metabolic%20process%20%5BGO%20ID%200006071%5D%3B%0AGO_process:%20methionine%20biosynthetic%20process%20%5BGO%20ID%200009086%5D;transl_table=11;product=CP4-6%20prophage%3B%20S-methylmethionine:homocysteine%20methyltransferase;protein_id=NP_41479…
NC_000913_2	RefSeq	repeat_region	276899	276965	.	+	.	note=REP22%20%28repetitive%20extragenic%20palindromic%29%20element%3B%20contains%202%20REP%20sequences
NC_000913_2	RefSeq	gene	276980	278026	.	-	.	ID=afuC;locus_tag=b0262;note=synonyms:%20ECK0264%2C%20JW0254%2C%20yagC;db_xref=ECOCYC:EG12340;db_xref=EcoGene:EG12340;db_xref=GeneID:947676
NC_000913_2	RefSeq	CDS	276983	278026	.	-	0	ID=afuC:unknown_transcript_1;Parent=afuC;locus_tag=b0262;function=putative%20transport%3B%20Not%20classified;note=putative%20ATP-binding%20component%20of%20a%20transport%20system;transl_table=11;product=CP4-6%20prophage%3B%20predicted%20ferric%20transporter%20subunit;protein_id=NP_414796.2;db_xref=ASAP:ABE-0000898;db_xref=UniProtKB%2FSwiss-Prot:P37009;db_xref=GI:90111106;db_xref=ECOCYC:EG12340;db…
NC_000913_2	RefSeq	start_codon	278024	278026	.	-	0	ID=afuC:unknown_transcript_1;Parent=afuC;locus_tag=b0262;function=putative%20transport%3B%20Not%20classified;note=putative%20ATP-binding%20component%20of%20a%20transport%20system;transl_table=11;product=CP4-6%20prophage%3B%20predicted%20ferric%20transporter%20subunit;protein_id=NP_414796.2;db_xref=ASAP:ABE-0000898;db_xref=UniProtKB%2FSwiss-Prot:P37009;db_xref=GI:90111106;db_xref=ECOCYC:EG12340;db…
NC_000913_2	RefSeq	stop_codon	276980	276982	.	-	0	ID=afuC:unknown_transcript_1;Parent=afuC;locus_tag=b0262;function=putative%20transport%3B%20Not%20classified;note=putative%20ATP-binding%20component%20of%20a%20transport%20system;transl_table=11;product=CP4-6%20prophage%3B%20predicted%20ferric%20transporter%20subunit;protein_id=NP_414796.2;db_xref=ASAP:ABE-0000898;db_xref=UniProtKB%2FSwiss-Prot:P37009;db_xref=GI:90111106;db_xref=ECOCYC:EG12340;db…
NC_000913_2	RefSeq	gene	278038	278385	.	-	.	ID=afuB;locus_tag=b0263;note=synonyms:%20ECK0265%2C%20JW0255;pseudo=;db_xref=ECOCYC:G6137;db_xref=EcoGene:EG14277;db_xref=GeneID:947073
NC_000913_2	RefSeq	CDS	278038	278385	.	-	0	ID=afuB:unknown_transcript_1;Parent=afuB;locus_tag=b0263;note=pseudogene%2C%20CP4-6%20prophage%3B%20predicted%20ferric%20transporter%20subunit;pseudo=;transl_table=11;db_xref=ASAP:ABE-0000900;db_xref=UniProtKB%2FSwiss-Prot:P75681;db_xref=ECOCYC:G6137;db_xref=EcoGene:EG14277;db_xref=GeneID:947073;exon_number=1
NC_000913_2	RefSeq	repeat_region	278387	279154	.	-	.	mobile_element=insertion%20sequence:IS1B
NC_000913_2	RefSeq	gene	279651	279959	.	-	.	ID=yagB;locus_tag=b0266;note=synonyms:%20ECK0267%2C%20JW0259;pseudo=;db_xref=ECOCYC:EG12339;db_xref=EcoGene:EG12339;db_xref=GeneID:944944
NC_000913_2	RefSeq	CDS	279651	279959	.	-	0	ID=yagB:unknown_transcript_1;Parent=yagB;locus_tag=b0266;note=CP4-6%20prophage%3B%20conserved%20protein;pseudo=;transl_table=11;db_xref=ASAP:ABE-0000912;db_xref=UniProtKB%2FSwiss-Prot:P37008;db_xref=ECOCYC:EG12339;db_xref=EcoGene:EG12339;db_xref=GeneID:944944;exon_number=1
NC_000913_2	RefSeq	start_codon	279957	279959	.	-	0	ID=yagB:unknown_transcript_1;Parent=yagB;locus_tag=b0266;note=CP4-6%20prophage%3B%20conserved%20protein;pseudo=;transl_table=11;db_xref=ASAP:ABE-0000912;db_xref=UniProtKB%2FSwiss-Prot:P37008;db_xref=ECOCYC:EG12339;db_xref=EcoGene:EG12339;db_xref=GeneID:944944;exon_number=1
NC_000913_2	RefSeq	gene	280053	281207	.	-	.	ID=yagA;locus_tag=b0267;note=synonyms:%20ECK0268%2C%20JW0260;db_xref=ECOCYC:EG12338;db_xref=EcoGene:EG12338;db_xref=GeneID:944937
NC_000913_2	RefSeq	CDS	280056	281207	.	-	0	ID=yagA:unknown_transcript_1;Parent=yagA;locus_tag=b0267;transl_table=11;product=CP4-6%20prophage%3B%20predicted%20DNA-binding%20transcriptional%20regulator;protein_id=NP_414801.1;db_xref=ASAP:ABE-0000915;db_xref=UniProtKB%2FSwiss-Prot:P37007;db_xref=GI:16128252;db_xref=ECOCYC:EG12338;db_xref=EcoGene:EG12338;db_xref=GeneID:944937;exon_number=1
NC_000913_2	RefSeq	start_codon	281205	281207	.	-	0	ID=yagA:unknown_transcript_1;Parent=yagA;locus_tag=b0267;transl_table=11;product=CP4-6%20prophage%3B%20predicted%20DNA-binding%20transcriptional%20regulator;protein_id=NP_414801.1;db_xref=ASAP:ABE-0000915;db_xref=UniProtKB%2FSwiss-Prot:P37007;db_xref=GI:16128252;db_xref=ECOCYC:EG12338;db_xref=EcoGene:EG12338;db_xref=GeneID:944937;exon_number=1
NC_000913_2	RefSeq	stop_codon	280053	280055	.	-	0	ID=yagA:unknown_transcript_1;Parent=yagA;locus_tag=b0267;transl_table=11;product=CP4-6%20prophage%3B%20predicted%20DNA-binding%20transcriptional%20regulator;protein_id=NP_414801.1;db_xref=ASAP:ABE-0000915;db_xref=UniProtKB%2FSwiss-Prot:P37007;db_xref=GI:16128252;db_xref=ECOCYC:EG12338;db_xref=EcoGene:EG12338;db_xref=GeneID:944937;exon_number=1
NC_000913_2	RefSeq	gene	281481	282410	.	+	.	ID=yagE;locus_tag=b0268;note=synonyms:%20ECK0269%2C%20JW0261;db_xref=ECOCYC:G6140;db_xref=EcoGene:EG13344;db_xref=GeneID:944925
NC_000913_2	RefSeq	CDS	281481	282407	.	+	0	ID=yagE:unknown_transcript_1;Parent=yagE;locus_tag=b0268;function=putative%20enzyme%3B%20Not%20classified;note=putative%20lyase%2Fsynthase;transl_table=11;product=CP4-6%20prophage%3B%20predicted%20lyase%2Fsynthase;protein_id=NP_414802.1;db_xref=ASAP:ABE-0000921;db_xref=UniProtKB%2FSwiss-Prot:P75682;db_xref=GI:16128253;db_xref=ECOCYC:G6140;db_xref=EcoGene:EG13344;db_xref=GeneID:944925;exon_number=1
NC_000913_2	RefSeq	start_codon	281481	281483	.	+	0	ID=yagE:unknown_transcript_1;Parent=yagE;locus_tag=b0268;function=putative%20enzyme%3B%20Not%20classified;note=putative%20lyase%2Fsynthase;transl_table=11;product=CP4-6%20prophage%3B%20predicted%20lyase%2Fsynthase;protein_id=NP_414802.1;db_xref=ASAP:ABE-0000921;db_xref=UniProtKB%2FSwiss-Prot:P75682;db_xref=GI:16128253;db_xref=ECOCYC:G6140;db_xref=EcoGene:EG13344;db_xref=GeneID:944925;exon_number=1
NC_000913_2	RefSeq	stop_codon	282408	282410	.	+	0	ID=yagE:unknown_transcript_1;Parent=yagE;locus_tag=b0268;function=putative%20enzyme%3B%20Not%20classified;note=putative%20lyase%2Fsynthase;transl_table=11;product=CP4-6%20prophage%3B%20predicted%20lyase%2Fsynthase;protein_id=NP_414802.1;db_xref=ASAP:ABE-0000921;db_xref=UniProtKB%2FSwiss-Prot:P75682;db_xref=GI:16128253;db_xref=ECOCYC:G6140;db_xref=EcoGene:EG13344;db_xref=GeneID:944925;exon_number=1
NC_000913_2	RefSeq	gene	282425	284392	.	+	.	ID=yagF;locus_tag=b0269;note=synonyms:%20ECK0270%2C%20JW0262;db_xref=ECOCYC:G6141;db_xref=EcoGene:EG13345;db_xref=GeneID:944928
NC_000913_2	RefSeq	CDS	282425	284389	.	+	0	ID=yagF:unknown_transcript_1;Parent=yagF;locus_tag=b0269;function=putative%20enzyme%3B%20Not%20classified;note=putative%20dehydratase;transl_table=11;product=CP4-6%20prophage%3B%20predicted%20dehydratase;protein_id=NP_414803.1;db_xref=ASAP:ABE-0000923;db_xref=UniProtKB%2FSwiss-Prot:P77596;db_xref=GI:16128254;db_xref=ECOCYC:G6141;db_xref=EcoGene:EG13345;db_xref=GeneID:944928;exon_number=1
NC_000913_2	RefSeq	start_codon	282425	282427	.	+	0	ID=yagF:unknown_transcript_1;Parent=yagF;locus_tag=b0269;function=putative%20enzyme%3B%20Not%20classified;note=putative%20dehydratase;transl_table=11;product=CP4-6%20prophage%3B%20predicted%20dehydratase;protein_id=NP_414803.1;db_xref=ASAP:ABE-0000923;db_xref=UniProtKB%2FSwiss-Prot:P77596;db_xref=GI:16128254;db_xref=ECOCYC:G6141;db_xref=EcoGene:EG13345;db_xref=GeneID:944928;exon_number=1
NC_000913_2	RefSeq	stop_codon	284390	284392	.	+	0	ID=yagF:unknown_transcript_1;Parent=yagF;locus_tag=b0269;function=putative%20enzyme%3B%20Not%20classified;note=putative%20dehydratase;transl_table=11;product=CP4-6%20prophage%3B%20predicted%20dehydratase;protein_id=NP_414803.1;db_xref=ASAP:ABE-0000923;db_xref=UniProtKB%2FSwiss-Prot:P77596;db_xref=GI:16128254;db_xref=ECOCYC:G6141;db_xref=EcoGene:EG13345;db_xref=GeneID:944928;exon_number=1
NC_000913_2	RefSeq	gene	284619	286001	.	+	.	ID=yagG;locus_tag=b0270;note=synonyms:%20ECK0271%2C%20JW0263;db_xref=ECOCYC:G6142;db_xref=EcoGene:EG13346;db_xref=GeneID:944947
NC_000913_2	RefSeq	CDS	284619	285998	.	+	0	ID=yagG:unknown_transcript_1;Parent=yagG;locus_tag=b0270;function=putative%20transport%3B%20Not%20classified;note=putative%20permease;transl_table=11;product=CP4-6%20prophage%3B%20predicted%20sugar%20transporter;protein_id=NP_414804.1;db_xref=ASAP:ABE-0000929;db_xref=UniProtKB%2FSwiss-Prot:P75683;db_xref=GI:16128255;db_xref=ECOCYC:G6142;db_xref=EcoGene:EG13346;db_xref=GeneID:944947;exon_number=1
NC_000913_2	RefSeq	start_codon	284619	284621	.	+	0	ID=yagG:unknown_transcript_1;Parent=yagG;locus_tag=b0270;function=putative%20transport%3B%20Not%20classified;note=putative%20permease;transl_table=11;product=CP4-6%20prophage%3B%20predicted%20sugar%20transporter;protein_id=NP_414804.1;db_xref=ASAP:ABE-0000929;db_xref=UniProtKB%2FSwiss-Prot:P75683;db_xref=GI:16128255;db_xref=ECOCYC:G6142;db_xref=EcoGene:EG13346;db_xref=GeneID:944947;exon_number=1
NC_000913_2	RefSeq	stop_codon	285999	286001	.	+	0	ID=yagG:unknown_transcript_1;Parent=yagG;locus_tag=b0270;function=putative%20transport%3B%20Not%20classified;note=putative%20permease;transl_table=11;product=CP4-6%20prophage%3B%20predicted%20sugar%20transporter;protein_id=NP_414804.1;db_xref=ASAP:ABE-0000929;db_xref=UniProtKB%2FSwiss-Prot:P75683;db_xref=GI:16128255;db_xref=ECOCYC:G6142;db_xref=EcoGene:EG13346;db_xref=GeneID:944947;exon_number=1
NC_000913_2	RefSeq	gene	286013	287623	.	+	.	ID=yagH;locus_tag=b0271;note=synonyms:%20ECK0272%2C%20JW0264;db_xref=ECOCYC:G6143;db_xref=EcoGene:EG13347;db_xref=GeneID:944949
NC_000913_2	RefSeq	CDS	286013	287620	.	+	0	ID=yagH:unknown_transcript_1;Parent=yagH;locus_tag=b0271;function=putative%20enzyme%3B%20Not%20classified;note=putative%20beta-xylosidase;transl_table=11;product=CP4-6%20prophage%3B%20predicted%20xylosidase%2Farabinosidase;protein_id=NP_414805.1;db_xref=ASAP:ABE-0000931;db_xref=UniProtKB%2FSwiss-Prot:P77713;db_xref=GI:16128256;db_xref=ECOCYC:G6143;db_xref=EcoGene:EG13347;db_xref=GeneID:944949;exo…
NC_000913_2	RefSeq	start_codon	286013	286015	.	+	0	ID=yagH:unknown_transcript_1;Parent=yagH;locus_tag=b0271;function=putative%20enzyme%3B%20Not%20classified;note=putative%20beta-xylosidase;transl_table=11;product=CP4-6%20prophage%3B%20predicted%20xylosidase%2Farabinosidase;protein_id=NP_414805.1;db_xref=ASAP:ABE-0000931;db_xref=UniProtKB%2FSwiss-Prot:P77713;db_xref=GI:16128256;db_xref=ECOCYC:G6143;db_xref=EcoGene:EG13347;db_xref=GeneID:944949;exo…
NC_000913_2	RefSeq	stop_codon	287621	287623	.	+	0	ID=yagH:unknown_transcript_1;Parent=yagH;locus_tag=b0271;function=putative%20enzyme%3B%20Not%20classified;note=putative%20beta-xylosidase;transl_table=11;product=CP4-6%20prophage%3B%20predicted%20xylosidase%2Farabinosidase;protein_id=NP_414805.1;db_xref=ASAP:ABE-0000931;db_xref=UniProtKB%2FSwiss-Prot:P77713;db_xref=GI:16128256;db_xref=ECOCYC:G6143;db_xref=EcoGene:EG13347;db_xref=GeneID:944949;exo…
NC_000913_2	RefSeq	gene	287628	288386	.	-	.	ID=yagI;locus_tag=b0272;note=synonyms:%20ECK0273%2C%20JW0265;db_xref=ECOCYC:G6144;db_xref=EcoGene:EG13349;db_xref=GeneID:945016
NC_000913_2	RefSeq	CDS	287631	288386	.	-	0	ID=yagI:unknown_transcript_1;Parent=yagI;locus_tag=b0272;function=putative%20regulator%3B%20Not%20classified;note=putative%20regulator%3B%0AGO_function:%20transcriptional%20repressor%20activity%20%5BGO%20ID%200016564%5D%3B%0AGO_process:%20transcription%20%5BGO%20ID%200006350%5D;transl_table=11;product=CP4-6%20prophage%3B%20predicted%20DNA-binding%20transcriptional%20regulator;protein_id=NP_414806…
NC_000913_2	RefSeq	start_codon	288384	288386	.	-	0	ID=yagI:unknown_transcript_1;Parent=yagI;locus_tag=b0272;function=putative%20regulator%3B%20Not%20classified;note=putative%20regulator%3B%0AGO_function:%20transcriptional%20repressor%20activity%20%5BGO%20ID%200016564%5D%3B%0AGO_process:%20transcription%20%5BGO%20ID%200006350%5D;transl_table=11;product=CP4-6%20prophage%3B%20predicted%20DNA-binding%20transcriptional%20regulator;protein_id=NP_414806…
NC_000913_2	RefSeq	stop_codon	287628	287630	.	-	0	ID=yagI:unknown_transcript_1;Parent=yagI;locus_tag=b0272;function=putative%20regulator%3B%20Not%20classified;note=putative%20regulator%3B%0AGO_function:%20transcriptional%20repressor%20activity%20%5BGO%20ID%200016564%5D%3B%0AGO_process:%20transcription%20%5BGO%20ID%200006350%5D;transl_table=11;product=CP4-6%20prophage%3B%20predicted%20DNA-binding%20transcriptional%20regulator;protein_id=NP_414806…
NC_000913_2	RefSeq	gene	288525	289529	.	-	.	ID=argF;locus_tag=b0273;note=synonyms:%20ECK0274%2C%20argD%2C%20JW0266%2C%20Arg5;db_xref=ECOCYC:EG10067;db_xref=EcoGene:EG10067;db_xref=GeneID:944844
NC_000913_2	RefSeq	CDS	288528	289529	.	-	0	ID=argF:unknown_transcript_1;Parent=argF;locus_tag=b0273;EC_number=2.1.3.3;function=enzyme%3B%20Amino%20acid%20biosynthesis:%20Arginine;note=ornithine%20carbamoyltransferase%202%2C%20chain%20F%3B%0AGO_component:%20cytoplasm%20%5BGO%20ID%200005737%5D%3B%0AGO_process:%20arginine%20biosynthetic%20process%20%5BGO%20ID%200006526%5D;transl_table=11;product=CP4-6%20prophage%3B%20ornithine%20carbamoyltra…
NC_000913_2	RefSeq	start_codon	289527	289529	.	-	0	ID=argF:unknown_transcript_1;Parent=argF;locus_tag=b0273;EC_number=2.1.3.3;function=enzyme%3B%20Amino%20acid%20biosynthesis:%20Arginine;note=ornithine%20carbamoyltransferase%202%2C%20chain%20F%3B%0AGO_component:%20cytoplasm%20%5BGO%20ID%200005737%5D%3B%0AGO_process:%20arginine%20biosynthetic%20process%20%5BGO%20ID%200006526%5D;transl_table=11;product=CP4-6%20prophage%3B%20ornithine%20carbamoyltra…
NC_000913_2	RefSeq	stop_codon	288525	288527	.	-	0	ID=argF:unknown_transcript_1;Parent=argF;locus_tag=b0273;EC_number=2.1.3.3;function=enzyme%3B%20Amino%20acid%20biosynthesis:%20Arginine;note=ornithine%20carbamoyltransferase%202%2C%20chain%20F%3B%0AGO_component:%20cytoplasm%20%5BGO%20ID%200005737%5D%3B%0AGO_process:%20arginine%20biosynthetic%20process%20%5BGO%20ID%200006526%5D;transl_table=11;product=CP4-6%20prophage%3B%20ornithine%20carbamoyltra…
NC_000913_2	RefSeq	mat_peptide	288528	289526	.	-	.	ID=argF:unknown_transcript_2;Parent=argF;locus_tag=b0273;product=CP4-6%20prophage%3B%20ornithine%20carbamoyltransferase%202%2C%20chain%20F;experiment=N-terminus%20verified%20by%20Edman%20degradation:%20PMID%203968036
NC_000913_2	RefSeq	repeat_region	289858	290625	.	-	.	mobile_element=insertion%20sequence:IS1C
NC_000913_2	RefSeq	gene	290724	291455	.	+	.	ID=yagJ;locus_tag=b0276;note=synonyms:%20ECK0275%2C%20JW0270;db_xref=ECOCYC:G6147;db_xref=EcoGene:EG13549;db_xref=GeneID:949094
NC_000913_2	RefSeq	CDS	290724	291452	.	+	0	ID=yagJ:unknown_transcript_1;Parent=yagJ;locus_tag=b0276;transl_table=11;product=CP4-6%20prophage%3B%20predicted%20protein;protein_id=NP_414810.1;db_xref=ASAP:ABE-0000963;db_xref=UniProtKB%2FSwiss-Prot:P77169;db_xref=GI:16128261;db_xref=ECOCYC:G6147;db_xref=EcoGene:EG13549;db_xref=GeneID:949094;exon_number=1
NC_000913_2	RefSeq	start_codon	290724	290726	.	+	0	ID=yagJ:unknown_transcript_1;Parent=yagJ;locus_tag=b0276;transl_table=11;product=CP4-6%20prophage%3B%20predicted%20protein;protein_id=NP_414810.1;db_xref=ASAP:ABE-0000963;db_xref=UniProtKB%2FSwiss-Prot:P77169;db_xref=GI:16128261;db_xref=ECOCYC:G6147;db_xref=EcoGene:EG13549;db_xref=GeneID:949094;exon_number=1
NC_000913_2	RefSeq	stop_codon	291453	291455	.	+	0	ID=yagJ:unknown_transcript_1;Parent=yagJ;locus_tag=b0276;transl_table=11;product=CP4-6%20prophage%3B%20predicted%20protein;protein_id=NP_414810.1;db_xref=ASAP:ABE-0000963;db_xref=UniProtKB%2FSwiss-Prot:P77169;db_xref=GI:16128261;db_xref=ECOCYC:G6147;db_xref=EcoGene:EG13549;db_xref=GeneID:949094;exon_number=1
NC_000913_2	RefSeq	gene	291546	292172	.	-	.	ID=yagK;locus_tag=b0277;note=synonyms:%20ECK0276%2C%20JW0271;db_xref=ECOCYC:G6148;db_xref=EcoGene:EG13550;db_xref=GeneID:945847
NC_000913_2	RefSeq	CDS	291549	292172	.	-	0	ID=yagK:unknown_transcript_1;Parent=yagK;locus_tag=b0277;transl_table=11;product=CP4-6%20prophage%3B%20conserved%20protein;protein_id=NP_414811.1;db_xref=ASAP:ABE-0000965;db_xref=UniProtKB%2FSwiss-Prot:P77657;db_xref=GI:16128262;db_xref=ECOCYC:G6148;db_xref=EcoGene:EG13550;db_xref=GeneID:945847;exon_number=1
NC_000913_2	RefSeq	start_codon	292170	292172	.	-	0	ID=yagK:unknown_transcript_1;Parent=yagK;locus_tag=b0277;transl_table=11;product=CP4-6%20prophage%3B%20conserved%20protein;protein_id=NP_414811.1;db_xref=ASAP:ABE-0000965;db_xref=UniProtKB%2FSwiss-Prot:P77657;db_xref=GI:16128262;db_xref=ECOCYC:G6148;db_xref=EcoGene:EG13550;db_xref=GeneID:945847;exon_number=1
NC_000913_2	RefSeq	stop_codon	291546	291548	.	-	0	ID=yagK:unknown_transcript_1;Parent=yagK;locus_tag=b0277;transl_table=11;product=CP4-6%20prophage%3B%20conserved%20protein;protein_id=NP_414811.1;db_xref=ASAP:ABE-0000965;db_xref=UniProtKB%2FSwiss-Prot:P77657;db_xref=GI:16128262;db_xref=ECOCYC:G6148;db_xref=EcoGene:EG13550;db_xref=GeneID:945847;exon_number=1
NC_000913_2	RefSeq	gene	292444	293142	.	-	.	ID=yagL;locus_tag=b0278;note=synonyms:%20ECK0277%2C%20JW0272;db_xref=ECOCYC:G6149;db_xref=EcoGene:EG13551;db_xref=GeneID:945845
NC_000913_2	RefSeq	CDS	292447	293142	.	-	0	ID=yagL:unknown_transcript_1;Parent=yagL;locus_tag=b0278;function=phenotype%3B%20Not%20classified;note=DNA-binding%20protein;transl_table=11;product=CP4-6%20prophage%3B%20DNA-binding%20protein;protein_id=NP_414812.1;db_xref=ASAP:ABE-0000970;db_xref=UniProtKB%2FSwiss-Prot:P77607;db_xref=GI:16128263;db_xref=ECOCYC:G6149;db_xref=EcoGene:EG13551;db_xref=GeneID:945845;exon_number=1
NC_000913_2	RefSeq	start_codon	293140	293142	.	-	0	ID=yagL:unknown_transcript_1;Parent=yagL;locus_tag=b0278;function=phenotype%3B%20Not%20classified;note=DNA-binding%20protein;transl_table=11;product=CP4-6%20prophage%3B%20DNA-binding%20protein;protein_id=NP_414812.1;db_xref=ASAP:ABE-0000970;db_xref=UniProtKB%2FSwiss-Prot:P77607;db_xref=GI:16128263;db_xref=ECOCYC:G6149;db_xref=EcoGene:EG13551;db_xref=GeneID:945845;exon_number=1
NC_000913_2	RefSeq	stop_codon	292444	292446	.	-	0	ID=yagL:unknown_transcript_1;Parent=yagL;locus_tag=b0278;function=phenotype%3B%20Not%20classified;note=DNA-binding%20protein;transl_table=11;product=CP4-6%20prophage%3B%20DNA-binding%20protein;protein_id=NP_414812.1;db_xref=ASAP:ABE-0000970;db_xref=UniProtKB%2FSwiss-Prot:P77607;db_xref=GI:16128263;db_xref=ECOCYC:G6149;db_xref=EcoGene:EG13551;db_xref=GeneID:945845;exon_number=1
NC_000913_2	RefSeq	gene	293169	294023	.	-	.	ID=yagM;locus_tag=b0279;note=synonyms:%20ECK0278%2C%20JW0273;db_xref=ECOCYC:G6150;db_xref=EcoGene:EG13552;db_xref=GeneID:944959
NC_000913_2	RefSeq	CDS	293172	294023	.	-	0	ID=yagM:unknown_transcript_1;Parent=yagM;locus_tag=b0279;transl_table=11;product=CP4-6%20prophage%3B%20predicted%20protein;protein_id=NP_414813.1;db_xref=ASAP:ABE-0000972;db_xref=UniProtKB%2FSwiss-Prot:P71296;db_xref=GI:16128264;db_xref=ECOCYC:G6150;db_xref=EcoGene:EG13552;db_xref=GeneID:944959;exon_number=1
NC_000913_2	RefSeq	start_codon	294021	294023	.	-	0	ID=yagM:unknown_transcript_1;Parent=yagM;locus_tag=b0279;transl_table=11;product=CP4-6%20prophage%3B%20predicted%20protein;protein_id=NP_414813.1;db_xref=ASAP:ABE-0000972;db_xref=UniProtKB%2FSwiss-Prot:P71296;db_xref=GI:16128264;db_xref=ECOCYC:G6150;db_xref=EcoGene:EG13552;db_xref=GeneID:944959;exon_number=1
[truncated: 16,838 more rows]
