# Supplementary material for: First-principles model of optimal translation factors stoichiometry
Source: eLife. 2021 Sep 30;10:e69222. doi: 10.7554/eLife.69222 (PMC8530515; doi:10.7554/eLife.69222)
Supplement: Figure 3—source code 1. [file elife-69222-fig3-code1.zip › computer_code_20210721/dependencies/get_gene_synonyms.m]

function [ecoli_synonyms,bsub_synonyms] = get_gene_synonyms()

data_dir = '/Users/jbl/Documents/MIT/research/D1/translation_compensation/homologs';
bsub_synonyms = get_gene_synonyms_UniProt('uniprot-bacillus+subtilis+168.tab','Bacillus subtilis (strain 168)',data_dir);
ecoli_synonyms = get_gene_synonyms_UniProt('uniprot-MG1655.tab','Escherichia coli (strain K12)',data_dir);


% list of B. subtilis synonyms from SubtiWiki
file_name = 'all_genes_SubtiWiki.csv';
bsub_synonyms_SubtiWiki = get_gene_synonyms_SubtiWiki(file_name);
for i = 1:length(bsub_synonyms_SubtiWiki)
    bsub_synonyms_SubtiWiki{i,6} = [];
    bsub_synonyms_SubtiWiki{i,7} = [];
end
bsub_synonyms =[bsub_synonyms; bsub_synonyms_SubtiWiki]; 
