# Supplementary material for: First-principles model of optimal translation factors stoichiometry
Source: eLife. 2021 Sep 30;10:e69222. doi: 10.7554/eLife.69222 (PMC8530515; doi:10.7554/eLife.69222)
Supplement: Figure 3—source code 1. [file elife-69222-fig3-code1.zip › computer_code_20210721/dependencies/get_vnat1_genome.m]

function genome = get_vnat1_genome()

% genome sequence
present_dir = pwd;
genome_dir = '/Users/jbl/Documents/MIT/research/D1/gene_annotations/vibrio_natriegens/chr1_CP009977.1';
cd(genome_dir)
file_name = 'CP009977.1.fna';
fid = fopen(file_name);
temp = textscan(fid,'%s','HeaderLines',1);
fclose(fid);

genome = char(temp{1});
genome = reshape(genome',1,numel(genome));
bool = true(length(genome),1);
bool(regexp(genome,' ')) = false;
genome = genome(bool);
cd(present_dir)
end
