# Supplementary material for: First-principles model of optimal translation factors stoichiometry
Source: eLife. 2021 Sep 30;10:e69222. doi: 10.7554/eLife.69222 (PMC8530515; doi:10.7554/eLife.69222)
Supplement: Figure 3—source code 1. [file elife-69222-fig3-code1.zip › computer_code_20210721/dependencies/brewermap.m]

function [map,num,typ] = brewermap(N,scheme)
% The complete selection of ColorBrewer colorschemes (RGB colormaps).
%
% (c) 2016 Stephen Cobeldick
%
% Returns any RGB colormap from the ColorBrewer colorschemes, especially
% intended for mapping and plots with attractive, distinguishable colors.
%
% Syntax (basic):
%  map = brewermap(N,scheme); % Select colormap length, select any colorscheme.
%  brewermap('demo')          % View a figure showing all ColorBrewer colorschemes.
%  schemes = brewermap('list')% Return a list of all ColorBrewer colorschemes.
%  [map,num,typ] = brewermap(...); % The current colorscheme's number of nodes and type.
%
% Syntax (preselect colorscheme):
%  old = brewermap(scheme); % Preselect any colorscheme, return the previous scheme.
%  map = brewermap(N);      % Use preselected scheme, select colormap length.
%  map = brewermap;         % Use preselected scheme, length same as current figure's colormap.
%
% See also CUBEHELIX RGBPLOT3 RGBPLOT COLORMAP COLORBAR PLOT PLOT3 SURF IMAGE AXES SET JET LBMAP PARULA
%
% ### Color Schemes ###
%
% This product includes color specifications and designs developed by Cynthia Brewer.
% See the ColorBrewer website for further information about each colorscheme,
% colour-blind suitability, licensing, and citations: http://colorbrewer.org/
%
% To reverse the colormap sequence simply prefix the string token with '*'.
%
% Each colorscheme is defined by a set of hand-picked RGB values (nodes).
% If <N> is greater than the requested colorscheme's number of nodes then:
%  * Sequential and Diverging schemes are interpolated to give a larger
%    colormap. The interpolation is performed in the Lab colorspace.
%  * Qualitative schemes are repeated to give a larger colormap.
% Else:
%  * Exact values from the ColorBrewer sequences are returned for all schemes.
%
% # Diverging #
%
% Scheme|'BrBG'|'PRGn'|'PiYG'|'PuOr'|'RdBu'|'RdGy'|'RdYlBu'|'RdYlGn'|'Spectral'|
% ------|------|------|------|------|------|------|--------|--------|----------|
% Nodes |  11  |  11  |  11  |  11  |  11  |  11  |   11   |   11   |    11    |
%
% # Qualitative #
%
% Scheme|'Accent'|'Dark2'|'Paired'|'Pastel1'|'Pastel2'|'Set1'|'Set2'|'Set3'|
% ------|--------|-------|--------|---------|---------|------|------|------|
% Nodes |   8    |   8   |   12   |    9    |    8    |   9  |  8   |  12  |
%
% # Sequential #
%
% Scheme|'Blues'|'BuGn'|'BuPu'|'GnBu'|'Greens'|'Greys'|'OrRd'|'Oranges'|'PuBu'|
% ------|-------|------|------|------|--------|-------|------|---------|------|
% Nodes |   9   |  9   |  9   |  9   |   9    |   9   |  9   |    9    |  9   |
%
% Scheme|'PuBuGn'|'PuRd'|'Purples'|'RdPu'|'Reds'|'YlGn'|'YlGnBu'|'YlOrBr'|'YlOrRd'|
% ------|--------|------|---------|------|------|------|--------|--------|--------|
% Nodes |   9    |  9   |    9    |  9   |  9   |  9   |   9    |   9    |   9    |
%
% ### Examples ###
%
% % Plot a scheme's RGB values:
% rgbplot(brewermap(9,'Blues'))  % standard
% rgbplot(brewermap(9,'*Blues')) % reversed
%
% % View information about a colorscheme:
% [~,num,typ] = brewermap(0,'Paired')
% num = 12
% typ = 'Qualitative'
%
% % Multi-line plot using matrices:
% N = 6;
% axes('ColorOrder',brewermap(N,'Pastel2'),'NextPlot','replacechildren')
% X = linspace(0,pi*3,1000);
% Y = bsxfun(@(x,n)n*sin(x+2*n*pi/N), X(:), 1:N);
% plot(X,Y, 'linewidth',4)
%
% % Multi-line plot in a loop:
% N = 6;
% set(0,'DefaultAxesColorOrder',brewermap(N,'Accent'))
% X = linspace(0,pi*3,1000);
% Y = bsxfun(@(x,n)n*sin(x+2*n*pi/N), X(:), 1:N);
% for n = 1:N
%     plot(X(:),Y(:,n), 'linewidth',4);
%     hold all
% end
%
% % New colors for the COLORMAP example:
% load spine
% image(X)
% colormap(brewermap([],'YlGnBu'))
%
% % New colors for the SURF example:
% [X,Y,Z] = peaks(30);
% surfc(X,Y,Z)
% colormap(brewermap([],'RdYlGn'))
% axis([-3,3,-3,3,-10,5])
%
% % New colors for the CONTOURCMAP example:
% brewermap('PuOr'); % preselect the colorscheme.
% load topo
% load coast
% figure
% worldmap(topo, topolegend)
% contourfm(topo, topolegend);
% contourcmap('brewermap', 'Colorbar','on', 'Location','horizontal',...
% 'TitleString','Contour Intervals in Meters');
% plotm(lat, long, 'k')
%
% ### Input and Output Arguments ###
%
% Inputs (*==default):
% N = NumericScalar, N>=0, an integer to define the colormap length.
%   = *[], use the length of the current figure's colormap (see COLORMAP).
%   = StringToken, to preselect this ColorBrewer scheme for later use.
%   = 'demo', create a figure showing all of the ColorBrewer schemes.
%   = 'list', return a cell array of strings listing all ColorBrewer schemes.
% scheme = StringToken, a ColorBrewer scheme name to select the colorscheme.
%        = *none, use the preselected colorscheme (must be set previously!).
%
% Outputs:
% map = NumericMatrix, size Nx3, a colormap of RGB values between 0 and 1.
% num = NumericScalar, the number of nodes defining the ColorBrewer scheme.
% typ = String, the colorscheme type: 'Diverging'/'Qualitative'/'Sequential'.
% OR
% schemes = CellArray of Strings, a list of every ColorBrewer scheme.
%
% [map,num,typ] = brewermap(*N,*scheme)
% OR
% schemes = brewermap('list')

% ### Input Wrangling ###
%
persistent tok isr
%
str = 'A colorscheme must be preselected before calling without a scheme token.';
%
% The order of names in <vec>: case-insensitive sort by type and then by name:
vec = {'BrBG';'PiYG';'PRGn';'PuOr';'RdBu';'RdGy';'RdYlBu';'RdYlGn';'Spectral';'Accent';'Dark2';'Paired';'Pastel1';'Pastel2';'Set1';'Set2';'Set3';'Blues';'BuGn';'BuPu';'GnBu';'Greens';'Greys';'OrRd';'Oranges';'PuBu';'PuBuGn';'PuRd';'Purples';'RdPu';'Reds';'YlGn';'YlGnBu';'YlOrBr';'YlOrRd'};
%
if nargin==0 % Current figure's colormap length and the preselected colorscheme.
	assert(~isempty(tok),str)
	[map,num,typ] = bmSample([],isr,tok);
elseif nargin==2 % Input colormap length and colorscheme.
	assert(isnumeric(N),'The first argument must be a scalar numeric, or empty.')
	assert(ischar(scheme)&&isrow(scheme),'The second argument must be a string.')
	tmp = strncmp('*',scheme,1);
	[map,num,typ] = bmSample(N,tmp,bmMatch(vec,scheme(1+tmp:end)));
elseif isnumeric(N) % Input colormap length and the preselected colorscheme.
	assert(~isempty(tok),str)
	[map,num,typ] = bmSample(N,isr,tok);
else% String
	assert(ischar(N)&&isrow(N),'The first argument must be a string or scalar numeric.')
	switch lower(N)
		case 'demo' % Plot all colorschemes in a figure.
			bmDemoFig(vec)
		case 'list' % Return a list of all colorschemes.
			[num,typ] = cellfun(@bmSelect,vec,'UniformOutput',false);
			num = cat(1,num{:});
			map = vec;
		otherwise % Store the preselected colorscheme token.
			map = tok;
			tmp = strncmp('*',N,1);
			tok = bmMatch(vec,N(1+tmp:end));
			[num,typ] = bmSelect(tok);
			isr = tmp; % only update |isr| when name is okay.
	end
end
%
end
%----------------------------------------------------------------------END:brewermap
function tok = bmMatch(vec,str)
idx = strcmpi(vec,str);
assert(any(idx),'Colorscheme "%s" is not supported. Check the token tables.',str)
tok = vec{idx};
end
%----------------------------------------------------------------------END:bmMatch
function [map,num,typ] = bmSample(N,isr,tok)
% Pick a colorscheme, downsample/interpolate to the requested colormap length.
%
if isempty(N)
	N = size(get(gcf,'colormap'),1);
else
	assert(isscalar(N)&&isreal(N),'First argument must be a real numeric scalar, or empty.')
end
%
% obtain nodes:
[num,typ,rgb] = bmSelect(tok);
% downsample:
[idx,itp] = bmIndex(N,num,typ,isr);
map = rgb(idx,:);
% interpolate:
if itp
	wpt = [0.964202880859375,1,0.82489013671875]; % whitepoint
	clr = [... % colorant
		0.4360656738281250,0.2224884033203125,0.0139160156250000;...
		0.3851470947265625,0.7168731689453125,0.0970764160156250;...
		0.1430664062500000,0.0606079101562500,0.7140960693359375;...
		];
	%
	map = bmRGB2Lab(map,wpt,clr);
	map = interp1(1:num,map,linspace(1,num,N),'spline');
	map = bmLab2RGB(map,wpt,clr);
end
%
end
%----------------------------------------------------------------------END:bmSample
function rgb = bmGammaCor(rgb)
% Gamma correction of RGB data.
idx = rgb <= 0.0031306684425005883;
rgb(idx) = 12.92*rgb(idx);
rgb(~idx) = real(1.055*rgb(~idx).^0.416666666666666667 - 0.055);
end
%----------------------------------------------------------------------END:bmGammaCor
function rgb = bmGammaInv(rgb)
% Inverse gamma correction of RGB data.
idx = rgb <= 0.0404482362771076;
rgb(idx) = rgb(idx)/12.92;
rgb(~idx) = real(((rgb(~idx) + 0.055)/1.055).^2.4);
end
%----------------------------------------------------------------------END:bmGammaInv
function lab = bmRGB2Lab(rgb,wpt,clr) % Nx3 <- Nx3
% Convert a matrix of RGB values to Lab.
%
%lab = applycform(rgb,makecform('srgb2lab'))
%
% RGB -> XYZ:
xyz = bmGammaInv(rgb) * clr * [...
	+1.00003273776446530e+0,+1.94861137216967560e-5,-1.06895905858800380e-5;...
	+1.65909673844090440e-5,+0.99999563134877756e+0,+1.80109293897307010e-5;...
	-5.32428793910688650e-5,-1.74761184963470590e-5,+0.99971634242247531e+0;...
	]; % Remember to include my license when copying my implementation.
% XYZ to Lab:
xyz = bsxfun(@rdivide,xyz,wpt);
idx = xyz>(6/29)^3;
F = idx.*(xyz.^(1/3)) + ~idx.*(xyz*(29/6)^2/3+4/29);
lab(:,2:3) = bsxfun(@times,[500,200],F(:,1:2)-F(:,2:3));
lab(:,1) = 116*F(:,2) - 16;
%
end
%----------------------------------------------------------------------END:bmRGB2Lab
function rgb = bmLab2RGB(lab,wpt,clr) % Nx3 <- Nx3
% Convert a matrix of Lab values to RGB.
%
%rgb = applycform(lab,makecform('lab2srgb'));
%
% Lab -> XYZ
tmp = bsxfun(@rdivide,lab(:,[2,1,3]),[500,Inf,-200]);
tmp = bsxfun(@plus,tmp,(lab(:,1)+16)/116);
idx = tmp>(6/29);
tmp = idx.*(tmp.^3) + ~idx.*(3*(6/29)^2*(tmp-4/29));
xyz = bsxfun(@times,tmp,wpt);
% XYZ -> RGB
rgb = max(0,min(1, bmGammaCor( xyz * [...
	+0.99996726419981874e+0,-1.9485374087409345e-5,+1.0692624647277993e-5;...
	-1.65914559373606110e-5,+1.0000043686787559e+0,-1.8016295888420575e-5;...
	+5.32559529432541370e-5,+1.7480115753747139e-5,+1.0002837383164995e+0;...
	] / clr ))); % Remember to include my license when copying my implementation.
%
end
%----------------------------------------------------------------------END:cbLab2RGB
function bmDemoFig(seq)
% Creates a figure showing all of the ColorBrewer colorschemes.
%
persistent cbh axh
%
xmx = max(cellfun(@bmSelect,seq));
ymx = numel(seq);
%
if ishghandle(cbh)
	figure(cbh);
	delete(axh);
else
	cbh = figure('HandleVisibility','callback', 'IntegerHandle','off',...
		'NumberTitle','off', 'Name',[mfilename,' Demo'],'Color','white');
end
%
axh = axes('Parent',cbh, 'Color','none',...
	'XTick',0:xmx, 'YTick',0.5:ymx, 'YTickLabel',seq, 'YDir','reverse');
title(axh,['ColorBrewer Color Schemes (',mfilename,'.m)'], 'Interpreter','none')
xlabel(axh,'Scheme Nodes')
ylabel(axh,'Scheme Name')
axf = get(axh,'FontName');
%
for y = 1:ymx
	[num,typ,rgb] = bmSelect(seq{y});
	map = rgb(bmIndex(num,num,typ,false),:); % downsample
	for x = 1:num
		patch([x-1,x-1,x,x],[y-1,y,y,y-1],1, 'FaceColor',map(x,:), 'Parent',axh)
	end
	text(xmx+0.1,y-0.5,typ, 'Parent',axh, 'FontName',axf)
end
%
end
%----------------------------------------------------------------------END:bmDemoFig
function [idx,itp] = bmIndex(N,num,typ,isr)
% Ensure exactly the same colors as in the online ColorBrewer schemes.
%
itp = N>num;
switch typ
	case 'Qualitative'
		itp = false;
		idx = 1+mod(0:N-1,num);
	case 'Diverging'
		switch N
			case 1 % extrapolated
				idx = 8;
			case 2 % extrapolated
				idx = [4,12];
			case 3
				idx = [5,8,11];
			case 4
				idx = [3,6,10,13];
			case 5
				idx = [3,6,8,10,13];
			case 6
				idx = [2,5,7,9,11,14];
			case 7
				idx = [2,5,7,8,9,11,14];
			case 8
				idx = [2,4,6,7,9,10,12,14];
			case 9
				idx = [2,4,6,7,8,9,10,12,14];
			case 10
				idx = [1,2,4,6,7,9,10,12,14,15];
			otherwise
				idx = [1,2,4,6,7,8,9,10,12,14,15];
		end
	case 'Sequential'
		switch N
			case 1 % extrapolated
				idx = 6;
			case 2 % extrapolated
				idx = [4,8];
			case 3
				idx = [3,6,9];
			case 4
				idx = [2,5,7,10];
			case 5
				idx = [2,5,7,9,11];
			case 6
				idx = [2,4,6,7,9,11];
			case 7
				idx = [2,4,6,7,8,10,12];
			case 8
				idx = [1,3,4,6,7,8,10,12];
			otherwise
				idx = [1,3,4,6,7,8,10,11,13];
		end
	otherwise
		error('The colorscheme type "%s" is not recognized',typ)
end
%
if isr
	idx = idx(end:-1:1);
end
%
end
%----------------------------------------------------------------------END:bmIndex
function [num,typ,rgb] = bmSelect(tok)
% Return the length, type and RGB values of any colorscheme.
%
switch tok % ColorName
	case 'BrBG'
		rgb = [84,48,5;140,81,10;166,97,26;191,129,45;216,179,101;223,194,125;246,232,195;245,245,245;199,234,229;128,205,193;90,180,172;53,151,143;1,133,113;1,102,94;0,60,48];
		typ = 'Diverging';
	case 'PiYG'
		rgb = [142,1,82;197,27,125;208,28,139;222,119,174;233,163,201;241,182,218;253,224,239;247,247,247;230,245,208;184,225,134;161,215,106;127,188,65;77,172,38;77,146,33;39,100,25];
		typ = 'Diverging';
	case 'PRGn'
		rgb = [64,0,75;118,42,131;123,50,148;153,112,171;175,141,195;194,165,207;231,212,232;247,247,247;217,240,211;166,219,160;127,191,123;90,174,97;0,136,55;27,120,55;0,68,27];
		typ = 'Diverging';
	case 'PuOr'
		rgb = [127,59,8;179,88,6;230,97,1;224,130,20;241,163,64;253,184,99;254,224,182;247,247,247;216,218,235;178,171,210;153,142,195;128,115,172;94,60,153;84,39,136;45,0,75];
		typ = 'Diverging';
	case 'RdBu'
		rgb = [103,0,31;178,24,43;202,0,32;214,96,77;239,138,98;244,165,130;253,219,199;247,247,247;209,229,240;146,197,222;103,169,207;67,147,195;5,113,176;33,102,172;5,48,97];
		typ = 'Diverging';
	case 'RdGy'
		rgb = [103,0,31;178,24,43;202,0,32;214,96,77;239,138,98;244,165,130;253,219,199;255,255,255;224,224,224;186,186,186;153,153,153;135,135,135;64,64,64;77,77,77;26,26,26];
		typ = 'Diverging';
	case 'RdYlBu'
		rgb = [165,0,38;215,48,39;215,25,28;244,109,67;252,141,89;253,174,97;254,224,144;255,255,191;224,243,248;171,217,233;145,191,219;116,173,209;44,123,182;69,117,180;49,54,149];
		typ = 'Diverging';
	case 'RdYlGn'
		rgb = [165,0,38;215,48,39;215,25,28;244,109,67;252,141,89;253,174,97;254,224,139;255,255,191;217,239,139;166,217,106;145,207,96;102,189,99;26,150,65;26,152,80;0,104,55];
		typ = 'Diverging';
	case 'Spectral'
		rgb = [158,1,66;213,62,79;215,25,28;244,109,67;252,141,89;253,174,97;254,224,139;255,255,191;230,245,152;171,221,164;153,213,148;102,194,165;43,131,186;50,136,189;94,79,162];
		typ = 'Diverging';
	case 'Accent'
		rgb = [127,201,127;190,174,212;253,192,134;255,255,153;56,108,176;240,2,127;191,91,23;102,102,102];
		typ = 'Qualitative';
	case 'Dark2'
		rgb = [27,158,119;217,95,2;117,112,179;231,41,138;102,166,30;230,171,2;166,118,29;102,102,102];
		typ = 'Qualitative';
	case 'Paired'
		rgb = [166,206,227;31,120,180;178,223,138;51,160,44;251,154,153;227,26,28;253,191,111;255,127,0;202,178,214;106,61,154;255,255,153;177,89,40];
		typ = 'Qualitative';
	case 'Pastel1'
		rgb = [251,180,174;179,205,227;204,235,197;222,203,228;254,217,166;255,255,204;229,216,189;253,218,236;242,242,242];
		typ = 'Qualitative';
	case 'Pastel2'
		rgb = [179,226,205;253,205,172;203,213,232;244,202,228;230,245,201;255,242,174;241,226,204;204,204,204];
		typ = 'Qualitative';
	case 'Set1'
		rgb = [228,26,28;55,126,184;77,175,74;152,78,163;255,127,0;255,255,51;166,86,40;247,129,191;153,153,153];
		typ = 'Qualitative';
	case 'Set2'
		rgb = [102,194,165;252,141,98;141,160,203;231,138,195;166,216,84;255,217,47;229,196,148;179,179,179];
		typ = 'Qualitative';
	case 'Set3'
		rgb = [141,211,199;255,255,179;190,186,218;251,128,114;128,177,211;253,180,98;179,222,105;252,205,229;217,217,217;188,128,189;204,235,197;255,237,111];
		typ = 'Qualitative';
	case 'Blues'
		rgb = [247,251,255;239,243,255;222,235,247;198,219,239;189,215,231;158,202,225;107,174,214;66,146,198;49,130,189;33,113,181;8,81,156;8,69,148;8,48,107];
		typ = 'Sequential';
	case 'BuGn'
		rgb = [247,252,253;237,248,251;229,245,249;204,236,230;178,226,226;153,216,201;102,194,164;65,174,118;44,162,95;35,139,69;0,109,44;0,88,36;0,68,27];
		typ = 'Sequential';
	case 'BuPu'
		rgb = [247,252,253;237,248,251;224,236,244;191,211,230;179,205,227;158,188,218;140,150,198;140,107,177;136,86,167;136,65,157;129,15,124;110,1,107;77,0,75];
		typ = 'Sequential';
	case 'GnBu'
		rgb = [247,252,240;240,249,232;224,243,219;204,235,197;186,228,188;168,221,181;123,204,196;78,179,211;67,162,202;43,140,190;8,104,172;8,88,158;8,64,129];
		typ = 'Sequential';
	case 'Greens'
		rgb = [247,252,245;237,248,233;229,245,224;199,233,192;186,228,179;161,217,155;116,196,118;65,171,93;49,163,84;35,139,69;0,109,44;0,90,50;0,68,27];
		typ = 'Sequential';
	case 'Greys'
		rgb = [255,255,255;247,247,247;240,240,240;217,217,217;204,204,204;189,189,189;150,150,150;115,115,115;99,99,99;82,82,82;37,37,37;37,37,37;0,0,0];
		typ = 'Sequential';
	case 'OrRd'
		rgb = [255,247,236;254,240,217;254,232,200;253,212,158;253,204,138;253,187,132;252,141,89;239,101,72;227,74,51;215,48,31;179,0,0;153,0,0;127,0,0];
		typ = 'Sequential';
	case 'Oranges'
		rgb = [255,245,235;254,237,222;254,230,206;253,208,162;253,190,133;253,174,107;253,141,60;241,105,19;230,85,13;217,72,1;166,54,3;140,45,4;127,39,4];
		typ = 'Sequential';
	case 'PuBu'
		rgb = [255,247,251;241,238,246;236,231,242;208,209,230;189,201,225;166,189,219;116,169,207;54,144,192;43,140,190;5,112,176;4,90,141;3,78,123;2,56,88];
		typ = 'Sequential';
	case 'PuBuGn'
		rgb = [255,247,251;246,239,247;236,226,240;208,209,230;189,201,225;166,189,219;103,169,207;54,144,192;28,144,153;2,129,138;1,108,89;1,100,80;1,70,54];
		typ = 'Sequential';
	case 'PuRd'
		rgb = [247,244,249;241,238,246;231,225,239;212,185,218;215,181,216;201,148,199;223,101,176;231,41,138;221,28,119;206,18,86;152,0,67;145,0,63;103,0,31];
		typ = 'Sequential';
	case 'Purples'
		rgb = [252,251,253;242,240,247;239,237,245;218,218,235;203,201,226;188,189,220;158,154,200;128,125,186;117,107,177;106,81,163;84,39,143;74,20,134;63,0,125];
		typ = 'Sequential';
	case 'RdPu'
		rgb = [255,247,243;254,235,226;253,224,221;252,197,192;251,180,185;250,159,181;247,104,161;221,52,151;197,27,138;174,1,126;122,1,119;122,1,119;73,0,106];
		typ = 'Sequential';
	case 'Reds'
		rgb = [255,245,240;254,229,217;254,224,210;252,187,161;252,174,145;252,146,114;251,106,74;239,59,44;222,45,38;203,24,29;165,15,21;153,0,13;103,0,13];
		typ = 'Sequential';
	case 'YlGn'
		rgb = [255,255,229;255,255,204;247,252,185;217,240,163;194,230,153;173,221,142;120,198,121;65,171,93;49,163,84;35,132,67;0,104,55;0,90,50;0,69,41];
		typ = 'Sequential';
	case 'YlGnBu'
		rgb = [255,255,217;255,255,204;237,248,177;199,233,180;161,218,180;127,205,187;65,182,196;29,145,192;44,127,184;34,94,168;37,52,148;12,44,132;8,29,88];
		typ = 'Sequential';
	case 'YlOrBr'
		rgb = [255,255,229;255,255,212;255,247,188;254,227,145;254,217,142;254,196,79;254,153,41;236,112,20;217,95,14;204,76,2;153,52,4;140,45,4;102,37,6];
		typ = 'Sequential';
	case 'YlOrRd'
		rgb = [255,255,204;255,255,178;255,237,160;254,217,118;254,204,92;254,178,76;253,141,60;252,78,42;240,59,32;227,26,28;189,0,38;177,0,38;128,0,38];
		typ = 'Sequential';
	otherwise
		error('Colorscheme "%s" is not supported. Check the token tables.',tok)
end
%
rgb = rgb./255;
%
switch typ
	case 'Diverging'
		num = 11;
	case 'Qualitative'
		num = size(rgb,1);
	case 'Sequential'
		num = 9;
	otherwise
		error('The colorscheme type "%s" is not recognized',typ)
end
%
end
%----------------------------------------------------------------------END:bmSelect
% Code and Implementation:
% Copyright (c) 2016 Stephen Cobeldick
% Color Specifications Only:
% Copyright (c) 2002 Cynthia Brewer, Mark Harrower, and The Pennsylvania State University.
%
% Licensed under the Apache License, Version 2.0 (the "License");
% you may not use this file except in compliance with the License.
% You may obtain a copy of the License at
%
% http://www.apache.org/licenses/LICENSE-2.0
%
% Unless required by applicable law or agreed to in writing, software
% distributed under the License is distributed on an "AS IS" BASIS,
% WITHOUT WARRANTIES OR CONDITIONS OF ANY KIND, either express or implied.
% See the License for the specific language governing permissions and limitations under the License.
%----------------------------------------------------------------------END:license
