# Supplementary material for: First-principles model of optimal translation factors stoichiometry
Source: eLife. 2021 Sep 30;10:e69222. doi: 10.7554/eLife.69222 (PMC8530515; doi:10.7554/eLife.69222)
Supplement: Figure 3—source code 1. [file elife-69222-fig3-code1.zip › computer_code_20210721/dependencies/MG1655NC_000913.txt]

AGCTTTTCATTCTGACTGCAACGGGCAATATGTCTCTGTGTGGATTAAAAAAAGAGTGTCTGATAGCAGC
TTCTGAACTGGTTACCTGCCGTGAGTAAATTAAAATTTTATTGACTTAGGTCACTAAATACTTTAACCAA
TATAGGCATAGCGCACAGACAGATAAAAATTACAGAGTACACAACATCCATGAAACGCATTAGCACCACC
ATTACCACCACCATCACCATTACCACAGGTAACGGTGCGGGCTGACGCGTACAGGAAACACAGAAAAAAG
CCCGCACCTGACAGTGCGGGCTTTTTTTTTCGACCAAAGGTAACGAGGTAACAACCATGCGAGTGTTGAA
GTTCGGCGGTACATCAGTGGCAAATGCAGAACGTTTTCTGCGTGTTGCCGATATTCTGGAAAGCAATGCC
AGGCAGGGGCAGGTGGCCACCGTCCTCTCTGCCCCCGCCAAAATCACCAACCACCTGGTGGCGATGATTG
AAAAAACCATTAGCGGCCAGGATGCTTTACCCAATATCAGCGATGCCGAACGTATTTTTGCCGAACTTTT
GACGGGACTCGCCGCCGCCCAGCCGGGGTTCCCGCTGGCGCAATTGAAAACTTTCGTCGATCAGGAATTT
GCCCAAATAAAACATGTCCTGCATGGCATTAGTTTGTTGGGGCAGTGCCCGGATAGCATCAACGCTGCGC
TGATTTGCCGTGGCGAGAAAATGTCGATCGCCATTATGGCCGGCGTATTAGAAGCGCGCGGTCACAACGT
TACTGTTATCGATCCGGTCGAAAAACTGCTGGCAGTGGGGCATTACCTCGAATCTACCGTCGATATTGCT
GAGTCCACCCGCCGTATTGCGGCAAGCCGCATTCCGGCTGATCACATGGTGCTGATGGCAGGTTTCACCG
CCGGTAATGAAAAAGGCGAACTGGTGGTGCTTGGACGCAACGGTTCCGACTACTCTGCTGCGGTGCTGGC
TGCCTGTTTACGCGCCGATTGTTGCGAGATTTGGACGGACGTTGACGGGGTCTATACCTGCGACCCGCGT
CAGGTGCCCGATGCGAGGTTGTTGAAGTCGATGTCCTACCAGGAAGCGATGGAGCTTTCCTACTTCGGCG
CTAAAGTTCTTCACCCCCGCACCATTACCCCCATCGCCCAGTTCCAGATCCCTTGCCTGATTAAAAATAC
CGGAAATCCTCAAGCACCAGGTACGCTCATTGGTGCCAGCCGTGATGAAGACGAATTACCGGTCAAGGGC
ATTTCCAATCTGAATAACATGGCAATGTTCAGCGTTTCTGGTCCGGGGATGAAAGGGATGGTCGGCATGG
CGGCGCGCGTCTTTGCAGCGATGTCACGCGCCCGTATTTCCGTGGTGCTGATTACGCAATCATCTTCCGA
ATACAGCATCAGTTTCTGCGTTCCACAAAGCGACTGTGTGCGAGCTGAACGGGCAATGCAGGAAGAGTTC
TACCTGGAACTGAAAGAAGGCTTACTGGAGCCGCTGGCAGTGACGGAACGGCTGGCCATTATCTCGGTGG
TAGGTGATGGTATGCGCACCTTGCGTGGGATCTCGGCGAAATTCTTTGCCGCACTGGCCCGCGCCAATAT
CAACATTGTCGCCATTGCTCAGGGATCTTCTGAACGCTCAATCTCTGTCGTGGTAAATAACGATGATGCG
ACCACTGGCGTGCGCGTTACTCATCAGATGCTGTTCAATACCGATCAGGTTATCGAAGTGTTTGTGATTG
GCGTCGGTGGCGTTGGCGGTGCGCTGCTGGAGCAACTGAAGCGTCAGCAAAGCTGGCTGAAGAATAAACA
TATCGACTTACGTGTCTGCGGTGTTGCCAACTCGAAGGCTCTGCTCACCAATGTACATGGCCTTAATCTG
GAAAACTGGCAGGAAGAACTGGCGCAAGCCAAAGAGCCGTTTAATCTCGGGCGCTTAATTCGCCTCGTGA
AAGAATATCATCTGCTGAACCCGGTCATTGTTGACTGCACTTCCAGCCAGGCAGTGGCGGATCAATATGC
CGACTTCCTGCGCGAAGGTTTCCACGTTGTCACGCCGAACAAAAAGGCCAACACCTCGTCGATGGATTAC
TACCATCAGTTGCGTTATGCGGCGGAAAAATCGCGGCGTAAATTCCTCTATGACACCAACGTTGGGGCTG
GATTACCGGTTATTGAGAACCTGCAAAATCTGCTCAATGCAGGTGATGAATTGATGAAGTTCTCCGGCAT
TCTTTCTGGTTCGCTTTCTTATATCTTCGGCAAGTTAGACGAAGGCATGAGTTTCTCCGAGGCGACCACG
CTGGCGCGGGAAATGGGTTATACCGAACCGGACCCGCGAGATGATCTTTCTGGTATGGATGTGGCGCGTA
AACTATTGATTCTCGCTCGTGAAACGGGACGTGAACTGGAGCTGGCGGATATTGAAATTGAACCTGTGCT
GCCCGCAGAGTTTAACGCCGAGGGTGATGTTGCCGCTTTTATGGCGAATCTGTCACAACTCGACGATCTC
TTTGCCGCGCGCGTGGCGAAGGCCCGTGATGAAGGAAAAGTTTTGCGCTATGTTGGCAATATTGATGAAG
ATGGCGTCTGCCGCGTGAAGATTGCCGAAGTGGATGGTAATGATCCGCTGTTCAAAGTGAAAAATGGCGA
AAACGCCCTGGCCTTCTATAGCCACTATTATCAGCCGCTGCCGTTGGTACTGCGCGGATATGGTGCGGGC
AATGACGTTACAGCTGCCGGTGTCTTTGCTGATCTGCTACGTACCCTCTCATGGAAGTTAGGAGTCTGAC
ATGGTTAAAGTTTATGCCCCGGCTTCCAGTGCCAATATGAGCGTCGGGTTTGATGTGCTCGGGGCGGCGG
TGACACCTGTTGATGGTGCATTGCTCGGAGATGTAGTCACGGTTGAGGCGGCAGAGACATTCAGTCTCAA
CAACCTCGGACGCTTTGCCGATAAGCTGCCGTCAGAACCACGGGAAAATATCGTTTATCAGTGCTGGGAG
CGTTTTTGCCAGGAACTGGGTAAGCAAATTCCAGTGGCGATGACCCTGGAAAAGAATATGCCGATCGGTT
CGGGCTTAGGCTCCAGTGCCTGTTCGGTGGTCGCGGCGCTGATGGCGATGAATGAACACTGCGGCAAGCC
GCTTAATGACACTCGTTTGCTGGCTTTGATGGGCGAGCTGGAAGGCCGTATCTCCGGCAGCATTCATTAC
GACAACGTGGCACCGTGTTTTCTCGGTGGTATGCAGTTGATGATCGAAGAAAACGACATCATCAGCCAGC
AAGTGCCAGGGTTTGATGAGTGGCTGTGGGTGCTGGCGTATCCGGGGATTAAAGTCTCGACGGCAGAAGC
CAGGGCTATTTTACCGGCGCAGTATCGCCGCCAGGATTGCATTGCGCACGGGCGACATCTGGCAGGCTTC
ATTCACGCCTGCTATTCCCGTCAGCCTGAGCTTGCCGCGAAGCTGATGAAAGATGTTATCGCTGAACCCT
ACCGTGAACGGTTACTGCCAGGCTTCCGGCAGGCGCGGCAGGCGGTCGCGGAAATCGGCGCGGTAGCGAG
CGGTATCTCCGGCTCCGGCCCGACCTTGTTCGCTCTGTGTGACAAGCCGGAAACCGCCCAGCGCGTTGCC
GACTGGTTGGGTAAGAACTACCTGCAAAATCAGGAAGGTTTTGTTCATATTTGCCGGCTGGATACGGCGG
GCGCACGAGTACTGGAAAACTAAATGAAACTCTACAATCTGAAAGATCACAACGAGCAGGTCAGCTTTGC
GCAAGCCGTAACCCAGGGGTTGGGCAAAAATCAGGGGCTGTTTTTTCCGCACGACCTGCCGGAATTCAGC
CTGACTGAAATTGATGAGATGCTGAAGCTGGATTTTGTCACCCGCAGTGCGAAGATCCTCTCGGCGTTTA
TTGGTGATGAAATCCCACAGGAAATCCTGGAAGAGCGCGTGCGCGCGGCGTTTGCCTTCCCGGCTCCGGT
CGCCAATGTTGAAAGCGATGTCGGTTGTCTGGAATTGTTCCACGGGCCAACGCTGGCATTTAAAGATTTC
GGCGGTCGCTTTATGGCACAAATGCTGACCCATATTGCGGGTGATAAGCCAGTGACCATTCTGACCGCGA
CCTCCGGTGATACCGGAGCGGCAGTGGCTCATGCTTTCTACGGTTTACCGAATGTGAAAGTGGTTATCCT
CTATCCACGAGGCAAAATCAGTCCACTGCAAGAAAAACTGTTCTGTACATTGGGCGGCAATATCGAAACT
GTTGCCATCGACGGCGATTTCGATGCCTGTCAGGCGCTGGTGAAGCAGGCGTTTGATGATGAAGAACTGA
AAGTGGCGCTAGGGTTAAACTCGGCTAACTCGATTAACATCAGCCGTTTGCTGGCGCAGATTTGCTACTA
CTTTGAAGCTGTTGCGCAGCTGCCGCAGGAGACGCGCAACCAGCTGGTTGTCTCGGTGCCAAGCGGAAAC
TTCGGCGATTTGACGGCGGGTCTGCTGGCGAAGTCACTCGGTCTGCCGGTGAAACGTTTTATTGCTGCGA
CCAACGTGAACGATACCGTGCCACGTTTCCTGCACGACGGTCAGTGGTCACCCAAAGCGACTCAGGCGAC
GTTATCCAACGCGATGGACGTGAGTCAGCCGAACAACTGGCCGCGTGTGGAAGAGTTGTTCCGCCGCAAA
ATCTGGCAACTGAAAGAGCTGGGTTATGCAGCCGTGGATGATGAAACCACGCAACAGACAATGCGTGAGT
TAAAAGAACTGGGCTACACTTCGGAGCCGCACGCTGCCGTAGCTTATCGTGCGCTGCGTGATCAGTTGAA
TCCAGGCGAATATGGCTTGTTCCTCGGCACCGCGCATCCGGCGAAATTTAAAGAGAGCGTGGAAGCGATT
CTCGGTGAAACGTTGGATCTGCCAAAAGAGCTGGCAGAACGTGCTGATTTACCCTTGCTTTCACATAATC
TGCCCGCCGATTTTGCTGCGTTGCGTAAATTGATGATGAATCATCAGTAAAATCTATTCATTATCTCAAT
CAGGCCGGGTTTGCTTTTATGCAGCCCGGCTTTTTTATGAAGAAATTATGGAGAAAAATGACAGGGAAAA
AGGAGAAATTCTCAATAAATGCGGTAACTTAGAGATTAGGATTGCGGAGAATAACAACCGCCGTTCTCAT
CGAGTAATCTCCGGATATCGACCCATAACGGGCAATGATAAAAGGAGTAACCTGTGAAAAAGATGCAATC
TATCGTACTCGCACTTTCCCTGGTTCTGGTCGCTCCCATGGCAGCACAGGCTGCGGAAATTACGTTAGTC
CCGTCAGTAAAATTACAGATAGGCGATCGTGATAATCGTGGCTATTACTGGGATGGAGGTCACTGGCGCG
ACCACGGCTGGTGGAAACAACATTATGAATGGCGAGGCAATCGCTGGCACCTACACGGACCGCCGCCACC
GCCGCGCCACCATAAGAAAGCTCCTCATGATCATCACGGCGGTCATGGTCCAGGCAAACATCACCGCTAA
ATGACAAATGCCGGGTAACAATCCGGCATTCAGCGCCTGATGCGACGCTGGCGCGTCTTATCAGGCCTAC
GTTAATTCTGCAATATATTGAATCTGCATGCTTTTGTAGGCAGGATAAGGCGTTCACGCCGCATCCGGCA
TTGACTGCAAACTTAACGCTGCTCGTAGCGTTTAAACACCAGTTCGCCATTGCTGGAGGAATCTTCATCA
AAGAAGTAACCTTCGCTATTAAAACCAGTCAGTTGCTCTGGTTTGGTCAGCCGATTTTCAATAATGAAAC
GACTCATCAGACCGCGTGCTTTCTTAGCGTAGAAGCTGATGATCTTAAATTTGCCGTTCTTCTCATCGAG
GAACACCGGCTTGATAATCTCGGCATTCAATTTCTTCGGCTTCACCGATTTAAAATACTCATCTGACGCC
AGATTAATCACCACATTATCGCCTTGTGCTGCGAGCGCCTCGTTCAGCTTGTTGGTGATGATATCTCCCC
AGAATTGATACAGATCTTTCCCTCGGGCATTCTCAAGACGGATCCCCATTTCCAGACGATAAGGCTGCAT
TAAATCGAGCGGGCGGAGTACGCCATACAAGCCGGAAAGCATTCGCAAATGCTGTTGGGCAAAATCGAAA
TCGTCTTCGCTGAAGGTTTCGGCCTGCAAGCCGGTGTAGACATCACCTTTAAACGCCAGAATCGCCTGGC
GGGCATTCGCCGGCGTGAAATCTGGCTGCCAGTCATGAAAGCGAGCGGCGTTGATACCCGCCAGTTTGTC
GCTGATGCGCATCAGCGTGCTAATCTGCGGAGGCGTCAGTTTCCGCGCCTCATGGATCAACTGCTGGGAA
TTGTCTAACAGCTCCGGCAGCGTATAGCGCGTGGTGGTCAACGGGCTTTGGTAATCAAGCGTTTTCGCAG
GTGAAATAAGAATCAGCATATCCAGTCCTTGCAGGAAATTTATGCCGACTTTAGCAAAAAATGAGAATGA
GTTGATCGATAGTTGTGATTACTCCTGCGAAACATCATCCCACGCGTCCGGAGAAAGCTGGCGACCGATA
TCCGGATAACGCAATGGATCAAACACCGGGCGCACGCCGAGTTTACGCTGGCGTAGATAATCACTGGCAA
TGGTATGAACCACAGGCGAGAGCAGTAAAATGGCGGTCAAATTGGTAATAGCCATGCAGGCCATTATGAT
ATCTGCCAGTTGCCACATCAGCGGAAGGCTTAGCAAGGTGCCGCCGATGACCGTTGCGAAGGTGCAGATC
CGCAAACACCAGATCGCTTTAGGGTTGTTCAGGCGTAAAAAGAAGAGATTGTTTTCGGCATAAATGTAGT
TGGCAACGATGGAGCTGAAGGCAAACAGAATAACCACAAGGGTAACAAACTCAGCACCCCAGGAACCCAT
TAGCACCCGCATCGCCTTCTGGATAAGCTGAATACCTTCCAGCGGCATGTAGGTTGTGCCGTTACCCGCC
AGTAATATCAGCATGGCGCTTGCCGTACAGATGACCAGGGTGTCGATAAAAATGCCAATCATCTGGACAA
TCCCTTGCGCTGCCGGATGCGGAGGCCAGGACGCCGCTGCCGCTGCCGCGTTTGGCGTCGAACCCATTCC
CGCCTCATTGGAAAACATACTGCGCTGAAAACCGTTAGTAATCGCCTGGCTTAAGGTATATCCCGCCGCG
CCGCCTGCCGCTTCCTGCCAGCCAAAAGCACTCTCAAAAATAGACCAAATGACGTGGGGAAGTTGCCCGA
TATTCATTACGCAAATTACCAGGCTGGTCAGTACCCAGATTATCGCCATCAACGGGACAAAGCCCTGCAT
GAGCCGGGCGACGCCATGAAGACCGCGAGTGATTGCCAGCAGAGTAAAGACAGCGAGAATAATGCCTGTC
ACCAGCGGGGGAAAATCAAAAGAAAAACTCAGGGCGCGGGCAACGGCGTTCGCTTGAACTCCGCTGAAAA
TTATGCCATAGGCGATGAGCAAAAAGACGGCGAACAGAACGCCCATCCAGCGCATCCCCAGCCCGCGCGC
CATATACCATGCCGGTCCGCCACGAAACTGCCCATTGACGTCACGTTCTTTATAAAGTTGTGCCAGAGAA
CATTCGGCAAACGAGGTCGCCATGCCGATAAACGCGGCAACCCACATCCAAAAGACGGCTCCAGGTCCAC
CGGCGGTAATAGCCAGCGCAACGCCGGCCAGGTTGCCGCTACCCACGCGCGCCGCAAGACTGGTACACAA
TGACTGAAATGAGGTTAAACCGCCTGGCTGTGGATGAATGCTATTTTTAAGACTTTTGCCAAACTGGCGG
ATGTAGCGAAACTGCACAAATCCGGTGCGAAAAGTGAACCAACAACCTGCGCCGAAGAGCAGGTAAATCA
TTACCGATCCCCAAAGGACGCTGTTAATGAAGGAGAAAAAATCTGGCATGCATATCCCTCTTATTGCCGG
TCGCGATGACTTTCCTGTGTAAACGTTACCAATTGTTTAAGAAGTATATACGCTACGAGGTACTTGATAA
CTTCTGCGTAGCATACATGAGGTTTTGTATAAAAATGGCGGGCGATATCAACGCAGTGTCAGAAATCCGA
AACAGTCTCGCCTGGCGATAACCGTCTTGTCGGCGGTTGCGCTGACGTTGCGTCGTGATATCATCAGGGC
AGACCGGTTACATCCCCCTAACAAGCTGTTTAAAGAGAAATACTATCATGACGGACAAATTGACCTCCCT
TCGTCAGTACACCACCGTAGTGGCCGACACTGGGGACATCGCGGCAATGAAGCTGTATCAACCGCAGGAT
GCCACAACCAACCCTTCTCTCATTCTTAACGCAGCGCAGATTCCGGAATACCGTAAGTTGATTGATGATG
CTGTCGCCTGGGCGAAACAGCAGAGCAACGATCGCGCGCAGCAGATCGTGGACGCGACCGACAAACTGGC
AGTAAATATTGGTCTGGAAATCCTGAAACTGGTTCCGGGCCGTATCTCAACTGAAGTTGATGCGCGTCTT
TCCTATGACACCGAAGCGTCAATTGCGAAAGCAAAACGCCTGATCAAACTCTACAACGATGCTGGTATTA
GCAACGATCGTATTCTGATCAAACTGGCTTCTACCTGGCAGGGTATCCGTGCTGCAGAACAGCTGGAAAA
AGAAGGCATCAACTGTAACCTGACCCTGCTGTTCTCCTTCGCTCAGGCTCGTGCTTGTGCGGAAGCGGGC
GTGTTCCTGATCTCGCCGTTTGTTGGCCGTATTCTTGACTGGTACAAAGCGAATACCGATAAGAAAGAGT
ACGCTCCGGCAGAAGATCCGGGCGTGGTTTCTGTATCTGAAATCTACCAGTACTACAAAGAGCACGGTTA
TGAAACCGTGGTTATGGGCGCAAGCTTCCGTAACATCGGCGAAATTCTGGAACTGGCAGGCTGCGACCGT
CTGACCATCGCACCGGCACTGCTGAAAGAGCTGGCGGAGAGCGAAGGGGCTATCGAACGTAAACTGTCTT
ACACCGGCGAAGTGAAAGCGCGTCCGGCGCGTATCACTGAGTCCGAGTTCCTGTGGCAGCACAACCAGGA
TCCAATGGCAGTAGATAAACTGGCGGAAGGTATCCGTAAGTTTGCTATTGACCAGGAAAAACTGGAAAAA
ATGATCGGCGATCTGCTGTAATCATTCTTAGCGTGACCGGGAAGTCGGTCACGCTACCTCTTCTGAAGCC
TGTCTGTCACTCCCTTCGCAGTGTATCATTCTGTTTAACGAGACTGTTTAAACGGAAAAATCTTGATGAA
TACTTTACGTATTGGCTTAGTTTCCATCTCTGATCGCGCATCCAGCGGCGTTTATCAGGATAAAGGCATC
CCTGCGCTGGAAGAATGGCTGACATCGGCGCTAACCACGCCGTTTGAACTGGAAACCCGCTTAATCCCCG
ATGAGCAGGCGATCATCGAGCAAACGTTGTGTGAGCTGGTGGATGAAATGAGTTGCCATCTGGTGCTCAC
CACGGGCGGAACTGGCCCGGCGCGTCGTGACGTAACGCCCGATGCGACGCTGGCAGTAGCGGACCGCGAG
ATGCCTGGCTTTGGTGAACAGATGCGCCAGATCAGCCTGCATTTTGTACCAACTGCGATCCTTTCGCGTC
AGGTGGGCGTGATTCGCAAACAGGCGCTGATCCTTAACTTACCCGGTCAGCCGAAGTCTATTAAAGAGAC
GCTGGAAGGTGTGAAGGACGCTGAGGGTAACGTTGTGGTACACGGTATTTTTGCCAGCGTACCGTACTGC
ATTCAGTTGCTGGAAGGGCCATACGTTGAAACGGCACCGGAAGTGGTTGCAGCATTCAGACCGAAGAGTG
CAAGACGCGACGTTAGCGAATAAAAAAATCCCCCCGAGCGGGGGGATCTCAAAACAATTAGTGGGATTCA
CCAATCGGCAGAACGGTGCGACCAAACTGCTCGTTCAGTACTTCACCCATCGCCAGATAGATTGCGCTGG
CACCGCAGATCAGCCCAATCCAGCCGGCAAAGTGGATGATTGCGGCGTTACCGGCAATGTTACCGATCGC
CAGCAGGGCAAACAGCACGGTCAGGCTAAAGAAAACGAATTGCAGAACGCGTGCGCCTTTCAGCGTGCCG
AAGAACATAAACAGCGTAAATACGCCCCACAGACCCAGGTAGACACCAAGGAACTGTGCATTTGGCGCAT
CGGTCAGACCCAGTTTCGGCATCAGCAGAATCGCAACCAGCGTCAGCCAGAAAGAACCGTAAGAGGTGAA
TGCGGTTAAACCGAAAGTGTTGCCTTTTTTGTACTCCAGCAGACCAGCAAAAATTTGCGCGATGCCGCCG
TAGAAAATGCCCATGGCAAGAATAATACCGTCCAGAGCGAAATAACCCACGTTGTGCAGGTTAAGCAGAA
TGGTGGTCATGCCGAAGCCCATCAGGCCCAGCGGTGCCGGATTAGCCAACTTAGTGTTGCCCATAATTCC
TCAAAAATCATCATCGAATGAATGGTGAAATAATTTCCCTGAATAACTGTAGTGTTTTCAGGGCGCGGCA
TAATAATCAGCCAGTGGGGCAGTGTCTACGATCTTTTGAGGGGAAAATGAAAATTTTCCCCGGTTTCCGG
TATCAGACCTGAGTGGCGCTAACCATCCGGCGCAGGCAGGCGATTTGCAGTACGGCTGGAATCGTCACGC
GATAGGCGCTGCCGCTGACCGCTTTAACCCCATTTAGTGCCGCACCTACAGGGCCTCCCAGCCCCGCGCC
GCGCAGCAAACCATGCCCAAGTACGCTCATTGCTGCGTGGGTGCGTAAAATGCGGGTCAGTTGGCTGGAA
AGCAAATGCGACACACCTTTTGCCAATAATTTGTCTTTCATCAGCAGCGGCAGCAGCTCTTCCAGCTCAT
TCACCCTGGCATCGACCGCGTGCAGAAACTCCTGCTTATGTTCCTCGTCCATTTTCTTCCAGGTATTACG
CAGAAATTGTTCCAGTAACTGTTGCTCAATTTCAAACGTAGACATCTCTTTGTCGGCTTTCAGCTTCAAT
CGCTTTGAAACATCGAGCAAAATGGCCCGATACAATTTACCGTGTCCGCGCAGTTTGTTGGCGATACTAT
CGCCACCAAAATGCTGTAATTCTCCGGCAATCAGCTGCCAGTTGCGGCGATGTTGCTCGGGATGCCCTTC
CATCGATTTAAACAGTTCGTTGCGCATCAGTACGCTGGAGAGGCGAGTTTTGCCTTTTTCATTATGGGTG
AGCAATCGGGCGAAATTTGCCAACTGTTCCTCACTACAATGCTGAAGAAAATCCAGATCTGAATCATTCA
GGTAATTAACATTCATTTTTTGTGGCTTCTATATTCTGGCGTTAGTCGTCGCCGATAATTTTCAGCGTGG
CCATATCCGATGAGTTCACCGTATGACCCGAAAAGGTGATTTTTGAGACGCAGCGTTTATTGTCGTTATC
GCTGTTAATGTTGATCCAGTCAGTGGTTTGCCCTTCTTTTATTTCTGAAGGAATATTCAGGCTCTGACTG
GCGCTACGGGCGGCTTTGAAATAAACCGATGCACCGCTTAACTGTAAATCGCCATGGTCGGCAGAGAGTT
GTATGCGTTTCACAATGCGACAAACAGGAAGTTTCAGCGCCAGATCGTTGGTTTCGTTACGCGGCATTGC
AATGGCGCCGAGGAGTTTATGGTCGTTTGCCTGCGCCGTGCAGCACAGCATCAGGCTAATCGCCAGGCTG
GCGGAAATCGTAAAAACGGATTTCATAAGGATTCTCTTAGTGGGAAGAGGTAGGGGGATGAATACCCACT
AGTTTACTGCTGATAAAGAGAAGATTCAGGCACGTAATCTTTTCTTTTTATTACAATTTTTTGATGAATG
CCTTGGCTGCGATTCATTCTTTATATGAATAAAATTGCTGTCAATTTTACGTCTTGTCCTGCCATATCGC
GAAATTTCTGCGCAAAAGCACAAAAAATTTTTGCATCTCCCCCTTGATGACGTGGTTTACGACCCCATTT
AGTAGTCAACCGCAGTGAGTGAGTCTGCAAAAAAATGAAATTGGGCAGTTGAAACCAGACGTTTCGCCCC
TATTACAGACTCACAACCACATGATGACCGAATATATAGTGGAGACGTTTAGATGGGTAAAATAATTGGT
ATCGACCTGGGTACTACCAACTCTTGTGTAGCGATTATGGATGGCACCACTCCTCGCGTGCTGGAGAACG
CCGAAGGCGATCGCACCACGCCTTCTATCATTGCCTATACCCAGGATGGTGAAACTCTAGTTGGTCAGCC
GGCTAAACGTCAGGCAGTGACGAACCCGCAAAACACTCTGTTTGCGATTAAACGCCTGATTGGTCGCCGC
TTCCAGGACGAAGAAGTACAGCGTGATGTTTCCATCATGCCGTTCAAAATTATTGCTGCTGATAACGGCG
ACGCATGGGTCGAAGTTAAAGGCCAGAAAATGGCACCGCCGCAGATTTCTGCTGAAGTGCTGAAAAAAAT
GAAGAAAACCGCTGAAGATTACCTGGGTGAACCGGTAACTGAAGCTGTTATCACCGTACCGGCATACTTT
AACGATGCTCAGCGTCAGGCAACCAAAGACGCAGGCCGTATCGCTGGTCTGGAAGTAAAACGTATCATCA
ACGAACCGACCGCAGCTGCGCTGGCTTACGGTCTGGACAAAGGCACTGGCAACCGTACTATCGCGGTTTA
TGACCTGGGTGGTGGTACTTTCGATATTTCTATTATCGAAATCGACGAAGTTGACGGCGAAAAAACCTTC
GAAGTTCTGGCAACCAACGGTGATACCCACCTGGGGGGTGAAGACTTCGACAGCCGTCTGATCAACTATC
TGGTTGAAGAATTCAAGAAAGATCAGGGCATTGACCTGCGCAACGATCCGCTGGCAATGCAGCGCCTGAA
AGAAGCGGCAGAAAAAGCGAAAATCGAACTGTCTTCCGCTCAGCAGACCGACGTTAACCTGCCATACATC
ACTGCAGACGCGACCGGTCCGAAACACATGAACATCAAAGTGACTCGTGCGAAACTGGAAAGCCTGGTTG
AAGATCTGGTAAACCGTTCCATTGAGCCGCTGAAAGTTGCACTGCAGGACGCTGGCCTGTCCGTATCTGA
TATCGACGACGTTATCCTCGTTGGTGGTCAGACTCGTATGCCAATGGTTCAGAAGAAAGTTGCTGAGTTC
TTTGGTAAAGAGCCGCGTAAAGACGTTAACCCGGACGAAGCTGTAGCAATCGGTGCTGCTGTTCAGGGTG
GTGTTCTGACTGGTGACGTAAAAGACGTACTGCTGCTGGACGTTACCCCGCTGTCTCTGGGTATCGAAAC
CATGGGCGGTGTGATGACGACGCTGATCGCGAAAAACACCACTATCCCGACCAAGCACAGCCAGGTGTTC
TCTACCGCTGAAGACAACCAGTCTGCGGTAACCATCCATGTGCTGCAGGGTGAACGTAAACGTGCGGCTG
ATAACAAATCTCTGGGTCAGTTCAACCTAGATGGTATCAACCCGGCACCGCGCGGCATGCCGCAGATCGA
AGTTACCTTCGATATCGATGCTGACGGTATCCTGCACGTTTCCGCGAAAGATAAAAACAGCGGTAAAGAG
CAGAAGATCACCATCAAGGCTTCTTCTGGTCTGAACGAAGATGAAATCCAGAAAATGGTACGCGACGCAG
AAGCTAACGCCGAAGCTGACCGTAAGTTTGAAGAGCTGGTACAGACTCGCAACCAGGGCGACCATCTGCT
GCACAGCACCCGTAAGCAGGTTGAAGAAGCAGGCGACAAACTGCCGGCTGACGACAAAACTGCTATCGAG
TCTGCGCTGACTGCACTGGAAACTGCTCTGAAAGGTGAAGACAAAGCCGCTATCGAAGCGAAAATGCAGG
AACTGGCACAGGTTTCCCAGAAACTGATGGAAATCGCCCAGCAGCAACATGCCCAGCAGCAGACTGCCGG
TGCTGATGCTTCTGCAAACAACGCGAAAGATGACGATGTTGTCGACGCTGAATTTGAAGAAGTCAAAGAC
AAAAAATAATCGCCCTATAAACGGGTAATTATACTGACACGGGCGAAGGGGAATTTCCTCTCCGCCCGTG
CATTCATCTAGGGGCAATTTAAAAAAGATGGCTAAGCAAGATTATTACGAGATTTTAGGCGTTTCCAAAA
CAGCGGAAGAGCGTGAAATCAGAAAGGCCTACAAACGCCTGGCCATGAAATACCACCCGGACCGTAACCA
GGGTGACAAAGAGGCCGAGGCGAAATTTAAAGAGATCAAGGAAGCTTATGAAGTTCTGACCGACTCGCAA
AAACGTGCGGCATACGATCAGTATGGTCATGCTGCGTTTGAGCAAGGTGGCATGGGCGGCGGCGGTTTTG
GCGGCGGCGCAGACTTCAGCGATATTTTTGGTGACGTTTTCGGCGATATTTTTGGCGGCGGACGTGGTCG
TCAACGTGCGGCGCGCGGTGCTGATTTACGCTATAACATGGAGCTCACCCTCGAAGAAGCTGTACGTGGC
GTGACCAAAGAGATCCGCATTCCGACTCTGGAAGAGTGTGACGTTTGCCACGGTAGCGGTGCAAAACCAG
GTACACAGCCGCAGACTTGTCCGACCTGTCATGGTTCTGGTCAGGTGCAGATGCGCCAGGGATTCTTCGC
TGTACAGCAGACCTGTCCACACTGTCAGGGCCGCGGTACGCTGATCAAAGATCCGTGCAACAAATGTCAT
GGTCATGGTCGTGTTGAGCGCAGCAAAACGCTGTCCGTTAAAATCCCGGCAGGGGTGGACACTGGAGACC
GCATCCGTCTTGCGGGCGAAGGTGAAGCGGGCGAGCATGGCGCACCGGCAGGCGATCTGTACGTTCAGGT
TCAGGTTAAACAGCACCCGATTTTCGAGCGTGAAGGCAACAACCTGTATTGCGAAGTCCCGATCAACTTC
GCTATGGCGGCGCTGGGTGGCGAAATCGAAGTACCGACCCTTGATGGTCGCGTCAAACTGAAAGTGCCTG
GCGAAACCCAGACCGGTAAGCTATTCCGTATGCGCGGTAAAGGCGTCAAGTCTGTCCGCGGTGGCGCACA
GGGTGATTTGCTGTGCCGCGTTGTCGTCGAAACACCGGTAGGCCTGAACGAAAGGCAGAAACAGCTGCTG
CAAGAGCTGCAAGAAAGCTTCGGTGGCCCAACCGGCGAGCACAACAGCCCGCGCTCAAAGAGCTTCTTTG
ATGGTGTGAAGAAGTTTTTTGACGACCTGACCCGCTAACCTCCCCAAAAGCCTGCCCGTGGGCAGGCCTG
GGTAAAAATAGGGTGCGTTGAAGATATGCGAGCACCTGTAAAGTGGCGGGGATCACTCCCATAAGCGCTA
ACTTAAGGGTTGTGGTATTACGCCTGATATGATTTAACGTGCCGATGAATTACTCTCACGATAACTGGTC
AGCAATTCTGGCCCATATTGGTAAGCCCGAAGAACTGGATACTTCGGCACGTAATGCCGGGGCTCTAACC
CGCCGCCGCGAAATTCGTGATGCTGCAACTCTGCTACGTCTGGGGCTGGCTTACGGCCCCGGGGGGATGT
CATTACGTGAAGTCACTGCATGGGCTCAGCTCCATGACGTTGCAACATTATCTGACGTGGCTCTCCTGAA
GCGGCTGCGGAATGCCGCCGACTGGTTTGGCATACTTGCCGCACAAACACTTGCTGTACGCGCCGCAGTT
ACGGGTTGTACAAGCGGAAAGAGATTGCGTCTTGTCGATGGAACAGCAATCAGTGCGCCCGGGGGCGGCA
GCGCTGAATGGCGACTACATATGGGATATGATCCTCATACCTGTCAGTTCACTGATTTTGAGCTAACCGA
CAGCAGAGACGCTGAACGGCTGGACCGATTTGCGCAAACGGCAGACGAGATACGCATTGCTGACCGGGGA
TTCGGTTCGCGTCCCGAATGTATCCGCTCACTTGCTTTTGGAGAAGCTGATTATATCGTCCGGGTTCACT
GGCGAGGATTGCGCTGGTTAACTGCAGAAGGAATGCGCTTTGACATGATGGGTTTTCTGCGCGGGCTGGA
TTGCGGTAAGAACGGTGAAACCACTGTAATGATAGGCAATTCAGGTAATAAAAAAGCCGGAGCTCCCTTT
CCGGCACGTCTCATTGCCGTATCACTTCCTCCCGAAAAAGCATTAATCAGTAAAACCCGACTGCTCAGCG
AGAATCGTCGAAAAGGACGAGTAGTTCAGGCGGAAACGCTGGAAGCAGCGGGCCATGTGCTATTGCTAAC
ATCATTACCGGAAGATGAATATTCAGCAGAGCAAGTGGCTGATTGTTACCGTCTGCGATGGCAAATTGAA
CTGGCTTTTAAGCGGCTCAAAAGTTTGCTGCACCTGGATGCTTTGCGTGCAAAGGAACCTGAACTCGCGA
AAGCGTGGATATTTGCTAATCTACTCGCCGCATTTTTAATTGACGACATAATCCAGCCATCGCTGGATTT
CCCCCCCAGAAGTGCCGGATCCGAAAAGAAGAACTAACTCGTTGTGGAGAATAACAAAAATGGTCATCTG
GAGCTTACAGGTGGCCATTCGTGGGACAGTATCCCTGACAGCCTACAAAACGCAATTGAAGAACGCGAGG
CATCGTCTTAACGAGGCACCGAGGCGTCGCATTCTTCAGATGGTTCAACCCTTAAGTTAGCGCTTATGGG
ATCACTCCCCGCCGTTGCTCTTACTCGGATTCGTAAGCCGTGAAAACAGCAACCTCCGTCTGGCCAGTTC
GGATGTGAACCTCACAGAGGTCTTTTCTCGTTACCAGCGCCGCCACTACGGCGGTGATACAGATGACGAT
CAGGGCGACAATCATCGCCTTATGCTGCTTCATTGCTCTCTTCTCCTTGACCTTACGGTCAGTAAGAGGC
ACTCTACATGTGTTCAGCATATAGGAGGCCTCGGGTTGATGGTAAAATATCACTCGGGGCTTTTCTCTAT
CTGCCGTTCAGCTAATGCCTGAGACAGACAGCCTCAAGCACCCGCCGCTATTATATCGCTCTCTTTAACC
CATTTTGTTTTATCGATTCTAATCCTGAAGACGCCTCGCATTTTTGTGGCGTAATTTTTTAATGATTTAA
TTATTTAACTTTAATTTATCTCTTCATCGCAATTATTGACGACAAGCTGGATTATTTTTGAAATATTGGC
CTAACAAGCATCGCCGACTGACAACAAATTAATTATTACTTTTCCTAATTAATCCCTCAGGAATCCTCAC
CTTAAGCTATGATTATCTAGGCTTAGGGTCACTCGTGAGCGCTTACAGCCGTCAAAAACGCATCTCACCG
CTGATGGCGCAAATTCTTCAATAGCTCGTAAAAAACGAATTATTCCTACACTATAATCTGATTTTAACGA
TGATTCGTGCGGGGTAAAATAGTAAAAACGATCTATTCACCTGAAAGAGAAATAAAAAGTGAAACATCTG
CATCGATTCTTTAGCAGTGATGCCTCGGGAGGCATTATTCTTATCATTGCCGCTATCCTGGCGATGATTA
TGGCCAACAGCGGCGCAACCAGTGGATGGTATCACGACTTTCTGGAGACGCCGGTTCAGCTCCGGGTTGG
TTCACTCGAAATCAACAAAAACATGCTGTTATGGATAAATGACGCGCTGATGGCGGTATTTTTCCTGTTA
GTCGGTCTGGAAGTTAAACGTGAACTGATGCAAGGATCGCTAGCCAGCTTACGCCAGGCCGCATTTCCAG
TTATCGCCGCTATTGGTGGGATGATTGTGCCGGCATTACTCTATCTGGCTTTTAACTATGCCGATCCGAT
TACCCGCGAAGGGTGGGCGATCCCGGCGGCTACTGACATTGCTTTTGCACTTGGTGTACTGGCGCTGTTG
GGAAGTCGTGTTCCGTTAGCGCTGAAGATCTTTTTGATGGCTCTGGCTATTATCGACGATCTTGGGGCCA
TCATTATCATCGCATTGTTCTACACTAATGACTTATCGATGGCCTCTCTTGGCGTCGCGGCTGTAGCAAT
TGCGGTACTCGCGGTATTGAATCTGTGTGGTGCACGCCGCACGGGCGTCTATATTCTTGTTGGCGTGGTG
TTGTGGACTGCGGTGTTGAAATCGGGGGTTCACGCAACTCTGGCGGGGGTAATTGTCGGCTTCTTTATTC
CTTTGAAAGAGAAGCATGGGCGTTCTCCAGCGAAGCGACTGGAGCATGTGTTGCACCCGTGGGTGGCGTA
TCTGATTTTGCCGCTGTTTGCATTTGCTAATGCTGGCGTTTCACTGCAAGGCGTCACGCTGGATGGCTTG
ACCTCCATTCTGCCATTGGGGATCATCGCTGGCTTGCTGATTGGCAAACCGCTGGGGATTAGTCTGTTCT
GCTGGTTGGCGCTGCGTTTGAAACTGGCGCATCTGCCTGAGGGAACGACTTATCAGCAAATTATGGTGGT
GGGGATCCTGTGCGGTATCGGTTTTACTATGTCTATCTTTATTGCCAGCCTGGCCTTTGGTAGCGTAGAT
CCAGAACTGATTAACTGGGCGAAACTCGGTATCCTGGTCGGTTCTATCTCTTCGGCGGTAATTGGATACA
GCTGGTTACGCGTTCGTTTGCGTCCATCAGTTTGACAGGACGGTTTACCGGGGAGCCATAAACGGCTCCC
TTTTCATTGTTATCAGGGAGAGAAATGAGCATGTCTCATATCAATTACAACCACTTGTATTACTTCTGGC
ATGTCTATAAAGAAGGTTCCGTGGTTGGCGCAGCGGAGGCGCTTTATTTAACTCCACAAACCATTACCGG
ACAGATTCGAGCGCTGGAAGAGCGCCTGCAAGGCAAATTATTTAAACGCAAGGGACGTGGTCTCGAACCC
AGCGAGCTGGGAGAACTGGTCTATCGCTATGCCGATAAAATGTTCACCTTAAGCCAGGAAATGCTGGATA
TTGTGAACTATCGCAAAGAATCCAATTTATTGTTTGACGTTGGCGTGGCTGATGCACTTTCCAAACGCCT
GGTCAGTAGCGTACTTAACGCCGCAGTGGTAGAAGGCGAGCCCATTCATCTTCGCTGCTTCGAATCCACC
CACGAAATGCTGCTGGAGCAATTAAGTCAGCATAAACTGGATATGATCATTTCTGACTGTCCGATAGACT
CTACGCAGCAGGAAGGCCTGTTCTCCGTGAGAATTGGCGAATGTGGCGTGAGTTTCTGGTGTACAAATCC
ACCACCAGAAAAACCGTTCCCGGCTTGTCTGGAAGAACGGCGACTTTTGATTCCTGGGCGACGTTCAATG
TTAGGGCGCAAATTGCTTAACTGGTTTAACTCCCAGGGATTAAACGTAGAAATCCTCGGCGAGTTTGATG
ATGCCGCTTTGATGAAAGCTTTTGGTGCGATGCACAATGCAATCTTCGTTGCCCCAACGCTTTATGCATA
TGACTTTTATGCCGATAAAACTGTCGTAGAAATTGGTCGCGTCGAGAATGTGATGGAAGAGTACCATGCT
ATTTTTGCTGAGCGGATGATTCAGCACCCGGCGGTACAGCGAATCTGCAATACGGATTATTCTGCGCTTT
TTAGTCCAGCGGTGCGTTAATCGGCAGCTCCCCCAAAGTTAAGGTGGGGGAGATAGATTAGTTGTACATT
ACCACGATTTTGACTCGGCTCATTATTTGCCCGCTTGAGACATTGTTTCCATATGTACGCGGGCGAATAA
ATAGAGGAATCTGATTACTTCCTTCATGGGGATGCTGAAAAGAGTAGTAATTGCTGGTAATGACTCCAAC
TTATTGATAGTGTTTTATGTTCAGATAATGCCCGATGACTTTGTCATGCAGCTCCACCGATTTTGAGAAC
GACAGCGACTTCCGTCCCAGCCGTGCCAGGTGCTGCCTCAGATTCAGGTTATGCCGCTCAATTCGCTGCG
TATATCGCTTGCTGATTACGTGCAGCTTTCCCTTCAGGCGGGATTCATACAGCGGCCAGCCATCCGTCAT
CCATATCACCACGTCAAAGGGTGACAGCAGGCTCATAAGACGCCCCAGCGTCGCCATAGTGCGTTCACCG
AATACGTGCGCAACAACCGTCTTCCGGAGACTGTCATACGCGTAAAACAGCCAGCGCTGGCGCGATTTAG
CCCCGACATAGCCCCACTGTTCGTCCATTTCCGCGCAGACGATGACGTCACTGCCCGGCTGTATGCGCGA
GGTTACCGACTGCGGCCTGAGTTTTTTAAGTGACGTAAAATCGTGTTGAGGCCAACGCCCATAATGCGGG
CTGTTGCCCGGCATCCAACGCCATTCATGGCCATATCAATGATTTTCTGGTGCGTACCGGGTTGAGAAGC
GGTGTAAGTGAACTGCAGTTGCCATGTTTTACGGCAGTGAGAGCAGAGATAGCGCTGATGTCCGGCGGTG
CTTTTGCCGTTACGCACCACCCCGTCAGTAGCTGAACAGGAGGGACAGCTGATAGAAACAGAAGCCACTG
GAGCACCTCAAAAACACCATCATACACTAAATCAGTAAGTTGGCAGCATCACCTACCTCAATGTGTATCA
CAATATCCATATTCTTTGTGGGGGAGTCTGGAGATTGAGTAGATATTCTTGTTCAGAATGTATCAGCCGA
TGGTTCTACGATTCTTAAGCCACGAAGAGTTCAGATAGTACAACGGCATGTCTCTTTTGACTATCTGGCA
ACCGGCAGTGTGTTCTCTCACGCATCACAAAAGCAGCAGGCATAAAAAAACCCGCTTGCGCGGGCTTTTT
CACAAAGCTTCAGCAAATTGGCGATTAAGCCAGTTTGTTGATCTGTGCAGTCAGGTTAGCCTTATGACGT
GCAGCTTTGTTTTTGTGGATCAGACCTTTAGCAGCCTGACGGTCCACGATCGGTTGCATTTCGTTAAATG
CTTTCTGTGCAGCAGCTTTGTCGCCAGCTTCGATAGCTGCGTATACTTTCTTGATGAAAGTACGCATCAT
AGAGCGACGGCTTGCGTTGTGCTTACGAGCCTTTTCAGACTGAATGGCGCGCTTCTTAGCTGATTTGATA
TTAGCCAAGGTCCAACTCCCAAATGTGTTCTATATGGACAATTCAAAGGCCGAGGAATATGCCCTTTTAG
CCTTCTTTTGTCAATGGATTTGTGCAAATAAGCGCCGTTAATGTGCCGGCACTCGTTACGTAGTGATGGC
GCAGGATTCTACCAGCTTGCGGGGTGTGAATACAGCTTTTCCGCGATAAAAATTGCAGCAGGCGGTCAGT
TTCTTCCCGTGATTTGCGCCATGGCAATGAAAAGCCACTTCTTTCTGATTTCGGTACTCAATCGCCGGTT
AACCTTGACCGCTGTACAAGGTATACTCGGACGATTTTCACTGTTTTGAGCCAGACATGAAGCTGATACG
CGGCATACATAATCTCAGCCAGGCCCCGCAAGAAGGGTGTGTGCTGACTATTGGTAATTTCGACGGCGTG
CATCGCGGTCATCGCGCGCTGTTACAGGGCTTGCAGGAAGAAGGGCGCAAGCGCAACTTACCGGTGATGG
TGATGCTTTTTGAACCTCAACCACTGGAACTGTTTGCTACCGATAAAGCCCCGGCAAGACTGACCCGGCT
GCGGGAAAAACTGCGTTACCTTGCAGAGTGTGGCGTTGATTACGTGCTGTGCGTGCGTTTCGACAGGCGT
TTCGCGGCGTTAACCGCGCAAAATTTCATCAGCGATCTTCTGGTGAAGCATTTGCGCGTAAAATTTCTTG
CCGTAGGTGATGATTTCCGCTTTGGCGCTGGTCGTGAAGGCGATTTCTTGTTATTACAGAAAGCTGGCAT
GGAATACGGCTTCGATATCACCAGTACGCAAACTTTTTGCGAAGGTGGCGTGCGCATCAGCAGCACCGCC
GTGCGTCAGGCCCTTGCGGATGACAATCTGGCTCTGGCAGAGAGTTTACTGGGGCACCCGTTTGCCATCT
CCGGGCGTGTAGTCCACGGTGATGAATTAGGGCGCACTATAGGTTTCCCGACGGCGAATGTACCGCTGCG
CCGTCAGGTTTCCCCGGTGAAAGGGGTTTATGCGGTAGAAGTGCTGGGCCTCGGTGAAAAGCCGTTACCC
GGCGTGGCAAACATCGGAACACGCCCAACGGTTGCCGGTATTCGCCAGCAGCTGGAAGTGCATTTGTTAG
ATGTTGCAATGGACCTTTACGGTCGCCATATACAAGTAGTGCTGCGTAAAAAAATACGCAATGAGCAGCG
ATTTGCGTCGCTGGACGAACTGAAAGCGCAGATTGCGCGTGATGAATTAACCGCCCGCGAATTTTTTGGG
CTAACAAAACCGGCTTAAGCCTGTTATGTAATCAAACCGAAATACGGAACCGAGAATCTGATGAGTGACT
ATAAATCAACCCTGAATTTGCCGGAAACAGGGTTCCCGATGCGTGGCGATCTCGCCAAGCGCGAACCCGG
AATGCTGGCGCGTTGGACTGATGATGATCTGTACGGCATCATCCGTGCGGCTAAAAAAGGCAAAAAAACC
TTCATTCTGCATGATGGCCCTCCTTATGCGAATGGCAGCATTCATATTGGTCACTCGGTTAACAAGATTC
TGAAAGACATTATCGTGAAGTCCAAAGGGCTTTCCGGTTATGACTCGCCGTATGTGCCTGGCTGGGACTG
CCACGGTCTGCCGATCGAGCTGAAAGTCGAGCAAGAATACGGTAAGCCGGGTGAGAAATTCACCGCCGCC
GAGTTCCGCGCCAAGTGCCGCGAATACGCGGCGACCCAGGTTGACGGTCAACGCAAAGACTTTATCCGTC
TGGGCGTGCTGGGCGACTGGTCGCACCCGTACCTGACCATGGACTTCAAAACTGAAGCCAACATCATCCG
CGCGCTGGGCAAAATCATCGGCAACGGTCACCTGCACAAAGGCGCGAAGCCAGTTCACTGGTGCGTTGAC
TGCCGTTCTGCGCTGGCGGAAGCGGAAGTTGAGTATTACGACAAAACTTCTCCGTCCATCGACGTTGCTT
TCCAGGCAGTCGATCAGGATGCACTGAAAGCAAAATTTGCCGTAAGCAACGTTAACGGCCCAATCTCGCT
GGTAATCTGGACCACCACGCCGTGGACTCTGCCTGCCAACCGCGCAATCTCTATTGCACCAGATTTCGAC
TATGCGCTGGTGCAGATCGACGGTCAGGCCGTGATTCTGGCGAAAGATCTGGTTGAAAGCGTAATGCAGC
GTATCGGCGTGACCGATTACACCATTCTCGGCACGGTAAAAGGTGCGGAGCTTGAGCTGCTGCGCTTTAC
CCATCCGTTTATGGGCTTCGACGTTCCGGCAATCCTCGGCGATCACGTTACCCTGGATGCCGGTACCGGT
GCCGTTCACACCGCGCCTGGCCACGGCCCGGACGACTATGTGATCGGTCAGAAATACGGCCTGGAAACCG
CTAACCCGGTTGGCCCGGACGGCACTTATCTGCCGGGCACTTATCCGACGCTGGATGGCGTGAACGTCTT
CAAAGCGAACGACATCGTCGTTGCGCTGCTGCAGGAAAAAGGCGCGCTGCTGCACGTTGAGAAAATGCAG
CACAGCTATCCGTGCTGCTGGCGTCACAAAACGCCGATCATCTTCCGCGCGACGCCGCAGTGGTTCGTCA
GCATGGATCAGAAAGGTCTGCGTGCGCAGTCACTGAAAGAGATCAAAGGCGTGCAGTGGATCCCGGACTG
GGGCCAGGCGCGTATCGAGTCGATGGTTGCTAACCGTCCTGACTGGTGTATCTCCCGTCAGCGCACCTGG
GGTGTACCGATGTCACTGTTCGTGCACAAAGACACGGAAGAGCTGCATCCGCGTACCCTTGAACTGATGG
AAGAAGTGGCAAAACGCGTTGAAGTCGATGGCATCCAGGCGTGGTGGGATCTCGATGCGAAAGAGATCCT
CGGCGACGAAGCTGATCAGTACGTGAAAGTGCCGGACACATTGGATGTATGGTTTGACTCCGGATCTACC
CACTCTTCTGTTGTTGACGTGCGTCCGGAATTTGCCGGTCACGCAGCGGACATGTATCTGGAAGGTTCTG
ACCAACACCGCGGCTGGTTCATGTCTTCCCTAATGATCTCCACCGCGATGAAGGGTAAAGCGCCGTATCG
TCAGGTACTGACCCACGGCTTTACCGTGGATGGTCAGGGCCGCAAGATGTCTAAATCCATCGGCAATACC
GTTTCGCCGCAGGATGTGATGAACAAACTGGGCGCGGATATTCTGCGTCTGTGGGTGGCATCAACCGACT
ACACCGGTGAAATGGCCGTTTCTGACGAGATCCTGAAACGTGCTGCCGATAGCTATCGTCGTATCCGTAA
CACCGCGCGCTTCCTGCTGGCAAACCTGAACGGTTTTGATCCAGCAAAAGATATGGTGAAACCGGAAGAG
ATGGTGGTACTGGATCGCTGGGCCGTAGGTTGTGCGAAAGCGGCACAGGAAGACATCCTCAAGGCGTACG
AAGCATACGATTTCCACGAAGTGGTACAGCGTCTGATGCGCTTCTGCTCCGTTGAGATGGGTTCCTTCTA
CCTCGACATCATCAAAGACCGTCAGTACACCGCCAAAGCGGACAGTGTGGCGCGTCGTAGCTGCCAGACT
GCGCTATATCACATCGCAGAAGCGCTGGTGCGCTGGATGGCACCAATCCTCTCCTTCACCGCTGATGAAG
TGTGGGGCTACCTGCCGGGCGAACGTGAAAAATACGTCTTCACCGGTGAGTGGTACGAAGGCCTGTTTGG
CCTGGCAGACAGTGAAGCGATGAACGATGCGTTCTGGGACGAGCTGTTGAAAGTGCGTGGCGAAGTGAAC
AAAGTCATTGAGCAAGCGCGTGCCGACAAGAAAGTGGGTGGCTCGCTGGAAGCGGCAGTAACCTTGTATG
CAGAACCGGAACTGTCGGCGAAACTGACCGCGCTGGGCGATGAATTACGATTTGTCCTGTTGACCTCCGG
CGCTACCGTTGCAGACTATAACGACGCACCTGCTGATGCTCAGCAGAGCGAAGTACTCAAAGGGCTGAAA
GTCGCGTTGAGTAAAGCCGAAGGTGAGAAGTGCCCACGCTGCTGGCACTACACCCAGGATGTCGGCAAGG
TGGCGGAACACGCAGAAATCTGCGGCCGCTGTGTCAGCAACGTCGCCGGTGACGGTGAAAAACGTAAGTT
TGCCTGATGAGTCAATCGATCTGTTCAACAGGGCTACGCTGGCTGTGGCTGGTGGTAGTCGTGCTGATTA
TCGATCTGGGCAGCAAATACCTGATCCTCCAGAACTTTGCTCTGGGGGATACGGTCCCGCTGTTCCCGTC
GCTTAATCTGCATTATGCGCGTAACTATGGCGCGGCGTTTAGTTTCCTTGCCGATAGCGGCGGCTGGCAG
CGTTGGTTCTTTGCCGGTATTGCGATTGGTATTAGCGTGATCCTGGCAGTGATGATGTATCGCTCGAAGG
CCACGCAGAAGCTAAACAATATCGCTTACGCGCTGATTATTGGCGGCGCGCTGGGCAACCTGTTCGACCG
CCTGTGGCACGGCTTCGTTGTCGATATGATCGACTTCTACGTCGGCGACTGGCACTTCGCCACCTTCAAC
CTTGCCGATACTGCCATCTGTGTCGGTGCGGCACTGATTGTGCTGGAAGGTTTTTTGCCTTCTAGAGCGA
AAAAACAATAATAAACCCTGCCGGATGCGATGCTGACGCATCTTATCCGGCCTACAGATTGCTGCGAAAT
CGTAGGCCGGATAAGGCGTTTACGCCGCATCCGGCAAAAATCCTTAAATATAAGAGCAAACCTGCATGTC
TGAATCTGTACAGAGCAATAGCGCCGTCCTGGTGCACTTCACGCTAAAACTCGACGATGGCACCACCGCC
GAGTCTACCCGCAACAACGGTAAACCGGCGCTGTTCCGCCTGGGTGATGCTTCTCTTTCTGAAGGGCTGG
AGCAACACCTGTTGGGGCTGAAAGTGGGCGATAAAACCACCTTCTCGTTGGAGCCAGATGCGGCGTTTGG
CGTGCCGTCACCGGACCTGATTCAGTACTTCTCCCGCCGTGAATTTATGGATGCAGGCGAGCCAGAAATT
GGCGCAATCATGCTTTTTACCGCAATGGATGGCAGTGAGATGCCTGGCGTGATCCGCGAAATTAACGGCG
ACTCCATTACCGTTGATTTCAACCATCCGCTGGCCGGGCAGACCGTTCATTTTGATATTGAAGTGCTGGA
AATCGATCCGGCACTGGAGGCGTAACATGCAGATCCTGTTGGCCAACCCGCGTGGTTTTTGTGCCGGGGT
AGACCGCGCTATCAGCATTGTTGAAAACGCGCTGGCCATTTACGGCGCACCGATATATGTCCGTCACGAA
GTGGTACATAACCGCTATGTGGTCGATAGCTTGCGTGAGCGTGGGGCTATCTTTATTGAGCAGATTAGCG
AAGTACCGGACGGCGCGATCCTGATTTTCTCCGCACACGGTGTTTCTCAGGCGGTACGTAACGAAGCAAA
AAGTCGCGATTTGACGGTGTTTGATGCCACCTGTCCGCTGGTGACCAAAGTGCATATGGAAGTCGCCCGC
GCCAGTCGCCGTGGCGAAGAATCTATTCTCATCGGTCACGCCGGGCACCCGGAAGTGGAAGGGACAATGG
GCCAGTACAGTAACCCGGAAGGGGGAATGTATCTGGTCGAATCGCCGGACGATGTGTGGAAACTGACGGT
CAAAAACGAAGAGAAGCTCTCCTTTATGACCCAGACCACGCTGTCGGTGGATGACACGTCTGATGTGATC
GACGCGCTGCGTAAACGCTTCCCGAAAATTGTCGGTCCGCGCAAAGATGACATCTGCTACGCCACGACTA
ACCGTCAGGAAGCGGTACGCGCCCTGGCAGAACAGGCGGAAGTTGTGTTGGTGGTCGGTTCGAAAAACTC
CTCCAACTCCAACCGTCTGGCGGAGCTGGCCCAGCGTATGGGCAAACGCGCGTTTTTGATTGACGATGCG
AAAGACATCCAGGAAGAGTGGGTGAAAGAGGTTAAATGCGTCGGCGTGACTGCGGGCGCATCGGCTCCGG
ATATTCTGGTGCAGAATGTGGTGGCACGTTTGCAGCAGCTGGGCGGTGGTGAAGCCATTCCGCTGGAAGG
CCGTGAAGAAAACATTGTTTTCGAAGTGCCGAAAGAGCTGCGTGTCGATATTCGTGAAGTCGATTAAGTC
ATTAGCAGCCTAAGTTATGCGAAAATGCCGGTCTTGTTACCGGCATTTTTTATGGAGAAAACATGCGTTT
ACCTATCTTCCTCGATACTGACCCCGGCATTGACGATGCCGTCGCCATTGCCGCCGCGATTTTTGCACCC
GAACTCGACCTGCAACTGATGACCACCGTCGCGGGTAATGTCTCGGTTGAGAAAACTACCCGCAATGCCC
TGCAACTGCTGCATTTCTGGAATGCGGAGATTCCGCTCGCCCAAGGGGCCGCTGTGCCACTGGTACGCGC
ACCGCGTGATGCGGCATCTGTGCACGGCGAATCGGGAATGGCTGGCTACGACTTTGTTGAGCACAACCGA
AAGCCGCTCGGGATACCGGCGTTTCTGGCGATTCGGGATGCCCTGATGCGTGCACCAGAGCCTGTTACCC
TGGTGGCCATCGGCCCGTTAACCAATATTGCGCTGTTACTTTCACAATGCCCGGAATGCAAGCCGTATAT
TCGCCGTCTGGTGATCATGGGTGGTTCTGCCGGACGCGGCAACTGTACGCCAAACGCCGAGTTTAATATT
GCTGCCGATCCAGAAGCTGCTGCCTGTGTCTTCCGCAGTGGTATTGAAATCGTCATGTGCGGTTTGGATG
TCACCAATCAGGCAATATTAACTCCTGACTATCTCTCTACACTGCCGCAGTTAAACCGTACCGGGAAAAT
GCTTCACGCCCTGTTTAGCCACTACCGTAGCGGCAGTATGCAAAGCGGCTTGCGAATGCACGATCTCTGC
GCCATCGCCTGGCTGGTGCGCCCGGACCTGTTCACTCTCAAACCCTGTTTTGTGGCAGTGGAAACTCAGG
GCGAATTTACCTCAGGCACGACGGTGGTTGATATCGACGGTTGCCTGGGCAAGCCAGCCAATGTACAGGT
GGCATTGGATCTGGATGTGAAAGGCTTCCAGCAGTGGGTGGCTGAGGTGCTGGCTCTGGCGTCGTAACCT
GTCACATGTTATTGGCATGCAGTCATTCATCGACTCATGCCTTTCACTGATATCCCTCCCTGTTTATCAT
TAATTTCTAATTATCAGCGTTTTTGGCTGGCGGCGTAGCGATGCGCTGGTTACTCTGAAAACGGTCTATG
CAAATTAACAAAAGAGAATAGCTATGCATGATGCAAACATCCGCGTTGCCATCGCGGGAGCCGGGGGGCG
TATGGGCCGCCAGTTGATTCAGGCGGCGCTGGCATTAGAGGGCGTGCAGTTGGGCGCTGCGCTGGAGCGT
GAAGGATCTTCTTTACTGGGCAGCGACGCCGGTGAGCTGGCCGGAGCCGGGAAAACAGGCGTTACCGTGC
AAAGCAGCCTCGATGCGGTAAAAGATGATTTTGATGTGTTTATCGATTTTACCCGTCCGGAAGGTACGCT
GAACCATCTCGCTTTTTGTCGCCAGCATGGCAAAGGGATGGTGATCGGCACTACGGGGTTTGACGAAGCC
GGTAAACAAGCAATTCGTGACGCCGCTGCCGATATTGCGATTGTCTTTGCTGCCAATTTTAGCGTTGGCG
TTAACGTCATGCTTAAGCTGCTGGAGAAAGCAGCCAAAGTGATGGGTGACTACACCGATATCGAAATTAT
TGAAGCACATCATAGACATAAAGTTGATGCGCCGTCAGGCACCGCACTGGCAATGGGAGAGGCGATCGCC
CACGCCCTTGATAAAGATCTGAAAGATTGCGCGGTCTACAGTCGTGAAGGCCACACCGGTGAACGTGTGC
CTGGCACCATTGGTTTTGCCACCGTGCGTGCAGGTGACATCGTTGGTGAACATACCGCGATGTTTGCCGA
TATTGGCGAGCGTCTGGAGATCACCCATAAGGCGTCCAGCCGTATGACATTTGCTAACGGCGCGGTAAGA
TCGGCTTTGTGGTTGAGTGGTAAGGAAAGCGGTCTTTTTGATATGCGAGATGTACTTGATCTCAATAATT
TGTAACCACAAAATATTTGTTATGGTGCAAAAATAACACATTTAATTTATTGATTATAAAGGGCTTTAAT
TTTTGGCCCTTTTATTTTTGGTGTTATGTTTTTAAATTGTCTATAAGTGCCAAAAATTACATGTTTTGTC
TTCTGTTTTTGTTGTTTTAATGTAAATTTTGACCATTTGGTCCACTTTTTTCTGCTCGTTTTTATTTCAT
GCAATCTTCTTGCTGCGCAAGCGTTTTCCAGAACAGGTTAGATGATCTTTTTGTCGCTTAATGCCTGTAA
AACATGCATGAGCCACAAAATAATATAAAAAATCCCGCCATTAAGTTGACTTTTAGCGCCCATATCTCCA
GAATGCCGCCGTTTGCCAGAAATTCGTCGGTAAGCAGATTTGCATTGATTTACGTCATCATTGTGAATTA
ATATGCAAATAAAGTGAGTGAATATTCTCTGGAGGGTGTTTTGATTAAGTCAGCGCTATTGGTTCTGGAA
GACGGAACCCAGTTTCACGGTCGGGCCATAGGGGCAACAGGTTCGGCGGTTGGGGAAGTCGTTTTCAATA
CTTCAATGACCGGTTATCAAGAAATCCTCACTGATCCTTCCTATTCTCGTCAAATCGTTACTCTTACTTA
TCCCCATATTGGCAATGTCGGCACCAATGACGCCGATGAAGAATCTTCTCAGGTACATGCACAAGGTCTG
GTGATTCGCGACCTGCCGCTGATTGCCAGCAACTTCCGTAATACCGAAGACCTCTCTTCTTACCTGAAAC
GCCATAACATCGTGGCGATTGCCGATATCGATACCCGTAAGCTGACGCGTTTACTGCGCGAGAAAGGCGC
ACAGAATGGCTGCATTATCGCGGGCGATAACCCGGATGCGGCGCTGGCGTTAGAAAAAGCCCGCGCGTTC
CCAGGTCTGAATGGCATGGATCTGGCAAAAGAAGTGACCACCGCAGAAGCCTATAGCTGGACACAAGGGA
GCTGGACGTTGACCGGTGGCCTGCCAGAAGCGAAAAAAGAAGACGAGCTGCCGTTCCACGTCGTGGCTTA
TGATTTTGGTGCCAAGCGCAACATCCTGCGGATGCTGGTGGATAGAGGCTGTCGCCTGACCATCGTTCCG
GCGCAAACTTCTGCGGAAGATGTGCTGAAAATGAATCCAGACGGCATCTTCCTCTCCAACGGTCCTGGCG
ACCCGGCCCCGTGCGATTACGCCATTACCGCCATCCAGAAATTCCTCGAAACCGATATTCCGGTATTCGG
CATCTGTCTCGGTCATCAGCTGCTGGCGCTGGCGAGCGGTGCGAAGACTGTCAAAATGAAATTTGGTCAC
CACGGCGGCAACCATCCGGTTAAAGATGTGGAGAAAAACGTGGTAATGATCACCGCCCAGAACCACGGTT
TTGCGGTGGACGAAGCAACATTACCTGCAAACCTGCGTGTCACGCATAAATCCCTGTTCGACGGTACGTT
ACAGGGCATTCATCGCACCGATAAACCGGCATTCAGCTTCCAGGGGCACCCTGAAGCCAGCCCTGGTCCA
CACGACGCCGCGCCGTTGTTCGACCACTTTATCGAGTTAATTGAGCAGTACCGTAAAACCGCTAAGTAAT
CAGGAGTAAAAGAGCCATGCCAAAACGTACAGATATAAAAAGTATCCTGATTCTGGGTGCGGGCCCGATT
GTTATCGGTCAGGCGTGTGAGTTTGACTACTCTGGCGCGCAAGCGTGTAAAGCCCTGCGTGAAGAGGGTT
ACCGCGTCATTCTGGTGAACTCCAACCCGGCGACCATCATGACCGACCCGGAAATGGCTGATGCAACCTA
CATCGAGCCGATTCACTGGGAAGTTGTACGCAAGATTATTGAAAAAGAGCGCCCGGACGCGGTGCTGCCA
ACGATGGGCGGTCAGACGGCGCTGAACTGCGCGCTGGAGCTGGAACGTCAGGGCGTGTTGGAAGAGTTCG
GTGTCACCATGATTGGTGCCACTGCCGATGCGATTGATAAAGCAGAAGACCGCCGTCGTTTCGACGTAGC
GATGAAGAAAATTGGTCTGGAAACCGCGCGTTCCGGTATCGCACACACGATGGAAGAAGCGCTGGCGGTT
GCCGCTGACGTGGGCTTCCCGTGCATTATTCGCCCATCCTTTACCATGGGCGGTAGCGGCGGCGGTATCG
CTTATAACCGTGAAGAGTTTGAAGAAATTTGCGCCCGCGGTCTGGATCTCTCTCCGACCAAAGAGTTGCT
GATTGATGAGTCGCTGATCGGCTGGAAAGAGTACGAGATGGAAGTGGTGCGTGATAAAAACGACAACTGC
ATCATCGTCTGCTCTATCGAAAACTTCGATGCGATGGGCATCCACACCGGTGACTCCATCACTGTCGCGC
CAGCCCAAACGCTGACCGACAAAGAATATCAAATCATGCGTAACGCCTCGATGGCGGTGCTGCGTGAAAT
CGGCGTTGAAACCGGTGGTTCCAACGTTCAGTTTGCGGTGAACCCGAAAAACGGTCGTCTGATTGTTATC
GAAATGAACCCACGCGTGTCCCGTTCTTCGGCGCTGGCGTCGAAAGCGACCGGTTTCCCGATTGCTAAAG
TGGCGGCGAAACTGGCGGTGGGTTACACCCTCGACGAACTGATGAACGACATCACTGGCGGACGTACTCC
GGCCTCCTTCGAGCCGTCCATCGACTATGTGGTTACTAAAATTCCTCGCTTCAACTTCGAAAAATTCGCC
GGTGCTAACGACCGTCTGACCACTCAGATGAAATCGGTTGGCGAAGTGATGGCGATTGGTCGCACGCAGC
AGGAATCCCTGCAAAAAGCGCTGCGCGGCCTGGAAGTCGGTGCGACTGGATTCGACCCGAAAGTGAGCCT
GGATGACCCGGAAGCGTTAACCAAAATCCGTCGCGAACTGAAAGACGCAGGCGCAGATCGTATCTGGTAC
ATCGCCGATGCGTTCCGTGCGGGCCTGTCTGTGGACGGCGTCTTCAACCTGACCAACATTGACCGCTGGT
TCCTGGTACAGATTGAAGAGCTGGTGCGTCTGGAAGAGAAAGTGGCGGAAGTGGGCATCACTGGCCTGAA
CGCTGACTTCCTGCGCCAGCTGAAACGCAAAGGCTTTGCCGATGCGCGCTTGGCAAAACTGGCGGGCGTA
CGCGAAGCGGAAATCCGTAAGCTGCGTGACCAGTATGACCTGCACCCGGTTTATAAGCGCGTGGATACCT
GTGCGGCAGAGTTCGCCACCGACACCGCTTACATGTACTCCACTTATGAAGAAGAGTGCGAAGCGAATCC
GTCTACCGACCGTGAAAAAATCATGGTGCTTGGCGGCGGCCCGAACCGTATCGGTCAGGGTATCGAATTC
GACTACTGTTGCGTACACGCCTCGCTGGCGCTGCGCGAAGACGGTTACGAAACCATTATGGTTAACTGTA
ACCCGGAAACCGTCTCCACCGACTACGACACTTCCGACCGCCTCTACTTCGAGCCGGTAACTCTGGAAGA
TGTGCTGGAAATCGTGCGTATCGAGAAGCCGAAAGGCGTTATCGTCCAGTACGGCGGTCAGACCCCGCTG
AAACTGGCGCGCGCGCTGGAAGCTGCTGGCGTACCGGTTATCGGCACCAGCCCGGATGCTATCGACCGTG
CAGAAGACCGTGAACGCTTCCAGCATGCGGTTGAGCGTCTGAAACTGAAACAACCGGCGAACGCCACCGT
TACCGCTATTGAAATGGCGGTAGAGAAGGCGAAAGAGATTGGCTACCCGCTGGTGGTACGTCCGTCTTAC
GTTCTCGGCGGTCGGGCGATGGAAATCGTCTATGACGAAGCTGACCTGCGTCGCTACTTCCAGACGGCGG
TCAGCGTGTCTAACGATGCGCCAGTGTTGCTGGACCACTTCCTCGATGACGCGGTAGAAGTTGACGTGGA
TGCCATCTGCGACGGCGAAATGGTGCTGATTGGCGGCATCATGGAGCATATTGAGCAGGCGGGCGTGCAC
TCCGGTGACTCCGCATGTTCTCTGCCAGCCTACACCTTAAGTCAGGAAATTCAGGATGTGATGCGCCAGC
AGGTGCAGAAACTGGCCTTCGAATTGCAGGTGCGCGGCCTGATGAACGTGCAGTTTGCGGTGAAAAACAA
CGAAGTCTACCTGATTGAAGTTAACCCGCGTGCGGCGCGTACCGTTCCGTTCGTCTCCAAAGCCACCGGC
GTACCGCTGGCAAAAGTGGCGGCGCGCGTGATGGCTGGCAAATCGCTGGCTGAGCAGGGCGTAACCAAAG
AAGTTATCCCGCCGTACTACTCGGTGAAAGAAGTGGTGCTGCCGTTCAATAAATTCCCGGGCGTTGACCC
GCTGTTAGGGCCAGAAATGCGCTCTACCGGGGAAGTCATGGGCGTGGGCCGCACCTTCGCTGAAGCGTTT
GCCAAAGCGCAGCTGGGCAGCAACTCCACCATGAAGAAACACGGTCGTGCGCTGCTTTCCGTGCGCGAAG
GCGATAAAGAACGCGTGGTGGACCTGGCGGCAAAACTGCTGAAACAGGGCTTCGAGCTGGATGCGACCCA
CGGCACGGCGATTGTGCTGGGCGAAGCAGGTATCAACCCGCGTCTGGTAAACAAGGTGCATGAAGGCCGT
CCGCACATTCAGGACCGTATCAAGAATGGCGAATATACCTACATCATCAACACCACCTCAGGCCGTCGTG
CGATTGAAGACTCCCGCGTGATTCGTCGCAGTGCGCTGCAATATAAAGTGCATTACGACACCACCCTGAA
CGGCGGCTTTGCCACCGCGATGGCGCTGAATGCCGATGCGACTGAAAAAGTAATTTCGGTGCAGGAAATG
CACGCACAGATCAAATAATAGCGTGTCATGGCAGATATTTTTCATCCGCTAATTTGATCGAATAACTAAT
ACGGTTCTCTGATGAGGACCGTTTTTTTTTGCCCATTAAGTAAATCTTTTGGGGAATCGATATTTTTGAT
GACATAAGCAGGATTTAGCTCACACTTATCGACGGTGAAGTTGCATACTATCGATATATCCACAATTTTA
ATATGGCCTTGTTTAATTGCTTCAAAACGAGTCATAGCCAGACTTTTAATTTGTGAAACTGGAGTTCGTA
TGTGTGAAGGATATGTTGAAAAACCACTCTACTTGTTAATCGCCGAATGGATGATGGCTGAAAATCGGTG
GGTGATAGCAAGAGAGATCTCTATTCATTTCGATATTGAACACAGCAAGGCGGTTAATACCCTGACTTAT
ATTCTGTCGGAAGTCACAGAAATAAGCTGCGAAGTTAAGATGATCCCTAATAAGCTGGAAGGGCGGGGAT
GCCAGTGTCAGCGACTGGTTAAAGTGGTCGATATCGATGAGCAAATTTACGCGCGCCTGCGCAATAACAG
TCGGGAAAAATTAGTCGGTGTAAGAAAGACGCCGCGTATTCCTGCCGTTCCGCTCACGGAACTTAACCGC
GAGCAGAAGTGGCAGATGATGTTGTCAAAGAGTATGCGTCGTTAATTTTATCTCGTTGATACCGGGCGTC
CTGCTTGCCAGATGCGATGTTGTAGCATCTTATCCAGCAACCAGGTCGCATCCGGCAAGATCACCGTTTA
GGCGTCACATCCGTCGTCCCCTGCAAACGGGGGCGATTTTCCTCCATTTGCCTCAGTGGCTGCGTTTCAT
GTAACGATACATGACAGCGCCCGACAAGATCCTGATACTCTTTGGTATTCAACCGTTTCCAGTGTAACTC
GTCGTCACTAACATTGCGTACAGCGCGGGCTGGCGTACCCATCAACAACTGGCGTTTCTCGCCGCGAAAG
CCCGCTTTGACAAAGCTCATGGCGGCAACAATGCTCTCTTCGCCAATGACCGCGCCATCCATAATCACGC
TGTTCATCCCGACCAATGCATCGCGACCAATCAAACAACCATGCAGGATCGCTCCGTGCCCGATATGGCC
GTTTTCCCCAACGATAGTGTCAGTGTCGCAGTAGCCATGCATAATGCAGCCATCCTGAATATTGGCTCCC
GCTTGCACGATCAACCGCCCGTAGTCACCACGCAGTGAGGCGAGTGGGCCGATGTAGACACCGGCTCCCA
CAATCACATCGCCAATCAAGACGGCACTGGGATGGACAAACGCCGTCGGGTGAACCACCGGAATTAACCC
CTCAAAGGCGTAATAGCTCACGGTTGTTAACGTCCTTTCCACACCGGATCGCGCTTCTCGGCAAACGCCA
GCGGCCCTTCAATGGCATCTTCCGAATGCAGAACCGATGGATAGTGTTTCAACACGCCGCTGCGAATATA
GCGATACGCTTCTTCTACCGGCATTTCGCTGGTGGTGCGGTAGATCTCTTTCAGCGCCGCAATCGCCAGC
GGGGCGCTGTTAACCAGCTGCTGAGCCAGTTCGCGGGCGTTATCCATCAGTTCCGCCTGGCTAACCACGC
GGTTGACTATCCCCCAACGCAGCGCCTCTTCTGCGCCCATTCGTCTGCCGGTCATCACCATTTCATTGAC
GATGGCAGGCGGCAGGATCTTCGGCAGACGCAGCACACCGCCGCTGTCAGGAACGATGCCCAGTTTGGCT
TCCGGCAGGGCGAAGCTGGCGTTATCGGCACAAACAATAAAATCTGCCGCCAGCGCCAGTTCAAAGCCGC
CGCCAAAGGCATAGCCGTTCACAGCTGCGATAACCGGTTTGTCGAGATTGAAAATTTCGGTTAATCCCGC
AAAACCACCCGGACCAAAGTCAGCATCCGGTGCTTCGCCTTCTGCTGCCGCTTTTAAATCCCAGCCCGCG
GAAAAGAACTTCTCTCCGGCACCGGTAATAATGGCGACACGTAATTGCGGATCGTCACGGAAATTTAGAA
ATACTTCGCCCATTTCAAAGCTGGTTTTTGCATCAATAGCATTCGCTTTTGGACGATCAAGGGTAATTTC
CAGAATTGATCCATTGCGGGTCAGATGTAATGATTCACTCATTCCTTTTCTCCATTTTTGCTTTTTCAGG
GACGACAACATCCCTGCAAAAAATGCATATTGTTTTAGAGTGTGATTATTAGCTGGCAGGGTAGTTCCCT
GCTGTTTCATTTATTTCAGATTCTTTCTAATTATTTTCCCCGAGCAATTACGTGGCAGATCTTTTCTGAT
CTCCAGATAAGAGGGCACTTTAAATTTCGCCATATTTTGTTCGCAGAAGCGGAAAAATTCCTCTTCGCTC
AATGTTTCACCTTCATTCAGCACCACAAATGCTTTGATGGCTTCATCGCGAATCGAATCTTTAATACCCA
CAACCACGATGTCCTGAATTTTCGGGTGCGCGGCGATAATATTTTCCAGCTCCACGCAGGAGACATTCTC
GCCGCCACGTTTAATCATATTGCAGCGGCGATCGACGAAATAAAAAAAGTCCTCTTCGTCGCGGTATCCG
GTATCGCCGGTATGCAGCCAGCCATCGGCTTCCAGCACTTTCGCAGTGGCTTGTGGGTTGAGAAAGTACT
CTTTGAAGATGGTTTTCCCAGGTATGCCTTTAATGCAGATTTCACCGATCTCACCAGCCGGGAGCGGGCG
ATTGTGATCGTCGCGGATCTCCGCTTCGTAGCAAAACCCCACCCGACCAATCGACGGCCAGCGTCGTTTA
TCGCCAGGACGATCGCCGATAATGCCCACAATGGTTTCCGTCATCCCATAAGACGTCAGCAAGCGAACGC
CGAAGCGTTCACAAAACGCATCTTTTTCCTGCTCCGACAAGTTGAGATAAAACATCACTTCCCGCAGGCG
GTGTTGCTGATCGTTCGCTGAAGGCGGCTGTACCATCAACGTACGGATCATCATCGGAATACATTCGGTA
ACGGTGGCGCGGTACTTCTGTACCTGTCCCCAGAAGGCGCGGGCGCTGTATTTCTCGACCAGCACAAAGG
TGGCCCCGGCAGAAAACGCCGCCATCGCCGCAGTACACTGGCAATCGATATGAAACGCAGGCATTACCGT
CAGGTAGACGTCATCGTCACGCAGTGCACACTGCCAGGCGGAGTAATATCCAGCGAAGCGCAGGTTGTAA
TGGGTAATCACCACACCTTTCGGTCGGGAGGTGGTGCCGGAGGTGAAGAGAATTTCCGCCGTATCGTCAG
TCGATAGCGGCGGTGCATAGCACAAGGTGGCAGGTTGTTGATTTTTCAGTTGAGTAAACGAACTCACGCC
ATCATCAGCGGGAAGTGCCACATCTGTCAGGCAAATGTGCCGCAATTGAGTGGCATCTTCCTGCTGAATC
TGTTGATACATAGGATAGAATTGCGCACTGGTCACCAGCAGGCACGCCTGGCTATTTTGCAGGATCCACG
CGCTTTCCTCGCACAACAGGCGGGCGTTAATCGGCACCATAATCGCGCCAATTTTTGCCAGCCCGAACCA
GCAAAAGATAAATTCCGGGCAGTTGTCGAGATGTAGTGCAACCTTGTCGCCTTTGCGAATCCCCAGCGTA
TAAAACAGGTTTGCCGTGCGGTTAATCTCCTGATTTAACTCAAGATAACTATACCGGTTAACGACTCCGC
CGCTGGATTCACAAATCAGCGCCGTTTTATGACCGTAAACGTCCGCAAGATCGTCCCACATTTGACGTAG
ATGTTGTCCGCCAATGATATCCATTGCACCTCTATCCATTTTTGTTCGTTTGTTATTGGGCGGGCGCTAG
TCAGGCAAGCCGACTGACGCCACGCGTTTAGTCCTCAACTTTGGCCAGACCTTTGCTGACCAACTCCTGA
ATGTCGTTTTCGCTGTAGCCGATATTTTTCAAAATGGCAGCCGTGTCCATGCCATGTGAGGGCATTCCGC
GCCAGATTTGTCCGGGGTTATTTTTGAATTTCGGCATGATGTTCGGCCCTTTGCAGGTGCGACCATCCAT
CGTTTGCCACTGAGTGATTGATTCGCGAGCCACATACTGTGGATTGCTTTCCAGTTCCGGTACGGTCAGC
ACTTTGGCGCAGGCGATATTCAGTTCAGCAAAGCGTTCTTTTACTTCCGCGATGGTATGTGTCGCCAGCC
AGGCATCGAGTTTCTCTTCAACCAGTGGGCCGTAAGGGCATTCGATACGGTGGATAAGCTGAGTGCCTTC
CGGGATTTCTGGCGTGCCAAGCAGATGTGCGAGGCCAATATCTTTAAAGCACTCTTCAATTTGGGTAATG
CCCACCAGTTCCATCACGATGTAGCCGTCGGCACATTTATACAGACCGCAACCGGCGTAGTAGGGATCTT
TACCTTTGCTCATGCGCGGGCACATTTCGCCGCCGTTGAAGTAATCCATCATGAAGTACTGGCCCATACG
CAGCATCACTTCATACATGGCGATGTCGATACTTTCGCCTTTACCGGTTTCACGCACTTTATGCAGTGCT
GCCAGCGCCGCCGTGGTGGCGGTCAGGCCAGAAAAGTAATCGGCGGTATACGGGAAGGCAGGCATTGGCT
GGTCAACATCACCGTTCTGAATCAGGTAACCACTAAAGGCCTGGGCGATAGTGTTATAGGCCGGAAGATT
GGTGTACTCCTCGGTGCCGTACTGACCAAAACCGGACAGGTGAGCGATAACCAGTTTCGGGTTGTGCTGC
CACAGTACTTCATCGGTAATGCCACGACGGGCAAAGGCCGGACCTTTACTGGCTTCGATGAAGATATCGG
TGGTTTCCATTAATTTCAGAAACGCTTCGCGGCCTTCATCTTTGAAAATATTTAACGACAGCGCGTGCAA
ATTGCGGCGGGAGAGTTGCGGGTAGTTCGGTTGAACGCGAATGGTGTCGGCCCAGGCGACGTTCTCGATC
CAGATAACTTCCGCGCCCCATTCTGCGAACATTTGCCCGGCAAACGGTCCGGCGATTTCGATACCGGAGA
AGACAACGCGCAATCCGGCCAACGGCCCGAATTTCGGCATGGGTAGATGATCCATTATTTGCTCCTGAAA
AATTTATGTAGCGCATGACTGCCGGATGCGGCGTAAACGCTTTATCCGGCCTACATTCGTGCTCCCGTAG
GCCTGATAAGACGCATCAGCGTCGCATCAGGCAGCGCACGGACTTAGCGGTATTGCTTCAGCACCGCACG
ACCCAGCGTCAGGATCTGCATTTCGTCAGATCCCCCGGAGACGCGGTCTACACGCAGATCACGCCAGAAG
CGGCTGATGCGGTGGTTGCCCGCAATCCCGACACCGCCCAGCACCTGCATTGCGCTATCCACAACTTCAA
ATGCCGCATTGGCGCAGAAGTATTTGCACATCGCTGCATCGCCAGAGGTGATGGTGCCGTTGTCTGCTTT
CCACGCTGCTTCATACAGCATGTTTTTCATGGAGTTTAATTTGATCGCCATGTGGGCGAATTTTTCCTGA
ATCAACTGGAAACGACCAATAGCCTCGCCAAACTGCACGCGCTGATTGGCGTAGCGCGCCGCATCTTCAA
AGGCGCACATCGCCGTACCGTAGTTGGTGAGGGCTACCAGGAAACGTTCATGGTCGAACTCTTCTTTGAC
GCGGTTAAAGCCGTTACCTTCCCGACCGAACATGTCTTTCTCGTCCAGTTCCACGTCGTCAAAGGTGATT
TCACAGCAGCTATCCATACGCAGACCGAGCTTTTCAAGTTTGGTCACTTTGATGCCCGGTTTGCTCATAT
CAACAAACCATTCGGTGTAGACAGGTTTGTCCGGAGAAGCCCCGTCGCGCGCCATCACCACGATGTACGG
GGTGTAGGCGCTGCTGGTAATAAAACACTTACTACCATTAAGATAAATCTTACCATTTCTACGGGTATAA
GTCGTTTTCAGGCTACCCACGTCGGAGCCCGCGCCCGGTTCGGTAATCGCTGAGTTCCACATCTGCTTAC
CGGTGCCGCGGAAAGCCATAATTTTGTCGATCTGCTCTTGTGTGCCTTCGCGCAGGAAGGTGTTGAACCC
GCCCGGCAACTGGTACAGCACATAGGTTGGTGCCCCCAGACGTCCCAGCTCCATCCACACGGCGGCGAGA
GTAACAAACCCCGCGTCCAGACCACCGTGCTCTTCAGGGATCAGCAGACTGTCGATACCCATATCCGCCA
GTGCTTTGACAAAACGTTCCGGGTAGACGCTGTCACGGTCGCACTCGGCAAAATAGGCCTCCCAGTTTTC
GCTGGCCATCAGTTCGCGGATACCGGCGACAAACAGTTCCTGCTCATCATTTAAATTAAAATCCATCTTT
CAACCTCTTGATATTTTGGGGGTTAATTAATCTTTCCAGTTCTGTTTCGCGTCTTTAATAAAGGAGAGCG
TCACCATAATGTTGACGAAGAACAGCGGGCATCCTCCGGCGATAATGGCGGTTTGAATCGGTTTCAGGCC
GCCGAGCGCCAGCAGAACAATACCGATAATGCCAACCAGAATTGACCAACCGATACGCACCAGCAGAGGT
GGTTCTTCACCATCGCGTACTTCGCGGCAAGTGGACATCGCCAGGGTATAAGAGCAGGCGTTAACCAGCG
TAACGGTGGCAATAAAGCAGAGGATGAAGAAGCCCCACATGGTGGCGGTGCTGAGTGGCAGAGCGGCCCA
GGTTTCAATGATGGCGCGCGCCACACCGTACTGTTCGATCAGATTTGGAATGTTGATGATGTTTTTATCT
ATCAACAGCAGAGTGTTACTACCGAGTACAGTCCACAGGATCCAGGTTGACGCTGTCAGCCCCAGCACCA
TGCCGAAGCACAGTTCACGCACAGTACGACCACGGGAGATGCGGGCGAGGAAGATACTCATCTGGATAGC
ATAAATCACCCACCATGCCCAGTAGAACACGGTCCAGCCCTGCGGGAAGCCGCCTTTAGCGATGGGATCG
GTATAGAACAACATGCGCGGCAGATACATCAGCAACATCCCCACCGAATCGGTGAAGTAGTTCATGATGA
AGCTGGCACCGCTGACAATGAACACCCAACCCAGCATCAGGAAGCTCAGGTAACTACGCACGTCACTGGC
GATACGTACCCCTTTTTGCAGACCGCAAGCGACGCAAATGGCGTTGAGGATAATCCAGCAGGTAATGATG
ATAGCGTCCAGTTGCAGGGTATGCGGAATGCCAAACAACCATTGCATACACTCGGTCACCAGCGGCGTGG
CAAGGCCCAGACTGGTACCCATCGCGAAGATCAAGGCGACGAGATAGAAGTTGTCGACGATAGTGCCGAA
CAACCCTTTGGCGTGTTTTTCACCTACCAGCGGCACCAGTGTCGAGCTGGGGCGAATCACTTCCATTTTG
CGGACAAAGAAGAAGTAAGCGAAGGCGACTGAAAGGAAGCTGTAAGTGGCCCACGGCAGAGGTCCCCAGT
GGAACAAGCTGTAAGCCAGCCCCAACTCTTTCGCCCCTGTCGAGTTCGGTTCTAAGCCAAACGGCGGGGT
GGAGATGTAGTAGTAGATCTCAATCGATCCCCAGAACAGTACGGCAGCAGACGTACAGGAGGCGAACATC
ATAAAGATCCAACTGGCGGTGCTAAATTCTGGCGGTTCGTTACCTAAACGCTTTTTGGCATACGGGCCAA
ACACCAGCCAGAACCAACCGAAAAGCATCACCACCATATACCATTCAAATGCCCATCCCCATACATTGGT
GACGTAACTGAATACAGCATTAATAACGACATTCGCTGCATCCAGATCTCTGACTGTAAGCCAACAAAGT
ATGCCGACGATTATTAACGGCGGAAAGAAAACCTTCGGTTCTATTCCCGTTTTTCTCTTTTCATTCTTCA
TGAGTTAATTCCACTGTGAAAACGAATATTTATTTTGCGTTCCCGTTTGTTTTATTTTTGTTAACATTTA
ATATAATTATTATTAACCTCGTGGACGCGTTAATGGCTAACTCATAATGGGTATTCAATAAGCTGTATTC
TGTGATTGGTATCACATTTTTGTTTCGGGTGAATAGAGGGCGTTTTTTCGTTAATTTTGATTAATAATCA
GTTTGTTATGCTCTGTTGTGAGTAAAAAATAACATCTGACTTTCAATATTGGTGATCCATAAAACAATAT
TGAAAATTTCTTTTTGCTACGCCGTGTTTTCAATATTGGTGAGGAACTTAACAATATTGAAAGTTGGATT
TATCTGCGTGTGACATTTTCAATATTGGTGATTAAAGTTTTATTTCAAAATTAAAGGGCGTGATATCTGT
AATTAACACCACCGATATGAACGACGTTTCCTTCATGATTTCTGGAGATGCAATGAAGATTATTACTTGC
TATAAGTGCGTGCCTGATGAACAGGATATTGCGGTCAATAATGCTGATGGTTCATTAGACTTCAGCAAAG
CCGATGCCAAAATAAGCCAATACGATCTCAACGCTATTGAAGCGGCTTGCCAGCTAAAGCAACAGGCAGC
AGAGGCGCAGGTGACAGCCTTAAGTGTGGGCGGTAAAGCCCTGACCAACGCCAAAGGGCGTAAAGATGTG
CTATCGCGCGGCCCGGATGAACTGATTGTGGTGATTGATGACCAGTTCGAGCAGGCACTGCCGCAACAAA
CGGCGAGCGCACTGGCTGCAGCCGCCCAGAAAGCAGGCTTTGATCTGATCCTCTGTGGCGATGGTTCTTC
CGACCTTTATGCCCAGCAGGTTGGTCTGCTGGTGGGCGAAATCCTCAATATTCCGGCAGTTAACGGCGTC
AGCAAAATTATCTCCCTGACGGCAGATACCCTCACCGTTGAGCGCGAACTGGAAGATGAAACCGAAACCT
TAAGCATTCCGCTGCCTGCGGTTGTTGCTGTTTCCACTGATATCAACTCCCCACAAATTCCTTCGATGAA
AGCCATTCTCGGCGCGGCGAAAAAGCCCGTCCAGGTATGGTCGGCGGCGGATATTGGTTTTAACGCAGAG
GCAGCCTGGTCAGAACAACAGGTTGCCGCGCCGAAACAGCGCGAACGTCAGCGCATCGTGATTGAAGGCG
ACGGCGAAGAACAGATCGCCGCATTTGCTGAAAATCTTCGCAAAGTCATTTAATTACAGGGGATGCTATG
AACACGTTTTCTCAAGTCTGGGTATTCAGCGATACCCCTTCTCGTCTGCCGGAACTGATGAACGGTGCGC
AGGCTTTAGCTAATCAAATCAACACCTTTGTCCTCAATGATGCCGACGGCGCACAGGCAATCCAGCTCGG
CGCTAATCATGTCTGGAAATTAAACGGCAAACCGGACGATCGGATGATCGAAGATTACGCCGGTGTCATG
GCTGACACTATTCGCCAGCACGGCGCAGACGGCCTGGTGCTGCTGCCAAACACCCGTCGCGGCAAATTAC
TGGCGGCAAAACTGGGTTATCGCCTTAAAGCGGCGGTGTCTAACGATGCCAGCACCGTCAGCGTACAGGA
CGGTAAAGCGACAGTGAAACACATGGTTTACGGTGGTCTGGCGATTGGCGAAGAACGCATTGCCACGCCG
TATGCGGTACTGACCATCAGCAGCGGCACGTTCGATGCGGCTCAGCCAGACGCGTCACGCACTGGCGAAA
CGCACACCGTGGAGTGGCAGGCTCCGGCTGTGGCGATTACCCGCACGGCAACCCAGGCGCGCCAGAGCAA
CAGCGTCGATCTCGACAAAGCCCGTCTGGTGGTCAGCGTCGGTCGCGGTATTGGCAGCAAAGAGAACATT
GCGCTGGCAGAACAGCTTTGCAAGGCGATAGGTGCGGAGTTGGCCTGTTCTCGTCCGGTGGCGGAAAACG
AAAAATGGATGGAGCACGAACGCTATGTCGGTATCTCCAACCTGATGCTGAAACCTGAACTGTACCTGGC
GGTGGGGATCTCCGGGCAGATCCAGCACATGGTTGGCGCTAACGCGTCGCAAACCATTTTCGCCATCAAT
AAAGATAAAAATGCGCCGATCTTCCAGTACGCGGATTACGGCATTGTTGGCGACGCCGTGAAGATCCTTC
CGGCGCTGACCGCAGCTTTAGCGCGTTGATCCACTCTGGCAGGGCTGCATTTTGGCCCTGCCGCTGACAG
GGAGCTCTTATGTCCGAAGATATCTTTGACGCCATCATCGTCGGTGCAGGGCTTGCCGGTTCGGTTGCCG
CACTGGTGCTCGCCCGCGAAGGTGCGCAAGTGTTAGTTATCGAGCGTGGCAATTCCGCAGGTGCCAAGAA
CGTCACCGGCGGGCGTCTCTATGCCCACAGTCTGGAACACATTATTCCTGGTTTCGCCGACTCCGCCCCC
GTAGAACGCCTGATCACCCATGAAAAACTCGCGTTTATGACGGAAAAGTCAGCGATGACTATGGACTACT
GCAATGGTGACGAAACCTCGCCATCCCAGCGTTCTTACTCCGTTTTGCGCAGTAAATTTGATGCCTGGCT
GATGGAGCAGGCCGAAGAAGCGGGCGCGCAGTTAATTACCGGGATCCGCGTCGATAACCTCGTACAGCGC
GATGGCAAAGTCGTCGGTGTAGAAGCCGATGGCGATGTGATTGAAGCGAAAACGGTGATCCTTGCTGATG
GGGTGAACTCCATCCTTGCCGAAAAATTGGGGATGGCAAAACGCGTCAAACCGACGGATGTGGCGGTTGG
CGTGAAGGAACTGATCGAGTTACCGAAGTCGGTTATTGAAGACCGTTTTCAGTTGCAGGGTAATCAGGGG
GCGGCTTGCCTGTTTGCGGGATCACCCACCGATGGCCTGATGGGCGGCGGCTTCCTTTATACCAATGAAA
ACACCCTGTCGCTGGGGCTGGTTTGTGGTTTGCATCATCTGCATGACGCGAAAAAATCGGTGCCGCAAAT
GCTGGAAGATTTCAAACAGCATCCGGCCGTTGCACCGCTGATCGCGGGCGGCAAGCTGGTGGAATATTCC
GCTCACGTAGTGCCGGAAGCAGGCATCAACATGCTGCCGGAGTTGGTTGGTGACGGCGTATTGATTGCCG
GTGATGCCGCCGGAATGTGTATGAACCTCGGTTTTACCATTCGCGGTATGGATCTGGCGATTGCCGCCGG
GGAAGCCGCAGCAAAAACCGTGCTTTCAGCGATGAAAAGCGACGATTTCAGTAAGCAAAAACTGGCGGAA
TATCGTCAGCATCTTGAGAGTGGTCCGCTGCGCGATATGCGTATGTACCAGAAACTACCGGCGTTCCTTG
ATAACCCACGCATGTTTAGCGGCTACCCGGAGCTGGCGGTGGGTGTGGCGCGTGACCTGTTCACCATTGA
TGGCAGCGCGCCGGAACTGATGCGCAAGAAAATCCTCCGCCACGGCAAGAAAGTGGGCTTCATCAATCTA
ATCAAGGATGGCATGAAAGGAGTGACCGTTTTATGACTTCTCCCGTCAATGTGGACGTCAAACTGGGCGT
CAATAAATTCAATGTCGATGAAGAGCATCCGCACATTGTTGTGAAGGCCGATGCTGATAAACAGGCGCTG
GAGCTGCTGGTGAAAGCGTGCCCCGCAGGTCTGTACAAGAAGCAGGATGACGGCAGTGTGCGCTTCGATT
ACGCCGGATGTCTGGAGTGCGGCACCTGTCGCATTCTGGGGCTGGGGTCGGCGCTGGAACAGTGGGAATA
CCCGCGCGGCACCTTTGGTGTGGAGTTCCGTTACGGCTGATGTTGGTTTGATACGTAACGCCGCACTGAC
TCTCATTGCAAAAAACAGGAATAACCATGCAACCGTCCAGAAACTTTGACGATCTCAAATTCTCCTCTAT
TCACCGCCGCATTTTGCTGTGGGGAAGCGGTGGTCCGTTTCTGGATGGTTATGTACTGGTAATGATTGGC
GTGGCGCTGGAGCAACTGACGCCGGCGCTGAAACTGGACGCTGACTGGATTGGCTTGCTGGGCGCGGGAA
CGCTCGCCGGGCTGTTCGTTGGCACATCGCTGTTTGGTTATATTTCCGATAAAGTCGGACGGCGCAAAAT
GTTCCTCATTGATATCATCGCCATCGGCGTGATATCGGTGGCGACGATGTTTGTTTCATCCCCCGTCGAA
CTGTTGGTGATGCGGGTACTTATCGGCATTGTCATCGGTGCAGATTATCCCATCGCCACCTCAATGATCA
CCGAGTTCTCCAGTACCCGTCAGCGGGCGTTTTCCATCAGCTTTATTGCCGCGATGTGGTATGTCGGCGC
GACCTGTGCCGATCTGGTCGGCTACTGGCTTTATGATGTGGAAGGCGGCTGGCGCTGGATGCTGGGTAGC
GCGGCGATCCCCTGTTTGTTGATTTTGATTGGTCGATTCGAACTGCCTGAATCTCCCCGCTGGTTATTAC
GCAAAGGGCGAGTAAAAGAGTGCGAAGAGATGATGATCAAACTGTTTGGCGAACCGGTGGCTTTCGATGA
AGAGCAGCCGCAGCAAACCCGTTTTCGCGATCTGTTTAATCGCCGCCATTTTCCTTTTGTTCTGTTTGTT
GCCGCCATCTGGACCTGCCAGGTGATCCCAATGTTCGCCATTTACACCTTTGGCCCGCAAATCGTTGGTT
TGTTGGGATTGGGGGTTGGCAAAAACGCGGCACTAGGGAATGTGGTGATTAGCCTGTTCTTTATGCTCGG
CTGTATTCCGCCGATGCTGTGGTTAAACACTGCCGGACGGCGTCCATTGTTGATTGGCAGCTTTGCCATG
ATGACGCTGGCGCTGGCGGTTTTGGGGCTAATCCCGGATATGGGGATCTGGCTGGTAGTGATGGCCTTTG
CGGTGTATGCCTTTTTCTCTGGCGGGCCGGGTAATTTGCAGTGGCTCTATCCTAATGAACTCTTCCCGAC
AGATATCCGCGCCTCTGCCGTGGGCGTGATTATGTCCTTAAGTCGTATTGGCACCATTGTTTCGACCTGG
GCACTACCGATCTTTATCAATAATTACGGTATCAGTAACACGATGCTAATGGGGGCGGGTATCTCGCTGT
TTGGCTTGTTGATTTCCGTAGCGTTTGCCCCGGAGACTCGAGGGATGTCACTGGCGCAGACCAGCAATAT
GACGATCCGCGGGCAGAGAATGGGGTAAATTGTTCAGATTTCTCTCTTTTCTGAATCAATATTATTGACT
ATAAGCCGCGTGAATATATGACTACACTTTGTGGGAAAACAAAGGCGTAATCACGCGGGCTACCTATGAT
TCTTATAATTTATGCGCATCCGTATCCGCATCATTCCCATGCGAATAAACGGATGCTTGAACAGGCAAGG
ACGCTGGAAGGCGTCGAAATTCGCTCTCTTTATCAACTCTATCCTGACTTCAATATCGATATTGCCGCCG
AGCAGGAGGCGCTGTCTCGCGCCGATCTGATCGTCTGGCAGCATCCGATGCAGTGGTACAGCATTCCTCC
GCTCCTCAAACTTTGGATCGATAAAGTTTTCTCCCACGGCTGGGCTTACGGTCATGGCGGCACGGCGCTG
CATGGCAAACATTTGCTGTGGGCGGTGACGACCGGCGGCGGGGAAAGCCATTTTGAAATTGGTGCGCATC
CGGGCTTTGATGTGCTGTCGCAGCCGCTACAGGCGACGGCAATCTACTGCGGGCTGAACTGGCTGCCACC
GTTTGCCATGCACTGCACCTTTATTTGTGACGACGAAACCCTCGAAGGGCAGGCGCGTCACTATAAGCAA
CGTCTGCTGGAATGGCAGGAGGCCCATCATGGATAGCCATACGCTGATTCAGGCGCTGATTTATCTCGGT
TCGGCAGCGCTGATTGTACCCATTGCGGTACGTCTTGGTCTGGGATCGGTACTTGGCTACCTGATCGCCG
GCTGCATTATTGGCCCGTGGGGGCTGCGACTGGTGACCGATGCCGAATCTATTCTGCACTTTGCCGAGAT
TGGGGTGGTGCTGATGCTGTTTATTATCGGCCTCGAACTCGATCCACAAAGGCTGTGGAAGCTGCGTGCG
GCAGTGTTCGGCTGTGGCGCATTGCAGATGGTGATTTGCGGCGGCCTGCTGGGGCTGTTCTGCATGTTAC
TTGGGCTGCGCTGGCAGGTCGCGGAATTGATCGGCATGACGCTGGCGCTCTCCTCTACGGCGATTGCCAT
GCAGGCGATGAATGAACGCAATCTGATGGTGACGCAAATGGGTCGCAGTGCCTTTGCGGTGCTGCTGTTC
CAGGATATCGCGGCGATCCCGCTGGTGGCGATGATTCCGCTACTGGCAACGAGCAGTGCCTCGACGACGA
TGGGCGCATTTGCTCTCTCGGCGTTAAAAGTGGCGGGTGCGCTGGTGCTGGTGGTATTGCTGGGGCGCTA
TGTCACGCGTCCGGCGCTGCGTTTTGTAGCCCGCTCTGGCTTGCGGGAAGTGTTTAGTGCCGTGGCGTTA
TTCCTCGTGTTTGGCTTTGGTTTGCTGCTGGAAGAGGTCGGCTTGTCGATGGCGATGGGCGCGTTTCTGG
CGGGCGTACTGCTGGCAAGCTCGGAATACCGTCATGCGCTGGAGAGCGATATCGAACCATTTAAAGGTTT
GCTGTTGGGGCTGTTTTTCATCGGTGTTGGCATGTCGATAGACTTTGGCACGCTGCTTGAAAACCCATTG
CGCATTGTCATTTTGCTGCTCGGTTTCCTCATCATCAAAATCGCCATGCTGTGGCTGATTGCCCGACCGT
TGCAAGTGCCAAATAAACAGCGTCGTTGGTTTGCGGTGTTGTTAGGGCAGGGCAGTGAGTTTGCCTTTGT
GGTATTTGGCGCGGCGCAGATGGCGAATGTGCTGGAGCCGGAGTGGGCGAAATCGCTGACCCTGGCGGTG
GCGCTGTCGATGGCAGCAACGCCGATTCTGCTGGTGATCCTCAATCGCCTTGAGCAATCTTCTACTGAGG
AAGCGCGTGAAGCCGATGAGATCGACGAAGAACAGCCGCGCGTGATTATCGCCGGATTCGGTCGTTTTGG
GCAGATTACCGGACGTTTACTGCTCTCCAGCGGGGTGAAAATGGTGGTACTCGATCACGATCCGGACCAT
ATCGAAACCTTGCGTAAATTTGGTATGAAAGTGTTTTATGGCGATGCCACGCGGATGGATTTACTGGAAT
CTGCCGGAGCGGCGAAAGCGGAAGTGCTGATTAACGCCATCGACGATCCGCAAACCAACCTGCAACTGAC
AGAGATGGTGAAAGAACATTTCCCGCATTTGCAGATTATTGCCCGCGCCCGCGATGTCGACCACTACATT
CGTTTGCGTCAGGCAGGCGTTGAAAAGCCGGAGCGTGAAACCTTCGAAGGTGCGCTGAAAACCGGGCGTC
TGGCACTGGAAAGTTTAGGTCTGGGGCCGTATGAAGCGCGAGAACGTGCCGATGTGTTCCGCCGCTTTAA
TATTCAGATGGTGGAAGAGATGGCAATGGTTGAGAACGACACCAAAGCCCGCGCGGCGGTCTATAAACGC
ACCAGCGCGATGTTAAGTGAGATCATTACCGAGGACCGCGAACATCTGTCATTAATTCAACGACATGGCT
GGCAGGGAACCGAAGAAGGTAAACATACCGGCAACATGGCGGATGAACCGGAAACGAAACCCTCATCCTA
ATAAAGAGTGACGTAAATCACACTTTACAGCTAACTGTTTGTTTTTGTTTCATTGTAATGCGGCGAGTCC
AGGGAGAGAGCGTGGACTCGCCAGCAGAATATAAAATTTTCCTCAACATCATCCTCGCACCAGTCGACGA
CGGTTTACGCTTTACGTATAGTGGCGACAATTTTTTTTATCGGGAAATCTCAATGATCAGTCTGATTGCG
GCGTTAGCGGTAGATCGCGTTATCGGCATGGAAAACGCCATGCCGTGGAACCTGCCTGCCGATCTCGCCT
GGTTTAAACGCAACACCTTAAATAAACCCGTGATTATGGGCCGCCATACCTGGGAATCAATCGGTCGTCC
GTTGCCAGGACGCAAAAATATTATCCTCAGCAGTCAACCGGGTACGGACGATCGCGTAACGTGGGTGAAG
TCGGTGGATGAAGCCATCGCGGCGTGTGGTGACGTACCAGAAATCATGGTGATTGGCGGCGGTCGCGTTT
ATGAACAGTTCTTGCCAAAAGCGCAAAAACTGTATCTGACGCATATCGACGCAGAAGTGGAAGGCGACAC
CCATTTCCCGGATTACGAGCCGGATGACTGGGAATCGGTATTCAGCGAATTCCACGATGCTGATGCGCAG
AACTCTCACAGCTATTGCTTTGAGATTCTGGAGCGGCGGTAATTTTGTATAGAATTTACGGCTAGCGCCG
GATGCGACGCCGGTCGCGTCTTATCCGGCCTTCCTATATCAGGCTGTGTTTAAGACGCCGCCGCTTCGCC
CAAATCCTTATGCCGGTTCGACGGCTGGACAAAATACTGTTTATCTTCCCAGCGCAGGCAGGTTAATGTA
CCACCCCAGCAGCAGCCGGTATCCAGCGCGTATATACCTTCCGGCGTACCTTTGCCCTCCAGCGATGCCC
AGTGACCAAAGGCGATGCTGTATTCTTCAGCGACAGGGCCAGGAATCGCAAACCACGGTTTCAGTGGGGC
AGGGGCCTCTTCCGGCGATTCTTTGCTGTACATATCCAGTTGACCGTTCGGGAAGCAAAAACGCATACGG
GTAAAAGCGTTGGTGATAAAACGCAGTCTTCCCAGCCCCCGCAATTCCGGTGACCAGTTATTTGGCATAT
CGCCGTACATGGCATCAAGAAAGAAGGGATAGGAGTCACTCGATAGCACCGCTTCTACATCGCGTGCGCA
CTCTTTGGCGGTCTGCAGATCCCACTGCGGCGTGATCCCTGCGTGGGCCATCACCAGCTTTTTCTCTTCG
TCGATTTGCAGCAGAGGCTGGCGCCGCAGCCAGTTAAGCAGCTCGTCGGCATCCGGCGCTTCCAGCAGCG
GTGTCAGGCGATCTTTCGGTTTATTGCGGCTGATCCCGGCAAATACCGCCAGCAGATGCAGATCGTGATT
GCCCAGCACCAGACGTACGCTGTCGCCTAAGGATTTCACATAGCGCAGAACATCCAGCGAACCCGGCCCG
CGCGCGACCAGATCGCCCGTCAGCCAGAGGGTATCTTTCCCAGGGGTAAATTCTACTTTATGCAGCAATG
CGATCAGTTCATCGTAACAACCATGAACGTCGCCAATAAGGTATGTCGCCATATTCTTTTAATGAATGAG
TGTGGGAACGGCGAGTCGGAATACGGGAATGTCGATGCTGAAAGGGACGCCATTTTCATCGATCATTTCG
TAGTGACCCTGCATGGTGCCCAGCGGGGTTTCAATGATTGCACCGCTGGTGTACTGGTACTCTTCGCCAG
GCGCGATAAGTGGCTGGACGCCAACCACTCCTTCGCCCTGGACTTCGGTTTCACGGCCATTGCCATTGGT
GATCAGCCAGTAACGCCCCAACAACTGCACTGGCGCTCGCCCCAGATTGCGTATGGTTACGGTATAAGCA
AAAACGTAACGTTCATTATCAGGTGAAGATTGAGCCTCAATGTAGACGCTTTGAACCTGAATACACACTC
GGGGCGAATTGATCATCGTTAACTCTCCTGCAAAGGCGCGTTCTCCGCCAGATAGTTCGCCATCTGGCAA
TATTGCGCGACAGAGATATTTTCCGCTCGCATCGCCGGGTCGATCCCCATTCCCGTTAACACCTCGACGC
TAAACAGGTTGCCGAGGCTGTTACGAATGGTTTTACGACGCTGGTTAAAGGCTTCGGTGGTGATGCGGCT
CAACACACGAACATCTTTAACCGGGTGAGGCATCGTTGCATGAGGAACCAGGCGCACGACGGCGGAATCC
ACTTTGGGTGGTGGTGTAAAGGCTGACGGCGGTACTTCCAGTACCGGGATCACATTGCAATAGTATTGCG
CCATGACGCTTAATCGACCATACGCTTTGCTGTTCGGTCCTGCAACCAGACGATTCACCACCTCTTTTTG
CAACATAAAGTGCATGTCGGCAATGGCATCAGTATAGCTAAACAGATGGAACATCAACGGCGTGGAGATG
TTATAAGGCAGGTTGCCGAAAACACGCAGCGGCTGACCCATTTTCTCGGCCAGTTCACCAAAGTTAAAGG
TCATCGCATCCTGCTGATAAATCGTCAGTTTCGGGCCTAAGAATGGATGCGTTTGCAGACGTGCCGCCAG
ATCGCGGTCAAGTTCGATGACCGTCAGCTGGTCCAGACGTTCGCCGACCGGTTCGGTCAATGCCGCCAGA
CCGGGGCCGATTTCGACCATCGCCTGGCCCTTTTGCGGGTTAATGGCAGACACAATACTGTCGATCACGA
ACTGATCGTTGAGAAAGTTTTGCCCGAAGCGTTTACGGGCTAAGTGGCCCTGGTGGACTCGATTATTCAT
TGGGTGTTAACAATCATTTTGATGGCGAGATTAAGCGCCGTAATAAAACTGCCGACATCGGCTTTGCCAC
GTCCCGCCAGTTCAAGCGCGGTGCCGTGGTCCACTGATGTGCGAATAAAGGGCAGGCCCAGCGTAATGTT
CACACCGCGCCCGAAGCCCTGGTATTTTAGCACGGGAAGACCCTGATCGTGGTACATCGCCAGCACGGCG
TCGGCGTTATCAAGATATTTCGGCTGAAACAGGGTATCGGCAGGCAGCGGCCCGTTGAGTTTCATCCCCT
GCGCCCGCAGCTCATTGAGCACCGGAATAATGGTGTCTATCTCTTCCGTACCCATATGACCGCCTTCGCC
CGCGTGCGGATTCAGCCCGCAGACCAGAATGCGCGGTTCGGCAATACCAAATTTGGTCCGCAAATCGTGA
TGCAAAATAGCAATCACTTCGTGCAAAAGTGCAGGGGTGATAGCGTCTGCGATATCGCGCAGCGGTAAAT
GCGTCGTTGCCAGCGCCACGCGAAGTTCTTCGGTCGCCAGCATCATCACCACCTTTTTCGCCTGCGAACG
CTCTTCGAAAAACTCGGTATGACCGGTAAAAGGAATGCCAGCGTCGTTAATAACGCCTTTATGCACCGGA
CCTGTGATCAGCGCGGCAAATTCGCCGTTCAGACAACCATCGCACGCTCGCGCCAGCGTTTCCACCACAT
AATGCCCATTTTCAACCGCTAACTGCCCCGCAGTGACAGGTGCACGTAGCGCGACAGGAAGTAGCGTTAA
TGTGCCCGCAGTTTGCGGTTGTGCAGGGGAGTTGGGGGAATAAGGGCGGAGGGTGAGCGGCAAACCGAGC
ATCGCTGCCCGGTTGGTAAGGAGAGTGGCATCGGCACAAACAACCAGTTCGACCGGCCACTCACGCTGTG
CAAGCTGGACAACTAAGTCCGGGCCAATCCCGGCGGGCTCGCCGGGAGTGATCACAACACGTTGGGTTTT
AACCATTAGTTGCTCAGGATTTTAACGTAGGCGCTGGCACGTTGTTCCTGCATCCAGCTTGCTGCTTCTT
CCGAGAACTTACGGTTCATCAGCATGCGGTATGCACGATCTTTCTGCGCAGCGTCGGTTTTATCGACATT
ACGGGTATCCAGCAGTTCGATTAAATGCCAGCCGAATGAAGAGTGAACCGGTGCACTCATTTGACCTTTG
TTCAGGCGAGTCAGGGCGTCACGGAAGGCCGGATCGAAAATATCTGGTGTAGCCCAGCCGAGATCGCCGC
CCTGGTTAGCAGAGCCTGGATCCTGAGAGAACTCTTTCGCTGCGGCAGCAAAAGTCGTTTTACCACTCTT
GATATCAGCAGCAATCTGTTCCAGTTTCACACGGGCCTGTTCGTCAGTCATGATCGGCGACGGTTTCAGC
AGAATATGGCGAGCATGAACTTCGGTCACCGAGATATTTTTGCTTTCGCCGCGCAGGTCGTTAACTTTCA
GAATATGGAAGCCAACGCCGGAACGAATCGGGCCAACAATGTCGCCTTTCTTCGCGGTGCTTAATGCCTG
GGCGAAGATCCCGGGCAACTCCTGAATACGGCCCCAGCCCATCTGGCCGCCGTTCAGCGCCTGCTGGTCG
GCAGAATGAGCAATCGCCAGCTTACCGAAATCAGCGCCGTTACGCGCCTGATCGACAATGGCGCGCGCCT
GGCTTTCCGCTTCGTTCACCTGATCAGAGGTCGGGTTTTCCGGCAGCGGGATCAGGATGTGGCTCAGGTT
CAGCTCAGTGCTGGCGTCGTTTTGGTTACCCACCTGCTGCGCCAGGGATTCGACTTCCTGCGGCAGGATG
GTGATGCGACGACGCACCTCGTTGTTACGCACTTCAGAGATAATCATCTCTTTGCGGATCTGGTTACGAT
AGGTGTTGTAGTTCAGTCCATCGTAAGCCAGACGGCTGCGCATCTGATCCAGCGTCATGTTGTTCTGTTT
CGCGATGTTAGCAATCGCCTGATCCAGCTGCTCATCGGAGATTTTCACTCCCATTTTCTGCCCCATCTGC
AGGATGATTTGATCCATGATCAAACGTTCCATGATTTGGTGGCGCAGCGTCGCGTCATCAGGAAGTTGCT
GCCTTGCCTGAGCAGCGTTCAGTTTTACCGACTGCATTAATCCATCAACGTCGCTTTCCAGCACGACGCC
GTTATTGACGACGGCTGCGACTTTATCGACTACCTGGGGGGCAGCGAAACTGGTATTCGCGATCATGGCG
ATACCGAGAAGCAGCGTTTTCCAGTTCTTCATACTTTTTCCATTTCAATTAACCGCACTGCGGATTACGT
GGTAAATCAACAAATCACAAAGTGTTTTGATACGGCAGAATGTTCGAACGCAGCATCTCTTGCGTACCCA
GACCGTAGTTGGAGCTCAGGCCGCGAAGTTCGATGTTAAAGCCGATTGCGTTGTCATATACCGCATGTTG
TTTATCGTTATCCCAACCGTTCAGCTTCCGCTCGTAACCGACGCGAATTGCATAGCAGCAGGAGCTGTAT
TGCACACCTAACATAGAGTCGGCTTGCTTGTTAGCATTGGTGTCGTAGTAGTAGGCCCCAACAATGGACC
AACGATCGGCAATTGGCCAGCTGGCGACAGCACCTACCTGCGAAATACCATTCTTATATTGCTCAGCAGT
GGAATAGTACTTAGGCAGCGTAGCCTGAATATATTCCGGGCTGGCGTAACGGTAATTCAGCTGTACCAGA
CGGTCTTCATCCCGACGGTATTCAATGCTGGAGTTACTGGTCGCTACGTTATCCAGACGTGTATCGTACT
GAATCCCGCCACGCAATCCCCAACGCTCGGAGATACGCCAGTAAGTATCGCCTGCCCACACCAGTGAACC
CGTTTTGTCGTCATTCTCCCATGTTATGTTGTCATCGCCAGTGCGAGACTCCGTGAAATAGTAGATTTGA
CCAACGGAAATATTAAAACGTTCAACGGCAGCATCATCATATATGCGAGATGTGACACCGGTCGTCACCT
GGTTAGCGGAGGCAATACGGTCAAGACCGCCGTAAGTCCGGTCCCGGAACAGGCCAGAGTAGTCAGATTG
CAGCAGAGACGAGTCGTAGTTATAGATGTCGCTCTGATCGCGATACGGCACGTACAAATACTGCGCGCGC
GGTTCCAGCGTTTGGGTATAACCCGGAGCCAGCATTTCCATATCGCGTTCAAAGACCATTTTGCCGTCAA
CTTTGAATTGCGGCATTACGCGGTTAACGGATTCGTCCAGCTTGGTCGTGTTTCTGGAGTTATACCAGTC
AAGATTGGTTTGCTGATAATGGGTTGCCAGCAACTTCGCTTCGGTATTGATGCTGCCCCAGTTATTAGAG
AGCGGCAAATTGATGGTCGGTTCCAGGTGAACACGGGTTGCTTCAGGCATGTCGTCTCTGGTGTTAACAA
AGTGCACTGCCTGGCCGTAAATACGCGTATCAAACGGACCAACATCATTCTGGTAGTAATTAACGTCTAA
CTGCGGCTCTGCCGAGTAGCTACTGGTGTTCTGTTCGCTGAAAACCTGGAACTGCTTGGTTGAAACGGTG
GCATTGAAGTTTTGCACCGCATAGCCAACGCTGAATTTTTGCGTTGCGTAGCCGTCAGTACTGGAACCGT
ACTTGTTATCGAAATCATTGAAGTAGCTAGGATCGCTGACCTTGGTGTAGTCGACGTTGAAACGCCACAC
CTGATCCATGACCCCGGAGTGGTTCCAGTAGAATAACCAACGACGTGAACTGTCATCGTTCGGGTGTTCA
TCTTCATAGACTTTATCTGAAGGCAGATAGTCCAGTTCCATCAAGCCAGCGCCCGCCTGGGAGAGGTAGC
GGAATTCGTTCTCCCACATGATGTTGCCACGACGATGCATATAATGCGGCGTGATGGTGGCATCCATATT
TGGCGCGATGTTCCAGTAATATGGCAGGTAGAACTCAAAGTAGTTGGTGGTGGTGTACTTGGCGTTCGGG
ATCAAGAAACCAGAGCGACGTTTGTCACCCACCGGCAACTGCAAATAGGGGCTATAAAAGATCGGTACCG
GACCCACCTTAAAGCGGGCGTTCCAGATCTCCGCAACTTGTTCTTCGCGGTCATGAATAATTTCGCTACC
TACCACGCTCCAGGTGTCAGAACCCGGCAGACAGGAGGTAAAGCTACCGTTATCCAGAATGGTATAGCGG
TTTTCGCCACGTTGTTTCATCAGGTCCGCTTTACCGCGACCCTGGCGACCCACCATCTGGTAATCACCTT
CCCAGACGTTGGTATCTTTGGTGTTCAGATTCGCCCAGCCTTTCGGCCCTTTGAGGATCACCTGGTTATC
GTCGTAATGGACATTACCGAGCGCATCAACGGTACGTACCGGCTCCGGTTGTCCTGGTGCCTCTTTTTGA
TGGAGCTGCACTTCGTCGGCCTGCAGACGGCTGTTACCCTGCATGATATCCACGCTGCCAGTAAACACGG
CGTCATCCGGGTAGTCCCCTTTCGCGTGGTCAGCATTGATAGTCACGGGTAAGTCATTGGTATCGCCCTG
TACCAGAGGACGGTCATAGCTTGGCACGCCCAACATGCACTGTGAGGCGAGGTCGGCTGCCAGTCCCTGT
TGACTATAAAGGGCGGTGGCAATCATGGTGGCCAGGAGAGTGGGGATACGTTTTTTCATACGTTGATTTT
ATTGTTCCATCATCGGTAACGTTGCGCGTGACAAACGGTCAGAGACTAACGTACTCGTCATCTCTACGCT
AGTGTTAATCCTGTCCGAATAGCGTCAGTGGTGTTAGGCACGGCATTGAATGACAGGTATGATAATGCAA
ATTATAGGCGATGTCCCACAATTGACCGCAGCCGGAAAACGGTAAAAGCACCTTTATATTGTGGGAGATA
GCCCTGATATCCGTGTGTCGATTTGGGGAATATATGCAGTATTGGGGAAAAATCATTGGCGTGGCCGTGG
CCTTACTGATGGGCGGCGGCTTTTGGGGCGTAGTGTTAGGCCTGTTAATTGGCCATATGTTTGATAAAGC
CCGTAGCCGTAAAATGGCGTGGTTCGCCAACCAGCGTGAGCGTCAGGCGCTGTTTTTTGCCACCACTTTT
GAAGTGATGGGGCATTTAACCAAATCCAAAGGTCGCGTCACGGAGGCTGATATTCATATCGCCAGCCAGT
TGATGGACCGAATGAATCTTCATGGCGCTTCCCGTACTGCGGCGCAAAATGCGTTCCGGGTGGGAAAATC
AGACAATTACCCGCTGCGCGAAAAGATGCGCCAGTTTCGCAGTGTCTGCTTTGGTCGTTTTGACTTAATT
CGTATGTTTCTGGAGATCCAGATTCAGGCGGCGTTTGCTGATGGTTCACTGCACCCGAATGAACGGGCGG
TGCTGTATGTCATTGCAGAAGAATTAGGGATCTCCCGCGCTCAGTTTGACCAGTTTTTGCGCATGATGCA
GGGCGGTGCACAGTTTGGCGGCGGTTATCAGCAGCAAACTGGCGGTGGTAACTGGCAGCAAGCGCAGCGT
GGCCCAACGCTGGAAGATGCCTGTAATGTGCTGGGCGTGAAGCCGACGGATGATGCGACCACCATCAAAC
GTGCCTACCGTAAGCTGATGAGTGAACACCATCCCGATAAGCTGGTGGCGAAAGGTTTGCCGCCTGAGAT
GATGGAGATGGCGAAGCAGAAAGCGCAGGAAATTCAGCAGGCATATGAGCTGATAAAGCAGCAGAAAGGG
TTTAAATGACCCTGTAAATGATGCTGAGTAACTGCCCACGATTAAAGGTGGCCGCCCTGGCGGTCACTTC
TTTGAGAAAAGGCGTTTACTCAGAATGGTGGACAGGCTCAATGCACGGTTTACGGGAGGGGTTCTGTAGG
TTTTATCGCGTTGACCCTGCTTAAGGTTGAGAGCTTTACGACGAGCGGAATTATATTTTTACGTCTTAAA
AATAAAAAACACATACCTGAATGAGCGATTTTTGAAAGTATATTTATTCAGAACGCGCATCATGAGTTTT
TAACTCAATGCGAGGCTATTACCATGAAAGTATCAGTTCCAGGCATGCCGGTTACACTTTTAAATATGAG
CAAGAACGATATTTATAAGATGGTGAGCGGGGACAAGATGGACGTGAAGATGAATATCTTTCAACGCTTG
TGGGAGACGTTACGCCATCTGTTCTGGTCAGATAAACAGACTGAGGCTTATAAACTTCTGTTCAATTTCG
TGAATAACCAGACTGGCAACATCAACGCCTCAGAATACTTTACTGGGGCTATCAACGAGAATGAGAGAGA
AAAGTTTATCAATAGCCTGGAATTATTCAATAAACTTAAAACATGCGCAAAAAATCCGGATGAGTTGGTC
GCAAAGGGCAATATGCGCTGGGTCGCCCAGACCTTCGGGGATATCGAGTTAAGTGTCACTTTTTTCATTG
AAAAGAATAAGATATGTACTCAGACGTTGCAGCTGCATAAGGGCCAAGGTAACTTGGGCGTTGATCTTAG
AAAGGCTTACCTTCCCGGCGTTGACATGAGGGATTGTTACCTTGGTAAAAAAACAATGAAAGGTAGCAAT
GATATCCTTTATGAGAGACCTGGGTGGAATGCTAACCTGGGCGTGCTACCCCGGACGGTGCTACCCCGGA
CGGTGCTAACCCGGACGGTGCTAACCTGGACGGTGCTACCGTGAACGGTGCTACCTCCTTATATGATGAG
GTAATTATTATTAATAAAATCCCCCCCAAAAAAATTGATACTAAAGGAGTTGCTACTGAAGAAGTTGCTA
CTAAAAAAGTACTGCTGAACAAATTACTGACAACGCAATTATTGAATGAGCCAGAATAAGCTAAGGTTGA
AGGGGCTGGAACGCCCCTTCAACCTTAGCAGTAGCGTGGGATGATTTCACAATTAGAAAGACCTGCATGA
TGAGCTAGAGAAGAGGCTAGTGACGCAAGGCGTCGTGCAGGACACGGATCACCGAGATGGGCATCGCCAA
CCAGACTGCTAATTAGCCCATGAATAACAATCAGAAAGGACCATAACAGACCCGTTAAAATGAAATATAA
GAGACGGTCAACGGGTGAAGAAAAAGTTCAAAAATTCGCTGTGGAGCAGGAAGGGAATTACCGAATGGAA
AGCGTAGCCACACGCAACAACTGAAAGCAGTTTGGCAGAAACAAAAAATCCCCGGACTCGGGGATTTATG
TACAAGAGGCAGCCCTTAGGATGAGGGTATAAACGTACAGGAAAGGTTAAAAATCCGCTGGCGCTTTAAA
CGTCATACTATTGCCATACGCCGGATGGGTAATCGTCAACATCTCTGCATGTAGCAACAAACGTGGTGCC
ATCGCTCTCGCTTCTGGTGATGCATAAAAACGATCGCCGAGAATCGGATGACCCAGCGCCAGCATATGCA
CACGCAATTGATGCGAACGCCCGGTAATCGGTTTTAACACCACTCTTGCCGTGTTATCCGCCGCATACTC
CACCACTTCATATTCCGTCTGCGCAGGTTTACCCGTTTCGTAACAGACTTTCTGTTTCGGGCGGTTTGGC
CAGTCGCAAATCAGCGGCAGATCCACCAGACCTTCTGCGGGGGATGGATGCCCCCAGACGCGGGCCACAT
ACTGCTTTTTCGGCTCGCGCTCGCGGAACTGGCGTTTTAACTCCCGCTCCGCGGCTTTGGTCAGCGCCAC
TACAATCACGCCGCTGGTAGCCATATCCAGACGATGCACCGATTCTGCCTGCGGATAATCACGCTGAATG
CGCGTCATCACGCTGTCTTTGTGCTCTTCCAGACGACCCGGCACTGACAACAAACCGCTCGGCTTGTTGA
CCACCATAATATGGTCATCCTGATACAGGATAACCAACCAGGGTTCCTGCGGTGGATTGTAGTTTTCCAT
CCCCATTTTCGGCTCCGTTACTGATGCGTTACAACGATCAAACGCAGGGCATCCAGACGCCAACCTGCCT
GATCCAGGCTTTCCATTACCTGCTGACGGTTGCTCTCAATGGCGGTCAGTTCGTCGTCACGAATGTTCGG
GTTCACTGCACGCAGAGCTTCCAGACGAGACAGCTCGGCAGACAGTTTTTCGTCGGCTTCGTTACGCGCT
GCATCAATCAATGCACGGGCAGATTTCTCGATCTGCGCTTCACCCAGTTGAAGGATAGCGTGAACATCCT
GCTGCACGGCGTTAACCAGTTTGCTGCCGGTGTGACGGTTAACCGCGTTAAGCTGGCGGTTAAAGGTTTC
AAACTCTACCTGCGCCGCCAGGTTGTTGCCGTTTTTATCCAGCAGCATACGTACCGGCGTCGGTGGCAGG
AAGCGGTTGAGCTGCAACTGCTTCGGAGCCTGGGCTTCAACCACATAAATCAGTTCCACCAACAGCGTAC
CTACCGGCAACGCTTTGTTTTTTAACAGTGAAATCGTGCTGCTACCGGTATCGCCAGAAAGGATCAGATC
CAGACCGTTGCGGATCAGCGGATGCTCCCAGGTAATAAACTGTGCATCTTCACGCGCCAGCGCCACTTCA
CGATCAAAGGTGATGGTGATGCCATCTTCCGACAGGCCAGGGAAGTCCGGCACCAGCATATGATCGGACG
GCGTCAGCACGATCATGTTGTCGCCGCGATCGTCCTGATTGATACCGATAATATCGAACAGGTTCATGGC
GAAGGCGATCAGGTTGGTATCGTCATCCTGCTCTTCAATGCTTTCTGCCAGTGCCTGGGCTTTTTCGCCA
CCGTTGGAGTGGATTTCCAGCAGGCGGTCACGACCCTGTTCCAGCTGTGCTTTCAGCGCTTCATGTTGCT
CGCGGCAGTTTTTGATCAGATCGTCAAAGCCTTCGGTTTGATCCGGTGAAGCCAGATAGTTAATCAGATC
GTTGTATACGCTATCGTAAATAGTGCGTCCGGTCGGGCAGGTGTGCTCAAATGCATCCAGACCTTCGTGA
TACCAGCGCACCAGCACCGACTGAGCGGTTTTCTCCAGATAAGGCACATGGATCTGAATATCGTGCGCCT
GGCCGATACGATCCAGACGACCAATACGCTGCTCCAGTAGATCCGGGTTGAATGGCAGGTCAAACATCAC
CATGTGGCTGGCGAACTGGAAGTTACGTCCTTCAGAACCGATTTCTGAGCACAGCAGTACCTGTGCGCCG
GTGTCTTCTTCGGCAAACCAGGCGGCAGCGCGGTCACGTTCGATAATCGACATACCTTCGTGGAACACCG
CAGCGCGAATACCTTCACGTTCGCGCAGTACCTGCTCCAGTTGCAGCGCAGTGGCAGCTTTGGCGCAGAT
CACCAGCACTTTCTGAGAGCGATGGCTGGTCAGGTAGCCCATCAGCCACTCAACGCGCGGATCGAAGTTC
CACCAGGTGGCGTTATCACCTTCAAATTCCTGATAAATACGCTCCGGGTAGAGCATATCGCGAGCACGAT
CTTCCGCACTTTTACGTGCGCCCATAATGCCGGAGACTTTAATAGCCGTCTGATACTGCGTCGGTAGCGG
CAGCTTAATGGTGTGCAGCTCGCGTTTCGGGAATCCTTTCACACCGTTACGCGTGTTACGGAACAGCACG
CGGCTGGTGCCGTGGCGATCCATCAGCATCGAAACCAGCTCCTGACGGGCGCTCTGGGCATCTTCGCTGT
CGCTGTTTGCTGCCTGCAACAGCGGCTCGATATCCTGCTCGCCGATCATCTCGCCGAGCATGTTCAGTTC
GTCATTGCTCAGTTTGTTACCTGCCAGCAGCATGGCAACGGCGTCCGCAACCGGACGATAATTTTTCTGC
TCTTCAACGAACTGCGCAAAATCGTGGAAACGGTTCGGGTCCAGCAGACGCAGACGGGCGAAGTGGCTTT
CCATCCCCAGCTGTTCCGGGGTCGCGGTCAGCAGCAGAACGCCCGGCACGTGCTCTGCCAGTTGTTCAAT
GGCCTGATATTCACGGCTTGGCGCATCTTCGCTCCACACCAGGTGATGCGCTTCATCGACCACCAGCAGG
TCCCATTCGGCTTCACAGAGATGTTCCAGGCGCTGTTTGCTACGACGGGCAAAATCCAGCGAGCAAATCA
CCAGCTGTTCGGTGTCAAACGGGTTGTAAGCATCGTGCTGAGCTTCGGCATAACGCTCATCATCAAATAG
CGCAAAGCGCAGGTTGAAACGGCGCAGCATTTCTACCAGCCACTGATGCTGTAAGGTTTCCGGGACGATA
ATTAGCACACGTTCAGCAGCGCCAGAGAGCAGTTGCTGATGCAGGATCATCCCGGCTTCAATGGTTTTCC
CTAAACCCACTTCGTCAGCCAGCAGGACGCGCGGCGCGTGGCGGCGACCAACATCATGAGCGATGTTGAG
CTGATGCGGGATCAGGCTGGTACGCTGACCGCGCAGGCCGCTGTACGGCATACGGAACTGTTCGCTGGAA
TATTTACGCGCGCGATAACGCAGCGCAAAGCGGTCCATACGGTCAATCTGCCCGGCAAACAGACGGTCCT
GCGGTTTGCTGAACACCAGTTTGCTATCAAGGAAAACTTCACGCAGGGCTACGCCGGACTCTTCAGTATC
CAGGCGAGTACCGATATAGGTCAGCAAGCCATTTTCTTCTTTTACTTCTTCGACTTGCATCTGCCAGCCG
TCATGGCTGGTAATGGTATCACCAGGGTTGAACATCACGCGGGTCACGGGGGAATCACTGCGTGCGTACA
GACGGTTTTCACCAGTAGATGGGAAAAGTAAAGTGACAGTTCGCGCATCCACCGCGACAACGGTTCCAAG
TCCCAATTCGCTTTCTGTATCGCTGATCCAGCGTTGACCAAGTGTAAAAGGCATATGTGTTCGGCTCTAT
ATCTTTAATTGCAGGCAATAACCACCCGCTACCGTGCTTATGAGGTAGTGGTGTTATTCAGGTCCAGGAA
TGGAAAGGGCGCTATGGTACTGGATGGCAAAGCATTCGTCACGCATCAAAATGGTATCTGGCGAACTCTT
TTTTTTGCTCAAAATAGCCCAAGTTGCCCGGTCATAAGTGTAGCAAAATTATCCTCAATAAAAGGGAGTA
TTCCCTCCGCCACGGGTTGTAGCTGGCGGGTCAGATAGTGTTCGTAATCCAGTGGTGAACGTTGGTAGTC
CAGCGGCTCCGGGCCGTTGGTGGTCCATACGTACTTAATGGTGCCGCGATTCTGATATTGCAAGGGGCGA
CCACGCTTTTGGTTTTCTTCATCGGCAAGGCGAGCGGCGCGTACATGAGGCGGCACATTACGCTGATACT
CGCTCAGCGGACGGCGAAGGCGTTTACGGTAAACCAGTCGCGCATCCAGTTCACCCGCCATCAGTTTGTC
GATGGTTTCGCGTACATATTCCTGATATGGCTCGTTGCGGAAGATGCGCAGGTATAGCTCCTGCTGAAAC
TGCTGGGCCAGCGGCGTCCAGTCGGTGCGCACGGTTTCCAGCCCTTTAAACACCATCCGCTGCTTGTCGC
CCTCCTGAATCAGTCCGGCATAACGCTTTTTACTGCCGGTATCGGCTCCGCGAATGGTTGGCATCAGAAA
ACGGCAGAAATGGGTTTCATACTCCAGTTCTAATGCGCTGGTCAGCCGTTGTTTTTGCAGCGTTTCCGCC
CACCAGGCGTTAACGTGCTGCACCAGTGCACGACCGATTTTCGCCGCTTCTTCTTCCGAATGTGCGCCTT
TCAGCCAGACAAACGTTGAGTCGGTATCGCCGTAGATAACGTCGTAGCCCTGTGCTTCAATCAACGCTTT
GGTTTGCCGCATGATCTGATGACCACGCATGGTGATCGACGATGCCAGCCGCGGATCGAAGAAGCGGCAG
GCGGTGGTGCCGAGCACGCCATAAAAGGCATTCATGATGATTTTCAGCGCCTGCGACAGCGGTTTGTTAC
CCTGGCGTTTGGCTTCATCGCGCCCGTGCCAGATGTTAGTCACAATCTCCGGCAGGCAATGTTTTTCTCG
CGAGAACCAGGCATCGAGAAAACCTTCGGTACTGTGCTCTGGATCAGGCTGCGCCATGCCTTCCACCAGC
CCGACGGGATCAATCAGAAAGGTGCGGATGATCGACGGGTACAGGCTTTTATAGTCCAGCACCAGCACTG
AATCATAAAGCCCTGGCCGTGAATCCATCACGTAGCCGCCAGGGCTGGCGTGCGGCGGCACTTCGCCGAG
ATTAGGCGCGACATAACCAGCGCGATGCATTCGCGGAAAATAGAGATGACCAAATGCCGCCACCGAACCG
CCGTGTCGGTCCACCGGCAGGCCGTTCACCGTTGCCCGTTCGAGTAAAAATGGCATGATTTCAGTTTTGT
GGAAGATCTGCGTCACCAGCTCGCAATCTTTCAGGTTATAAGTTGCCAGCGCAGGTTTATCTTCGGCGAA
ACGGCGGTCAATTTCGTCCATTCGATCCCACGGGTTATCGATAGATTTTCCTTCGCCTAATAGCTCCTGA
GCGACAGTTTCCAGCGAGAATGAAGAGAAATTCCAGAACGCGGATTTCAGCGCCTCGATACCGTCGATAA
TTAGCCGACCTTTAGCCTGGGCAAAAAAGACGCCGTTTTTAAAGCCGTGCTCGCGCCACTCCAGCTCGCT
ATTATCGCGCCCAAGACGCAGCGGAAGACGGTAACGCTCGGCATGTTTTTGCAGCATTCGCAGATCGAAC
TGCACCACGTTCCAACCGATGATCACATCAGGATCGTAGTTGGCAAACCAGGCGTTGAGTTTTTCCAGCA
ACTGCGGGCGGCTGGCGACGTATTCCAGTTCGAAATCAAGCGAGGAGGCGTCGCCATTCTCCGGCCCCAG
CATATAAACGATGCGCTGCCCGCAGCCTTCCAGGCCGATGCAGTACAGCTCACCGTGGCGGGTGGTTTCA
ATATCTATAGAAACCCACTTGAGCGGCGGACGATAGTCGGGATGCGGTTTCAGACGGGCATTAACGATAG
TGCCATTGTGCATATCACCCTCGACCCACACCGGTGAGGTGATAAACCGCTCCATCAGATAGCGTTCTGG
CGGACGCACATCGGCCTCGTAGACGGTAACGCCACCTTCACGCAGGCGCTTTTCGTAATTCATCAATTGG
CGATGGGCGCGACAGTAAAGGCCATACACCGGCTGGCGGTGAAAATCCTTTAACGCCAGCGGTGTCAGGC
GAAAGCCTTGTTCACCCTGCAAAATATGCTGAGCGCGGGGAACCTGATCGGCGGGAATAAACGCCACGGA
CTCTTGCGGTGCAAGCGTAACCTGCAACGGCCCGTTGTCCGTCGCCAGCCAGAAGGAGACTTCTGTCCCT
TGCGGGGTGTCCCGCCAGTGTCGGGTTAAGATAAAACCTGCCTGCGCCACGCTGAAAATCCATCAAAAAA
CCAGGCTTGAGTATAGCCTGGTTTCGTTTGATTGGCTGTGGTTTTATACAGTCATTACTGCCCGTAATAT
GCCTTCGCGCCATGCTTACGCAGATAGTGTTTATCCAGCAGCGTTTGCTGCATATCCGGTAACTGCGGCG
CTAACTGACGGCAGAATATCCCCATATAAGCGACCTCTTCCAGCACGATGGCGTTATGCACCGCATCTTC
GGCATTTTTGCCCCATGCAAACGGGCCGTGGGAATGGACCAGAACGCCGGGCATTTGCGCTGCATCGATA
CCCTGTTTTTCAAAGGTTTCTACGATGACGTTACCGGTTTCCCACTCATATTCGCCGTTGATTTCTGCGT
CGGTCATTTTGCGGGTGCAGGGAATGGTGCCGTAGAAATAGTCGGCGTGGGTGGTGCCGGTTGCTGGAAT
CGACTGACCCGCCTGCGCCCAGATGGTGGCGTGGCGCGAGTGCGTATGCACAATGCCGCCAATGGAGGGG
AATGCCTGATAGAGCAGCCGGTGAGTTGGCGTGTCGGAGGAGGGCTTTTTCGTACCTTCAACCACTTCAC
CGGTTTCGATGCTAACCACGACCATATCGTCAGCGGTCATGACGCTGTAATCGACGCCGGAAGGTTTGAT
CACAAAGACGCCGCGCTCGCGATCAACGGCGCTGACGTTGCCCCATGTGAGCGTGACCAGGTTGTGTTTT
GGCAGCGCCAGGTTGGCTTCTAATACCTGGCGTTTGAGATCTTCTAACATGTTGACTCCTTCGTGCCGGA
TGCGCTTTGCTTATCCGGCCTACAAAATCGCAGCGTGTAGGCCTGATAAGACGCGCCAGCGTCGCATCAG
GCGTTGAATGCCGGATGCGCTTTGCTTATCCGGCCTACAAAATCGCAGCGCGTAGGCCTGATAAGACGCG
CCAGCGTCGCATCAGGCGTTGAATGCCGGATGCGCTTTGCTTATCCGGCCTACAAAATCGCAGCGTGTAG
GCCAGATAAGACGCGTCAGCGTCGCATCAGGCGTTACATACCGGATGCGGCTACTTAGCGACGAAACCCG
TAATACACTTCGTTCCAGCGCAGCGCGTCTTTAAACGCTGGCAGGCGTGTGTCGTTATCAATCACCGTGA
TTTCAATGTCGTGCATCTCGGCGAATTGGCGCATATCGTTGAGGTTCAGTGCATGGCTGAAGACGGTATG
GTGCGCGCCACCAGCGAGGATCCACGCTTCGGAAGCAGTTGGCAGATCCGGTTGCGCTTTCCACAGCGCA
TTCGCCACCGGCAGTTTCGGCAGGGAGTGCGGTGTTTTCACCGTGTCGATGCAGTTAACCAGTAGACGGT
AACGATCGCCGAGATCAATCAAGCTGGCGACAATCGCTGGGCCGGTTTGGGTATTGAAGATCAGGCGGGC
AGGATCGTCCTTACCACCAATACCGAGATGCTGAACGTCGAGGATCGGTTTCTCTTCTGCGGCGATCGAC
GGGCAGACTTCCAGCATATGGGAGCCGAGCACCAGGTCATTACCTTTCTCGAAGTGATAGGTGTAGTCCT
CCATAAAGGAGGTGCCGCCCTGCAGACCGGTTGACATCACCTTCATGATGCGAAGCAGGGCGGCAGTTTT
CCAGTCGCCTTCGCCCGCAAAGCCGTAACCCTGCTGCATCAGACGCTGTACGGCCAGACCAGGAAGCTGT
TTCAGACCGTGCAAATCTTCAAAGGTGGTGGTGAACGCGTGGAAGCCACCTTGTTCCAGGAAACGCTTCA
TCCCCAGCTCAATACGCGCCGCTTCCAGCACGTTCTGTCGTTTTTTGCCGTGGATTTGTGTGGCAGGCGT
CATGGTGTAGCAGCTTTCGTACTCATCGACCAGCGCGTTAACATCGCCGTCGCTGATGGAGTTCACCACC
TGCACCAGATCGCCAACCGCCCAGGTATTGACGGAGAAACCGAACTTGATCTGTGCGGCAACTTTATCGC
CATCGGTGACCGCCACTTCACGCATGTTATCGCCAAATCGGCAGACTTTCAGATGACGGGTATCCTGTTT
AGAGACCGCCTGACGCATCCAGGAGCCGATACGCTCATGGGCTTGTTTATCCTGCCAGTGACCGGTAACC
ACGGCATGTTGCTGACGCATACGCGCGCCAATGAAGCCGAACTCGCGACCGCCATGTGCAGTCTGGTTCA
GGTTCATAAAGTCCATATCGATACTGTCCCACGGCAGCGCCGCGTTGAACTGGGTGTGGAATTGCAGCAA
CGGTTTGTTGAGCATGGTCAGGCCGTTGATCCACATTTTGGCCGGGGAGAAGGTGTGCAGCCACACCACC
AGACCAGCGCAACGATCGTCGTAATTCGCGTCGCGGCAAATAGCGGTGATTTCATCCGGCGTGGTGCCCA
GCGGTTTCAACACCAGTTTGCAGGGCAGTTTCGCTTCCGTATTCAGCGCATTAACGACGTGCTCGGCATG
TTGGGTGACCTGACGCAGGGTTTCCGGGCCATACAGATGCTGGCTGCCAATGACAAACCACACTTCATAA
TTATCAAAAATCGTCATTATCGTGTCCTTATAGAGTCGCAACGGCCTGGGCAGCCTGTGCCGGGGCGGAA
GTTGGAAGATAGTGTTGTTCGGCGCTCATCGCCCATTGCTGATAGCGGCGATAAAGCTGTTCAAAGCGTT
GTGCCTGCTCGCTGCACGGTTGCAGGGTTTTCTCTACCGCACTGGCCATTTTTTGCTGAGCTGATGGGAT
GTCTGCGTGCACTTTCGCGGCGACGGCAGCAAAAATCGCCGCACCGAGCGCACAGCACTGGTCAGAGGCA
ACAATTTGCAGCGGGCGATTCAGCACGTCGCAGCAGGCCTGCATAATGACCTGGTTTTTCCGCGCGATGC
CGCCCAGTGCCATCACGTTATTAACGGCGATCCCCTGATCGGTAAAGCACTCCATGATTGCGCGTGCGCC
AAAGGCGGTGGCAGCAATCAAACCGCCGAACAGCAGCGGAGCGTCGGTAGCGAGGTTAAGATCGGTAATC
ACCCCTTTCAGGCGTTGGTTAGCGTTCGGTGTGCGGCGGCCGTTAAACCAGTCGAGCACCACCGGCAGGT
GATCCAGAGACGGATTTTTGGCCCATGCTTCGGTCAGCGCCGGAAGCAGTTGTTTCTGGCTGGCGTTGAT
TTGCGTTTTCAGTTCCGGATGCTGGGCGGCAAGCTGTTCCAGCGGCCAGCCGAGTACGCGACCAAACCAG
GCGTAGATATCACCAAACGCCGATTGGCCTGCTTCCAGACCGATAAATCCAGGCACCACGCTGCCATCAA
CCTGACCGCAAATACCTTTAACTGCCCGCTCGCCAACGCTCTGTTTGTCGGCAATCAGAATGTCGCAGGT
GGAAGTACCGATAACTTTTACCAGTGCGTTAGGCTGTGCGCCTGCGCCAACTGCGCCCATATGGCAGTCA
AACGCGCCGCCGGAAATCACCACGCTTTCAGGCAGGCCGAGACGCTGCGCCCATTCCGGGCATAAGGTGC
CCACCGGAATATCGGCAGTCCAAGTGTCAGTGAACAGCGGGGAAGGCAAATGGCGATTGAGGATCGGGTC
CAGCTCATCAAAGAAACTGGCTGGCGGCAGGCCGCCCCAGCTTTCGTGCCACAGAGATTTATGCCCGGCG
CTGCAACGTCCGCGACGAATATCCTGCGGGCGGGTGGTACCGGAAAGCAGAGCTGGCACCCAGTCGCACA
GCTCAATCCACGATGCGGCAGATTGCGCCACGGCGCTGTCCTGGCGAGTCACATGCAGGATTTTTGCCCA
GAACCATTCGCTGGAATAAATACCACCAATGTAGCGGGAGTAGTCAACGTTGCCCGGCGCGTGGCACAAA
CGGGTAATCTCTTCCGCTTCTTCAACCGCAGTGTGGTCTTTCCACAATACGAACATCGCGTTCGGGTTTT
CGGCAAACTCCGGGCGCAGCGCCAGCACGTTTCCGTCGGCATCAATCGGTGCGGGCGTCGAGCCGGTACT
GTCAACGCCAATCCCGACCACAGCTGCGCGCTGTTCGACGCTAAGCTCTGCAAGCACGGTTTTCAGTGCC
GCTTCCATTGACTCAATGTAGTCACGCGGATGATGACGGAACTGGTTATTCGGGGCATCACAAAATTGCC
CTTTCTGCCAACGGGGATACCACTCTACGCTGGTGGCGATCTCTTCACCGGTAGCGCAGTCCACCGCCAA
AGCTCGCACAGAATCACTGCCAAAATCGAGGCCAATTGCAATCGCCATCGTTTCACTCCATCCAAAAAAA
CGGGTATGGAGAAACAGTAGAGAGTTGCGATAAAAAGCGTCAGGTAGGATCCGCTAATCTTATGGATAAA
AATGCTATGGCATAGCAAAGTGTGACGCCGTGCAAATAATCAATGTGGACTTTTCTGCCGTGATTATAGA
CACTTTTGTTACGCGTTTTTGTCATGGCTTTGGTCCCGCTTTGTTACAGAATGCTTTTAATAAGCGGGGT
TACCGGTTGGGTTAGCGAGAAGAGCCAGTAAAAGACGCAGTGACGGCAATGTCTGATGCAATATGGACAA
TTGGTTTCTTCTCTGAATGGTGGGAGTATGAAAAGTATGGCTGAAGCGCAAAATGATCCCCTGCTGCCGG
GATACTCGTTTAACGCCCATCTGGTGGCGGGTTTAACGCCGATTGAGGCCAACGGTTATCTCGATTTTTT
TATCGACCGACCGCTGGGAATGAAAGGTTATATTCTCAATCTCACCATTCGCGGTCAGGGGGTGGTGAAA
AATCAGGGACGAGAATTTGTCTGCCGACCGGGTGATATTTTGCTGTTCCCGCCAGGAGAGATTCATCACT
ACGGTCGTCATCCGGAGGCTCGCGAATGGTATCACCAGTGGGTTTACTTTCGTCCGCGCGCCTACTGGCA
TGAATGGCTTAACTGGCCGTCAATATTTGCCAATACGGGTTTCTTTCGCCCGGATGAAGCGCACCAGCCG
CATTTCAGCGACCTGTTTGGGCAAATCATTAACGCCGGGCAAGGGGAAGGGCGCTATTCGGAGCTGCTGG
CGATAAATCTGCTTGAGCAATTGTTACTGCGGCGCATGGAAGCGATTAACGAGTCGCTCCATCCACCGAT
GGATAATCGGGTACGCGAGGCTTGTCAGTACATCAGCGATCACCTGGCAGACAGCAATTTTGATATCGCC
AGCGTCGCACAGCATGTTTGCTTGTCGCCGTCGCGTCTGTCACATCTTTTCCGCCAGCAGTTAGGGATTA
GCGTCTTAAGCTGGCGCGAGGACCAACGCATTAGTCAGGCGAAGCTGCTTTTGAGCACTACCCGGATGCC
TATCGCCACCGTCGGTCGCAATGTTGGTTTTGACGATCAACTCTATTTCTCGCGAGTATTTAAAAAATGC
ACCGGGGCCAGCCCGAGCGAGTTTCGTGCCGGTTGTGAAGAAAAAGTGAATGATGTAGCCGTCAAGTTGT
CATAATTGGTAACGAATCAGACAATTGACGGCTTGACGGAGTAGCATAGGGTTTGCAGAATCCCTGCTTC
GTCCATTTGACAGGCACATTATGCAAGCATTGCTGGAACACTTTATTACCCAATCCACCGTGTATTCATT
GATGGCGGTGGTGTTGGTGGCCTTTCTGGAGTCGCTGGCGCTGGTCGGTTTGATTCTACCCGGTACGGTG
CTGATGGCGGGGCTGGGAGCGCTGATTGGCAGCGGCGAGTTAAGTTTCTGGCACGCCTGGCTGGCAGGGA
TTATTGGCTGCTTGATGGGCGACTGGATTTCTTTCTGGCTGGGTTGGCGTTTTAAAAAGCCGTTGCATCG
CTGGTCATTTCTGAAGAAAAACAAAGCACTACTTGATAAAACTGAACATGCGTTGCATCAACACAGCATG
TTCACCATTCTGGTCGGTCGTTTTGTTGGCCCGACGCGTCCGCTGGTGCCAATGGTGGCGGGAATGCTGG
ATCTGCCGGTGGCTAAATTTATTACGCCGAATATTATCGGCTGCCTGCTGTGGCCGCCGTTTTACTTCCT
GCCAGGGATTCTGGCGGGCGCGGCGATCGATATTCCTGCCGGAATGCAGAGCGGTGAGTTTAAATGGTTG
CTGCTGGCAACAGCGGTGTTTTTGTGGGTTGGTGGCTGGCTGTGCTGGCGGTTATGGCGCAGCGGTAAAG
CGACTGACCGTTTGAGTCATTATTTGTCCCGCGGTCGTTTGTTGTGGCTGACGCCGTTGATTTCTGCCAT
CGGCGTGGTGGCGCTGGTGGTGTTAATTCGCCACCCGTTGATGCCGGTGTATATCGATATTTTGCGTAAA
GTGGTTGGGGTTTAGGAGATAGTCTTGTGCGGGTTGCCTGATGCGACGCTTGCCGCGTCTTATCAGGCCT
ACAAAACGCACTACCCGTAGGTCGGATAAGGCGTTCACGCCGCATCCGACAGTGCATACTAACCCGTAAT
CCCCAATAGTGCCGAAGCACTCGCCTTACCGCTCAACAACTCATTGGTCATACCCTGCCAGGCGATGCGC
CCGTCGGCGACTACTACCGAGCGCGTGGCGATCCGCGCCGCATCTTCCACGCTGTGCGACACCATCAATA
GCGTCATTTTTTGCTGCTGGCAGCTCGTGCTCACCAGCGTCAACATCTCCTGACGTAACGCCGGATCGAG
CGCAGAGAACGGTTCATCGAGCAATAAAATCGGCTGTTCGCGTACCAGACAACGCGCTAACGCCACTCGC
TGTCGCTGACCGCCGGAAAGCTCGCCCGGTAACCGCGCCATTAAATTATCAATCCCCATCTGGCGGGCGA
TAGCGTGCATTTTCCCCTGCTGTACCGCGTTCAGTTTCAATCCCGGATTTAGCCCCAGCCCGATGTTCTG
TGCGACCGTCAGGTGGCTGAACAGGTTGTTCTCCTGAAACAGCATCGACACCGGACGGCGTGACGGCGGC
ATAGTTGTGTGATCTACGCCATCGATAGTCAGCGAACCGCTGGCTGGCGTCAGAAAACCGGCGATCAAAT
TCAGCAGGGTACTTTTACCCGCGCCGCTTGGCCCGAGGATCGCCACCTGCTCGCCGCGTTCCACCGTTAA
GCTAAAACGCATCGGCAAATGGTGGTAAAGCCAGGTGATATCAGTCAGTTTTAACATTTCGCCCCGGTAG
TTTTTCAATCACGGTAAACAGCAGAAAACAGAGCAGCAGCAGAATTAACGCGGTGACCGCACCGTCCTGG
CTGCGATAGGAGCCAATTTGCTGGTAGAGATAAAACGGCAGGGTGCGGAAATCATCGTTACCGAACAACG
CCACCACGCCAAAATCACCAATCGACAGCACGCATGCAAAGGCCAGCGCCTGCGCCAGTGGACGTTTCAG
GGCGCGCAGCTCCACCACTTTTAAGCGTGACCAGCCTTCAATCCCCAGCGACTGACATAACATGCTGTAG
CGGGCGGTGATATCGCGCATCGGGTTTTCCAGCACTTTCAGCGCATAAGGGATCGCCATTAACGCATTGG
TGAAAATCACAATGCCGTCAGCAGATTGTGGCAGGCCGATAGTGTTGTTGAGCAGTAAAAAGAAGCCGGT
AGCCAGCACAATCCCCGGCATGGCGAGGATCAACATGCCGCTCATCTCCAGCACCTGACCCGCCAGCATT
TTCTGCCGCGCCCGCAGTTCGCGACTGCTCCATAGCAGCATCATGGTCAGCACTACGCACAATACACCTG
CCGCCAGCGCAATACGCAACGAGGTCCACAGCGCCTGCCACAGCACCGGTTGTGCCAGCACTTCCGGCAA
CTGGCGATTTACCCCATCGACGATCACCGCCAGTAACGGTGGCAGCAACAGCAGCAGCGCCAGCACAATT
AACACCGTGTCGCAAATGCGGCTATGCAGACGATCGTCCGGGTCGCGCCAGCCTTGCAGCAGCGTGGTGC
CGGGCGCAATGGCCTTACTCAATCGCTGACTCAACAGCACCAGCCCGAGGCAGCACACCATCTGGAGCAG
CGCCAGCATTGCCGCGCGGGCAGGATCGTAGTCGTAACTCAGCGCCTGATAGATTGCCAGCTCGATAGTG
GTCGCCTGCGGACCGCCCCCCAGCGATAGCACGGTGGCGAAGCTGGCGAAACAGAGCATAAAGATAAGCG
CAGCAACCGGCGGGATTTGTCGCCGTAACCACGGCCATTCGACGAAGCGGAAAAAATGCCAGCTACGCAT
CCCAAGCTGGGCGGCAAGTTGACGCTGTTCGCCGGGGATGTTTTCCAGTGCCTGGAGTAATAAGCGGCTC
GCCATCGGCAGATTAAAAAACACATGGGCCAGCAAAATACCTTGCAGGCCGTAGGGCGAAAAGGTCCACT
CCAGACCGAGCGATTGGCAGAGTGTTGCCAGCCAGCCCTGGCGACCATAGACGCTAAGAATGCCGAAAAC
AGCGACCAACACCGGGAGGATCAAGGTCATTGCACACAGACGCAACAGCGCCAGCCGACCCGGAAAGCGC
CTGCGATAGAGCGCGCGGGCGAGGAATATCGCGGGTATGACAGAGAGCAGTGCCGAGAGAAACGCCTGCC
AGAAGGAGAAGCGCACCACATGCCACAGATAGCTGTCCTGCCAGACTGCCACCCAGTCATCCTGCGGCGC
GTTCCACCACAGGGCGAGAAACGCCGCCAGCGCAACCGCTACCACCAGCGTGGTGGCGCTTACACCTGGA
ATTAACCAGCCGGGAATTAACGGCTGACGGCGCGTTGCCATTCGCTAATCCATGCCTGACGTTGTGCCGC
CACTTCGGCTGGCGTGAACTCCAACGTGGTTGCGGGTTTGGTCAATTTTTCAAAACCGGCAGGCAGCGTG
ACGTTTGCCACCGGATACATCCAGTTGCCGGTTGGGATCGCATTCTGGAAAGCCGGAGAAACCATAAACT
GGAGGAATTTTTGCGCCAGCTCCGGCTGCTTGCTGGCAGCGGTGCGGGCGGCGACTTCCACTTGCAGATA
GTGACCTTCGCTGAAGTTCGCGGCGGCGTAGTTATCTTTCTTCTCTTCGAGAATGTGATAAGCCGGAGAG
GTGGTGTAACTCAGTACCAGATCGCTTTCACCTTTTAAAAACAGGCCGTAGGCTTCGCTCCAGCCTTTGG
TGACCGTGACCGTTTTCTTCGCCAGTTTCTGCCAGGCTTGTGGGGCGTCATCGCCATAGACTTTTTGCAT
CCATAGCAACAGACCCAGCCCCGGTGTACTGGTGCGCGGATCCTGATAAATCACCCGCCAGTTTTGATCG
CTCTCAACCAGTTCTTTCAGGCTTTGTGGCGGGTTTTTCAGTTTGTTCTTGTCATAAACGAAGGCGAAGT
AGCCATAATCAAACGGTACGAAAGTGTCATTATTCCAGCCGCCGGGAACGTTAACGGCATCCGCTGCCAC
ACCGCTTTTGGCAAACAGTCCGGTTTTACTGGCGGCGTCTAACAGGTTGTTATCCAGCCCCAGCACCACA
TCGGCTTTACTGTTTTTGCCTTCCATCCGTAGACGGTTGAGAAGCGAAACGCCATCTTCCAGCGCCACCA
GTTTCAGTTCGCAATTACAGTCGGCTTCAAAGGCTTTTTTAACCACCGGACCAGGCCCCCAGTCGGCGGC
GAAGGAATCGTAGGTATAAACAGTCAGAACGGGTTTAGCGAAAACGGGCGCTGTGCACAGCAACAGCAGG
GGCAGACATTTTTTTAACACTTTGCACCTCAAAAAAGAGTGGCAAAGGACTTGAGAAGGAGCCTCAAATC
CCTTCGCCGGCGTTATCCGGATCAGGTTCGACGGGTATTTTCTCAGCGCACGCGTACGCGTGGCACCCCG
TTGAGAACGGCGTTAGTGTAGTGATTTTGTTATCAACCAGCAATCATGGATCCGGTGGCGCAAACCACGC
TGATTTAAAATCGAACCAGCCGAGGGTATTCATGCGCAGGCCGCGCATACTGCGTTGCCCCTGAATGATC
AGCCAGTGGTGCAATAATGGCACCATCGCTTTGCTGGCGACCAGTTGCTGGCACCAGTTCGCCAGATTCA
TCTCGCCATTGCGCCAGCGAGCAGCGTCGGCTTGCCAGTCAATGGGAATGCAATGTTGTAGCAGTGGCAC
TTCGCATAAATGTGCGAAAACAGAGAAGTCCAGCGGCAGGGTAAAGTTGGCGCTGTTTAGCCAGATATCA
CTTTCGATCTCTCCTGTATGCCACTGATCGTAGTCGATCTCTTTGATTTTCAGCGTGACCTGGTGACTTG
CCAGAATCTGCTGCATGATCCCGGCAATCACCCGATGCTCACTGTGATCCTGATAAAAGGTTAGGGTGAG
GCTTTCCAGGCCAGCCGGTTTTTCGCTCTTTATGGTGCGGGCATGGTGCCAACGGGGGAGCAGTCCATAA
GCCGGGAACCACAGTTGCTGGTACTGTTCCTCAGCGAAATAGACCAGATTAGTTGGAGAAAGCACATAGC
TTACCCAGTCCCTGACTTGCTGATTCGCCCCGCGATGGGTGCGGCTGTCGAACAGTAAATAGTAGCAACC
TTCCTCCAGGCGGCTTTCAATCTCTTTTTCCTCGCCCTGTGGACCTTTTAGCATCAGCCCTCCGGCTGGC
TCGTCGGCAATTTCCGGCAGAACCCAGACGTTAACTTCGTCGATTAATGCCCGGTAACCGAAGAAGTCAT
CGAATGCCTGAATTTTCAGTTGATTGGTGCTGTTGCGAATCACCGCATACGGACCGGTGCCGATGGGATG
GCTGGCAAAGTTACTGAGGGTTTCCCATTCGCGCGGCAGGATCATCGCCGGAACTTGCCCCAGCAGTAAC
GGTAACCAGCGGTCCGGTTGCGTGAGATGGATATCCAGCGTCCAGGGCGTCGGCGACACAATGTCAGCAA
TATGCGAATAGAGCGGCAGCGTATTGATTCGTTTTAAAGAGGCGATCACATCGTCCATTTCCAGTTCACG
ACCATGGTGAAAATGGACTCCTGGACGCAAAAAGAAACGCCAGTGAAGCGGTGAAATTTGCTGCCAGTGG
TGGGCGATGTCTGCTTCCAGTTCCCCATTTTCCTCATTTATGCGCGTTAGCGAACTGAAGATTTGCCGGG
CGATATGGGTTTCGGAACGGCGCAATGCGCTGCCAGGTAGCAGATTACGCAACGGACGATAGTAGAGCAC
GCGCAGGATGTGCCGCCCCTGGCGGAAGCTGCGGCCCAGATGAGAAACCAGCATTTGCCGCACAGTCGCT
TTGTCGCCAACCAACTGCACCAGTTGATCGATACGATCCTGCTCCAGCAGGTCTTCCGCCCGCTGTTGCT
GAAGCGCCAGCCCGGTATAGAGGAATGTCAGACGCGAGCGTTTACCGCGCCCGACTTCCGCTTCCCACGT
CAGCCAGCCGCGATCCTGCATGGTGTTGAGCAGGGTGCGCATATGACGACGCGAGCAGCTCAATAACGCT
GCCAGTTCGTTGAGCGTTGTGTCCTGCGATTTACCCTCGCAGCATTGCCACAGGCGGATGAACTGTTGTT
GCAGACGAGCAGATGGCATAAAAGGGGAACTCCTGTGCAAAAGACAGCAATTTTATTTTCCCTATATTAA
GTCAATAATTCCTAACGATGAAGCAAGGGGGTGCCCCATGCGTCAGTTTTATCAGCACTATTTTACCGCG
ACAGCGAAGTTGTGCTGGTTGCGTTGGTTAAGCGTCCCACAACGATTAACCATGCTTGAAGGACTGATGC
AGTGGGATGACCGCAATTCTGAAAGTTGACTTGCCTGCATCATGTGTGACTGAGTATTGGTGTAAAATCA
CCCGCCAGCAGATTATACCTGCTGGTTTTTTTTATTCTCGCCGCGCTAAAAAGGGAACGTATGATCTGGA
TAATGACGATGGCTCGCCGTATGAACGGTGTTTACGCGGCATTTATGCTGGTCGCTTTTATGATGGGGGT
GGCCGGGGCGCTACAGGCTCCTACATTGAGCTTATTTCTGAGTCGTGAGGTTGGCGCGCAACCTTTCTGG
ATCGGCCTCTTTTATACGGTGAATGCTATTGCTGGGATCGGCGTAAGCCTCTGGTTGGCAAAACGTTCTG
ACAGTCAGGGCGATCGGCGAAAACTGATTATATTTTGCTGTTTGATGGCTATCGGCAATGCGCTATTGTT
TGCATTTAATCGTCATTATCTGACGCTTATCACCTGTGGTGTGCTTCTGGCATCTCTGGCCAATACGGCA
ATGCCACAGTTATTTGCTCTGGCGCGGGAATATGCGGATAACTCGGCGCGAGAAGTGGTGATGTTTAGCT
CGGTGATGCGTGCGCAGCTTTCTCTGGCATGGGTTATCGGTCCACCGTTGGCCTTTATGCTGGCGTTGAA
TTACGGCTTTACGGTGATGTTTTCGATTGCCGCCGGGATATTCACACTCAGTCTGGTATTGATTGCATTT
ATGCTTCCGTCTGTGGCGCGGGTAGAACTGCCGTCGGAAAATGCTTTATCAATGCAAGGTGGCTGGCAGG
ATAGTAACGTACGGATGTTATTTGTCGCCTCGACGTTAATGTGGACCTGCAACACCATGTACATTATTGA
TATGCCGTTGTGGATCAGTAGCGAGTTAGGATTGCCAGACAAACTGGCGGGTTTCCTGATGGGGACGGCA
GCTGGACTGGAAATACCAGCAATGATTCTGGCTGGCTACTATGTCAAACGTTATGGTAAGCGGCGAATGA
TGGTCATAGCAGTGGCGGCAGGAGTACTGTTTTACACCGGATTGATTTTCTTTAATAGCCGTATGGCGTT
GATGACGCTGCAACTTTTTAACGCTGTATTTATCGGCATTGTTGCGGGTATTGGGATGCTATGGTTTCAG
GATTTAATGCCTGGAAGAGCGGGGGCAGCTACCACCTTATTTACTAACAGTATTTCTACCGGGGTAATTC
TGGCTGGCGTTATTCAGGGAGCAATTGCACAAAGTTGGGGGCACTTTGCTGTCTACTGGGTAATTGCGGT
TATTTCTGTTGTCGCATTATTTTTAACCGCAAAGGTTAAAGACGTTTGATGACGTGGACGATAGCGGAAA
GCCCGGTCATTTGACCGGGCAAGGGGATTAATTCATAAACGCAGGTTGTTTTGCTTCATAAGCGGCAATG
GCGTCGTCGTGCTGCAAGGTAAGCCCAATACTGTCCAGACCGTTCATCATGCAGTGGCGGCGGAAGGCAT
CGATGGTAAAGCGATAGGTTTTCTCTCCCGCTTTCACCTCTTGCGCTTCCAGATCCACGTCGAAATGGAT
CCCCGGATTAGCTTTCACCAGCGCAAACAGTTCGTCCACTTCTGCATCGCTTAATTTCACCGGCAGCAGC
TGGTTGTTAAAGCTATTGCCGTAGAAGATGTCAGCAAAACTCGGCGCAATCACCACTTTAAAACCGTAGT
CGGTCAATGCCCAGGGCGCGTGCTCACGCGAAGAGCCACAGCCGAAGTTTTCTCGTGCCAGCAAAATGGA
AGCGCCCTGATACTGCGGGAAGTTCAGCACGAAGTCCGGGTTTGGCTGTTGGCCTTTTTCATCCAGAAAA
CGCCAGTCGTTAAACAGATGCGCGCCAAAACCCGTACGGGTCACTTTCTGCAAAAACTGTTTCGGGATGA
TTGCATCGGTATCGACATTGGCGGCATCCAGCGGAACCACCAGGCCTGTGTGTTTGATAAATTTCTCTGC
CATGGTGTGCTCCTTATTTAATGTTGCGAATGTCGGCGAAATGTCCGGTCACAGCAGCAGCGGCAGCCAT
TGCCGGGCTGACCAGATGCGTGCGCCCGCCGCGCCCCTGGCGGCCTTCAAAGTTACGGTTGCTGGTGGAG
GCACAACGTTCGCCCGGATTCAGACGGTCGTTGTTCATCGCCAGACACATTGAGCAGCCAGGCAAGCGCC
ATTCAAAACCGGCTTCAATAAAGATTTTATCCAGACCTTCCGCTTCCGCCTGGGCTTTTACCGGGCCAGA
GCCGGGAACCACCAGTGCCTGCACGCCTGGCGCGACTTTTCGCCCTTTGGCGATCTCCGCTGCCGCGCGT
AAATCTTCAATGCGCGAGTTGGTACAGGAACCGATAAACACTTTGTCGATAGCCACTTCGGTCAGCGGAA
TACCCGGTTTCAGCCCCATATAGGCCAGCGCTTTTTCTGCCGACGCGCGTTCAACCGGATCGGCAAACGA
AGCCGGATCGGGAATATTGTCGTTCACGGAAATCACCTGGCCGGGATTGGTGCCCCAGGTGACCTGCGGT
GAAATTTCTTCTGCTTGCAGAGTGACAACGGTATCGAAAGTTGCGCCTTCGTCGGTTTGCAGGGTTTTCC
AGTAGGCAACGGCGTCGTCGAAATCTTTGCCTTTCGGCGCATGCAGACGGCCTTTGACATAGTTAAAGGT
GGTTTCGTCCGGTGCAACCAGACCGGCTTTTGCGCCCATTTCGATTGCCATATTGCACAGGGTCATACGA
CCTTCCATGCTTAAATCACGGATTGCTTCGCCGCAAAACTCCACCACATGCCCGGTGCCGCCTGCGCTAC
CGGTTTTACCGATAATTGCCAGCACGATATCTTTTGCGGTAATGCCCGGCGCGGCTTTGCCCTGGACTTC
AATTTTCATGGTTTTTGCGCGGCCCTGTTTCAGGGTTTGCGTTGCCAGTACGTGTTCAACTTCGGAAGTG
CCGATACCAAAGGCCAGTGCGCCAAACGCGCCGTGGGTGGCGGTATGCGAGTCGCCGCAGACAATGGTCA
TCCCCGGCAAGGTGACGCCCTGTTCCGGCCCCATTACGTGGACGATCCCCTGATACGGGTGATTCAGGTC
ATACAGTTCGACGCCAAATTCTTTGCAGTTTTTGATCAGTTCCTGCATCTGGATACGCGCCATTTCACCG
CAGGCATTAATGTCTTTGGTCTGGGTAGAGACGTTGTGATCCATGGTAGCGAAGGTTTTGCCCGGCTGAC
GTACCGGGCGACCGTGGGCGCGCAGACCATCGAACGCCTGCGGTGAGGTCACTTCATGCACCAGGTGGCG
GTCGATATATAACAGTGGGGTTTCGTTTTCGGCTTCGTACACAACGTGAGCGTCGAACAATTTTTCGTAT
AACGTCTTAGCCATGATTACACCCCTTCTGCTACATAGCGGGCAATGATATCGCCCATTTCATCGGTACT
AACGGCGGCAGCGCCACGGGCTAAATCCCCGGTGCGAATGCCTTCTTCTAATGCGCGGTTAATGGCGCGT
TCAATGGCGCAAGCCGCATCATCGGCATCCAGGCTGTAACGCAGCAGCAGTGCCAGCGAAAGGATTTGTG
CAATCGGGTTGGCGATGTTTTTGCCTGCGATATCTGGTGCCGAGCCGCCCGCCGGTTCATACAGTCCAAA
ACCTTGCTCGTTCAGGCTGGCGGAAGGCAACATCCCCATCGAGCCAGTGATCATTGCGCACTCGTCAGAC
AGAATGTCGCCAAACAGGTTGGAGCACAGCAGAACGTCAAACTGTGATGGATCTTTAATCAGCTGCATGG
TGGCGTTGTCGATGTACATATGCGCCAGTTCGACATCCGGGTATTCCGTGGCGATCTCGTTAACGATCTC
CCGCCATAAAATAGAGGATTGCAGCACGTTGGCTTTATCGATCGACGTCACTTTGTGGCGACGCTTGCGA
GCAGATTCAAACGCGATGCGGGCGATACGTTCGATCTCAAAACGGTGATACACCTCGGTATCAAAGGCTT
TTTCATATTGTCCGCTACCTTCGCGGCCTTTTGGCTGACCGAAATAGATGCCGCCGGTCAGTTCGCGCAC
ACACAGGATGTCGAAGCCGTTTGCGGCAATGTCTGCACGCAGCGGACAGAATGCTTCCAGCCCCTGATAC
AGTTTTGCCGGGCGCAGGTTGCTGAATAATTTGAAGTGCTTACGCAGAGGCAGCAGCGCGCCGCGTTCTG
GTTGCTGGTCTGGTGGTAAATGTTCCCACTTCGGGCCGCCTACCGAGCCAAACAGCACGGCATCGGCTTG
CTCACAACCTTCAACCGTCGCAGGCGGCAGTGGTTGCCCGTGGTTATCAATGGCTGCGCCGCCTACATCG
TAATGGCTGGTGGTGATGCGCATCGCAAAGCGGTTGCGCACGGCATCCAGCACTTTCAGCGCCTGGGTCA
TCACTTCCGGACCAATACCGTCCCCCGGCAATACGGCAATATGGTAATTCTTCGACATCACACGGTTTCC
TTGTTGTTTTCGTTGTGTTGAGCTTTGCGTTGCAACTCTTTTTCGACTTCTGCGGCACGCCAGATATTGT
TCAGAACGTGCACCATGGCTTTGGCAGATGACTCGACAATATCGGTAGCCAGGCCGACGCCGTGGAAGCG
GCGACCGTTGTAGTTAGCGACGATATCCACCTGACCCAGCGCATCTTTACCGTGGCCTTTGGCGGTCAGG
CTGTATTTCACCAGTTCGACGTTATATTCAGTGATGCGGTTAATTGCCTGATAGACGGCATCGACCGGAC
CGTTACCGTTGGCGGCTTCTGCTTTGACTTCTTCGCCACAGGCCAGTTTGACGGCGGCGGTGGCGATATC
GTTAGAGCCAGACTGCACGCTGAAGTAATCCAGACGGAAATGCTCCGGCTCTTCTTGCTGCTTACCGATG
AAGGCCAGCGCCTCCAGATCGTAATCAAACACCTGACCTTTTTTGTCCGCCAGCTTCAGGAAAGCATCGT
ACAAATTGTCTAAATTATATTCACTTTCTTTATACCCCATCTCATCCATGCGATGTTTCACCGCCGCACG
CCCCGAACGAGAGGTCAGATTCAGCTGGATTTGGTTCAGACCAATAGATTCTGGTGTCATGATTTCGTAG
TTTTCGCGGTTTTTCAGCACGCCATCCTGGTGTATACCGGAGGAGTGTGCGAATGCGCCGCTGCCAACAA
TGGCTTTGTTTGCCGGGATCGGCATATTACAAATCTGGCTAACTAACTGGCTGGTGCGCCATATCTCCTG
GTGATTAATGGCGGTGTGGACGTTGAGAATATCCTTACGAACTTTGATCGCCATGATGACTTCTTCCAGG
GAACAGTTTCCGGCACGCTCGCCGATCCCGTTCATTGCGCCTTCCACCTGGCGTGCACCGGCATGTACCG
CCGCCAGTGAGTTTCCGACCGCCAGGCCCAAATCGTCGTGGGTATGTACGGAGATAATGGCTTTGTCGAT
GTTAGGCACGCGTTCATACAGGCCGCTGATGATTCCGGCGAACTCAAACGGCATGGTGTAGCCCACGGTG
TCCGGAATGTTGATGGTGGTGGCACCGGCATTAATCGCCGCTTCGACCACTCGCGCCAGATCGGCAATGG
GTGTACGCCCGGCATCTTCGCAAGAAAATTCAACATCATCGGTGTAATTACGGGCGCGTTTCACCATATA
GATAGCGCGTTCGATCACCTCGTCCAGCGTGCTGCGCAGCTTGGTGGCGATGTGCATTGGCGAAGTGGCA
ATAAAGGTATGAATACGGAAGGCTTCGGCGACTTTCAGGGATTCGGCCGCCACGTCGATATCTTTTTCCA
CGCAGCGAGCTAACGCACATACGCGGCTGTTTTTAACCTGGCGGGCGATGGTTTGCACCGATTCAAAATC
GCCCGGCGAAGAGACGGGGAAACCGACTTCCATCACGTCAACACCCATACGCTCAAGGGCCAGCGCAATT
TGCAGTTTTTCTTTCACACTCAAGCTTGCCTGTAACGCCTGTTCACCGTCGCGCAATGTGGTATCGAAAA
TAATGACTTGCTGGCTCATGGTTTGGGTCCTTGTCTCTTTTAGAGCGCCTCGCTTCGGGCATAAAAAAAC
CCGCGCAATGGCGCGGGTTTTTTGTTTGACTGCGTGCTGGCTTAATGCTGGATGCCGCTCACTCGTCTAC
CGCGCAAAGAAGATGCGTTTAGTAGTAGTAGACCGATAAAGCGAACGATGTGAGTCATTAAATCAGCTCC
AGATGAATGCGATATGCTTTTAGAGTTACTGGATACAAAAACGGATGTCAACCCTGACGCAATAAAAACG
TCCCGCCAGCGTGAGTTCTGCATCCGTAAAATTAGCTAATTGTGCTGCGGTGGTTAAAGTAAGCGATATT
AATTTCTGCTTAACTACCGACGCTTTTCATCGGTTGACATATTTCAGCATAAATTTTTGCATCTAATCAA
CGAGGAAAAAGGGGACAAAATGCACGCGTTGCAAAACCTATCCTGATGATTTGTATTGAATTATATGTTT
TGCGATTTTTTTTGATATTGATTTGGTGAATATTATTGATCAATTAATGTTAAGAATTAATGCATTAAAT
ATATAAATTAATTATTAAATAAGCACATTTAATCCATTTTGTAGATGATTGAGTATTCGCGGTAGTTATG
ATTAGATTGTTTTCGCAACAAAAACATTATGGATTATTATGCTGTGGTAAATGACTCATTCCACGGCAAT
GGATTCTGTTTTTATCAGAACCCGTATCTTTATGTTTTCCGAATTTTACTCATTTTGCTTTTTCTTATTT
TATATGCATGATAAATCATATTCTTCAGGATTATTTCTCTGCATTCCAATAAGGGAAAGGGAGTTAAGTG
TGACAGTGGAGTTAAGTATGCCAGAGGTACAAACAGATCATCCAGAGACGGCGGAGTTAAGCAAACCACA
GCTACGCATGGTCGATCTCAACTTATTAACCGTTTTCGATGCCGTGATGCAGGAGCAAAACATTACTCGT
GCCGCTCATGTTCTGGGAATGTCGCAACCTGCGGTCAGTAACGCTGTTGCACGCCTGAAGGTGATGTTTA
ATGACGAGCTTTTTGTTCGTTATGGCCGTGGTATTCAACCGACTGCTCGCGCATTTCAACTTTTTGGTTC
AGTTCGTCAGGCATTGCAACTAGTACAAAATGAATTGCCTGGTTCAGGTTTTGAACCCGCGAGCAGTGAA
CGTGTATTTCATCTTTGTGTTTGCAGCCCGTTAGACAGCATTCTGACCTCGCAGATTTATAATCACATTG
AGCAGATTGCGCCAAATATACATGTTATGTTCAAGTCTTCATTAAATCAGAACACTGAACATCAGCTGCG
TTATCAGGAAACGGAGTTTGTGATTAGTTATGAAGACTTCCATCGTCCTGAATTTACCAGCGTACCATTA
TTTAAAGATGAAATGGTGCTGGTAGCCAGCAAAAATCATCCAACAATTAAGGGCCCGTTACTGAAACATG
ATGTTTATAACGAACAACATGCGGCGGTTTCGCTCGATCGTTTCGCGTCATTTAGTCAACCTTGGTATGA
CACGGTAGATAAGCAAGCCAGTATCGCGTATCAGGGCATGGCAATGATGAGCGTACTTAGCGTGGTGTCG
CAAACGCATTTGGTCGCTATTGCGCCGCGTTGGCTGGCTGAAGAGTTCGCTGAATCCTTAGAATTACAGG
TATTACCGCTGCCGTTAAAACAAAACAGCAGAACCTGTTATCTCTCCTGGCATGAAGCTGCCGGGCGCGA
TAAAGGCCATCAGTGGATGGAAGAGCAATTAGTCTCAATTTGCAAACGCTAACTGATTGCAGAATAGGTC
AGACATGAATGTCTGGTTTATTCTGCATTTTTTATTGAATGTAGAATTTTATTCTGAATGTGTGGGCTCT
CTATTTTAGGATTAATTAAAAAAATAGAGAAATTGCTGTAAGTTGTGGGATTCAGCCGATTTATTATCAA
TTTAATCCTCTGTAATGGAGGATTTTATCGTTTCTTTTCACCTTTCCTCCTGTTTATTCTTATTACCCCG
TGTTTATGTCTCTGGCTGCCAATTGCTTAAGCAAGATCGGACGGTTAATGTGTTTTACACATTTTTTCCG
TCAAACAGTGAGGCAGGCCATGGAGATGTTGTCTGGAGCCGAGATGGTCGTCCGATCGCTTATCGATCAG
GGCGTTAAACAAGTATTCGGTTATCCCGGAGGCGCAGTCCTTGATATTTATGATGCATTGCATACCGTGG
GTGGTATTGATCATGTATTAGTTCGTCATGAGCAGGCGGCGGTGCATATGGCCGATGGCCTGGCGCGCGC
GACCGGGGAAGTCGGCGTCGTGCTGGTAACGTCGGGTCCAGGGGCGACCAATGCGATTACTGGCATCGCC
ACCGCTTATATGGATTCCATTCCATTAGTTGTCCTTTCCGGGCAGGTAGCGACCTCGTTGATAGGTTACG
ATGCCTTTCAGGAGTGCGACATGGTGGGGATTTCGCGACCGGTGGTTAAACACAGTTTTCTGGTTAAGCA
AACGGAAGACATTCCGCAGGTGCTGAAAAAGGCTTTCTGGCTGGCGGCAAGTGGTCGCCCAGGACCAGTA
GTCGTTGATTTACCGAAAGATATTCTTAATCCGGCGAACAAATTACCCTATGTCTGGCCGGAGTCGGTCA
GTATGCGTTCTTACAATCCCACTACTACCGGACATAAAGGGCAAATTAAGCGTGCTCTGCAAACGCTGGT
AGCGGCAAAAAAACCGGTTGTCTACGTAGGCGGTGGGGCAATCACGGCGGGCTGCCATCAGCAGTTGAAA
GAAACGGTGGAGGCGTTGAATCTGCCCGTTGTTTGCTCATTGATGGGGCTGGGGGCGTTTCCGGCAACGC
ATCGTCAGGCACTGGGCATGCTGGGAATGCACGGTACCTACGAAGCCAATATGACGATGCATAACGCGGA
TGTGATTTTCGCCGTCGGGGTACGATTTGATGACCGAACGACGAACAATCTGGCAAAGTACTGCCCAAAT
GCCACTGTTCTGCATATCGATATTGATCCTACTTCCATTTCTAAAACCGTGACTGCGGATATCCCGATTG
TGGGGGATGCTCGCCAGGTCCTCGAACAAATGCTTGAACTCTTGTCGCAAGAATCCGCCCATCAACCACT
GGATGAGATCCGCGACTGGTGGCAGCAAATTGAACAGTGGCGCGCTCGTCAGTGCCTGAAATATGACACT
CACAGTGAAAAGATTAAACCGCAGGCGGTGATCGAGACTCTTTGGCGGTTGACGAAGGGAGACGCTTACG
TGACGTCCGATGTCGGGCAGCACCAGATGTTTGCTGCACTTTATTATCCATTCGACAAACCGCGTCGCTG
GATCAATTCCGGTGGCCTCGGCACGATGGGTTTTGGTTTACCTGCGGCACTGGGCGTCAAAATGGCGTTG
CCAGAAGAAACCGTGGTTTGCGTCACTGGCGACGGCAGTATTCAGATGAACATCCAGGAACTGTCTACCG
CGTTGCAATACGAGTTGCCCGTACTGGTGGTGAATCTCAATAACCGCTATCTGGGGATGGTGAAGCAGTG
GCAGGACATGATCTATTCCGGCCGTCATTCACAATCTTATATGCAATCGCTACCCGATTTCGTCCGTCTG
GCGGAAGCCTATGGGCATGTCGGGATCCAGATTTCTCATCCGCATGAGCTGGAAAGCAAACTTAGCGAGG
CGCTGGAACAGGTGCGCAATAATCGCCTGGTGTTTGTTGATGTTACCGTCGATGGCAGCGAGCACGTCTA
CCCGATGCAGATTCGCGGGGGCGGAATGGATGAAATGTGGTTAAGCAAAACGGAGAGAACCTGATTATGC
GCCGGATATTATCAGTCTTACTCGAAAATGAATCAGGCGCGTTATCCCGCGTGATTGGCCTTTTTTCCCA
GCGTGGCTACAACATTGAAAGCCTGACCGTTGCGCCAACCGACGATCCGACATTATCGCGTATGACCATC
CAGACCGTGGGCGATGAAAAAGTACTTGAGCAGATCGAAAAGCAATTACACAAACTGGTCGATGTCTTGC
GCGTGAGTGAGTTGGGGCAGGGCGCGCATGTTGAGCGGGAAATCATGCTGGTGAAAATTCAGGCCAGCGG
TTACGGGCGTGACGAAGTGAAACGTAATACGGAAATATTCCGTGGGCAAATTATCGATGTCACACCCTCG
CTTTATACCGTTCAATTAGCAGGCACCAGCGGTAAGCTTGATGCATTTTTAGCATCGATTCGCGATGTGG
CGAAAATTGTGGAGGTTGCTCGCTCTGGTGTGGTCGGACTTTCGCGCGGCGATAAAATAATGCGTTGAGA
ATGATCTCAATGCGCAATTTACAGCCCAACATGTCACGTTGGGCTTTTTTTGCGAAATCAGTGGGAACCT
GGAATAAAAGCAGTTGCCGCAGTTAATTTTCTGCGCTTAGATGTTAATGAATTTAACCCATACCAGTACA
ATGGCTATGGTTTTTACATTTTACGCAAGGGGCAATTGTGAAACTGGATGAAATCGCTCGGCTGGCGGGA
GTGTCGCGGACCACTGCAAGCTATGTTATTAACGGCAAAGCGAAGCAATACCGTGTGAGCGACAAAACCG
TTGAAAAAGTCATGGCTGTGGTGCGTGAGCACAATTACCACCCGAACGCCGTGGCAGCTGGGCTTCGTGC
TGGACGCACACGTTCTATTGGTCTTGTGATCCCCGATCTGGAGAACACCAGCTATACCCGCATCGCTAAC
TATCTTGAACGCCAGGCGCGGCAACGGGGTTATCAACTGCTGATTGCCTGCTCAGAAGATCAGCCAGACA
ACGAAATGCGGTGCATTGAGCACCTTTTACAGCGTCAGGTTGATGCCATTATTGTTTCGACGTCGTTGCC
TCCTGAGCATCCTTTTTATCAACGCTGGGCTAACGACCCGTTCCCGATTGTCGCGCTGGACCGCGCCCTC
GATCGTGAACACTTCACCAGCGTGGTTGGTGCCGATCAGGATGATGCCGAAATGCTGGCGGAAGAGTTAC
GTAAGTTTCCCGCCGAGACGGTGCTTTATCTTGGTGCGCTACCGGAGCTTTCTGTCAGCTTCCTGCGTGA
ACAAGGTTTCCGTACTGCCTGGAAAGATGATCCGCGCGAAGTGCATTTCCTGTATGCCAACAGCTATGAG
CGGGAGGCGGCTGCCCAGTTATTCGAAAAATGGCTGGAAACGCATCCGATGCCGCAGGCGCTGTTCACAA
CGTCGTTTGCGTTGTTGCAAGGAGTGATGGATGTCACGCTGCGTCGCGACGGCAAACTGCCTTCTGACCT
GGCAATTGCCACCTTTGGCGATAACGAACTGCTCGACTTCTTACAGTGTCCGGTGCTGGCAGTGGCTCAA
CGTCACCGCGATGTCGCAGAGCGTGTGCTGGAGATTGTCCTGGCAAGCCTGGACGAACCGCGTAAGCCAA
AACCTGGTTTAACGCGCATTAAACGTAATCTCTATCGCCGCGGCGTGCTCAGCCGTAGCTAAGCCGCGAA
CAAAAATACGCGCCAGGTGAATTTCCCTCTGGCGCGTAGAGTACGGGACTGGACATCAATATGCTTAAAG
TAAATAAGACTATTCCTGACTATTATTGATAAATGCTTTTAAACCCGCCCGTTAATTAACTCACCAGCTG
AAATTCACAATAATTAAGTGATATCGACAGCGCGTTTTTGCATTATTTTGTTACATGCGGCGATGAATTG
CCGATTTAACAAACACTTTTCTTTGCTTTTGCGCAAACCCGCTGGCATCAAGCGCCACACAGACGTAACA
AGGACTGTTAACCGGGGAAGATATGTCCTAAAATGCCGCTCGCGTCGCAAACTGACACTTTATATTTGCT
GTGGAAAATAGTGAGTCATTTTAAAACGGTGATGACGATGAGGGATTTTTTCTTACAGCTATTCATAACG
TTAATTTGCTTCGCACGTTGGACGTAAAATAAACAACGCTGATATTAGCCGTAAACATCGGGTTTTTTAC
CTCGGTATGCCTTGTGACTGGCTTGACAAGCTTTTCCTCAGCTCCGTAAACTCCTTTCAGTGGGAAATTG
TGGGGCAAAGTGGGAATAAGGGGTGAGGCTGGCATGTTCCGGGGAGCAACGTTAGTCAATCTCGACAGCA
AAGGGCGCTTATCAGTGCCTACCCGTTATCGGGAACAGCTGCTTGAGAACGCTGCCGGTCAAATGGTTTG
CACCATTGACATTTATCACCCGTGCCTGCTGCTTTACCCCCTGCCTGAATGGGAAATTATCGAGCAAAAA
TTATCGCGTCTGTCGAGCATGAACCCGGTTGAGCGCCGTGTGCAGCGCCTACTGTTAGGTCATGCCAGCG
AATGTCAGATGGATGGCGCAGGTCGATTGTTAATCGCGCCAGTACTGCGGCAACATGCCGGGCTGACAAA
AGAAGTGATGCTGGTTGGACAGTTCAACAAGTTTGAGCTGTGGGATGAAACAACCTGGCATCAACAGGTC
AAGGAAGATATCGACGCAGAGCAGTTGGCTACCGGAGACTTATCGGAGCGACTGCAGGACTTGTCTCTAT
AAAATGATGGAAAACTATAAACATACTACGGTGCTGCTGGATGAAGCCGTTAATGGCCTCAATATCCGTC
CTGATGGCATCTACATTGATGGGACTTTTGGTCGCGGTGGTCACTCACGTCTGATCCTCTCGCAGCTTGG
CGAAGAGGGGCGTTTGCTGGCGATCGATCGCGACCCGCAGGCTATCGCCGTTGCGAAGACTATTGATGAT
CCGCGCTTCTCCATCATCCACGGACCTTTCTCCGCGCTGGGCGAATACGTTGCCGAGCGCGATCTTATCG
GCAAGATCGACGGCATTCTCCTCGATCTTGGCGTCTCTTCACCGCAACTTGATGATGCTGAACGTGGCTT
TTCCTTTATGCGCGATGGTCCGCTGGACATGCGTATGGACCCAACCCGTGGGCAGTCAGCCGCTGAATGG
CTACAAACCGCAGAAGAAGCCGATATCGCCTGGGTATTGAAAACCTATGGTGAAGAGCGTTTTGCCAAAC
GCATTGCCCGCGCCATTGTCGAGCGTAACCGCGAACAGCCGATGACCCGCACCAAAGAACTGGCGGAAGT
CGTGGCTGCTGCAACGCCGGTGAAAGATAAGTTTAAACATCCCGCGACCCGTACCTTCCAGGCGGTGCGC
ATTTGGGTAAACAGTGAACTGGAGGAGATAGAGCAGGCGCTAAAAAGCTCGCTCAACGTGCTGGCCCCGG
GTGGGCGGCTTTCGATCATCAGCTTCCACTCGCTGGAAGACCGTATTGTGAAACGTTTTATGCGTGAAAA
CAGCCGCGGTCCGCAAGTTCCGGCAGGGTTACCGATGACTGAAGAGCAGCTCAAAAAACTGGGTGGCCGT
CAGCTGCGAGCACTAGGCAAGTTAATGCCGGGCGAAGAAGAGGTGGCTGAGAACCCTCGTGCCCGTAGTT
CAGTTCTGCGTATTGCAGAGAGGACGAATGCATGATCAGCAGAGTGACAGAAGCTCTAAGCAAAGTTAAA
GGATCGATGGGAAGCCACGAGCGCCATGCATTGCCTGGTGTTATCGGTGACGATCTTTTGCGATTTGGGA
AGCTGCCACTCTGCCTGTTCATTTGCATTATTTTGACGGCGGTGACTGTGGTAACCACGGCGCACCATAC
CCGTTTACTGACCGCTCAGCGCGAACAACTGGTGCTGGAGCGAGATGCTTTAGACATTGAATGGCGCAAC
CTGATCCTTGAAGAGAATGCGCTCGGCGACCATAGCCGGGTGGAAAGGATCGCCACGGAAAAGCTGCAAA
TGCAGCATGTTGATCCGTCACAAGAAAATATCGTAGTGCAAAAATAAGGATAAACGCGACGCATGAAAGC
AGCGGCGAAAACGCAGAAACCAAAACGTCAGGAAGAACATGCCAACTTTATCAGTTGGCGTTTTGCGTTG
TTATGCGGCTGTATTCTCCTGGCGCTGGCTTTTCTGCTCGGACGCGTAGCGTGGTTACAAGTTATCTCCC
CGGATATGCTGGTGAAAGAGGGCGACATGCGTTCTCTTCGCGTTCAGCAAGTTTCCACCTCCCGCGGCAT
GATTACTGACCGTTCTGGTCGCCCGTTAGCGGTGAGCGTGCCGGTAAAAGCGATTTGGGCTGACCCGAAA
GAAGTGCATGACGCTGGCGGTATCAGCGTCGGTGACCGCTGGAAGGCGCTGGCTAACGCGCTCAATATTC
CGCTGGATCAGCTTTCAGCCCGCATTAACGCCAACCCGAAAGGGCGCTTTATTTATCTGGCGCGTCAGGT
GAACCCTGACATGGCGGACTACATCAAAAAACTGAAACTGCCGGGGATTCATCTGCGTGAAGAGTCTCGC
CGTTACTATCCGTCCGGCGAAGTGACTGCTCACCTCATCGGCTTTACTAACGTCGATAGTCAAGGGATTG
AGGGCGTTGAGAAGAGTTTCGATAAATGGCTTACCGGGCAGCCGGGTGAGCGCATTGTGCGTAAAGACCG
CTATGGTCGCGTAATTGAAGATATTTCTTCTACTGACAGCCAGGCAGCGCACAACCTGGCGCTGAGTATT
GATGAACGCCTGCAGGCGCTGGTTTATCGCGAACTGAACAACGCGGTGGCCTTTAACAAGGCTGAATCTG
GTAGCGCCGTGCTGGTGGATGTCAACACCGGTGAAGTGCTGGCGATGGCTAACAGCCCGTCATACAACCC
TAACAATCTGAGCGGCACGCCGAAAGAGGCGATGCGTAACCGTACCATCACCGACGTGTTTGAACCGGGC
TCAACGGTTAAACCGATGGTGGTAATGACCGCGTTGCAACGTGGCGTGGTGCGGGAAAACTCGGTACTCA
ATACCATTCCTTATCGAATTAACGGCCACGAAATCAAAGACGTGGCACGCTACAGCGAATTAACCCTGAC
CGGGGTATTACAGAAGTCGAGTAACGTCGGTGTTTCCAAGCTGGCGTTAGCGATGCCGTCCTCAGCGTTA
GTAGATACTTACTCACGTTTTGGACTGGGAAAAGCGACCAATTTGGGGTTGGTCGGAGAACGCAGTGGCT
TATATCCTCAAAAACAACGGTGGTCTGACATAGAGAGGGCCACCTTCTCTTTCGGCTACGGGCTAATGGT
AACACCATTACAGTTAGCGCGAGTCTACGCAACTATCGGCAGCTACGGCATTTATCGCCCACTGTCGATT
ACCAAAGTTGACCCCCCGGTTCCCGGTGAACGTGTCTTCCCGGAATCCATTGTCCGCACTGTGGTGCATA
TGATGGAAAGCGTGGCGCTACCAGGCGGCGGCGGCGTGAAGGCGGCGATTAAAGGCTATCGTATCGCCAT
TAAAACCGGTACCGCGAAAAAGGTCGGGCCGGACGGTCGCTACATCAATAAATATATTGCTTATACCGCA
GGCGTTGCGCCTGCGAGTCAGCCGCGCTTCGCGCTGGTTGTTGTTATCAACGATCCGCAGGCGGGTAAAT
ACTACGGCGGCGCCGTTTCCGCGCCGGTCTTTGGTGCCATCATGGGCGGCGTATTGCGTACCATGAACAT
CGAGCCGGATGCGCTGACAACGGGCGATAAAAATGAATTTGTGATTAATCAAGGCGAGGGGACAGGTGGC
AGATCGTAATTTGCGCGACCTTCTTGCTCCGTGGGTGCCAGACGCACCTTCGCGAGCACTGCGAGAGATG
ACACTCGACAGCCGTGTGGCTGCGGCGGGCGATCTCTTTGTAGCTGTAGTAGGTCATCAGGCGGACGGGC
GTCGATATATCCCGCAGGCGATAGCGCAAGGTGTGGCTGCCATTATTGCAGAGGCGAAAGATGAGGCGAC
CGATGGTGAAATCCGTGAAATGCACGGCGTACCGGTCATCTATCTCAGCCAGCTCAACGAGCGTTTATCT
GCACTGGCGGGCCGCTTTTACCATGAACCCTCTGACAATTTACGTCTCGTGGGCGTAACGGGCACCAACG
GCAAAACCACGACTACCCAGCTGTTGGCGCAGTGGAGCCAACTGCTTGGCGAAATCAGCGCGGTAATGGG
CACCGTTGGTAACGGCCTGCTGGGGAAAGTGATCCCGACAGAAAATACAACCGGTTCGGCAGTCGATGTT
CAGCATGAGCTGGCGGGGCTGGTGGATCAGGGCGCGACGTTTTGCGCAATGGAAGTTTCCTCCCACGGGC
TGGTACAGCACCGTGTGGCGGCATTGAAATTTGCGGCGTCGGTCTTTACCAACTTAAGCCGCGATCACCT
TGATTATCATGGTGATATGGAACACTACGAAGCCGCGAAATGGCTGCTTTATTCTGAGCATCATTGCGGT
CAGGCGATTATTAACGCCGACGATGAAGTGGGCCGCCGCTGGCTGGCAAAACTGCCGGACGCGGTTGCGG
TATCAATGGAAGATCATATTAATCCGAACTGTCACGGACGCTGGTTGAAAGCGACCGAAGTGAACTATCA
CGACAGCGGTGCGACGATTCGCTTTAGCTCAAGTTGGGGCGATGGCGAAATTGAAAGCCATCTGATGGGC
GCTTTTAACGTCAGCAACCTGCTGCTCGCGCTGGCGACACTGTTGGCACTCGGCTATCCACTGGCTGATC
TGCTGAAAACCGCCGCGCGTCTGCAACCGGTTTGCGGACGTATGGAAGTGTTCACTGCGCCAGGCAAACC
GACGGTGGTGGTGGATTACGCGCATACGCCGGATGCACTGGAAAAAGCCTTACAGGCGGCGCGTCTGCAC
TGTGCGGGCAAGCTGTGGTGTGTCTTTGGCTGTGGTGGCGATCGCGATAAAGGTAAGCGTCCACTGATGG
GCGCAATTGCCGAAGAGTTTGCTGACGTGGCGGTGGTGACGGACGATAACCCGCGTACCGAAGAACCGCG
TGCCATCATCAACGATATTCTGGCGGGAATGTTAGATGCCGGACATGCCAAAGTGATGGAAGGCCGTGCT
GAAGCGGTGACTTGCGCCGTTATGCAGGCTAAAGAGAATGATGTGGTACTGGTCGCGGGCAAAGGCCATG
AAGATTACCAGATTGTTGGCAATCAGCGTCTGGACTACTCCGATCGCGTCACGGTGGCGCGTCTGCTGGG
GGTGATTGCATGATTAGCGTAACCCTTAGCCAACTTACCGACATTCTCAACGGTGAACTGCAAGGTGCAG
ATATCACCCTTGATGCTGTAACCACTGATACCCGAAAACTGACGCCGGGCTGCCTGTTTGTTGCCCTGAA
AGGCGAACGTTTTGATGCCCACGATTTTGCCGACCAGGCGAAAGCTGGCGGCGCAGGCGCACTACTGGTT
AGCCGTCCGCTGGACATCGACCTGCCGCAGTTAATCGTCAAGGATACGCGTCTGGCGTTTGGTGAACTGG
CTGCATGGGTTCGCCAGCAAGTTCCGGCGCGCGTGGTTGCTCTGACGGGGTCCTCCGGCAAAACCTCCGT
TAAAGAGATGACGGCGGCGATTTTAAGCCAGTGCGGCAACACGCTTTATACGGCAGGCAATCTCAACAAC
GACATCGGTGTACCGATGACGCTGTTGCGCTTAACGCCGGAATACGATTACGCAGTTATTGAACTTGGCG
CGAACCATCAGGGCGAAATAGCCTGGACTGTGAGTCTGACTCGCCCGGAAGCTGCGCTGGTCAACAACCT
GGCAGCGGCGCATCTGGAAGGTTTTGGCTCGCTTGCGGGTGTCGCGAAAGCGAAAGGTGAAATCTTTAGC
GGCCTGCCGGAAAACGGTATCGCCATTATGAACGCCGACAACAACGACTGGCTGAACTGGCAGAGCGTAA
TTGGCTCACGCAAAGTGTGGCGTTTCTCACCCAATGCCGCCAACAGCGATTTCACCGCCACCAATATCCA
TGTGACCTCGCACGGTACGGAATTTACCCTACAAACCCCAACCGGTAGCGTCGATGTTCTGCTGCCGTTG
CCGGGGCGTCACAATATTGCGAATGCGCTGGCAGCCGCTGCGCTCTCCATGTCCGTGGGCGCAACGCTTG
ATGCTATCAAAGCGGGGCTGGCAAATCTGAAAGCTGTTCCAGGCCGTCTGTTCCCCATCCAACTGGCAGA
AAACCAGTTGCTGCTCGACGACTCCTACAACGCCAATGTCGGTTCAATGACTGCAGCAGTCCAGGTACTG
GCTGAAATGCCGGGCTACCGCGTGCTGGTGGTGGGCGATATGGCGGAACTGGGCGCTGAAAGCGAAGCCT
GCCATGTACAGGTGGGCGAGGCGGCAAAAGCTGCTGGTATTGACCGCGTGTTAAGCGTGGGTAAACAAAG
CCATGCTATCAGCACCGCCAGCGGCGTTGGCGAACATTTTGCTGATAAAACTGCGTTAATTACGCGTCTT
AAATTACTGATTGCTGAGCAACAGGTAATTACGATTTTAGTTAAGGGTTCACGTAGTGCCGCCATGGAAG
AGGTAGTACGCGCTTTACAGGAGAATGGGACATGTTAGTTTGGCTGGCCGAACATTTGGTCAAATATTAT
TCCGGCTTTAACGTCTTTTCCTATCTGACGTTTCGCGCCATCGTCAGCCTGCTGACCGCGCTGTTCATCT
CATTGTGGATGGGCCCGCGTATGATTGCTCATTTGCAAAAACTTTCCTTTGGTCAGGTGGTGCGTAACGA
CGGTCCTGAATCACACTTCAGCAAGCGCGGTACGCCGACCATGGGCGGGATTATGATCCTGACGGCGATT
GTGATCTCCGTACTGCTGTGGGCTTACCCGTCCAATCCGTACGTCTGGTGCGTGTTGGTGGTGCTGGTAG
GTTACGGTGTTATTGGCTTTGTTGATGATTATCGCAAAGTGGTGCGTAAAGACACCAAAGGGTTGATCGC
TCGTTGGAAGTATTTCTGGATGTCGGTCATTGCGCTGGGTGTCGCCTTCGCCCTGTACCTTGCCGGCAAA
GACACGCCCGCAACGCAGCTGGTGGTCCCATTCTTTAAAGATGTGATGCCGCAGCTGGGGCTGTTCTACA
TTCTGCTGGCTTACTTCGTCATTGTGGGTACTGGCAACGCGGTAAACCTGACCGATGGTCTCGACGGCCT
GGCAATTATGCCGACCGTATTTGTCGCCGGTGGTTTTGCGCTGGTGGCGTGGGCGACCGGCAATATGAAC
TTTGCCAGCTACTTGCATATACCGTATCTGCGACACGCCGGGGAACTGGTTATTGTCTGTACCGCGATAG
TCGGGGCAGGACTGGGCTTCCTGTGGTTTAACACCTATCCGGCGCAGGTCTTTATGGGCGATGTAGGTTC
GCTGGCGTTAGGTGGTGCGTTAGGCATTATCGCCGTACTGCTACGTCAGGAATTCCTGCTGGTGATTATG
GGGGGCGTGTTCGTGGTAGAAACGCTTTCTGTCATCCTGCAGGTCGGCTCCTTTAAACTGCGCGGACAAC
GTATTTTCCGCATGGCACCGATTCATCACCACTATGAACTGAAAGGCTGGCCGGAACCGCGCGTCATTGT
GCGTTTCTGGATTATTTCGCTGATGCTGGTTCTGATTGGTCTGGCAACGCTGAAGGTACGTTAATCATGG
CTGATTATCAGGGTAAAAATGTCGTCATTATCGGCCTGGGCCTCACCGGGCTTTCCTGCGTGGACTTTTT
CCTCGCTCGCGGTGTGACGCCGCGCGTTATGGATACGCGTATGACACCGCCTGGCCTGGATAAATTACCC
GAAGCCGTAGAACGCCACACGGGCAGTCTGAATGATGAATGGCTGATGGCGGCAGATCTGATTGTCGCCA
GTCCCGGTATTGCACTGGCGCATCCATCCTTAAGCGCTGCCGCTGATGCCGGAATCGAAATCGTTGGCGA
TATCGAGCTGTTCTGTCGCGAAGCACAAGCACCGATTGTGGCGATTACCGGTTCTAACGGCAAAAGCACG
GTCACCACGCTAGTGGGTGAAATGGCGAAAGCGGCGGGGGTTAACGTTGGTGTGGGTGGCAATATTGGCC
TGCCTGCGTTGATGCTACTGGATGATGAGTGTGAACTGTACGTGCTGGAACTGTCGAGCTTCCAGCTGGA
AACCACCTCCAGCTTACAGGCGGTAGCAGCGACCATTCTGAACGTGACTGAAGATCATATGGATCGCTAT
CCGTTTGGTTTACAACAGTATCGTGCAGCAAAACTGCGCATTTACGAAAACGCGAAAGTTTGCGTGGTTA
ATGCTGATGATGCCTTAACAATGCCGATTCGCGGTGCGGATGAACGCTGCGTCAGCTTTGGCGTCAACAT
GGGTGACTATCACCTGAATCATCAGCAGGGCGAAACCTGGCTGCGGGTTAAAGGCGAGAAAGTGCTGAAT
GTGAAAGAGATGAAACTTTCCGGGCAGCATAACTACACCAATGCGCTGGCGGCGCTGGCGCTGGCAGATG
CTGCAGGGTTACCGCGTGCCAGCAGCCTGAAAGCGTTAACCACATTCACTGGTCTGCCGCATCGCTTTGA
AGTTGTGCTGGAGCATAACGGCGTACGTTGGATTAACGATTCGAAAGCGACCAACGTCGGCAGTACGGAA
GCGGCGCTGAATGGCCTGCACGTAGACGGCACACTGCATTTGTTGCTGGGTGGCGATGGTAAATCGGCGG
ACTTTAGCCCACTGGCGCGTTACCTGAATGGCGATAACGTACGTCTGTATTGTTTCGGTCGTGACGGCGC
GCAGCTGGCGGCGCTACGCCCGGAAGTGGCAGAACAAACCGAAACTATGGAACAGGCGATGCGCTTGCTG
GCTCCGCGTGTTCAGCCGGGCGATATGGTTCTGCTCTCCCCAGCCTGTGCCAGCCTTGATCAGTTCAAGA
ACTTTGAACAACGAGGCAATGAGTTTGCCCGTCTGGCGAAGGAGTTAGGTTGATGCGTTTATCTCTCCCT
CGCCTGAAAATGCCGCGCCTGCCAGGATTCAGTATCCTGGTCTGGATCTCCACGGCGCTAAAGGGCTGGG
TGATGGGCTCGCGGGAAAAAGATACCGACAGCCTGATCATGTACGATCGCACCTTACTGTGGCTGACCTT
CGGCCTCGCGGCGATTGGCTTTATCATGGTGACCTCGGCGTCAATGCCCATAGGGCAACGCTTAACCAAC
GATCCGTTCTTCTTCGCGAAGCGTGATGGTGTCTATCTGATTTTGGCGTTTATTCTGGCGATCATTACGC
TGCGTCTGCCGATGGAGTTCTGGCAACGCTACAGTGCCACGATGCTGCTCGGATCTATCATCCTGCTGAT
GATCGTCCTGGTAGTGGGTAGCTCGGTTAAAGGGGCATCGCGTTGGATCGATCTCGGTTTGCTGCGTATC
CAGCCTGCGGAGCTGACAAAACTGTCGCTGTTTTGCTATATCGCCAACTATCTGGTGCGTAAAGGCGACG
AAGTACGTAATAACCTGCGCGGCTTCCTGAAACCGATGGGCGTGATTCTGGTGTTGGCAGTGTTACTGCT
GGCACAGCCAGACCTTGGTACGGTGGTGGTGTTGTTTGTGACTACGCTGGCGATGTTGTTCCTGGCGGGA
GCGAAATTGTGGCAGTTCATTGCCATTATCGGTATGGGCATTTCAGCGGTTGTGTTGCTGATACTCGCCG
AACCGTACCGTATCCGCCGTGTTACCGCATTCTGGAACCCGTGGGAAGATCCCTTTGGCAGCGGCTATCA
GTTAACGCAATCGCTGATGGCGTTTGGTCGCGGCGAACTTTGGGGGCAAGGTTTAGGTAACTCGGTACAA
AAACTGGAGTATCTGCCGGAAGCGCACACTGACTTTATTTTCGCCATTATCGGCGAAGAACTGGGGTATG
TCGGTGTGGTGCTGGCACTTTTAATGGTATTCTTCGTCGCTTTTCGCGCGATGTCGATTGGCCGTAAAGC
ATTAGAAATTGACCACCGTTTTTCCGGTTTTCTCGCCTGTTCTATTGGCATCTGGTTTAGCTTCCAGGCG
CTGGTTAACGTAGGCGCGGCGGCGGGGATGTTACCGACCAAAGGTCTGACATTGCCGCTGATCAGTTACG
GTGGTTCGAGCTTACTGATTATGTCGACAGCCATCATGATGCTGTTGCGTATTGATTATGAAACGCGTCT
GGAGAAAGCGCAGGCGTTTGTACGAGGTTCACGATGAGTGGTCAAGGAAAGCGATTAATGGTGATGGCAG
GCGGAACCGGTGGACATGTATTCCCGGGACTGGCGGTTGCGCACCATCTAATGGCTCAGGGTTGGCAAGT
TCGCTGGCTGGGGACTGCCGACCGTATGGAAGCGGACTTAGTGCCAAAACATGGCATCGAAATTGATTTC
ATTCGTATCTCTGGTCTGCGTGGAAAAGGTATAAAAGCACTGATAGCTGCCCCGCTGCGTATCTTCAACG
CCTGGCGTCAGGCGCGGGCGATTATGAAAGCGTACAAACCTGACGTGGTGCTCGGTATGGGAGGCTACGT
GTCAGGTCCAGGTGGTCTGGCCGCGTGGTCGTTAGGCATTCCGGTTGTACTTCATGAACAAAACGGTATT
GCGGGCTTAACCAATAAATGGCTGGCGAAGATTGCCACCAAAGTGATGCAGGCGTTTCCAGGTGCTTTCC
CTAATGCGGAAGTAGTGGGTAACCCGGTGCGTACCGATGTGTTGGCGCTGCCGTTGCCGCAGCAACGTTT
GGCTGGACGTGAAGGTCCGGTTCGTGTGCTGGTAGTGGGTGGTTCTCAGGGCGCACGCATTCTTAACCAG
ACAATGCCGCAGGTTGCTGCGAAACTGGGTGATTCAGTCACTATCTGGCATCAGAGCGGCAAAGGTTCGC
AACAATCCGTTGAACAGGCGTATGCCGAAGCGGGGCAACCGCAGCATAAAGTGACGGAATTTATTGATGA
TATGGCGGCGGCGTATGCGTGGGCGGATGTCGTCGTTTGCCGCTCCGGTGCGTTAACGGTGAGTGAAATC
GCCGCGGCAGGACTACCGGCGTTGTTTGTGCCGTTTCAACATAAAGACCGCCAGCAATACTGGAATGCGC
TACCGCTGGAAAAAGCGGGCGCAGCCAAAATTATCGAGCAGCCACAGCTTAGCGTGGATGCTGTCGCCAA
CACCCTGGCCGGGTGGTCGCGAGAAACCTTATTAACCATGGCAGAACGCGCCCGCGCTGCATCCATTCCG
GATGCCACCGAGCGAGTGGCAAATGAAGTGAGCCGGGTTGCCCGGGCGTAATTGTAGCGATGCCTTTTGC
ATCGTATGAATTTAAGAAGTTAATGGCGTAAAGAATGAATACACAACAATTGGCAAAACTGCGTTCCATC
GTGCCCGAAATGCGTCGCGTTCGGCACATACATTTTGTCGGCATTGGTGGTGCCGGTATGGGCGGTATTG
CCGAAGTTCTGGCCAATGAAGGTTATCAGATCAGTGGTTCCGATTTAGCGCCAAATCCGGTCACGCAGCA
GTTAATGAATCTGGGTGCGACGATTTATTTCAACCATCGCCCGGAAAACGTACGTGATGCCAGCGTGGTC
GTTGTTTCCAGCGCGATTTCTGCCGATAACCCGGAAATTGTCGCCGCTCATGAAGCGCGTATTCCGGTGA
TCCGTCGTGCCGAAATGCTGGCTGAGTTAATGCGTTTTCGTCATGGCATCGCCATTGCCGGAACGCACGG
CAAAACGACAACCACCGCGATGGTTTCCAGCATCTACGCAGAAGCGGGGCTCGACCCAACCTTCGTTAAC
GGCGGGCTGGTAAAAGCGGCGGGGGTTCATGCGCGTTTGGGGCATGGTCGGTACCTGATTGCCGAAGCAG
ATGAGAGTGATGCATCGTTCCTGCATCTGCAACCGATGGTGGCGATTGTCACCAATATCGAAGCCGACCA
CATGGATACCTACCAGGGCGACTTTGAGAATTTAAAACAGACTTTTATTAATTTTCTGCACAACCTGCCG
TTTTACGGTCGTGCGGTGATGTGTGTTGATGATCCGGTGATCCGCGAATTGTTACCGCGAGTGGGGCGTC
AGACCACGACTTACGGCTTCAGCGAAGATGCCGACGTGCGTGTAGAAGATTATCAGCAGATTGGCCCGCA
GGGGCACTTTACGCTGCTGCGCCAGGACAAAGAGCCGATGCGCGTCACCCTGAATGCGCCAGGTCGTCAT
AACGCGCTGAACGCCGCAGCTGCGGTTGCGGTTGCTACGGAAGAGGGCATTGACGACGAGGCTATTTTGC
GGGCGCTTGAAAGCTTCCAGGGGACTGGTCGCCGTTTTGATTTCCTCGGTGAATTCCCGCTGGAGCCAGT
GAATGGTAAAAGCGGTACGGCAATGCTGGTCGATGACTACGGCCACCACCCGACGGAAGTGGACGCCACC
ATTAAAGCGGCGCGCGCAGGCTGGCCGGATAAAAACCTGGTAATGCTGTTTCAGCCGCACCGTTTTACCC
GTACGCGCGACCTGTATGATGATTTCGCCAATGTGCTGACGCAGGTTGATACCCTGTTGATGCTGGAAGT
GTATCCGGCTGGCGAAGCGCCAATTCCGGGAGCGGACAGCCGTTCGCTGTGTCGCACAATTCGTGGACGT
GGGAAAATTGATCCCATTCTGGTGCCGGATCCGGCGCGGGTAGCCGAGATGCTGGCACCGGTATTAACCG
GTAACGACCTGATTCTCGTTCAGGGGGCTGGTAATATTGGAAAAATTGCCCGTTCTTTAGCTGAAATCAA
ACTGAAGCCGCAAACTCCGGAGGAAGAACAACATGACTGATAAAATCGCGGTCCTGTTGGGTGGGACCTC
CGCTGAGCGGGAAGTTTCTCTGAATTCTGGCGCAGCGGTGTTAGCCGGACTGCGTGAAGGCGGTATTGAC
GCGTATCCTGTCGACCCGAAAGAAGTCGACGTGACGCAACTGAAGTCGATGGGCTTTCAGAAAGTGTTTA
TCGCGCTACACGGTCGCGGCGGTGAAGATGGTACGCTGCAGGGGATGCTCGAGCTGATGGGCTTGCCTTA
TACCGGAAGCGGAGTGATGGCATCTGCGCTTTCAATGGATAAACTACGCAGCAAACTTCTATGGCAAGGT
GCCGGTTTACCGGTCGCGCCGTGGGTAGCGTTAACCCGCGCAGAGTTTGAAAAAGGCCTGAGCGATAAGC
AGTTAGCAGAAATTTCTGCTCTGGGTTTGCCGGTTATCGTTAAGCCGAGCCGCGAAGGTTCCAGTGTGGG
AATGTCAAAAGTAGTAGCAGAAAATGCTCTACAAGATGCATTAAGATTGGCATTTCAGCACGATGAAGAA
GTATTGATTGAAAAATGGCTAAGTGGGCCGGAGTTCACGGTTGCGATACTCGGTGAAGAAATTTTACCGT
CAATACGTATTCAACCGTCCGGAACCTTCTATGATTATGAGGCGAAGTATCTCTCTGATGAGACACAGTA
TTTCTGCCCCGCAGGTCTGGAAGCGTCACAAGAGGCCAATTTGCAGGCATTAGTGCTGAAAGCATGGACG
ACGTTAGGTTGCAAAGGATGGGGACGTATTGACGTTATGCTGGACAGCGATGGACAGTTTTATCTGCTGG
AAGCCAATACCTCACCGGGTATGACCAGCCACAGCCTGGTGCCGATGGCGGCACGTCAGGCAGGTATGAG
CTTCTCGCAGTTGGTAGTACGAATTCTGGAACTGGCGGACTAATATGTCGCAGGCTGCTCTGAACACGCG
AAACAGCGAAGAAGAGGTTTCTTCTCGCCGCAATAATGGAACGCGTCTGGCGGGGATCCTTTTCCTGCTG
ACCGTTTTAACGACAGTGTTGGTGAGCGGCTGGGTCGTGTTGGGCTGGATGGAAGATGCGCAACGCCTGC
CGCTCTCAAAGCTGGTGTTGACCGGTGAACGCCATTACACACGTAATGACGATATCCGGCAGTCGATCCT
GGCATTGGGTGAGCCGGGTACCTTTATGACCCAGGATGTCAACATCATCCAGACGCAAATAGAACAACGC
CTGCCGTGGATTAAGCAGGTGAGCGTCAGAAAGCAGTGGCCTGATGAATTGAAGATTCATCTGGTTGAAT
ATGTGCCGATTGCGCGGTGGAATGATCAACATATGGTAGACGCGGAAGGAAATACCTTCAGCGTGCCGCC
AGAACGCACCAGCAAGCAGGTGCTTCCAATGCTGTATGGCCCGGAAGGCAGCGCCAATGAAGTGTTGCAG
GGCTATCGCGAAATGGGGCAGATGCTGGCAAAGGACAGATTTACTCTGAAGGAAGCGGCGATGACCGCGC
GGCGTTCCTGGCAGTTGACGCTGAATAACGATATTAAGCTCAATCTTGGCCGGGGCGATACGATGAAACG
TTTGGCTCGCTTTGTAGAACTTTATCCGGTTTTACAGCAGCAGGCGCAAACCGATGGCAAACGGATTAGC
TACGTTGATTTGCGTTATGACTCTGGAGCGGCAGTAGGCTGGGCGCCCTTGCCGCCAGAGGAATCTACTC
AGCAACAAAATCAGGCACAGGCAGAACAACAATGATCAAGGCGACGGACAGAAAACTGGTAGTAGGACTG
GAGATTGGTACCGCGAAGGTTGCCGCTTTAGTAGGGGAAGTTCTGCCCGACGGTATGGTCAATATCATTG
GCGTGGGCAGCTGCCCGTCGCGTGGTATGGATAAAGGCGGGGTGAACGACCTCGAATCCGTGGTCAAGTG
CGTACAACGCGCCATTGACCAGGCAGAATTGATGGCAGATTGTCAGATCTCTTCGGTATATCTGGCGCTT
TCTGGTAAGCACATCAGCTGCCAGAATGAAATTGGTATGGTGCCTATTTCTGAAGAAGAAGTGACGCAAG
AAGATGTGGAAAACGTCGTCCATACCGCGAAATCGGTGCGTGTGCGCGATGAGCATCGTGTGCTGCATGT
GATCCCGCAAGAGTATGCGATTGACTATCAGGAAGGGATCAAGAATCCGGTAGGACTTTCGGGCGTGCGG
ATGCAGGCAAAAGTGCACCTGATCACATGTCACAACGATATGGCGAAAAACATCGTCAAAGCGGTTGAAC
GTTGTGGGCTGAAAGTTGACCAACTGATATTTGCCGGACTGGCATCAAGTTATTCGGTATTGACGGAAGA
TGAACGTGAACTGGGTGTCTGCGTCGTCGATATCGGTGGTGGTACAATGGATATCGCCGTTTATACCGGT
GGGGCATTGCGCCACACTAAGGTAATTCCTTATGCTGGCAATGTCGTGACCAGTGATATCGCTTACGCCT
TTGGCACGCCGCCAAGCGACGCCGAAGCGATTAAAGTTCGCCACGGTTGTGCGCTGGGTTCCATCGTTGG
AAAAGATGAGAGCGTGGAAGTGCCGAGCGTAGGTGGTCGTCCGCCACGGAGTCTGCAACGTCAGACACTG
GCAGAGGTGATCGAGCCGCGCTATACCGAGCTGCTCAACCTGGTCAACGAAGAGATATTGCAGTTGCAGG
AAAAGCTTCGCCAACAAGGGGTTAAACATCACCTGGCGGCAGGCATTGTATTAACCGGTGGCGCAGCGCA
GATCGAAGGTCTTGCAGCCTGTGCTCAGCGCGTGTTTCATACGCAAGTGCGTATCGGCGCGCCGCTGAAC
ATTACCGGTTTAACGGATTATGCTCAGGAGCCGTATTATTCGACGGCGGTGGGATTGCTTCACTATGGGA
AAGAGTCACATCTTAACGGTGAAGCTGAAGTAGAAAAACGTGTTACAGCATCAGTTGGCTCGTGGATCAA
GCGACTCAATAGTTGGCTGCGAAAAGAGTTTTAATTTTTATGAGGCCGACGATGATTACGGCCTCAGGCG
ACAGGCACAAATCGGAGAGAAACTATGTTTGAACCAATGGAACTTACCAATGACGCGGTGATTAAAGTCA
TCGGCGTCGGCGGCGGCGGCGGTAATGCTGTTGAACACATGGTGCGCGAGCGCATTGAAGGTGTTGAATT
CTTCGCGGTAAATACCGATGCACAAGCGCTGCGTAAAACAGCGGTTGGACAGACGATTCAAATCGGTAGC
GGTATCACCAAAGGACTGGGCGCTGGCGCTAATCCAGAAGTTGGCCGCAATGCGGCTGATGAGGATCGCG
ATGCATTGCGTGCGGCGCTGGAAGGTGCAGACATGGTCTTTATTGCTGCGGGTATGGGTGGTGGTACCGG
TACAGGTGCAGCACCAGTCGTCGCTGAAGTGGCAAAAGATTTGGGTATCCTGACCGTTGCTGTCGTCACT
AAGCCTTTCAACTTTGAAGGCAAGAAGCGTATGGCATTCGCGGAGCAGGGGATCACTGAACTGTCCAAGC
ATGTGGACTCTCTGATCACTATCCCGAACGACAAACTGCTGAAAGTTCTGGGCCGCGGTATCTCCCTGCT
GGATGCGTTTGGCGCAGCGAACGATGTACTGAAAGGCGCTGTGCAAGGTATCGCTGAACTGATTACTCGT
CCGGGTTTGATGAACGTGGACTTTGCAGACGTACGCACCGTAATGTCTGAGATGGGCTACGCAATGATGG
GTTCTGGCGTGGCGAGCGGTGAAGACCGTGCGGAAGAAGCTGCTGAAATGGCTATCTCTTCTCCGCTGCT
GGAAGATATCGACCTGTCTGGCGCGCGCGGCGTGCTGGTTAACATCACGGCGGGCTTCGACCTGCGTCTG
GATGAGTTCGAAACGGTAGGTAACACCATCCGTGCATTTGCTTCCGACAACGCGACTGTGGTTATCGGTA
CTTCTCTTGACCCGGATATGAATGACGAGCTGCGCGTAACCGTTGTTGCGACAGGTATCGGCATGGACAA
ACGTCCTGAAATCACTCTGGTGACCAATAAGCAGGTTCAGCAGCCAGTGATGGATCGCTACCAGCAGCAT
GGGATGGCTCCGCTGACCCAGGAGCAGAAGCCGGTTGCTAAAGTCGTGAATGACAATGCGCCGCAAACTG
CGAAAGAGCCGGATTATCTGGATATCCCAGCATTCCTGCGTAAGCAAGCTGATTAAGAATTGACTGGAAT
TTGGGTTTCGAGGCTCTTTGTGCTAAACTGGCCCGCCGAATGTATAGTACACTTCGGTTGGATAGGTAAT
TTGGCGAGATAATACGATGATCAAACAAAGGACACTTAAACGTATCGTTCAGGCGACGGGTGTCGGTTTA
CATACCGGCAAGAAAGTCACCCTGACGTTACGCCCTGCGCCGGCCAACACCGGGGTCATCTATCGTCGCA
CCGACTTGAATCCACCGGTAGATTTCCCGGCCGATGCCAAATCTGTGCGTGATACCATGCTCTGTACGTG
TCTGGTCAACGAGCATGATGTACGGATTTCAACCGTAGAGCACCTCAATGCTGCTCTCGCGGGCTTGGGC
ATCGATAACATTGTTATCGAAGTTAACGCGCCGGAAATCCCGATCATGGACGGCAGCGCCGCTCCGTTTG
TATACCTGCTGCTTGACGCCGGTATCGACGAGTTGAACTGCGCCAAAAAATTTGTTCGCATCAAAGAGAC
TGTTCGTGTCGAAGATGGCGATAAGTGGGCTGAATTTAAGCCGTACAATGGTTTTTCGCTGGATTTCACC
ATCGATTTTAACCATCCGGCTATTGATTCCAGCAACCAGCGCTATGCGATGAACTTCTCCGCTGATGCGT
TTATGCGCCAGATCAGCCGTGCGCGTACGTTCGGTTTCATGCGTGATATCGAATATCTGCAGTCCCGTGG
TTTGTGCCTGGGCGGCAGCTTCGATTGTGCCATCGTTGTTGACGATTATCGCGTACTGAACGAAGACGGC
CTGCGTTTTGAAGACGAATTTGTGCGTCACAAAATGCTCGATGCGATCGGTGACTTGTTCATGTGTGGTC
ACAATATTATTGGTGCATTTACCGCTTATAAATCCGGTCATGCACTGAATAACAAACTGCTGCAGGCTGT
CCTGGCGAAACAGGAAGCCTGGGAATATGTGACCTTCCAGGACGACGCAGAACTGCCGTTGGCCTTCAAA
GCGCCTTCAGCTGTACTGGCATAACGACATTTATACTGTCGTATAAAATTCGACTGGCAAATCTGGCACT
CTCTCCGGCCAGGTGAACCAGTCGTTTTTTTTTGAATTTTATAAGAGCTATAAAAAACGGTGCGAACGCT
GTTTTCTTAAGCACTTTTCCGCACAACTTATCTTCATTCGTGCTGTGGACTGCAGGCTTTAATGATAAGA
TTTGTGCGCTAAATACGTTTGAATATGATCGGGATGGCAATAACGTGAGTGGAATACTGACGCGCTGGCG
ACAGTTTGGTAAACGCTACTTCTGGCCGCATCTCTTATTAGGGATGGTTGCGGCGAGTTTAGGTTTGCCT
GCGCTCAGCAACGCCGCCGAACCAAACGCGCCCGCAAAAGCGACAACCCGCAACCACGAGCCTTCAGCCA
AAGTTAACTTTGGTCAATTGGCCTTGCTGGAAGCGAACACACGCCGCCCGAATTCGAACTATTCCGTTGA
TTACTGGCATCAACATGCCATTCGCACGGTAATCCGTCATCTTTCTTTCGCAATGGCACCGCAAACACTG
CCCGTTGCTGAAGAATCTTTGCCTCTTCAGGCGCAACATCTTGCATTACTGGATACGCTCAGCGCGCTGC
TGACCCAGGAAGGCACGCCGTCTGAAAAGGGTTATCGCATTGATTATGCGCATTTTACCCCACAAGCAAA
ATTCAGCACGCCCGTCTGGATAAGCCAGGCGCAAGGCATCCGTGCTGGCCCTCAACGCCTCACCTAACAA
CAATAAACCTTTACTTCATTTTATTAACTCCGCAACGCGGGGCGTTTGAGATTTTATTATGCTAATCAAA
TTGTTAACTAAAGTTTTCGGTAGTCGTAACGATCGCACCCTGCGCCGGATGCGCAAAGTGGTCAACATCA
TCAATGCCATGGAACCGGAGATGGAAAAACTCTCCGACGAAGAACTGAAAGGGAAAACCGCAGAGTTTCG
TGCACGTCTGGAAAAAGGCGAAGTGCTGGAAAATCTGATCCCGGAAGCTTTCGCCGTGGTACGTGAGGCA
AGTAAGCGCGTCTTTGGTATGCGTCACTTCGACGTTCAGTTACTCGGCGGTATGGTTCTTAACGAACGCT
GCATCGCCGAAATGCGTACCGGTGAAGGAAAAACCCTGACCGCAACGCTGCCTGCTTACCTGAACGCACT
AACCGGTAAAGGCGTGCACGTAGTTACCGTCAACGACTACCTGGCGCAACGTGACGCCGAAAACAACCGT
CCGCTGTTTGAATTCCTTGGCCTGACTGTCGGTATCAACCTGCCGGGCATGCCAGCACCGGCAAAGCGCG
AAGCTTACGCAGCTGACATCACTTACGGTACGAACAACGAATACGGCTTTGACTACCTGCGCGACAACAT
GGCGTTCAGCCCTGAAGAACGTGTACAGCGTAAACTGCACTATGCGCTGGTGGACGAAGTGGACTCCATC
CTGATCGATGAAGCGCGTACACCGCTGATCATTTCCGGCCCGGCAGAAGACAGCTCGGAAATGTATAAAC
GCGTGAATAAAATTATTCCGCACCTGATCCGTCAGGAAAAAGAAGACTCCGAAACCTTCCAGGGCGAAGG
CCACTTCTCGGTGGACGAAAAATCTCGCCAGGTGAACCTGACCGAACGTGGTCTGGTGCTGATTGAAGAA
CTGCTGGTGAAAGAGGGCATCATGGATGAAGGGGAGTCTCTGTACTCTCCGGCCAACATCATGCTGATGC
ACCACGTAACGGCGGCGCTGCGCGCTCATGCGCTGTTTACCCGTGACGTCGACTACATCGTTAAAGATGG
TGAAGTTATCATCGTTGACGAACACACCGGTCGTACCATGCAGGGCCGTCGCTGGTCCGATGGTCTGCAC
CAGGCTGTGGAAGCGAAAGAAGGTGTGCAGATCCAGAACGAAAACCAAACGCTGGCTTCGATCACCTTCC
AGAACTACTTCCGTCTGTATGAAAAACTGGCGGGGATGACCGGTACTGCTGATACCGAAGCTTTCGAATT
TAGCTCAATCTACAAGCTGGATACCGTCGTTGTTCCGACCAACCGTCCAATGATTCGTAAAGATCTGCCG
GACCTGGTCTACATGACTGAAGCGGAAAAAATTCAGGCGATCATTGAAGATATCAAAGAACGTACTGCGA
AAGGCCAGCCGGTGCTGGTGGGTACTATCTCCATCGAAAAATCGGAGCTGGTGTCAAACGAACTGACCAA
AGCCGGTATTAAGCACAACGTCCTGAACGCCAAATTCCACGCCAACGAAGCGGCGATTGTTGCTCAGGCA
GGTTATCCGGCTGCGGTGACTATCGCGACCAATATGGCGGGTCGTGGTACAGATATTGTGCTCGGTGGTA
GCTGGCAGGCAGAAGTTGCCGCGCTGGAAAATCCGACCGCAGAGCAAATTGAAAAAATTAAAGCCGACTG
GCAGGTACGTCACGATGCGGTACTGGAAGCAGGTGGCCTGCATATCATCGGTACCGAGCGTCACGAATCC
CGTCGTATCGATAACCAGTTGCGCGGTCGTTCTGGTCGTCAGGGGGATGCTGGTTCTTCCCGTTTCTACC
TGTCGATGGAAGATGCGCTGATGCGTATTTTTGCTTCCGACCGAGTATCCGGCATGATGCGTAAACTGGG
TATGAAGCCAGGCGAAGCCATTGAACACCCGTGGGTGACTAAAGCGATTGCCAACGCCCAGCGTAAAGTT
GAAAGCCGTAACTTCGACATTCGTAAGCAACTGCTGGAATATGATGACGTGGCTAACGATCAGCGTCGCG
CCATTTACTCCCAGCGTAACGAACTGTTGGATGTCAGCGATGTGAGCGAAACCATTAACAGCATTCGTGA
AGATGTGTTCAAAGCGACCATTGATGCCTACATTCCACCACAGTCGCTGGAAGAAATGTGGGATATTCCG
GGGCTGCAGGAACGTCTGAAGAACGATTTCGACCTCGATTTGCCAATTGCCGAGTGGCTGGATAAAGAAC
CAGAACTGCATGAAGAGACGCTGCGTGAGCGCATTCTGGCGCAGTCCATCGAAGTGTATCAGCGTAAAGA
AGAAGTGGTTGGTGCTGAGATGATGCGTCACTTCGAGAAAGGCGTCATGCTGCAAACGCTTGACTCCCTG
TGGAAAGAGCACCTGGCAGCGATGGACTATCTGCGTCAGGGTATCCACCTGCGTGGCTACGCACAGAAAG
ATCCGAAGCAGGAATACAAACGTGAATCGTTCTCCATGTTTGCAGCGATGCTGGAGTCGTTGAAATATGA
AGTTATCAGTACGCTGAGCAAAGTTCAGGTACGTATGCCTGAAGAGGTTGAGGAGCTGGAACAACAGCGT
CGTATGGAAGCCGAGCGTTTAGCGCAAATGCAGCAGCTTAGCCATCAGGATGACGACTCTGCAGCCGCAG
CTGCACTGGCGGCGCAAACCGGAGAGCGCAAAGTAGGACGTAACGATCCTTGCCCGTGCGGTTCTGGTAA
AAAATACAAGCAGTGCCATGGCCGCCTGCAATAAAAGCTAACTGTTGAAGTAAAAGGCGCAGGATTCTGC
GCCTTTTTTATAGGTTTAAGACAATGAAAAAGCTGCAAATTGCGGTAGGTATTATTCGCAACGAGAACAA
TGAAATCTTTATAACGCGTCGCGCAGCAGATGCGCACATGGCGAATAAACTGGAGTTTCCCGGCGGTAAA
ATTGAAATGGGTGAAACGCCGGAACAGGCGGTGGTGCGTGAACTTCAGGAAGAAGTCGGGATTACCCCCC
AACATTTTTCGCTATTTGAAAAACTGGAATATGAATTCCCGGACAGGCATATAACACTGTGGTTTTGGCT
GGTCGAACGCTGGGAAGGGGAGCCGTGGGGTAAAGAAGGGCAACCCGGTGAGTGGATGTCGCTGGTCGGT
CTTAATGCCGATGATTTTCCGCCAGCCAATGAACCGGTAATTGCGAAGCTTAAACGTCTGTAGGTCAGAT
AAGGCGTTTTCGCCGCATCCGACATTCGCACACGATGCCTGATGCGACGCTGGCGCGTCTTATCAGGCCT
AAAGGGATTTCTAACTCATTGATAAATTTGTTTTTGTAGGTCGGATAAGGCGTTCACGCCGCATCCGACA
TTTGCACAAGATGCCTGATGCGACGCTGTCCGCGTCTTATCAGGCCTACGTGCGGCATCAGACAAATGTC
ACTGCTTTGGTTCTTCGCTCCAGTCATCGCTTTCGGAAAGATCGCCACTGCTGGGGATTCGTTTTTCTTC
AGCAGCCCATTCTCCGAGGTCGATCAGCTGACAACGTTTGGAGCAAAATGGCCGAAACGGGCTGATTTCA
CCCCACACCACCGTTTTCCCGCAGGTTGGGCAATTCACCGTAATAGTTTCTGACATTTTTACTCCTTAGC
AACAGGCCAGTTCGAAATCCAGACGTTCCGGTACCTGTCCGTTTTCAGTGTCCAGCGGCATAAAACGAAT
GGCAAAACGGCTCTTATGTCCGGAAATTTGCGGATAAAGCTGTGAATCGAGCGACAGATTCAGGCGCAGC
AAGTCGGCATCGCCACCGTTATCCTGATAAAAACCATTCAGGCTGGTTTGTTTACGGAAGGGGGCCGACT
GGCGAATTAAATCCAGCACCATGGTAAGTGCCTGGGTGAGCGGGTTCAGGCTGGCAATCCAGGTTTCTAC
CTGGCTGTCGCGCTGCGCCTGGGGTAGATGCAGCCAAATGTGCAATGTAGGTAAATCAAAGCTGCAACAG
CCGCCTGGGATGCTCAGTCGCTGACGCACCAGAGCAATCAAACGATCTTCACGCAGAAATTGCCCGATAC
GCGGCGCGGAAATTAATACGCTCCCCGCCGCTTTTAACTGCTGAATTAATGCTTCAATACGGCTCTGGTC
CACGCCAGGCACGCCAATCCAGGTCTGGAGTTTACGTTGCTGCCGGTCAAGTTCTTTCAACAGCTCAGTG
CGGACTTCGCCGCGCTCGAAAACATCCAGTAATTCACTGACATTACGGAAGAAATGCAGCGCGCCAGCGT
GGTCAACGATGGGTAAATTAACGGTGAGTTGCTGAATCAAAAACTCAATGCGCAGCCATGTACGCATTTT
TTCATTTAGTGGATGTTCAAAAAGGACCTGGGTCTGCATTACGGTTTTTCCTGTGAGACAAACTGCGACG
CAAGCTGCAAATAGTGTGCGTGCAGGCGGGCAACATCCGATGCGATAGCATCCGGTGCGCCGTTATTATC
AATGACGTCATCTGCCACGGCAAGGCGGGCTTCGCGCGTTGCCTGAGCAGCAAGGATTTGTTCGACATGC
TCGCGAGTTACATCATCGCGCTGCATGGTGCGCTTAAGTTGCGTTTCTGGGCTGACATCCACCACAAGCA
CTCGATTCGCTTTTTTATACAGTGAGTTTTCTACCAGCAATGGCACAACCCACAGTACATAGGGGGAAGT
AGCTTGCTGGATCTGGTGTTGCGTCTCTTGCTGAATCAGCGGATGCAGCAGGGCGTTAAGCCAGTTTTTC
TCTTCCGGGTTGGCGAAGATCCGCTCGCGCAAGGCCCGGCGCTGCAATGTTCCATCAGCAGCAATCATGT
TAGCGCCAAAGTGATCAGCAATGGCATGTAGCGCAGGTGCACCTGGTTCAACCACCTGACGCGCAATAAT
ATCGGCATCAATGACGTTAATTCCGAGATCAGCAAACGCATTGGCAACGGTACTCTTGCCACTGCCAATG
CCTCCCGTTAAGGCAACTATATACCTCATAATTTATATTCCCGGGAATTCATCATGATTATCAAAACGTT
AAAAATGAGTGCACGAAAGCGAAATTGATGAAACGTTCGCTCACTATTTACCAGGTAAATTTATGGGATT
GTAGCGTAAAAAAAGACAATTTCGCAGTCTTGCGCCGCATTGATTAGTGCGTATGATAGCGTCACTGGAG
TTGCGCTCTTACCCTTATAGCCATTAACCCCAGGAATCCGCACATGCGTATTGAAGAAGATCTGAAGTTA
GGTTTTAAAGACGTTCTCATCCGCCCTAAACGCTCCACTCTTAAAAGCCGTTCCGATGTTGAACTGGAAC
GTCAATTCACCTTCAAACATTCAGGTCAGAGCTGGTCCGGCGTGCCGATTATCGCCGCAAATATGGACAC
CGTAGGCACATTTTCTATGGCCTCTGCGCTGGCTTCTTTTGATATTTTGACTGCTGTGCATAAACACTAT
TCTGTCGAAGAGTGGCAAGCGTTTATCAACAATTCTTCCGCTGATGTGCTGAAACATGTGATGGTTTCTA
CCGGTACGTCTGATGCGGATTTCGAAAAAACTAAACAGATTCTCGACCTGAACCCGGCATTAAACTTCGT
TTGTATTGACGTGGCGAATGGTTATTCCGAACACTTCGTGCAGTTCGTTGCGAAAGCGCGTGAAGCGTGG
CCGACCAAAACCATTTGTGCTGGTAACGTAGTGACTGGTGAAATGTGTGAGGAGCTTATCCTCTCAGGTG
CCGATATCGTTAAAGTTGGCATTGGCCCAGGTTCTGTTTGTACAACTCGCGTCAAAACAGGCGTCGGTTA
TCCGCAACTTTCTGCGGTAATCGAATGTGCCGATGCTGCGCACGGTCTGGGCGGAATGATCGTCAGCGAT
GGTGGCTGCACCACGCCGGGCGATGTGGCGAAAGCCTTTGGCGGCGGTGCCGATTTCGTCATGCTTGGCG
GCATGCTGGCGGGCCACGAAGAGAGCGGCGGTCGCATCGTTGAGGAGAACGGCGAGAAATTTATGCTGTT
CTACGGCATGAGCTCCGAGTCTGCGATGAAACGTCACGTTGGCGGCGTTGCGGAATATCGCGCAGCAGAA
GGTAAAACCGTTAAGCTGCCGCTGCGAGGCCCGGTTGAAAATACCGCGCGAGATATTTTGGGCGGCCTGC
GTTCAGCTTGTACATACGTTGGGGCTTCACGCCTGAAAGAGCTGACCAAGCGCACCACGTTTATTCGTGT
GCAGGAACAAGAAAACCGCATCTTCAACAACCTGTAATCTCCCAACGCTGGCGTGGAGCAACACGCCAGC
GTTATCCCATCCCACTCATCGCATCGCCTAAATGGAAAATTGGCAGATACATTGCCACCACCAGCGTACC
AATAATTCCTCCCGTTATGATCAGCAACGCCGGTTCCAGTAAGGCTGCGAGGTTATCCGCCAGCGCCATT
GTGTTTTCCCGATGATGATGGGCGAGGTTGTCTAACATGAGATCCAGAGAGCCGGATGCCTCTCCTGTTC
TCACTAATTGCAAACAGAGCGGGCTAAACTCACCGGTATTTTTTAGCGCCAGCCAGATGGGTTGACCGTT
ACTGATATCGTGCTGGATTTGTGTCAGAAGTTGCACCCAGTACGGGCAGCGCATTGTTTCTCTGACGCTC
TCTACGCCCTGTAAAAAAGTAATGCCTGCACTTTGTGTCAGCGCCAGAATCGTAAAGATCTGCGTGAGTT
TTTGTCCCCGCATCAGTGAACCCATAATCGGGATGCGTAACAGCAATTTCTGCCGCACTATAAGCCAGGT
CGGTCGGCGCATCAGCAACTTATTGGCTATCGCCAGCAGAAAGCCGAACAACACCAGCAGCCAGCTCCAT
TCGCCACTAAAGTCTGCCAGCGTCATGATCCCCTGCGTTAGTGCCGGTAGTGGGGTGTTGAAGGTCTTAT
AGATAGCGGCAAACTCCGGCAGAACAAAATGCAGCATTGCCACAACCACCATGATTGCCATCGCTAAAAT
GATGATGGGATAACGTAACGCTGATTTCACTTTGTCGGTCAACTGACGCTGGGCTTTTTGCTGACGCGCC
AGTTCAAAGCAGCATTCATCCAGCTTACCGGTCAGTTCACCCGTGCGGATCATCGCCTGATAGAGCGGCG
GAAATACCTCTGACCAGGGTAATAAGGCATTGGAAAAAGCAATGCCCTGTTCGAGATCGTGCGCCAGCGA
TTGCAGCAACGCTTGCCATTGCTTACTGGGATGCTGTTCCGCCAGCAGAGCCAGCCCTTCAGAAAGCGTT
AACCCTGCTTTGAGTAGCGTCGCCAGTTGATGAATGACTTCCGCGCTTTTATCTCCTCGCCACTGCGCAG
AATTGATGGCGATTCGCTTCAGGCTTAGTGGGGTAACCATCTGTTGCTGTAGTGCCATAAGCAGTAAAGT
ACGGCTCTCTGCCCATAGCATCCCATCTTGCGCATTGCCGTCGCCGGTTATGCCATGCCAGCGCCAGAGT
TGCTTACTCGCCATGCGGCATCCCCAGTACGCGGATTAACTCTTCAAAGGTGGTTAAGCCTTGCTCTACG
GCCAGGCAGCCGTTTTCAAAAAGCGTACGCATACCCGCCTGTCGTGCGTGCGTTTCCAGCGATTCAACGT
CGGTATTAGCGGAAATAAGCTGACGAATGACCGGCGTTATGGGCAGAACTTCAAATAAGGCCGTACGACC
ATAAAAACCGTGGTAGCAATGTACACAACCGGGTGCCTGCCAGTGGGGCAGCGGCGATGGCCATACATTG
TCTGGAATGTGGATGGGCTCCCCTTGCTGCCGGCGACAATGTGGGCAAAGTTTGCGTACCAGACGCTGGG
CTATTACCAGCGTAAGCGCCGATGATAGCATCCAGCGGGCGACCCCCATTTGCTGTAAACGTACCAGCGT
TTCGCAGGTGGAATTAGTGTGTAGGGTAGACAACACCAGGTGACCAGTTTGCGCCGCTTTAATAGCGATC
TCTGCTGTTTCGCCATCGCGGATCTCTCCGATCATGATGACGTCAGGATCCTGGCGCAATAACGCACGCA
AAACGCCCTGAAAGGTGAGTCCGGCACGCGGATGGATTTGCGTCTGGTTTAGTCCGGCTATGGGGATCTC
AACTGGATCTTCGACGCTACAAATATTAATGTCAGCGGTATTCAGCTTTTGCAGGGCACTATAAAGCGTG
ACCGTTTTGCCGCTGCCGGTAGGGCCAGTTACCAGCACCAGTCCCTGTGGTTGTTGCAAGGCATGAGCAA
AGTCCGCCAGTTGTAACGGCTGCATTCCAAGCGTGTTGACATCCAGTGCCTGACCCACCTGCTGTAACAA
CCTTAATACCACCTTTTCACCACCCCGACATGGTAAGGTCGCAATACGAAATGAGACGGCGTTTCCTGCC
AGTTCGACAGTGAATTGCCCGTCCTGCGGCAGGCGATGTTCCGCAATATCCAGGTTTCCCAGCACTTTTA
ATCTGGCGGTTAATGCGACTCCGGCATCCGGTGAAACATCCGGTAAAGGATGCAATACGCCGTCGATACG
CAAGCGGATGCGGTAGGCATTGTCCGCTGGTTCGATATGAATATCAGACGCGCGTTGTTCCAGCGCAGAT
TGTAACGTTCGAGTTAGCAACTCTGCTTTGGGCTGATGCTTCTCCTGAACAGCTACGGGCAATGTCTGTT
GTGTGCGACTGGCGTGACCTTCCATTTGTTGGCGCGTCCAGCAGGTGATCTCAATACGTTTGGTGGTAGC
GAAATGCAATGCGTCCAGTAGCTCATGCGAAGGTGCATCGACTACCGCAACATGAACCACCTCTTCGCTG
GCATCCAGCAAGACTCCATGATAACGCAGACACAGGGCAGTGAGCTGTGGAATATTCATTGCCGCTCCTT
AGTTGGCGTCATCAAAGCGGAAGACATCTTCGCAGGCTTGCTGCAATGCGCTGTCACTTTGAATATTGCA
GTTGCGCGTCCAGCCGGTGACGCCGTTTGCGTTATCCCAACCCGGTGTCATGACGACGCTTAGCCCATTG
AGACTTTCTTGCCCGGTCAGCGACACCACGCCCTTTGCCACACTCATGGCTGAAACATAGCGGGTGGTGG
TAGGCGAGGGAATGCCATTGCTGCCACCGTCGCAGGTATCTAATCCACCATGTTCCAGCGCGCACAACTC
TACGGCGGTACGGTAAGGCACAAAGGTTTGTAGCATGTCGGTGAGTGCGGCTTTGCGCAGGTAGTTTTGA
TAAGCGGGAATACCAATGGCGCTTAAAATGGCAATGATGCCAATAACCACCATCAGTTCGATAAGTGTAA
AACCGCGTTGCTTGTCCATCTGTTTCGCTCCTTGATTTGGTTGGCGCTACTTTGGCAAACGCCATCAGCA
CAGGCGAGGGGCAAAAAACGAAACGGGAAAGCAGATTCCGAGGTTTTTTATTTCGTTGCAGCGAAAGACA
AGAAATTTGCGAGGCGTTACGAAGAAAGTTGGGGAAGGGGAGATTATCCGCCCGCGATGGAGCGGATAAA
TCTGTCAACTATTAGCGAAAACGCATTGAAAGGTCGAGTGCTTGTACGTGTTTAGTTAGCGCACCGACGG
AGATAAAGTCCACGCCCGTTTCGGCAAATTCACGCAGTGTTTTGTCAGTGACGTTGCCAGACACTTCCAG
TAGCGCCTTGCCGTTGGTGCGTTTGACGGCTTCGCGCATCTGTTCTGTTTCGAAGTTATCCAGCATGATG
ATATCGGCTCCTGCTTTCAGGGCTTCATCAAGTTCTTCCAGATTCTCTACTTCGACTTCTACTGGCGCAT
CCGGGTGCAGCCAGGACGCTTTTTCGACCGCCTGGCGCACTGAGCCGGAGGCAATAATATGGTTTTCTTT
GATCAGGAAGGCATCAGAAAGCCCCAGACGGTGATTCGCTCCGCCGCCGCAAAGTACCGCGTATTTCAGA
GCTGAACGCAGGCCGGGTAAGGTTTTGCGCGTATCCAACAACTGCGTGTTGGTGCCTTCCAGCAATTCGA
CATAGTGGCGTACCTTACTGGCAACTCCTGAAAGGGTTTGCACAAAATTAAGCGCAGTGCGTTCGCCCGT
TAACAGCACGCGGGATGGGCCTTCAAGTTCGAACAAGGATTGATTGGCATTGATGACATCGCCGTCATCC
ACATGCCAGATTATGGTGACATCGTCGCCTGCCAGTTGAATAAACACCTCTTCAACCCAGCGTTTGCCGC
AAAAGACGCCATTCTCGCGGGTGATCACCGTGGCATGAGAGCGAGAATTTTCCGGTAAAAGTTTTGCCGT
AATATCATTGTTGGCATCGACTGTTCCGCCTAAATCTTCCCGCAGCGCCTGGGCCACCGCGCCGGGGATA
TCGAGATTAATGCGTTCCAGCAGCTCGTCACGTCGGGTGTCAGGGTTATAGCGGCGAGGCGGCATGTTAA
AACTCCAGATAGCTAACGAATCATAAGGTAGAAACATGCTACTCTGAACCGGGTATTAGCACCACATATA
AGGAGATCCTGCATGTTGTTAGAACAGGGGTGGCTGGTTGGCGCGCGCCGCGTTCCCTCACCACATTACG
ATTGCCGCCCGGATGACGAAACACCCACCCTGCTGGTGGTGCACAATATTAGCCTGCCGCCAGGCGAGTT
TGGCGGTCCGTGGATCGACGCATTATTCACTGGAACTATTGATCCGCAGGCACATCCTTTCTTTGCTGAG
ATCGCCCATTTGCGCGTCTCCGCTCACTGTTTGATTCGCCGTGATGGTGAAATAGTCCAGTATGTTCCTT
TCGATAAACGTGCATGGCATGCGGGAGTCTCTCAGTATCAGGGGCGCGAACGCTGCAATGATTTTTCTAT
TGGGATTGAGCTTGAAGGCACCGATACGCTGGCGTATACCGATGCGCAGTATCAACAGCTTGCGGCGGTT
ACGCGGGCACTGATTGATTGCTATCCGGATATCGCTAAAAACATGACGGGCCATTGTGATATTGCGCCGG
ATCGGAAAACCGATCCCGGTCCTGCATTTGATTGGGCACGGTTTCGTGTGCTGGTCAGCAAGGAGACAAC
ATGACGCTATTTACAACCTTACTGGTGTTAATTTTCGAGCGCCTGTTTAAGTTGGGCGAGCACTGGCAGC
TTGATCATCGTCTTGAAGCGTTCTTTCGGCGGGTGAAACATTTTTCTCTCGGGCGCACGTTAGGCATGAC
CATTATTGCGATGGGCGTGACTTTTTTACTGTTACGCGCATTGCAGGGAGTATTGTTCAACGTTCCCACG
CTACTGGTGTGGCTGCTGATTGGTTTGCTGTGTATTGGCGCAGGTAAAGTTCGTCTTCATTATCATGCTT
ATCTGACAGCTGCTTCACGTAATGATAGCCATGCCCGTGCCACGATGGCTGGCGAACTCACCATGATTCA
CGGCGTCCCGGCAGGCTGCGACGAACGTGAGTATTTGCGTGAGCTGCAAAATGCATTGCTGTGGATTAAC
TTTCGTTTTTATCTTGCACCGCTGTTCTGGCTGATTGTGGGGGGAACCTGGGGACCCGTTACGCTGATGG
GGTATGCGTTTTTGCGTGCATGGCAATACTGGCTGGCGCGATATCAGACGCCGCATCATCGTTTACAGTC
CGGCATTGATGCCGTGCTTCATGTACTGGATTGGGTGCCGGTTCGTCTTGCGGGTGTGGTATATGCCTTG
ATCGGTCATGGTGAGAAAGCGTTACCGGCCTGGTTTGCTTCGCTGGGTGATTTCCATACTTCGCAGTATC
AGGTGTTAACGCGTCTGGCGCAGTTCTCTCTGGCGCGTGAACCGCATGTCGATAAGGTGGAGACGCCGAA
GGCAGCGGTTTCAATGGCGAAGAAAACCTCGTTCGTGGTCGTGGTGGTGATTGCACTACTGACGATTTAC
GGGGCGTTGGTGTAAAGATTATTGCCCTCACCCTGTACGGGTGAGGGCGTAGAGAGATTAATGCGCTTTT
ACGGCTTTGGCGGTTTTCTCTTTAAACAGATAGCCGATACCTAACACGATCAGCCATACCGGGATCAGGT
ATACCGAAATCGCCATTCCTGGGGTCATCAGCATAATCACCAGTACCGCCGCCATAAACAGCAGGCAGAT
CCAGTTACCCAGCGGATAAAGCAGAGCAGGGAAGCGAGTTACCACGCCTTGTTCCTGCTTGGCGCGACGG
AATTTCATATGCGCCAGGCTAATCATCGCCCAGTTGATTACCAGTGCAGATACCACCAGCGCCATTAACA
GTCCGAAAGCGGACTCTGGGGCAAGGTAGTTAATCAGTACGCACAACGCCGTTACCAGTGCAGACACCAG
AATGGTATTTACTGGTACACCACGTTTATCGACAGACGCCAGCGCTTTTGGCGCATTACCCTGTTGTGCC
AGACCAAACAGCATACGGCTGTTGCAATATACGCAGCTGTTGTACACGGAGAGCGCCGCAGTCAGTACCA
CGATGTTCAGCGCATTCGCCACAAAGGTATCGCCTAACTCGTGGAAGATCAGCACAAACGGACTGGTATC
GGCGGTAACGCGGGTCCACGGCATCAGTGAGAGCAGAACGGCTAACGAACCAATATAGAAAATCAGGATG
CGGTAGATAACCTGGTTAGTTGCTTTCGGTATACTTTGCTCCGGGTTATCAGCTTCTGCTGCGGTGATCC
CCACCAGTTCCAGACCACCGAACGAGAACATGATAATCGCCATCATCATCACCAGCCCGGTGAAGCCGTG
CGGCAGGAAACCACCCTGATCCCACAGGTTGCTAACGGTCGCCTGCGGGCCGCCGTTGCCACTGAATAGC
AGCCAGCCGCCGAAGATGATCATCGCTACCACCGCGATAACTTTGATAATGGCAAACCAGAACTCCATCT
CGCCAAACACTTTAACGTTGGTCAGGTTGATGGCGTTAATCACCACAAAGAATACGGCGGCAGAAACCCA
GGTGGGGATTTCCGGATACCAGAACTGAATGTATTTACCCACGGCAGTCAGCTCAGCCATGGCAACTAAA
ACGTACAGTACCCAGTAGTTCCAGCCAGAGGCGAAACCGGCAAAACTGCCCCAGTATTTATAAGCAAAGT
GGCTAAAGGAGCCTGCGACAGGTTCTTCGACCACCATTTCACCCAGCTGACGCATGATCAGAAAGGCGAT
AAAACCAGCAATGGCGTAACCCAGGATAATCCCTGGCCCTGCGGACTGTATTACGGAGGCGCTACCCAGG
AATAACCCGGTCCCTATCGCGCCACCCAGCGCGATAAGCTGAATATGGCGGTTTTTAAGGCCGCGCTTTA
GCTGCTCGCCGTGCTGTTGACCTTCCATCATGAAACCTCGTGCGGTGGTTGTTTTTTTGATCTACGCAGT
GATGCGTGTGTAAGTTTGCAATTCCGTTTGTTGTATTAATTTGTTTACATCAAAGAAGTTTGAATTGTTA
CAAAAAGACTTCCGTCAGATCAAGAATAATGGTATGCGGCAGCGAATGCACCCGCTTTATGCATGGTTGA
AGATGAGTTGCTTAAAAAGAAACCGTTTGTAAAGCTCAGCCTCAACCCCTCTCAATATGTAGAATGAATT
TAAATTCGTTTTAATTGAATTAAAAATCACAAAATTGGTAAGTGAATCGGTTCAATTCGGATTTTTATAG
TTTAATAATCGTTAAAAAACTCCTTTCCTACGTAAAGTCTACATTTGTGCATAGTTACAACTTTGAAACG
TTATATATGTCAAGTTGTTAAAATGTGCACAGTTTCATGATTTCAATCAAAACCTGTATGGACATAAGGT
GAATACTTTGTTACTTTAGCGTCACAGACATGAAATTGGTAAGACCAATTGACTTCGGCAAGTGGCTTAA
GACAGGAACTCATGGCCTACAGCAAAATCCGCCAACCAAAACTCTCCGATGTGATTGAGCAGCAACTGGA
GTTTTTGATCCTCGAAGGCACTCTCCGCCCGGGCGAAAAACTCCCACCGGAACGCGAACTGGCAAAACAG
TTTGACGTCTCCCGTCCCTCCTTGCGTGAGGCGATTCAACGTCTCGAAGCGAAGGGCTTGTTGCTTCGTC
GCCAGGGTGGCGGCACTTTTGTCCAGAGCAGCCTATGGCAAAGCTTCAGCGATCCGCTGGTGGAGCTGCT
CTCCGACCATCCTGAGTCACAGTATGACTTGCTCGAAACACGACACGCCCTGGAAGGTATCGCCGCTTAT
TACGCCGCGCTGCGTAGTACCGATGAAGACAAGGAACGCATCCGTGAACTCCACCACGCCATAGAGCTGG
CGCAGCAGTCTGGCGATCTGGACGCGGAATCAAACGCCGTACTCCAGTATCAGATTGCCGTCACCGAAGC
GGCCCACAATGTGGTTCTGCTTCATCTGCTAAGGTGTATGGAGCCGATGTTGGCCCAGAATGTCCGCCAG
AACTTCGAATTGCTCTATTCGCGTCGCGAGATGCTGCCGCTGGTGAGTAGTCACCGCACCCGCATATTTG
AAGCGATTATGGCCGGTAAGCCGGAAGAAGCGCGCGAAGCATCGCATCGCCATCTGGCCTTTATCGAAGA
AATTTTGCTCGACAGAAGTCGTGAAGAGAGCCGCCGTGAGCGTTCTCTGCGTCGTCTGGAGCAACGAAAG
AATTAGTGATTTTTCTGGTAAAAATTATCCAGAAGATGTTGTAAATCAAGCGCATATAAAAGCGCGGCAA
CTAAACGTAGAACCTGTCTTATTGAGCTTTCCGGCGAGAGTTCAATGGGACAGGTTCCAGAAAACTCAAC
GTTATTAGATAGATAAGGAATAACCCATGTCAGAACGTTTCCCAAATGACGTGGATCCGATCGAAACTCG
CGACTGGCTCCAGGCGATCGAATCGGTCATCCGTGAAGAAGGTGTTGAGCGTGCTCAGTATCTGATCGAC
CAACTGCTTGCTGAAGCCCGCAAAGGCGGTGTAAACGTAGCCGCAGGCACAGGTATCAGCAACTACATCA
ACACCATCCCCGTTGAAGAACAACCGGAGTATCCGGGTAATCTGGAACTGGAACGCCGTATTCGTTCAGC
TATCCGCTGGAACGCCATCATGACGGTGCTGCGTGCGTCGAAAAAAGACCTCGAACTGGGCGGCCATATG
GCGTCCTTCCAGTCTTCCGCAACCATTTATGATGTGTGCTTTAACCACTTCTTCCGTGCACGCAACGAGC
AGGATGGCGGCGACCTGGTTTACTTCCAGGGCCACATCTCCCCGGGCGTGTACGCTCGTGCTTTCCTGGA
AGGTCGTCTGACTCAGGAGCAGCTGGATAACTTCCGTCAGGAAGTTCACGGCAATGGCCTCTCTTCCTAT
CCGCACCCGAAACTGATGCCGGAATTCTGGCAGTTCCCGACCGTATCTATGGGTCTGGGTCCGATTGGTG
CTATTTACCAGGCTAAATTCCTGAAATATCTGGAACACCGTGGCCTGAAAGATACCTCTAAACAAACCGT
TTACGCGTTCCTCGGTGACGGTGAAATGGACGAACCGGAATCCAAAGGTGCGATCACCATCGCTACCCGT
GAAAAACTGGATAACCTGGTCTTCGTTATCAACTGTAACCTGCAGCGTCTTGACGGCCCGGTCACCGGTA
ACGGCAAGATCATCAACGAACTGGAAGGCATCTTCGAAGGTGCTGGCTGGAACGTGATCAAAGTGATGTG
GGGTAGCCGTTGGGATGAACTGCTGCGTAAGGATACCAGCGGTAAACTGATCCAGCTGATGAACGAAACC
GTTGACGGCGACTACCAGACCTTCAAATCGAAAGATGGTGCGTACGTTCGTGAACACTTCTTCGGTAAAT
ATCCTGAAACCGCAGCACTGGTTGCAGACTGGACTGACGAGCAGATCTGGGCACTGAACCGTGGTGGTCA
CGATCCGAAGAAAATCTACGCTGCATTCAAGAAAGCGCAGGAAACCAAAGGCAAAGCGACAGTAATCCTT
GCTCATACCATTAAAGGTTACGGCATGGGCGACGCGGCTGAAGGTAAAAACATCGCGCACCAGGTTAAGA
AAATGAACATGGACGGTGTGCGTCATATCCGCGACCGTTTCAATGTGCCGGTGTCTGATGCAGATATCGA
AAAACTGCCGTACATCACCTTCCCGGAAGGTTCTGAAGAGCATACCTATCTGCACGCTCAGCGTCAGAAA
CTGCACGGTTATCTGCCAAGCCGTCAGCCGAACTTCACCGAGAAGCTTGAGCTGCCGAGCCTGCAAGACT
TCGGCGCGCTGTTGGAAGAGCAGAGCAAAGAGATCTCTACCACTATCGCTTTCGTTCGTGCTCTGAACGT
GATGCTGAAGAACAAGTCGATCAAAGATCGTCTGGTACCGATCATCGCCGACGAAGCGCGTACTTTCGGT
ATGGAAGGTCTGTTCCGTCAGATTGGTATTTACAGCCCGAACGGTCAGCAGTACACCCCGCAGGACCGCG
AGCAGGTTGCTTACTATAAAGAAGACGAGAAAGGTCAGATTCTGCAGGAAGGGATCAACGAGCTGGGCGC
AGGTTGTTCCTGGCTGGCAGCGGCGACCTCTTACAGCACCAACAATCTGCCGATGATCCCGTTCTACATC
TATTACTCGATGTTCGGCTTCCAGCGTATTGGCGATCTGTGCTGGGCGGCTGGCGACCAGCAAGCGCGTG
GCTTCCTGATCGGCGGTACTTCCGGTCGTACCACCCTGAACGGCGAAGGTCTGCAGCACGAAGATGGTCA
CAGCCACATTCAGTCGCTGACTATCCCGAACTGTATCTCTTACGACCCGGCTTACGCTTACGAAGTTGCT
GTCATCATGCATGACGGTCTGGAGCGTATGTACGGTGAAAAACAAGAGAACGTTTACTACTACATCACTA
CGCTGAACGAAAACTACCACATGCCGGCAATGCCGGAAGGTGCTGAGGAAGGTATCCGTAAAGGTATCTA
CAAACTCGAAACTATTGAAGGTAGCAAAGGTAAAGTTCAGCTGCTCGGCTCCGGTTCTATCCTGCGTCAC
GTCCGTGAAGCAGCTGAGATCCTGGCGAAAGATTACGGCGTAGGTTCTGACGTTTATAGCGTGACCTCCT
TCACCGAGCTGGCGCGTGATGGTCAGGATTGTGAACGCTGGAACATGCTGCACCCGCTGGAAACTCCGCG
CGTTCCGTATATCGCTCAGGTGATGAACGACGCTCCGGCAGTGGCATCTACCGACTATATGAAACTGTTC
GCTGAGCAGGTCCGTACTTACGTACCGGCTGACGACTACCGCGTACTGGGTACTGATGGCTTCGGTCGTT
CCGACAGCCGTGAGAACCTGCGTCACCACTTCGAAGTTGATGCTTCTTATGTCGTGGTTGCGGCGCTGGG
CGAACTGGCTAAACGTGGCGAAATCGATAAGAAAGTGGTTGCTGACGCAATCGCCAAATTCAACATCGAT
GCAGATAAAGTTAACCCGCGTCTGGCGTAAGAGGTAAAAGAATAATGGCTATCGAAATCAAAGTACCGGA
CATCGGGGCTGATGAAGTTGAAATCACCGAGATCCTGGTCAAAGTGGGCGACAAAGTTGAAGCCGAACAG
TCGCTGATCACCGTAGAAGGCGACAAAGCCTCTATGGAAGTTCCGTCTCCGCAGGCGGGTATCGTTAAAG
AGATCAAAGTCTCTGTTGGCGATAAAACCCAGACCGGCGCACTGATTATGATTTTCGATTCCGCCGACGG
TGCAGCAGACGCTGCACCTGCTCAGGCAGAAGAGAAGAAAGAAGCAGCTCCGGCAGCAGCACCAGCGGCT
GCGGCGGCAAAAGACGTTAACGTTCCGGATATCGGCAGCGACGAAGTTGAAGTGACCGAAATCCTGGTGA
AAGTTGGCGATAAAGTTGAAGCTGAACAGTCGCTGATCACCGTAGAAGGCGACAAGGCTTCTATGGAAGT
TCCGGCTCCGTTTGCTGGCACCGTGAAAGAGATCAAAGTGAACGTGGGTGACAAAGTGTCTACCGGCTCG
CTGATTATGGTCTTCGAAGTCGCGGGTGAAGCAGGCGCGGCAGCTCCGGCCGCTAAACAGGAAGCAGCTC
CGGCAGCGGCCCCTGCACCAGCGGCTGGCGTGAAAGAAGTTAACGTTCCGGATATCGGCGGTGACGAAGT
TGAAGTGACTGAAGTGATGGTGAAAGTGGGCGACAAAGTTGCCGCTGAACAGTCACTGATCACCGTAGAA
GGCGACAAAGCTTCTATGGAAGTTCCGGCGCCGTTTGCAGGCGTCGTGAAGGAACTGAAAGTCAACGTTG
GCGATAAAGTGAAAACTGGCTCGCTGATTATGATCTTCGAAGTTGAAGGCGCAGCGCCTGCGGCAGCTCC
TGCGAAACAGGAAGCGGCAGCGCCGGCACCGGCAGCAAAAGCTGAAGCCCCGGCAGCAGCACCAGCTGCG
AAAGCGGAAGGCAAATCTGAATTTGCTGAAAACGACGCTTATGTTCACGCGACTCCGCTGATCCGCCGTC
TGGCACGCGAGTTTGGTGTTAACCTTGCGAAAGTGAAGGGCACTGGCCGTAAAGGTCGTATCCTGCGCGA
AGACGTTCAGGCTTACGTGAAAGAAGCTATCAAACGTGCAGAAGCAGCTCCGGCAGCGACTGGCGGTGGT
ATCCCTGGCATGCTGCCGTGGCCGAAGGTGGACTTCAGCAAGTTTGGTGAAATCGAAGAAGTGGAACTGG
GCCGCATCCAGAAAATCTCTGGTGCGAACCTGAGCCGTAACTGGGTAATGATCCCGCATGTTACTCACTT
CGACAAAACCGATATCACCGAGTTGGAAGCGTTCCGTAAACAGCAGAACGAAGAAGCGGCGAAACGTAAG
CTGGATGTGAAGATCACCCCGGTTGTCTTCATCATGAAAGCCGTTGCTGCAGCTCTTGAGCAGATGCCTC
GCTTCAATAGTTCGCTGTCGGAAGACGGTCAGCGTCTGACCCTGAAGAAATACATCAACATCGGTGTGGC
GGTGGATACCCCGAACGGTCTGGTTGTTCCGGTATTCAAAGACGTCAACAAGAAAGGCATCATCGAGCTG
TCTCGCGAGCTGATGACTATTTCTAAGAAAGCGCGTGACGGTAAGCTGACTGCGGGCGAAATGCAGGGCG
GTTGCTTCACCATCTCCAGCATCGGCGGCCTGGGTACTACCCACTTCGCGCCGATTGTGAACGCGCCGGA
AGTGGCTATCCTCGGCGTTTCCAAGTCCGCGATGGAGCCGGTGTGGAATGGTAAAGAGTTCGTGCCGCGT
CTGATGCTGCCGATTTCTCTCTCCTTCGACCACCGCGTGATCGACGGTGCTGATGGTGCCCGTTTCATTA
CCATCATTAACAACACGCTGTCTGACATTCGCCGTCTGGTGATGTAAGTAAAAGAGCCGGCCCAACGGCC
GGCTTTTTTCTGGTAATCTCATGAATGTATTGAGGTTATTAGCGAATAGACAAATCGGTTGCCGTTTGTT
GTTTAAAAATTGTTAACAATTTTGTAAAATACCGACGGATAGAACGACCCGGTGGTGGTTAGGGTATTAC
TTCACATACCCTATGGATTTCTGGGTGCAGCAAGGTAGCAAGCGCCAGAATCCCCAGGAGCTTACATAAG
TAAGTGACTGGGGTGAGGGCGTGAAGCTAACGCCGCTGCGGCCTGAAAGACGACGGGTATGACCGCCGGA
GATAAATATATAGAGGTCATGATGAGTACTGAAATCAAAACTCAGGTCGTGGTACTTGGGGCAGGCCCCG
CAGGTTACTCCGCTGCCTTCCGTTGCGCTGATTTAGGTCTGGAAACCGTAATCGTAGAACGTTACAACAC
CCTTGGCGGTGTTTGCCTGAACGTCGGCTGTATCCCTTCTAAAGCACTGCTGCACGTAGCAAAAGTTATC
GAAGAAGCCAAAGCGCTGGCTGAACACGGTATCGTCTTCGGCGAACCGAAAACCGATATCGACAAGATTC
GTACCTGGAAAGAGAAAGTGATCAATCAGCTGACCGGTGGTCTGGCTGGTATGGCGAAAGGCCGCAAAGT
CAAAGTGGTCAACGGTCTGGGTAAATTCACCGGGGCTAACACCCTGGAAGTTGAAGGTGAGAACGGCAAA
ACCGTGATCAACTTCGACAACGCGATCATTGCAGCGGGTTCTCGCCCGATCCAACTGCCGTTTATTCCGC
ATGAAGATCCGCGTATCTGGGACTCCACTGACGCGCTGGAACTGAAAGAAGTACCAGAACGCCTGCTGGT
AATGGGTGGCGGTATCATCGGTCTGGAAATGGGCACCGTTTACCACGCGCTGGGTTCACAGATTGACGTG
GTTGAAATGTTCGACCAGGTTATCCCGGCAGCTGACAAAGACATCGTTAAAGTCTTCACCAAGCGTATCA
GCAAGAAATTCAACCTGATGCTGGAAACCAAAGTTACCGCCGTTGAAGCGAAAGAAGACGGCATTTATGT
GACGATGGAAGGCAAAAAAGCACCCGCTGAACCGCAGCGTTACGACGCCGTGCTGGTAGCGATTGGTCGT
GTGCCGAACGGTAAAAACCTCGACGCAGGCAAAGCAGGCGTGGAAGTTGACGACCGTGGTTTCATCCGCG
TTGACAAACAGCTGCGTACCAACGTACCGCACATCTTTGCTATCGGCGATATCGTCGGTCAACCGATGCT
GGCACACAAAGGTGTTCACGAAGGTCACGTTGCCGCTGAAGTTATCGCCGGTAAGAAACACTACTTCGAT
CCGAAAGTTATCCCGTCCATCGCCTATACCGAACCAGAAGTTGCATGGGTGGGTCTGACTGAGAAAGAAG
CGAAAGAGAAAGGCATCAGCTATGAAACCGCCACCTTCCCGTGGGCTGCTTCTGGTCGTGCTATCGCTTC
CGACTGCGCAGACGGTATGACCAAGCTGATTTTCGACAAAGAATCTCACCGTGTGATCGGTGGTGCGATT
GTCGGTACTAACGGCGGCGAGCTGCTGGGTGAAATCGGCCTGGCAATCGAAATGGGTTGTGATGCTGAAG
ACATCGCACTGACCATCCACGCGCACCCGACTCTGCACGAGTCTGTGGGCCTGGCGGCAGAAGTGTTCGA
AGGTAGCATTACCGACCTGCCGAACCCGAAAGCGAAGAAGAAGTAATTTTTCGTTTGCCGGAACATCCGG
CAATTAAAAAAGCGGCTAACCACGCCGCTTTTTTTACGTCTGCAATTTACCTTTCCAGTCTTCTTGCTCC
ACGTTCAGAGAGACGTTCGCATACTGCTGACCGTTGCTCGTTATTCAGCCTGACAGTATGGTTACTGTCG
TTTAGACGTTGTGGGCGGCTCTCCTGAACTTTCTCCCGAAAAACCTGACGTTGTTCAGGTGATGCCGATT
GAACACGCTGGCGGGCGTTATCACGTTGCTGTTGATTCAGTGGGCGCTGCTGTACTTTTTCCTTAAACAC
CTGGCGCTGCTCTGGTGATGCGGACTGAATACGCTCACGCGCTGCGTCTCTTCGCTGCTGGTTCTGCGGG
TTAGTCTGCATTTTCTCGCGAACCGCCTGGCGCTGCTCAGGCGAGGCGGACTGAATGCGCTCACGCGCTG
CCTCTCTTCGCTGCTGGATCTTCGGGTTAGTCTGCATTCTCTCGCGAACTGCCTGGCGCTGCTCAGGCGA
GGCGGACTGATAACGCTGACGAGCGGCGTCCTTTTGTTGCTGGGTCAGTGGTTGGCGACGGCTGAAGTCG
TGGAAGTCGTCATAGCTCCCATAGTGTTCAGCTTCATTAAACCGCTGTGCCGCTGCCTGACGTTGGGTAT
CTCGTGTAATGACTGGTGCGGCGTGTGTTCGTTGCTGAAACTGATTTGCTGCCGCCTGACGCTGGCTGTC
GCGCGTTGGGGCAGGTAATTGCGTGGCGCTCATTCCGCCGTTGACATCGGTTTGATGAAACCGCTTTGCC
ATATCCTGATCATGATAGGGCACACCATTACGGTAGTTTGGATTGTGCCGCCATGCCATATTCTTATCAG
TAAGATGCTCACCGGTGATACGGTTGAAATTGTTGACGTCGATATTGATGTTGTCGCCGTTGTGTTGCCA
GCCATTACCGTCACGATGACCGCCATCGTGGTGATGATAATCATCATTGTCATGATGATGATGGTCATGA
TCGTCGTCGTCCCAGTCGATGCTGCTGAATAGTGCGTACGTGGTAGCAACGCCCATGCTATAGCCGAATC
CGCGTACAAAGCTGTCAACAAACGGTTCTCCGGCTGGTGGTGGCAGATAAACCGGCGGATACGCAGTATT
GGCCCAGTTCCCGTAAACCACGGTTGGGTTGTAGTTGGGAATATAGACCACATCAGGATTGGCGGGCTCA
ATGGAAATGACGGTTGTTGCCGGCTCTGTAATGACGGGGTTGGCAGTTAAAACTGTATTGGATGGTATGA
CGGGTGCCGTGACTGTCTGTTTTACCGGTACAGCTTTCTTCGTTGTGGTAATAACTTTCTGTTCGGTTGA
TGACTTCAGCGAGCCGGTTTGTTGCGCCAGTTGCCGCAATCGCTGTACCGAGTCCATCACGTCCTGCGGC
TGGGCCAGAAAAGCATCGCCCAGGTTTTGCACCCATTGCGGGTTTTCGCCCATCAATGCCATCAATTGTG
GAAAGGCCACCAGTGATTTAACGCTGGCGTCCCACGGCTGGTCAGATACCGCCTGAATAGCAGCATCGCC
TTGTTTAAGTGGATTATCGTGCGACCATTGCACTGCTTGAGCAACGTTTGTCGGATAGGTTGATGCCATC
AGCACCTGCGAAAGTAGGGCGTCGGGATACAGCGCGACGGGCGCGACCCATTGATCTATTTGTGCAGTGC
TGAATGCGGATTTGACGACGGCGGGTGTTACGGGAGGTGCGGAAACCGTTGCAGGAAACGTAACCGCGGC
AGCGTCAGACACAGCCAGTTGTGTCGATTGCGGTTCCACAGGCGCTTCCACTGTGCGGCTTTTTATATAT
AGCCCGGTAGAGGCGGCACAAAGCCCGGCACTGCAAATTAGCGCCAGCACATGGGGTTTAAACGGCAAAG
TCATTTTCATAATTCGGATCTCAAGGAAATCGCAATGGTCGGCGAACTGCCACCCGCAGGTGCTGTGAAT
CCGAGTATAAAGAGGCGGTAGTTTAAATTTTGACTAATCTTGGGATTCGTTGAGAAAGGTGATTATCACC
ATGCGAATTAACGAAGTTTTTACGGAGGGAAACAATCTCTAGACCATCCTTAACGATTCAGCCACTTTTT
TATGTTGCTTTTTTGTAAACAGATTAACACCTCGTCAAAATCCTGCTATTCTGCCCGTTGCGGTACTGGG
CATTTACCCTACAAACTGCTGTCTCACAGGAGCGTGAAGAGAATCGCCTGCCGCACTATGACAATGAGAG
CGAGGAGAACCGTCGTGCTAGAAGAATACCGTAAGCACGTAGCTGAGCGTGCCGCTGAGGGGATTGCGCC
CAAACCCCTGGATGCAAACCAAATGGCCGCACTTGTAGAGCTGCTGAAAAACCCGCCCGCGGGCGAAGAA
GAATTCCTGTTAGATCTGTTAACCAACCGTGTTCCCCCAGGCGTCGATGAAGCCGCCTATGTCAAAGCAG
GCTTCCTGGCTGCTATCGCGAAAGGCGAAGCCAAATCCCCTCTGCTGACTCCGGAAAAAGCCATCGAACT
GCTGGGCACCATGCAGGGTGGTTACAACATTCATCCGCTGATCGACGCGCTGGATGATGCCAAACTGGCA
CCTATTGCTGCCAAAGCACTTTCTCACACGCTGCTGATGTTCGATAACTTCTATGACGTAGAAGAGAAAG
CGAAAGCAGGCAACGAATATGCGAAGCAGGTTATGCAGTCCTGGGCGGATGCCGAATGGTTCCTGAATCG
CCCGGCGCTGGCTGAAAAACTGACCGTTACTGTCTTCAAAGTCACTGGCGAAACTAACACCGATGACCTT
TCTCCGGCACCGGATGCGTGGTCACGCCCGGATATCCCACTGCACGCGCTGGCGATGCTGAAAAACGCCC
GTGAAGGTATTGAGCCAGACCAGCCTGGTGTTGTTGGTCCGATCAAGCAAATCGAAGCTCTGCAACAGAA
AGGTTTCCCGCTGGCGTACGTCGGTGACGTTGTGGGTACGGGTTCTTCGCGTAAATCCGCCACTAACTCC
GTTCTGTGGTTTATGGGCGATGATATTCCACATGTGCCGAACAAACGCGGCGGTGGTTTGTGCCTCGGCG
GTAAAATTGCACCCATCTTCTTTAACACGATGGAAGACGCGGGTGCACTGCCAATCGAAGTCGACGTCTC
TAACCTGAACATGGGCGACGTGATTGACGTTTACCCGTACAAAGGTGAAGTGCGTAACCACGAAACCGGC
GAACTGCTGGCGACCTTCGAACTGAAAACCGACGTGCTGATTGATGAAGTGCGTGCTGGTGGCCGTATTC
CGCTGATTATCGGGCGTGGCCTGACCACCAAAGCGCGTGAAGCACTTGGTCTGCCGCACAGTGATGTGTT
CCGTCAGGCGAAAGATGTCGCTGAGAGCGATCGCGGCTTCTCGCTGGCGCAAAAAATGGTAGGCCGTGCC
TGTGGCGTGAAAGGCATTCGTCCGGGCGCGTACTGTGAACCGAAAATGACTTCTGTAGGTTCCCAGGACA
CCACCGGCCCGATGACCCGTGATGAACTGAAAGACCTGGCGTGCCTGGGCTTCTCGGCTGACCTGGTGAT
GCAGTCTTTCTGCCACACCGCGGCGTATCCGAAGCCAGTTGACGTGAACACGCACCACACGCTGCCGGAC
TTCATTATGAACCGTGGCGGTGTGTCGCTGCGTCCGGGTGACGGCGTCATTCACTCCTGGCTGAACCGTA
TGCTGCTGCCGGATACCGTCGGTACCGGTGGTGACTCCCATACCCGTTTCCCGATCGGTATCTCTTTCCC
GGCGGGTTCTGGTCTGGTGGCGTTTGCTGCCGCAACTGGCGTAATGCCGCTTGATATGCCGGAATCCGTT
CTGGTGCGCTTCAAAGGCAAAATGCAGCCGGGCATCACCCTGCGCGATCTGGTACACGCTATTCCGCTGT
ATGCGATCAAACAAGGTCTGCTGACCGTTGAGAAGAAAGGCAAGAAAAACATCTTCTCTGGCCGCATCCT
GGAAATTGAAGGTCTGCCGGATCTGAAAGTTGAGCAGGCCTTTGAGCTAACCGATGCGTCCGCCGAGCGT
TCTGCCGCTGGTTGTACCATCAAGCTGAACAAAGAACCGATCATCGAATACCTGAACTCTAACATCGTCC
TGCTGAAGTGGATGATCGCGGAAGGTTACGGCGATCGTCGTACCCTGGAACGTCGTATTCAGGGCATGGA
AAAATGGCTGGCGAATCCTGAGCTGCTGGAAGCCGATGCAGATGCGGAATACGCGGCAGTGATCGACATC
GATCTGGCGGATATTAAAGAGCCAATCCTGTGTGCTCCGAACGACCCGGATGACGCGCGTCCGCTGTCTG
CGGTACAGGGTGAGAAGATCGACGAAGTGTTTATCGGTTCCTGCATGACCAACATCGGTCACTTCCGTGC
TGCGGGTAAACTGCTGGATGCGCATAAAGGTCAGTTGCCGACCCGCCTGTGGGTGGCACCGCCAACCCGT
ATGGACGCCGCACAGTTGACCGAAGAAGGCTACTACAGCGTCTTCGGTAAGAGTGGTGCGCGTATCGAGA
TCCCTGGCTGTTCCCTGTGTATGGGTAACCAGGCGCGTGTGGCGGACGGTGCAACGGTGGTTTCCACCTC
TACCCGTAACTTCCCGAACCGTCTGGGTACTGGCGCGAATGTCTTCCTGGCTTCTGCGGAACTGGCGGCT
GTTGCGGCGCTGATTGGCAAACTGCCGACGCCGGAAGAGTACCAGACCTACGTGGCGCAGGTAGATAAAA
CAGCCGTTGATACTTACCGTTATCTGAACTTCAACCAGCTTTCTCAGTACACCGAGAAAGCCGATGGGGT
GATTTTCCAGACTGCGGTTTAAAAAGTCAGCGCACGCGCTGCGCATAAACGACACAATGCCCGGTGAATG
AGATTCCCGGGCATTTTTTTATTTCTAAACCATCGCCGTTCCGCTGTTTTTCTCCGGTAAGGCTGCGATA
ATTACATCAATGGCGCAATGCGATTTCGGTGCATTGCCGGGAGCAGAGGAACACACTATGGATTACGAAT
TTCTGCGCGATATTACCGGAGTGGTAAAGGTGCGTATGTCCATGGGGCATGAAGTGGTCGGGCACTGGTT
TAATGAAGAGGTGAAAGAAAACCTGGCCTTGCTTGATGAAGTGGAACAAGCAGCGCACGCACTGAAAGGT
AGCGAACGGTCCTGGCAACGGGCAGGGCATGAATACACCCTGTGGATGGACGGTGAAGAGGTGATGGTTC
GCGCCAATCAACTGGAATTCGCTGGCGATGAAATGGAAGAGGGGATGAACTACTACGACGAAGAAAGCCT
GTCGCTATGCGGCGTTGAGGATTTTCTGCAGGTCGTGGCGGCTTACCGCAATTTCGTGCAGCAGAAGTAA
ATAAATCTGGCGGAGCCTGGGAGCTCCGCCAGAGCCGTTAAACAGCTGGCATATTGCGCCCGTAATAAAT
CTCGCGCATTTCTTTCCACAGCGCAGCGGTAATTTCCTGGCGCTCGCTGTCGGTTAAGTCTTCCGGTTTG
GTGTGGAACATGTAGTGCTTAAGGTCGAACTCTTTAAGCAACATCTTGGTATGGAAGATATTTTCCTGAT
AGACGTTCACATCCACCATGTCATACAGCGCCTTCATATCGTCAGACATAAAGTTCTGAATCGAATTAAT
CTCATGGTCGATAAAGTGCTTCATACCGTTAATGTCGCGGGTAAAACCGCGCACGCGATAATCAATGGTT
ACGATATCGGACTCAAGCTGGTGGATCAGGTAATTCAGCGCCTTCAGCGGAGAAATCACGCCGCAGGTAG
AGACTTCAATATCGGCGCGGAAGGTACATAAACCGCCTTCAGGATGACTTTCCGGGTAGGTATGTACGCA
AATATGACTTTTATCAAGATGGGCAACGACCGTTTCTGGCAGTGGGCCGGGGTGTTCTGTTTTGTCGATG
AGTTTCGGGTCAACCGGTTCTTCACTCACCAGAATAGTGACGCTGGCACCCTGTGGTTCGTAATCCTGGC
GGGCGATGTTAAGAATATTAGCCCCGATAATGGAACAGGTTTCTGACAGGATTTCGGTCAGACGGTTGGC
ATTATAGAGTTCATCGATATAAGCAATATAACCGTCGCGCTCTTCGGCAGTTTTGGCGTAGCAGATATCG
TAAATACAAAAACTCAGACTTTTGGTCAGATTATTAAAGCCATGCAGTTTCAGTTTTTTCAATTTCTTAT
CTTCTCCTTAGGACGGCTGTGAAGCCAGTGCGTCTTGCAGATACTGAGGTAAGGCAAAAGCTGCCGTATG
GATTGCCGGATTGTAATAACGGCATTTCAGGCCAGAGGCGAGAAAACGCGCCTGAATAATTTCGGTTGAG
AGATGGCGTAAGGCGTCGTTATCTGTCGCCCATGCAAAAGTCATGATACCGCCGTAATAGGTCGGGATCG
CCGCCTGATAAAAGCCAACGTCGCTGAAGTAATGGCTGAGTTTGCGATGGCTGTCGATGGCTTCTTCCTG
CTGTAAAAAGCAGACGCCGTTTTGTGCGACGAAGATACCGCCAGGATTCAGGCAACGTTTGCAGCCTTCA
TAAAATGCCGAAGTGAAAAGGCTTTCGCCGGGACCGATAGGATCGGTGCAGTCGGAGATAATGACATCAA
AGGTCTGGCTGGTTTGATTAACGAAATTGACGCCATCGTCGATCACCAGCTTAAAGCGCGGATCGTCGTA
GCTACCGGCGTTATGGTTGGGTAGATACTGACGGCAGAACGATACGACACCCGCATCGATTTCCACCATC
GTGATTGACTCAACGTTTTTATGTCGGGTTACTTCACGCAGCATGGCACCGTCGCCGCCGCCGATAATCA
GCACATGTTTCGCGTGACCATGGGCCAGTAGCGGAACATGGGTCATCATCTCATGATAGATAAACTCGTC
GCGCTCGGTGGTTTGTACTACGCCATCCAGCGCCATTACGCGACCAAATGCAGCGTTCTCAAAAATGATC
AGATCCTGGTGATCGGTCTTTTCATGATACAGAACGTTATCTACCGCAAAGTACTGCCCAAACTGGTCGT
GTAGCGTTTCATGCCACTGTTTTTTTTCGGCCATGGGTTGATACCTCCTTTGTTAACACCCGTAAAAAAA
GGGCGCAACATAATAGCTAACATTGACCGCGGATGCACGGTCAATATTTCTACAAAAAGGTATCAGGGAT
TATTTGACGTAGGCAAGCAGGCTTAAGGAATCGCGGGCCAGGGCTTTGCATTTTTTAGCGACGGGAATGC
CAATGCCGCTGAGATCGCGGTAGCTGTCTTCACCGAGGGCTTTCATGTCGAAGGTGTCGTAATTACTGAG
GTCCCACTGGTTTTGCTGAGCGAAAAAGACCAGTGCGCGACGAATTTGCCCGTTAGGTAAGTTCTGGTAA
CCACAATCGTTCTTCAGAAAGACAAAAACTGCCGTTAAATCGGCCATATCTTCGGCTTCAGACTCGCTGA
GCGCGTAACTGTTTGCGCAGACGGCCATCAGGCTGCCGAATAACACTGTTCTGAAAAACGTCTTCATTGC
TTCTACCAGGGGCTTAAAGAAGATAAACGTTAGCACACTGCGAGCGAGGCGACGACCATTATTGTCGATT
AAATTGTGTCTGCGGCTTGACCTTCCCGTAAGGGGAAGGACTATGCTCAACGTTTGATTTTGTTTCGCCT
GCTTAAGAATAAGGAAATAACTATGCAACGTCGTGATTTCTTAAAATATTCCGTCGCGCTGGGTGTGGCT
TCGGCTTTGCCGCTGTGGAGCCGCGCAGTATTTGCGGCAGAACGCCCAACGTTACCGATCCCTGATTTGC
TCACGACCGATGCCCGTAATCGCATTCAGTTAACTATTGGCGCAGGCCAGTCCACCTTTGGCGGGAAAAC
TGCAACTACCTGGGGCTATAACGGCAATCTGCTGGGGCCGGCGGTGAAATTACAGCGCGGCAAAGCGGTA
ACGGTTGATATCTACAACCAACTGACGGAAGAGACAACGTTGCACTGGCACGGGCTGGAAGTACCGGGTG
AAGTCGACGGCGGCCCGCAGGGAATTATTCCGCCAGGTGGCAAGCGCTCGGTGACGTTGAACGTTGATCA
ACCTGCCGCTACCTGCTGGTTCCATCCGCATCAGCACGGCAAAACCGGGCGACAGGTGGCGATGGGGCTG
GCTGGGCTGGTGGTGATTGAAGATGACGAGATCCTGAAATTAATGCTGCCAAAACAGTGGGGTATCGATG
ATGTTCCGGTGATCGTTCAGGATAAGAAATTTAGCGCCGACGGGCAGATTGATTATCAACTGGATGTGAT
GACCGCCGCCGTGGGCTGGTTTGGCGATACGTTGCTGACCAACGGTGCAATCTACCCGCAACACGCTGCC
CCGCGTGGTTGGCTGCGCCTGCGTTTGCTCAATGGCTGTAATGCCCGTTCGCTCAATTTCGCCACCAGCG
ACAATCGCCCGCTGTATGTGATTGCCAGCGACGGTGGTCTGCTACCTGAACCAGTGAAGGTGAGCGAACT
GCCGGTGCTGATGGGCGAGCGTTTTGAAGTGCTGGTGGAGGTTAACGATAACAAACCCTTTGACCTGGTG
ACGCTGCCGGTCAGCCAGATGGGGATGGCGATTGCGCCGTTTGATAAGCCTCATCCGGTAATGCGGATTC
AGCCGATTGCTATTAGTGCCTCCGGTGCTTTGCCAGACACATTAAGTAGCCTGCCTGCGTTACCTTCGCT
GGAAGGGCTGACGGTACGCAAGCTGCAACTCTCTATGGACCCGATGCTCGATATGATGGGGATGCAGATG
CTAATGGAGAAATATGGCGATCAGGCGATGGCCGGGATGGATCACAGCCAGATGATGGGCCATATGGGGC
ACGGCAATATGAATCATATGAACCACGGCGGGAAGTTCGATTTCCACCATGCCAACAAAATCAACGGTCA
GGCGTTTGATATGAACAAGCCGATGTTTGCGGCGGCGAAAGGGCAATACGAACGTTGGGTTATCTCTGGC
GTGGGCGACATGATGCTGCATCCGTTCCATATCCACGGCACGCAGTTCCGTATCTTGTCAGAAAATGGCA
AACCGCCAGCGGCTCATCGCGCGGGCTGGAAAGATACCGTTAAGGTAGAAGGTAATGTCAGCGAAGTGCT
GGTGAAGTTTAATCACGATGCACCGAAAGAACATGCTTATATGGCGCACTGCCATCTGCTGGAGCATGAA
GATACGGGGATGATGTTAGGGTTTACGGTATAAAAAGACCGTATTCGGAAATATGCCCGGATCTCTCCGG
GCATTAAACTGATGACAAACGCAAATCTGCCTGATGCGCTACGCTTATCAGGCCTACGCTAGCTGTGCAA
TCCATTGATTTTGCACAATTTTGTAGGCTGGATAAGGCGTTCACGCCGCATCCGGCATGAACAACGCGCA
CGTTGTCAGCAATCTGAGCAAGTCTTACTTCACATCATCCGGCAGCGCATAAGCCACAATATAGTCGCCC
ATCTTCGTACCAAATGAACCGTGACCGCCTGCGGAGATCACCACATACTGCTTACCATTCACTTCATAGG
TCATTGGCGTAGCCTGACCACCCGCTGGTAAACGACCCTGCCACAGTTTTTCACCGTTGCTCATGTTGTA
AGCGCGCAGGTAGTTATCTGCCGTAGCGGCGATAAACAGCACGTTACCCGCCGTGGAGATTGGCCCGCCC
AGCATCGGCATACCCATATTGAACGGCACCGGAACCGGCATCGGGAACGGCATACTGTCCTGCGGCGTAC
CAATACGTTTCTTCCACACCACTTCATTAGTTTTCAGATCCAGCGCCGAGATATAACCCCATGCTGGCTG
TTTACATGGCAGACCAAATGGTGAGAGGAACGGGTTGAGCGTGACACCATACGGTACACCGTACTGTGGC
TGAATGCCGGATTCCGTACCCGTGCCTTTGGCATCTTTCGGCTGCTCCATCGGGTTGCCAGGACCACGCG
GGATCAGTTTCGAAACAAACGGCAGTGCCATTGGGTTGGCAATCGCCACTTCACGATTTGGATCAACGGA
AATCCCGCCCCATTCGAACATCCCCAGGTTACCCGGGAAGACCAGCGTACCCTGTTCAGATGGCGGGGTG
AAAATGCCTTCATAGCGCATCTGGTGGAACATCACGCGGCACACCAGTTGGTCAAACATGGTGGCTCCCC
ACATATCCGCACCGCTCAAATCTTTCGTCGGACGGAAGCTCAGTTCAGAAAACGGTTGAGTTGGGGTTAC
GTAATCGCCTTTCGCTGCACCTTGGGGAACCGGTTTTTCCGGTGCCGGAACCACCAGTTCGCCATTACGA
CGATCGAGCACAAAAATGTTGCCGGTTTTCGCCGGAGCGTAAATAACTGGCACTTTCTGACCATTAACGG
TGATGTCCGCCAGCGTCGGCTGTGCCGGAAGATCCATGTCCCACAGGTCGTGGTGAACGGTCTGGTAGCT
CCACGCCAGTTTCCCGGTAGTGGCATTCAGCGCCAGAATCGAGCTGGCATAACGTTCCTGTTCCGGTGTG
CGGTTACCGCCCCAGATATCCGGCGTGGTCACGCCCATCGGCAGATAGACCAGATCCAGCTTCGCGTCAT
AGGCCGCTGGTGCCCAGGAGTTTGGCGAGTTAAAGGTAAAGGTGTGTTCGTCAGACGGGATTGCGTTCGG
ATCTTTCGCGCCGGGATCAAAAGCCCACAGCAGCTCCCCGGTGTTGACATCAAAACCACGGATCACGCCA
GACGTTTCGCGGGTTGAGAAGTTATCGGTAACTGAACCGGCCATCACGATGGTTTTATCGGTGATAATCG
GTGGCGAAGTCGGTTCATACAGACCCGGTTTGGTGTCTGGCATATTGCTTTGCAGATTGAGCACGCCTTT
ATTGGCGAAGGTTTCGCACAGTTTGCCGTTTTCAGCGTTAATCGCAATCAGTCGACCATCATTGACCGGA
AGAATGATACGACGCGGGCAATCCGCCATCACTTCCGGCGAAGCGGTTTCTGCTTTGGCTTCATGATAAG
AGACACCACGGCAGGTTACGTGCTGGAAAGACTCGTTGGTTTTCAGCTCAGGATCGTAATGCCATTTCTC
TTTGCCGCTGGCGGCATCAAGCGCAAACAGGCGCTGGTGAGCGGTACACAGGTAAAGGGTGTCGCCCACT
TTAATCGGCGTCACTTCATTGGTGATTTCACCCGGATCGTTCGGCTGCTTCACATCGCCAGTACGGAACA
CCCAGGCTTCTTTCAGATTATGGACGTTATCGGCGTTAATTTGTTTCAGCGGCGAAAAGCGTTGACCTTC
CTGATTACGACCATAGGCAGGCCAGTCCTGATCGGCTACGGGGGAGATAGCTTCAGCAGGTGTGGCATCG
GCGCTTAAGGTGCCGTTGATCTCCTGCGGATCGTTAAATCCGGCCCAGGTCAGGATACCACCGCTAATCA
GCAGTGCGACCACCAGTGCGGCAACTGCGCCGCTGGCAGGAATGACCAGGCGACGCCAGACAAACGGCAG
GATCAGCCAGATGCCGAAGAAGACCAGAATGTCGCTGCGCGGAGTCAGCGCCCAGAAGTCGAAACCAACT
TCCCAGACGCCCCAAATCATGGTGCCGAGCAGCAGGGCTGCGTATAGCCAAAGCGCGGCGCGTTTACTGC
GCCACAGCATCCAGGCGACGCCGAGCATCACAAGGCCAGCGATAGGGTAGTACCAGGAGCCGCCAATCGC
GACCAGCCAGCCTCCGCCAATGAGTAGATACAGCCCGCAAAGCGCTGCAAAAAGGGCTGTTAGCGTGACG
AGTAATCGTCGCGAGCCTGTATTGTTAATTGCCATAAAGAGACACCATTTCAATTCATTAATATTTTAGT
AGCAATTAATTATAGGTTTTAACATGTGTGATCGTCATCACAATTCGAGCTTTATTAACAGATTCCGCGA
ATGAATAGTTTTACTGGTATACTGCGTGTCTTGCGCTTTGTTGCGGTGCCAAAACCTGCCCGTGCGAAGT
GATTTGTTTTTAAATCATATGGTTAGAGATATGAAACATACTGTAGAAGTAATGATCCCCGAAGCGGAGA
TTAAAGCGCGTATCGCCGAACTGGGTCGTCAGATTACTGAGCGTTACAAAGACAGCGGCAGCGATATGGT
GCTGGTGGGTCTGCTGCGTGGCTCATTTATGTTTATGGCGGACCTGTGCCGTGAAGTTCAGGTATCTCAT
GAAGTCGACTTTATGACCGCCTCCAGCTACGGTAGCGGCATGTCCACCACCCGTGATGTGAAAATCCTCA
AAGATCTGGATGAAGATATCCGTGGCAAGGACGTGCTGATTGTTGAAGATATCATCGACTCGGGGAATAC
ACTGTCGAAAGTGCGTGAGATCTTAAGCCTGCGCGAACCGAAGTCGCTGGCGATTTGTACGCTGCTGGAT
AAACCGTCCCGTCGTGAAGTGAACGTCCCGGTAGAATTTATCGGTTTCTCGATCCCGGATGAGTTTGTGG
TGGGTTACGGCATTGATTACGCACAGCGTTACCGTCATCTGCCGTATATCGGCAAAGTGATTCTGCTGGA
CGAGTAAGTGTGAAGTTGCCGGATGTGTTGCATCCGGCATGGCATTTTTATTTGTGGTTGGCGTGTTTCA
GCTTGAGGTTGGAAATCCCGTGACGGTAACGTTGCTCAAGGGTTTCGCGGTTGGTGGCGGTAACATCCAG
ATCACGCAGCAAGCCGTCGTGAATGCCGTAGGCCCAGCCGTGAATGGTAACTTTCTGCCCGCGTTTCCAC
GCTGATTGCATAATGGTGGAGTGGCCCAGGTTATACACCTGTTCCATGACGTTCAGTTCACACAAGGTAT
CCAGACGGCGCTCTTGCGGCATTTCGCCGAGCAATGAGCTATGTTTGAACCAGATATCGCGGATATGCAG
CAGCCAGTTGTTGATAAGCCCCAGTTCCGGGTTTTCAACTGCGGCTTGTACGCCGCCGCAACCGTAGTGG
CCACAGATAATAATGTGTTCAACTTCGAGTACATCCACTGCATACTGAACCACGGAAAGGCAGTTCAGGT
CAGTGTGAATGACCAGGTTAGCAACATTACGGTGAACAAAGAGTTCGCCCGGCTCAAGACCGGTTAAACG
TTCTGCAGGAACGCGACTGTCGGAACATCCAATCCATAGAAAGCGCGGTTTTTGCGCTTGTGCCAGTTTC
TCAAAAAACCCGGGATCCTCTTCCACCAGCATTTTTGACCATAGTGCATTGTTGCTGATGAGTGTATCTA
TGTCTTTCATGGAGGTTAACGACCTGTAACCAAATAATTACGTTTGGCTAATATAGGGCAACTCCGGGAC
GATTTAAACCACAGATAAAGTGTAAGAACGTAAGGTAAGTAAAAATTTATGACCATTGCACTGGAACTTC
AACAGCTTAAAAAAACCTATCCAGGCGGCGTTCAGGCGCTTCGTGGGATAGATTTGCAGGTCGAAGCGGG
TGATTTTTATGCGCTTCTCGGGCCGAACGGGGCCGGGAAATCGACCACTATCGGTATTATCAGCTCTCTG
GTAAATAAAACCTCCGGGCGGGTCAGCGTATTTGGTTACGATCTCGAGAAGGATGTCGTGAACGCTAAAC
GTCAGTTGGGACTGGTGCCGCAGGAATTTAACTTCAACCCGTTTGAAACCGTGCAGCAAATTGTGGTGAA
TCAGGCAGGGTACTACGGCGTGGAGCGCAAAGAAGCGTACATCCGCAGCGAAAAGTATCTTAAACAACTC
GATCTATGGGGAAAACGCAACGAACGTGCGCGTATGTTATCTGGCGGGATGAAGCGCCGTTTAATGATTG
CCCGTGCGTTAATGCATGAACCTAAACTACTGATTCTCGACGAACCGACCGCAGGCGTGGATATTGAACT
TCGCCGCTCAATGTGGGGCTTTTTGAAGGATTTAAACGACAAAGGCACCACCATCATTCTCACCACACAC
TACCTGGAAGAAGCAGAAATGCTGTGCCGCAATATCGGCATTATTCAACACGGTGAGCTGGTGGAAAATA
CCTCGATGAAGGCGCTGCTGGCGAAGCTGAAATCGGAAACCTTTATTCTCGATCTCGCACCGAAAAGCCC
GTTACCGAAGCTCGATGGCTATCAGTATCGACTGGTCGATACCGCGACGCTGGAAGTTGAAGTGCTGCGT
GAGCAGGGGATCAACAGCGTATTTACGCAGTTAAGTGAGCAGGGCATTCAGGTATTAAGTATGCGTAACA
AAGCTAACCGTCTGGAAGAGCTGTTTGTTTCACTGGTTAATGAAAAACAAGGAGATCGCGCATGATGCAT
CTTTACTGGGTGGCGCTAAAAAGCATCTGGGCGAAAGAGATCCATCGCTTTATGCGTATCTGGGTGCAGA
CGCTGGTGCCGCCAGTCATCACCATGACCCTTTACTTTATTATCTTCGGTAACCTGATTGGTTCGCGTAT
TGGCGATATGCATGGCTTCAGCTATATGCAGTTCATCGTACCGGGGCTGATCATGATGTCGGTGATCACC
AATGCCTACGCCAACGTTGCGTCATCATTTTTTGGTGCCAAGTTCCAGCGTAATATTGAAGAGCTGCTGG
TAGCGCCGGTTCCGACTCACGTCATTATTGCCGGATATGTCGGCGGTGGCGTGGCGCGTGGTCTGTTTGT
TGGCATTCTGGTGACGGCAATTTCACTGTTTTTTGTGCCATTTCAGGTGCATTCGTGGGTATTCGTTGCC
TTAACGCTGGTGCTCACGGCGGTGTTGTTCTCCCTTGCGGGTTTGCTGAACGGTGTGTTTGCCAAAACGT
TCGATGACATCAGCCTGGTGCCAACCTTTGTGTTAACGCCACTCACGTATTTGGGCGGGGTCTTTTACTC
ACTGACTTTGTTGCCGCCGTTCTGGCAAGGGCTGTCGCACCTGAACCCAATCGTTTATATGATCAGTGGT
TTCCGCTACGGCTTCCTCGGTATCAATGATGTTCCGCTGGTCACTACCTTTGGCGTACTGGTGGTCTTTA
TTGTGGCGTTTTATTTGATCTGTTGGTCGCTGATCCAACGTGGACGTGGTTTGCGTAGCTAAGGCTATTT
CCTCTCCTCTGGATTTGGGGGAGAGGAGTTTTGACGGCTATCACCCTTTATCAACAATGGTCAGGGTAGA
CTGATTTTCGGCTAAGGAGGAAGGCGATGTTAGGTTGGGTAATTACCTGTCACGATGACCGGGCGCAAGA
GATACTGGATGCGCTGGAGAAAAAACATGGGGCACTTCTTCAGTGCCGGGCCGTGAATTTCTGGCGCGGA
TTAAGCTCTAATATGCTCAGCCGCATGATGTGCGATGCTCTGCATGAAGCGGACTCTGGTGAGGGTGTCA
TCTTCTTAACCGATATAGCCGGAGCGCCACCGTATCGCGTGGCTTCATTATTAAGCCACAAACACTCCCG
TTGCGAAGTGATTTCTGGTGTCACGTTACCGTTAATTGAACAGATGATGGCTTGCCGTGAAACCATGACC
AGTTCAGAGTTTCGCGAGCGTATTGTCGAACTGGGTGCGCCGGAGGTGAGTAGTCTTTGGCACCAACAAC
AAAAAAATCCGCCTTTCGTCCTCAAACATAATTTGTATGAGTATTAACCCGCGATTCTGATGGCGCTTTT
GCTACAATAAAAGCGTTGTTTCACCCTCGGTTATTTTTTCATGTACAAACAAGCTGTTATTCTCCTGCTG
ATGCTGTTTACCGCAAGTGTCAGTGCCGCGTTACCTGCCCGTTATATGCAAACCATCGAAAATGCTGCGG
TCTGGGCGCAAATTGGTGACAAGATGGTGACCGTGGGGAATATTCGGGCCGGACAAATCATTGCCGTGGA
GCCCACTGCCGCAAGTTATTACGCATTTAATTTTGGCTTTGGCAAAGGTTTTATCGATAAAGGTCATCTC
GAGCCGGTTCAGGGGCGACAAAAAGTTGAAGACGGTTTGGGCGACCTCAACAAGCCGCTGAGTAATCAGA
ACTTAGTTACCTGGAAAGATACGCCGGTCTATAACGCGCCGAGTGCGGGAAGTGCGCCATTTGGGGTACT
GGCGGACAATTTGCGCTACCCGATTTTGCATAAACTGAAAGACAGGTTAAATCAAACCTGGTATCAGATC
CGTATTGGCGATCGACTGGCCTATATCAGCGCACTGGATGCCCAACCCGATAATGGCCTGTCGGTGCTAA
CCTATCACCATATTCTGCGCGACGAAGAAAACACCCGTTTTCGCCATACTTCGACGACCACATCGGTACG
CGCTTTCAATAACCAGATGGCCTGGCTGCGTGACAGGGGATACGCGACACTGAGCATGGTGCAGCTGGAA
GGCTACGTGAAGAATAAGATCAATCTCCCTGCGCGAGCGGTGGTGATTACCTTTGATGATGGCCTCAAGT
CGGTGAGCCGCTATGCGTATCCTGTGTTGAAACAATATGGCATGAAGGCGACGGCGTTTATTGTTACCTC
ACGCATCAAACGTCACCCGCAGAAGTGGAACCCAAAATCGCTGCAATTTATGAGCGTTTCTGAGCTTAAC
GAAATTCGCGATGTATTTGATTTCCAGTCACATACCCATTTTTTGCATCGGGTAGATGGTTATCGCCGAC
CCATATTACTGAGCCGTAGTGAGCACAATATTCTGTTTGATTTTGCACGTTCACGCCGCGCTCTGGCGCA
ATTTAATCCGCATGTCTGGTATCTTTCGTATCCGTTTGGCGGATTTAATGACAACGCCGTGAAGGCAGCA
AACGATGCCGGATTTCACCTGGCGGTGACAACCATGAAAGGCAAAGTAAAACCGGGGGATAATCCGTTGT
TACTAAAACGACTTTATATCTTAAGAACGGATTCGCTGGAGACGATGTCGCGGCTGGTGAGTAACCAGCC
GCAGGGATAACAATCAAGCAACCTGTACCGGAATCGCTTTCGCGGTACGTTTCATTTCATTGTCGCCTTC
AAAATAGGCGACGTTGGGTCGCCAGGTGCGAGCTTCTTCATCTGGCATGGTAACGAAGCTGGCGATGATG
ACAATATCGCCGACACTGGCGCAGTGGGCCGCCGCACCGTTAACAGAAATAATTCTCGAACCGCGTTCTG
CCGCGATGGCATAAGTGGAGAAACGCTTGCCGTTGGTGACATTCCAGATATCAATGGCTTCGTTTTCGAG
AATACCGGCTGCGTCAAGAAAATCCTGGTCAATGGCGCAAGAACCTTCATAGTGCAGGTCCGCATGAGTC
ACTTTCACGCGGTGGAGTTTGCCCTGCAGCATCGTGCGAATCATAACTTCTACCTTTCTACCCTGTCGTT
AACGAAGCAGGCGATGCCTGCTTTGAGGAAATTCTCACGCAGTATTGCCCGATTTTTGTTTAGTGTCTAC
TCATCTGACGGCATTTGCGTCAGCAGTTTGCGTACCGCGCCGAAGCGTGCCATGTATCGCCTGTAACGAA
TTGATATTTCTCTGAACGCTGCTCGGTAAACAATAAAGAGGTGGCTGACGATAGCGCGCCTTGACTGGAT
ACTGCCTTCACGCAAAGCCACACGGAAGACAGGGAAGATGGATGCACCGAGTACCACACCGCATGACGCG
GTATTTAAACAATTTTTAATGCATGCGGAGACGGCTCGCGACTTTCTGGAGATACATTTGCCAGTGGAAT
TACGCGAACTTTGTGACCTCAACACGCTTCATTTAGAGTCGGGGAGTTTCATTGAAGAGAGCCTGAAAGG
ACACAGCACGGACGTGCTCTATTCCGTGCAAATGCAGGGCAATCCCGGTTATCTGCATGTTGTGATTGAA
CACCAAAGCAAGCCGGATAAGAAAATGGCCTTTCGCATGATGCGTTATTCTATAGCCGCCATGCACCGGC
ATCTGGAGGCTGACCACGATAAGCTGCCGCTGGTGGTGCCGATACTGTTTTATCAGGGCGAGGCCACACC
TTATCCGCTATCAATGTGCTGGTTTGATATGTTTTACTCGCCGGAGCTGGCGCGACGCGTCTATAACAGT
CCTTTCCCGCTGGTGGATATCACCATCACACCGGATGACGAAATCATGCAACATCGGCGGATTGCGATTC
TCGAACTACTGCAAAAACATATTCGCCAGCGCGACTTAATGTTATTGCTTGAGCAACTGGTCACGCTGAT
CGACGAAGGGTACACTAGCGGAAGTCAGTTAGTTGCCATGCAAAACTATATGCTGCAACGCGGTCATACT
GAACAAGCGGATTTGTTTTACGGTGTGTTGAGAGACAGGGAAACGGGAGGGGAGTCTATGATGACGCTGG
CGCAGTGGTTTGAAGAGAAAGGGATTGAGAAGGGGATTCAGCAGGGAAGACAGGAAGTAAGTCAGGAATT
CGCCCAGCGTCTTCTGAGTAAAGGAATGTCTCGGGAAGACGTTGCAGAGATGGCAAATTTACCTCTTGCT
GAGATTGATAAGGTAATTAACCTTATTTAAGTTACCTGTGTTATGACAGATGACGTGGGGTAAATTAATA
ACTGGCGCCATCAGCCGTAGCGCCAGTTAAGTATTACGCCAGCTCGACCATTTTGTTGTCGATCAGGCGA
GCATCGCCAAGCCAGGCGGCTACCAGAATTACTGCCCGTTTGCTGGTTTCAGAAACTTCCAGCAATGTGT
CGGCATCGCGAATCTGAATATCATCGGCGCGGAAGCCTTTTTCATTCAGTTCTTGCCCCGCAATGGTAAT
AATTTCATCGAGATCCCGTTCCCCAGCCTGCAATTTGTCAGCAATCGAACTTAAAACTTTGTACAGACCA
GGCGCAATTTTGCGTTGTTCCGCCGTCAGATAACCGTTACGGGAACTTAGCGCCAGACCGTCTTTGGCGC
GCATAATTGGCACACCGACAATCTCAATATCGAAGCCCATATCGGCAACCATTTTGCGGATCAGCGCCAG
TTGCTGAAAATCTTTTTCACCGAAGCAGGCGATGTCCGGCTGGACCAGGTTGAACAGCTTGCTGACAATA
GTCGAAACGCCGCGAAAATGTCCCGGACGGCTGGCACCTTCCAGCATGGTCGAAAGGCCAGGAACGTCAA
CGTAAGTGTGGGTTTCAGTACCGTTCGGGTAGATCTCTTTTACCGAAGGGGCGAAAACTAAATCCACTTT
ACGTTTGTTTAGCTTCTCGCAGTCCTCCTGCAAGGTCCGTGGATAACGAGCCAGATCTTCCGGGCGGTCG
AACTGCATCGGGTTAACGAAAATACTGACGACGACCACATCGGCGCGGGCTTTGGCTTCGTCGACCAGCT
TCATATGGCCATCGTGCAGGTTACCCATGGTAGGCACCAGCGCCACGCGCTTGCCTTCCATACGCAGGCG
GCGAATTTGCTGACGCAGCAGCGGCAGGGTTTCGATAATTAACACAACGTGACTCCTTAATGGAAACTGT
GTTCTTCGCCCGGATAAACGCCGGACTCCACTTCAGCCATATACTGCCGCACAGCCGCGCGGATGTCGCC
CGTTTCGGCGAGGAAATTTTTAGCGAATTTAGGAATGTGACCGCCGGTAATACCAAAGGCGTCGTGCATC
ACGAGGATCTGCCCGTCAGTGACGTTGCCTGCGCCAATGCCAATAACCGGGATCGCCAGTGCTTCGGTAA
TACGTTTTGCCAGTTCAACCGGCACGCATTCCAGCACCAGCAGCTGTGCCCCAGCAGCTTCTAAGGCTAA
TGCATCGCTGAGCAGTTGATCGCCCGCTTCATCGCCGCGCCCCTGAACTTTGTAGCCACCGAAAATATTC
ACTGACTGTGGTGTTAAACCTAAGTGACCACATACAGGAACGGCACGTTCGGTCAGCATTTGTACGGTTT
CTACCAGCCACTCACCGCCTTCAATTTTGACCATGTTAGCACCGGCACGCATAACCGTTGCGGCGTTTTC
GAAGGCTTGTTCCGGCGTGGCATACGCCATAAACGGCAGGTCAGCCAGCAGCAGGCAGTTTGGTGCGCCG
CGACGTACGGCGGCAGTGTGGTAGGCGATATCGGCAACGGTAACTGGCAGGGTGGAGTCGTGCCCCTGAA
CCGTCATGCCCAGCGAATCGCCCACCAGCATGACGTTAAGCCCTTCATCAGCAAAGAGTTTGGCGAAGCT
ATAGTCATAAGCGGTGATGGTCGCGAAACGTTTTTTTTCCTGTTTGTACTTCTGCAGTAAGGAGATGGTG
GTCGGTTTCATAACGTATCCTGATAAATTGATGTTGTGCTGTCTGGCATTTTATCAGTCACATTGGTGGG
GGCAATGATTTATCCGTAGCAGCACTGCCAGAAGGTGACAGTGCTGCTACGTTATCAGGGATAGGTTACC
TGGAAAGTACTGGTGGCTTTAAATTCGCCGGGTTCGATAGCAATATTCCCGTCTTGCTTTAATGTTGCCT
GGAAATGAAGAGGCTGTGATGTGCCGTTACCTTGATTAGGGTAAACCCCATCGGAGGTGTCATCTTCGGT
TTCATAATCTATATAAACAGAATTCGTATCATTAGGTTTTAATGTCATTAGCGGATTTTTACTGGTTGCT
AAACCTTCAATGAGTACGCCAACGCCTTTGGCGGCAGTGCTTCCAGTAAGCGTATTACCAAGCAGTTGTG
TGTTTTGAGTACCTACTTTTCCAGTGACGAGTTTTGTTTCAATATTACGCACACGAATACAATTCTGAAG
CGAGATATCAAAGGGAACAGGTGAAGCGCCATTTTTAATTGTCCCAGAGCTATATTCTCCCATTCTAACC
GTTGAACCATTGACTGATGGCCCGGTAAGTATGGAGGTAAAACATGTTGGTAAGGTTAATTTGACATTAT
TCAGTGTGAAATTGACATAAATGTGGTTGCTGTGATCTACAACTTTTGTACCAGGACTGTAGGCCTTAAA
CGAATAAAGGTAATTTGATGAACTGGATAACTGGACTTGCTGATTAAGTGTAGGATCGAAATTAGTATCT
GTATAAAATTCAACAGTTATGTTGTGTACTATACCACCAATAGCCCAAAACTTATCGTAGTCGTCTGCTT
TGTTGCAACCCTTAGTTTGTAGATCGCTGTCTGTGACGGAAAAGAAAAATTCTTGGTTGGAAGGATCTCC
GATATAGATTCCTGGCGATTGAATGTCAGTTATTGTATCGTATGCAGACCAGACCCTTGATATTAACATG
GTGTAATACAGACCAGGAACAGATGTATTAAATAGTTTATGTCCGCCATAATCTTTACCTGAATAGACCA
TGGCATTTTCAATAGTTATTGGACCAGGATTCGCTCTGCCAGATGTATTGCAGTAAAGAATACCACCACC
GGTACCTGTATCCAGGTATGACCAGTACATTTTTACCCCAGTCGGGCCGAGCTGCGTGGGTTTATAAAAA
ACCAAGTTGCTTGCTGTTGATGTGTAATTAAAGGTCATCTGTGCGGCAGTGGAGGGGCCTCGATAGTTAT
CAACTCCTGCATTATTTCCCACAATAAAACTTGTATATGCACTGACTGTATTACAACAAGAATACAGTGC
TAAAAAAAGAATGTACCTGAAGATAGTCTTCATTTTTACTCCAATGTTTCTTTATTGTTATGGTTTGCGC
TGTTTTTGTTTGTTATTCGTAGTAAATATCCACTAACACATGGCTCATAAGTTGACCAGATGTAACACTC
AATGCAGGATCGATTTTTTGCATTCGGGTGCTAAATTTCCAGGATGAACCATTCATGTCATCCGACATTA
CTGGATAAACGGAACGAGATCCGCCTGAAGCATTAAGAACATTGAATGTATTCGCCGAATCCTGAGTAGA
AAATATAACTACTCCTACATTACTTGCTCCTGACGAAATTTCATTAGCAAATATTTGCCTAGAGCCAGCA
GCCATGACACCGCTAAGGGCTCTAAAATCAATATGTAACTGATTTAGCACATCGCCAGTTCCCTGTAATG
CACAGTCGGATACAGTGATAGTGAACTCTTTTCCACCTGGTTGATAACTTTCAGGAGTAACATTACCTGA
AAAATATCCCACCCCAACGACGCCAAGATCAATATTACCCTGGTTACTGATTCCGCTTTTGCAGGTGCTG
TTTTTTACATTGGCAACAAGGTCAATATCCTGTCCAGCAATGGCTGGACAGGCGATGCAAAACAGTAATG
ACAGAAACAGAATTATTCTCTTCATCAGCTTACGTTGAGTGGGATGCATATATAGTTCCTGAATCTGTAA
GTCTGTTAGTTATAGGTTACTGTAAATGTGGCTGGTGCAGAAAACTTACCCGCAGTGACATTGTTTACGG
TTTTATTTTTTTCCACGACCAGGCGTGCACTCATCGGATAATAAACGACCGCATTGGCTGCAGTGGAGAT
TGTTACCTCTTGTGATGCTGGTGTTACACAGCTAAATTGTGTTGCACTCCCTGTTGCCGGAGTTACAGTG
CTCCAGACTTCAACGGCGACAGCACTTGCTTTATCTGCGGCTGTGGAACCATTTGCAAACCCCGCACCGT
CATTAGCAGTTCCCTCGCATGTGGCTCGCTTGGTTAATTTTATTTGCGCTTTTTTATTGGGGATACCCGC
ACAGTCTTTGAATTTGAGTTTGAATGTTTTTACTTTGGTCTTGGCATTGATTTCAGAAATATATACATCA
CCAAAATCAACAACAGAAATGTCCTGATCAGAGTCATTTACTAATGTAGCGGTACAAGTACCCATTTCTA
CAGTAGTAATAACGGTCAGTCCAATACTGTCTGTTGCCGCATAAGAGAGTACGCTGAACAATGAGGCAGC
CAAAACGACACTGCTGGATAATCCATAACGTAAATTTTTAAATGTCATCATAATTATCCTTCTTATTGAT
AGATGAAATTAAACGTCGCCAGTGCACGAAAATTCCCCGGTACGCCTTGCCCTGCATCTGTTTCACGTAG
CGCAACGGTCATTTCAAGACCCTTATCGGGCTGCATCTCGTCTGTGCTCCAGCGTATCTTTTCCGCACTG
TTAGGTTTAAGGAAAGTGGCATCATCAGTAGTCCGTTTTTTGAAACCCATACCGATATTACTTGTCGTCG
AAGATGAATCACCAGACTGCGGTATAATAAGCTTAGGTGAGCTTGATGATGCATTTCCGGTCAGAGTGGT
ATCAATCCAACTGATGCCACTGCTGCACCCACTGGCAACCAGTTTAAAATCAGCCTGAGATTCTGTCGTT
TTATTCGCGATCTTATCCAGACCCATCTTAGGGATTCTCAATGTGTAGTTATTATTGCCATCATTCGTGA
CGTTATTACCAGTAAGTGTGATGTTACAGGTTGTCGCTTTGACAGTGGCTGTAAACTCTACATTAATATC
CGTTGCAAATACTGAGGGTGATAATAATATTCCCATCAGTATCACTATTTTATGTGGCGTTGTTTTTATC
ATTTGACGTCCCTTGTAGTTACTGAATCTGACACCGAATTCCATTCAGAATAATAGATTGTGCTATTTTT
TCTGCTTCTGGGCTTTGTTGATAATGCGCAAGACAACTTACGGGTTTACTTTGTTCGAGCCATTTAATGC
TGATATTTCCCTGCTGCTCAATACCACGAACAAATGCTTGTCCACCCTGTCCAACATTACCAATGACATT
GCCTTGCTCATCATAAATATCTGCAGCAAATGGAATATTTTTACCATCACTTCGTGTGATGTTCATAATG
GCTGATTGCCCTTGCACGGTTTCAAAATCAGCAAAGACGACTGAACCCTGACGCGGTACAGCTACTGCAC
TGGTACTTTTTAATTCAACATCGTTCTCAAGATCGTTGATATCCAGCGCGATACGGTTTTCATGATAAGG
AGAAAGAGCGCTGGTGACACCATAACCCCATCGATCGATAGTACTGTTGCCATAATTTATTCGCGCTCCT
TGAGCACCTGGAGCCTGAACTACCGCCAGTGTATCGGAGTCGCTAAAACTATCATTACTGAAAGTCAGTC
CACCGCTATGCAATACAAAACCACCGTCGGTGCTGAGAGAAACTTGACGGCTGTTATCGCTATTTGCAGA
AATTGAACCTGCCAGCGTTCCCCATGGTGACTCATAGCTGGCATAACCCCCAACATAACTCAAATCTTTG
CTGGCTTTATTCATCGTATAGCCAGTATTCACGCTATAACTGACGCGAGCGTTATCGCTATAGCCACTGC
TGCTAACGTTGAGTTGGTTATTACCCTTAAAGTCACTGCTTATTTGAGTATCAATACTCTGGAAACCTGA
AGTACGTTGTTCAGTGCCAAGTAATTTTTCAATTGGAATGGTGAAACTAAGATAAACGCTATCGTCAGTG
TCGCCGTCTTCATTCCATGAACGCTGGGCACTGACACTGTAGCTGCCCCAGGATGTACTGTTACTGTAGC
CAATAGAGTAATTGCTACGATTTTGTCCGGAAGCCCAGTAATCGGACCAACTTCCGGAAAGATAAAATGA
ACCGTAATCTTTTTTCTCAAATTTCAACGGTTGGTTAATACTGACCGTAACCTGATTTTTCATGCGTGAG
TAATTACGCATGGATTTCGGTTCAAGATCTTGTTCGGGATGTTTCACTTCATCAATTAGAGTTAGTGCAT
CATTAAGACCAAGGTAATTCTGTGTCGAATAGCGATAGGCCGCGATATTCAGTGAAGTACTTGTTTCTTC
GAATAACTTGTTCCAGGAAACACGATAACTTTGCCCCTGGTATGTTTTATCATCCGGGATACGAACATTG
GAATGAGTCACATCGAAAGAAAATGCACCAACTGAAGTATTCAGACCAAGACCTAACAAACCAGCGGTAT
AGTTATTATCGGTTATCTGAATACCGGTATAACCCGTCAGATAGTTATTCAGGCCGTAGTAGTAGCTTGC
TTGAAATAAATTAGGCTCATCCTGAATATCATCTTTTAAGACCTGACCGCCGCTAATATCCCAACGTCCA
ACGCCAGGGCGTAACATTTGAACAACGGATGAGAAAGGTTGCGAGAATGTCCGCTTTGAGCCATCGGATT
CTTCGATGGTAACAATAAGATCGCTGCCGTACCCTGACGGACTCAGATCATCAATGACGAAAGCGCCTGG
CGGCACCGTCGTTTCATAAATCTTATAGCCACCTTGCGTAATAGTGACTTTGGCGTTGGTATTGGCAACG
CCATGAATGATAGGCGCAAAGCTGGCTAAAGTCGGAGGCAACATGCGGCTGTCACTGTATAAACGAATGC
CTCGGATACTGACGGAATCAAAGGTTTCGCCCGTCGTATAAGACTCACCAAGAATGAGTTGAGAACGCAG
CGAGGCGATATCACGCTGAACATACCGATTCTTAAAATCATAATTACTGCCAGAATCGGTCATCCAGTTG
TAGTTGCCCGAGGCACGCAGTCGCCATGCACCTAAATTCATCCCACCGTTAAATGCAGCATAAATGCTTT
CATTTTTTCGACCAGGGGTTTCACTATGATATCCGTTGAGGTTGTATGACAACATGGCCGCATTAATGCC
GTTTTCCCATAACGATGGATCAACATAGTTTTGGTAATTTTTCATTACCCAGGCTTGAGGAACGTCTATA
TCCAGACGTTGATCGTTAACGTCATAACGAACAGAAGCCTGAGGGATAATTTCCGTCAAATTGAGGCAAT
TGCCGAGCGTTTCATCCCTGGCAAGCAGAACGGCTTTTTCGTTATTTATATCGGGAGAATTAATATGAAA
CTGCAATAAATTCTTTAATGTGATACAAGCCTGGGCGTTCTTTTTTCCTTCAATTGCGACAAATGTAATA
CTTTGGTTAATGATTGGTTGGTCGTTTACATAAACACTGACGTCGTAAACACCCGGTATAGCGGGGTTAC
CTTCACTGTACCGGCTGAGATCAATATTAGATGCATTCTGCCCCATCAGGAAGGTATGGTCATATTCAAC
GAGTTCAGCACTGAAAGCAGTATTGCAATACAGCAGCGCGCAAAACGTGGCGATACGGGTCAGATGATGA
TAATTTTTAGTATATTCTATAGTCACGCTATGCTTCCTGCGGAATTATATCCTTGCCTGATTACAGCCTG
GCATTACCTTCAATTGCGCCACCAAAGTCATTAATGGCGTAAAAATGCACTTTTGCAGAATTCGCTTTGC
CATTAAGGCCATTGACTTTCATGACCTCATCACTAAATGGTGCAATCATTTTCACATCAATCGGATAGCG
TTTACCGCTAGCTTCTAAATCACCACTGCTAAAAGAGACGTAGTAAGGGGTTGGATTGGTCACTCGTAAT
GACGCCTTACCTTCTGAACCTGACCAGAACCACTTCAGGGCTAACGGGGCTTCAGAGGGATTTCCCTTCA
ATCCATCCGGGCGATAGAAAAGTTTTATACGTGTGCGAAATGCCAGTTGCAGCAGGCTTTGATTCGCGAC
CTTTTCTGCATCTGGTTTTGGTGGAACTTCCAGTACGTTAAACCAGAACACGCTCTCTCTGTCTTTAGGC
AGTGAGGTGCTGGCTGTGTACATTAATTTGATTGTTTGCCCACGTTTGGCATCAATACGCGATACTGGCG
GCGTAGCAGTAAAAGGGACTGTAATACTGCCAGGCTCAGCGTTGTCATCGCCAGTATCTAACCAACTCTG
GACAAGCAACGGGTTATTCCCTTTATTTTCCAGACGTACGTTGACACTTTTTTGATCGCTTTTATATATT
ACGCGAGTACCCGAAATGACAATGTCCGCAATAGACGATGAACTAAAAGCCATACAGGTTACGAAGCATA
AAGCTGTTGTATGTTTGGTGTTAAAAAACATAAACCATCCCTGATAGAGTTAATTAAAACAGGGAATAAT
ATAAAATAGAAATTATTATTCCCTGTATATTCATTCAATCAATTTAACTGGTGAATACTTACTGATAAGT
AATGGTGTATGCAGTGTTAGTTTTTACATAACCAGCAGTTGCTGTTTGGTCTGCGACGGCACGAACGTAA
GACGCTTTAAAATCATAAACAGCAGATTTTGTCGTTGCATCCAGGGCTTTAGTATACACATCGCCAGGGT
TGTTAATTTGAACCTGTTTGATAGTGGAACCATCAATATTGTGTAGAGCGATATTAACGCCGTCAGATGG
GTTGTTAATAGACATGTCGTTGTTCAAAGTCCCTTTGCTGTTACCAAAGAAAACAGAACCGAAGGTCATT
TTAGCCGTGCTACCTGGATTCGGATTTGCTTTGCTGCAGTCAACGGTGATGCTGAAAGGTTTAGCTTTAG
CGCCAACGGTGTCATTCAGTACGCCAGCATCGATTTCACCAACGGTTGCGGTTTGCAGCAGGATCAGACC
ATCCTTGTTACCGCCGTCAACGCGGGTTTCACAGGTGTTATCAACAACCAGACCACTGATATTTAACTGA
CCGCCGTCCATATCAGCAGAAGCAGTACCTGCAACCATCGCCAGCATAAGACCAGACAGGGCAAAACCTA
ATTTTTTAGACATAAAAATCCTTTAATAAAATTCCATTAGTCAGACTACATGTTTGAAGAATGACTATTC
ATGACACAAATAGGAGAAACAAATGTTAGATATTAATGAGCAATGATATTTGTTACCCAAATTTACAACC
ATTGTTCATTAGGTCGCCTATTGTGCACTTTAGAAGCTTTTGAACAAATTAAATTTACTTAATTCAAAAT
TAAGTAAAAATAAGTTCACAAGTGCAATTGGTTAGGGTATGGAGATGGGATTGATATTTATTTATAGGAA
GTTATATTATTTCCGCAAAGAGATGTTTAAACTAAAATCGTAATTAAGGAAAGAGATGAGATATGATTTT
CAGAAAATATTTATATTCGCAATATAAATAAATTACCATTTGTTTAATTTGTCAAATGCTCTTGTATGTA
AGATTTGACGCAACATCTCCCCATCAGGAAACACCAACTCCGGCGCGATTTCAAACAGCGGCCACAGCAT
AAATCCACGATTCTTCATATCGTAGTGCGGAACGGTCAGGCGTTCAGTATTTATCACTTCATTACCAAAC
AGCATGATGTCGAGATCCAGCGTGCGTGGTCCCCAGCGTTCAGCTTTGCGGACGCGACCTTGCTGCAATT
CAATACGCTGTGTGTGATTGAGTAGCTCTTCAGGTGCAAGAGAGGTTTCCAGCGCCACGGCTGCGTTTAA
GTAATCGGGTTGATCTTGCGGCCCCAGCGGTGGGGTGCGGTAAAACGAAGAAACGGTAAGAATGTGGCTT
TCAGGGATATCGCCTAATGCTTTCAGGGCAGCATTGACCTGCTCCAGCGGAGAGGCCAGATTGCTGCCTA
TGGCAATATACGCCACTGTCATGCGGTACCCTCACGACGTGGTGCGCGTTTGCGTGGACGACGAGTACGA
CGACGCGGTGACGGTTCTTCATCCAGCTCGTTGAGCATCCCTTTTTGGTCTGGTGGCGCGGAAACCTGGA
ACTCACCCCACCATTTCACCAGACGCTGCAGTTCAGCGTTACGCTCAACTTCAGCTCGCAAGGCCAACAG
GTCATAAGCCGCACGGAACTTAGGATGCTCCAGCAGTTTCCATGCGCGTTTACCCTGACGACGGGACATA
CGCAACTGCAACTGCCAGATATCGCGGGTTAATGTCGTCAGACGTTTCGGGATTGCCAGTGAACGGCAGG
CTTCGTCCAGCACGTCGTTCATCGCCAGCGCGAAAGCGTCGTGATAGGTCAGGCCGCTTTCCTGGGCGAT
CTTCTGTGCCGTCTCCAGCAGTGGGTACCAGAACATGGCGGCAAACAGGAACGCCGGGTTCACGCGCATA
TCGTTATGGATACGCGTATCGGTATTCTTCAGCACCTGTTCAATGATCCGCTCCATCGGGCTGTCGCCAT
TTTCCGTGAAGTAGCGGGTAATGGTCGGGAACAGCGGCTGGAACAGATGATATTCACACAACAGCTTATA
GGTTTCGTAACCGTAGCCCGCTTGTAGCAGTTTAAGCGATTCTTCAAACAGGCGTGCCGGTGGGATATCG
TTCAGCAGGGTAGCGAGGCGAGGGATCGGTTCTGCGGTTTCCGGGCTGATGCGCATACCCAATTTGGCGG
CAAAACGTACCGCGCGCAGCATACGTACCGGATCTTCACGGTAGCGCGTTTCCGGGTTACCAATCAGACG
GATAACGCCGTCCTTCAGATCCTTCATGCCGCCAACGTAATCACGGACGGTAAAATCCGCTACGCTGTAA
TACAGGCTGTTGATAGTGAAATCGCGGCGCTGGGCGTCTTCTTCGATGGAGCCGAAAATGTTGTCGCGCA
GCAACATGCCGTTTTGCCCGCGTTGGGAGGTCGTGCGGTCGCTGACGTTACCTTCGTGGTGTCCACGGAA
GGTCGCAACTTCGATAATCTCCGGGCCAAACATTACATGAGCCAGACGGAAACGGCGACCCACCAGGCGG
CAGTTACGGAACAGTTTGCGCACCTGCTCAGGCGTGGCGTTAGTGGTTACGTCAAAATCTTTCGGCTTTT
TGCCAAGTAACAGGTCGCGCACGCCGCCGCCAACCAGCCAGGCTTCGTATCCCGCTTTATTGAGCCTGTA
CATTACCTTCAGGGCATTTTCACTGATATCTTTGCGGGAAATAGCATGCTGCTCACGCGGGATCACCGTC
ACCTGTGGACGGGCGACTGCCTGTTCAGCCTCGCTTTCCTCGCGGCTTAGCACCTTGCGGCAAAAATTAG
CGACTCGGGTAAAAATAGTACACCTCGGTAGTGTCAAACATCATTCAGGACAAAAAAATAGCGGCTAATC
ATAGCTCAGCATGACGCATTTGAGAATGTTGAATTTACAATTGCCGACTCGGGCACGGCGGTAAGCCGCC
AGTTTTTGACGGCTGACTGAAGGATTTGCTCGACGCTGAAATCCTGCCAGTGTGCTTCTGCCTGCTGCCC
CAGAAATTGAAGTGCCGCGATTAGTACCGGGCGTGGATCGCCTTTCGGCAACGCAGGCGCATGATTCTGC
TTGGAAAGTTTAGCGCCTTGTGGATTAAGCGCCAGCGGCAGATGAATGTAATCTGGCACTTTCCAGCCAA
AAAGCTGGTACAGCGAGATTTGCCTTACTGTTGGTTCAATCAGATCAGCCCCACGCACTATTTCTGTAAC
GCCCTGGAAATGATCATCAACCACAACAGCCAGGTTGTAGGCGAACAACCCATCACGGCGATGAATGATA
AAATCTTCCCGTGCCAGTTTTTCGTCGGCGTGAATAATGCCGCGCAGCTGGTCAGTAAATTGCGTGACCG
GATGCTGCTGGCGGATACGCACTGCGGCGTTGTCTGGTCCATGATGCAACACCCGGCAATGACCGTCGTA
AATACCGCCAATGCTTTGAATACGCGCACGCGTACAGGTGCAGTAATAACTTAGTCCTTGTTCATGTAAC
CAGGCGAGTGCTTCACGATAGGCGTCGTGACGTTGCGATTGCCAGAGAACATCGCCGTCCCAGTGCAGAC
CGTAATGTTCCAGCTGGCGCAGGATAGTTTCTGCGGCACCGGGAACTTCACGAGGCGGGTCGATATCTTC
TATGCGTACCAGCCAGCGACCTTGCCGGGCGCGAGCCTGCAAATAGCTGCCGAGCGCGGCGATCAGAGAG
CCAAAATGAAGCTCGCCGGAAGGAGAGGGGGCGAAGCGGCCAATATACTGTGTGTCTGTCATCTCTTTGA
ACAAAAAATAAGGCGGGAGCATTTCCCGCCTGTGGTAAACGTGATGGAACGGCTGTAATTAGCCAGCCAT
CTGTTTTTCGCGAATTTCAGCCAGCGTTTTGCAGTCGATGCACAGATCGGCTGTCGGGCGCGCTTCCAGA
CGGCGAATACCAATTTCAACACCGCAGGATTCGCAGTAGCCGAAATCTTCGTCTTCCACTTTTTTCAGCG
TCTTCTCGATCTTTTTGATCAGCTTACGCTCGCGATCGCGGTTACGCAGTTCGAGGCTGAACTCTTCTTC
CTGGGCTGCACGGTCTACCGGGTCCGGGAAGTTGGCTGCTTCATCCTGCATATGTGTAACGGTGCGATCG
ACTTCATCCCTGAGTTGATTACGCCATGCTTCCAGAATACGACGGAAGTGCGCCAGCTGGGCTTCATTCA
TATACTCTTCGCCCGGCTTCTCCTGATATGGTTCCACCCCAGCGATGGCGAGAATACTCAGGGACGATGT
TTTACGGTTTTGCCCTTCTTGCATGTTGCTTCTCCTTAACACGCACTATCGATCCCCATGTTCGGGGGAA
AAATGAGGCCGCTATAAATAGCAGATGCTTTTCCGGATAGCAATTATCTAAACGTAACACTTGACAACTG
TGTGAGGAAAAGCGTATTTGCGCACGCGACCAGAATGTAAATTAACCAGTTACTTACTTTACTACAATGT
AACCGGCAGTGATTTTTTAAGAGCCATGCCTTCAGCAGAAATTTCCGCTTTGTAAGCCAGAATTTCTACC
CCCCTCTGTTGAGCTTCTGACAATAGTTGCGCGTATTTCTCATCGATGTGGCGCGCGGGTGAAAACCGTG
TAATGGCTGAATGCAGCACGGCGAAAAAGATAACCGCACGCTGGCCTTCAGCCGCTACGCTCATCAACTC
CCGAAGGTGTTTCTGACCTCGTTCAGTGACCGCATCGGGAAAATATCCCTGTTCGTTCTCCGCTAACGTA
ACCGATTTCACTTCAATATAGCAGTCTGGACGCGAATCCGCCTGCAACATAAAGTCAATACGGCTGCGTT
CTGCGCCGTATTTTACTTCGCTTTTCAGCGAGCTATAGCCTGACAGTTCTGAAATTGATTCATTAAGGAT
AGCCTCTTTCGTCAACCTGTTAGCCCAAAGCGTGTTGACGCAAATAAATGCGCCGCTCTGGCTTTGAGTT
AATTCCCAGGTGTGTGGGTATTTCCGTTTGGTGTTGTCTGAAGTCGAATACCAGACGGTATCGCCAGGCG
TTGCACAACCGGTCATCGCACCCGTATTCGGGCAGTGTAGCGTTAATTCGCGACCATCGGGTGTGATCAC
ATCGGCTAAAAAACGTTTGTAACGCTGAATTAGCGTCGCGCGCTGTAGAGGGGGAGAAAATTCCATTGCG
ACAATCCTTGTTATTGCGTTAGCGCCCAGCGTTTTAGCGGCGTGTAGCGTGTGCGTCCACGGGCAAACGA
GGAGGCGTAAAGGGTGAACTCCGTCACCGCATACGACCAGTTAAAACCTGGCGGCGGGATTGTCACCGCC
TCGCTGGCGTCGCGCAATAAGGTAATATGTGGATGAAACGGACGATTGCTTTGAAAACAACCGCTGCGGG
CAGCCTGTGAACGGAGCATATTCGCCAGCTGGATTAAGCCGCGTGGCGGCTGACGCATCCCTAACCACAC
CACACGCGAACGCAGCCATTGTCCGGCGTCATCAAGCGTGAGTGTGAAACCAGGTTGACGAATCCGTCCG
GCTAAAAGAGAAAGCGCCTTCTCTTTCTCGGCGCTCACTTCGCCTAAAAATGCCAGAGTCAGATGCAAAT
TATCGGCGGCGACCGGACGTCCCGCCTCAGGTGGGAAGTGTGTGGCGCGCCAATGGATAATCTGTTCGCG
GATTTCTGCAGGTAAGTCGATAGCAAAGAACAGACGTTGCGGTTCAGACATGTGAGGCACTCGGTTATGA
ATTACCGCGATGCTACAATGTGGCGCGAAGAATGTTAACCCTCTGGAGCGTTTTGTGTCGTCGTTGCCCG
TTGCTGCCGTCTTACCTGAATTACTTACCGCTCTCGATTGTGCGCCGCAGGTATTATTAAGTGCGCCGAC
CGGGGCCGGGAAATCAACCTGGCTGCCGCTGCAACTGCTGGCGCATCCCGGCATTAACGGGAAAATTATC
CTGCTGGAGCCGCGTCGTCTGGCGGCGCGTAACGTCGCGCAACGGCTGGCGGAGCTGCTTAACGAAAAGC
CAGGCGATACCGTTGGCTACCGGATGCGTGCGCAAAACTGCGTCGGGCCGAATACCCGCCTGGAAGTGGT
TACCGAAGGCGTGCTGACGCGCATGATCCAGCGTGACCCGGAACTGAGCGGTGTTGGACTGGTGATCCTT
GATGAATTTCATGAGCGCAGCTTGCAGGCGGATTTGGCGTTGGCGCTGTTACTCGATGTGCAACAAGGTC
TGCGTGATGACCTTAAACTGCTGATTATGTCGGCTACCCTGGACAACGACCGCTTGCAGCAAATGCTGCC
AGAAGCGCCTGTCGTCATCTCAGAAGGGCGCTCGTTTCCGGTTGAACGCCGTTATTTACCGCTGCCCGCG
CATCAGCGTTTTGACGATGCCGTTGCGGTAGCCACCGCTGAAATGCTGCGTCAGGAAAGCGGATCATTAC
TGTTATTTTTACCTGGCGTCGGAGAAATTCAGCGTGTGCAGGAACAACTGGCTTCGCGCATCGGCAGTGA
TGTATTGCTCTGCCCGCTGTATGGCGCGTTGTCGCTGAACGATCAGCGAAAAGCGATCCTCCCGGCACCG
CAAGGGATGCGCAAAGTGGTGCTGGCGACCAATATTGCTGAAACCAGTTTAACCATTGAAGGTATTCGTC
TGGTGGTGGATTGTGCCCAGGAGCGTGTGGCGCGTTTTGATCCGCGCACGGGGCTTACGCGACTGATTAC
TCAACGCGTTAGCCAGGCATCCATGACGCAGCGTGCCGGGCGCGCCGGGCGTCTGGAGCCGGGTATCAGC
CTGCATTTAATCGCCAAAGAACAAGCAGAACGCGCCGCGGCGCAAAGTGAACCGGAGATCTTACAAAGCG
ATCTTTCCGGTTTGCTGATGGAATTACTGCAATGGGGATGCAGCGATCCGGCGCAGATGAGCTGGCTGGA
TCAACCGCCAGTAGTGAATCTACTGGCCGCGAAACGTCTGTTACAAATGCTGGGGGCACTGGAGGGTGAA
CGGCTTAGTGCGCAAGGGCAAAAAATGGCAGCGCTGGGTAACGATCCGCGTTTAGCGGCAATGCTGGTTA
GCGCGAAGAACGACGACGAAGCTGCTACCGCGGCAAAAATTGCCGCCATTCTCGAAGAGCCGCCACGGAT
GGGCAATAGTGACCTGGGCGTGGCGTTTTCGCGCAATCAACCAGCCTGGCAGCAACGTAGTCAGCAACTG
TTAAAACGCTTAAACGTACGTGGCGGTGAGGCAGACAGTTCGCTTATCGCGCCGCTACTTGCCGGGGCGT
TTGCCGATCGCATTGCTCGTCGCCGTGGGCAAGATGGACGCTATCAACTGGCAAACGGCATGGGAGCGAT
GCTCGATGCCAACGACGCGCTAAGCCGCCACGAATGGTTGATCGCACCGTTATTATTGCAGGGCAGCGCC
TCGCCGGATGCGCGGATTTTACTGGCGCTGCTGGTCGATATTGATGAGTTAGTACAACGCTGCCCGCAGC
TGGTACAGCAGTCTGACACTGTGGAGTGGGATGACGCGCAAGGTACGCTGAAAGCCTGGCGTCGGCTACA
AATCGGTCAGTTGACGGTGAAAGTGCAGCCGCTGGCGAAACCGTCAGAAGACGAGTTGCATCAGGCGATG
CTTAATGGCATCCGTGATAAAGGTTTAAGCGTGCTCAACTGGACGGCGGAAGCGGAACAGCTACGCTTGC
GTTTGTTATGCGCCGCAAAGTGGTTGCCGGAATATGACTGGCCAGCGGTTGATGATGAAAGTTTATTGGC
AGCGCTGGAAACGTGGCTGCTGCCACATATGACTGGCGTACATTCACTACGCGGCCTGAAATCACTCGAC
ATTTATCAGGCACTACGCGGATTACTTGATTGGGGAATGCAGCAACGTCTGGATAGTGAATTGCCTGCGC
ATTACACTGTGCCGACGGGAAGCCGGATCGCCATTCGTTATCATGAAGATAACCCGCCCGCGCTGGCGGT
GAGAATGCAAGAGATGTTTGGCGAGGCCACCAATCCGACGATCGCCCAGGGGCGCGTGCCGCTGGTGCTG
GAGTTGCTTTCACCTGCCCAAAGGCCATTACAAATCACACGAGATTTGAGCGACTTCTGGAAAGGAGCGT
ACCGTGAGGTGCAAAAAGAGATGAAAGGGCGTTATCCCAAACATGTCTGGCCGGACGACCCGGCAAATAC
TGCACCGACGCGACGGACGAAAAAGTATTCGTAAGGTTGGTTTTCTCCCTCTCCCTGTGGGAGAGGGCCG
GGGTGAGGGCATCAGCGCGCACGTTCACCCTCACCCTAACCCTCTCCCTCAAGGGAGAGGGGACCGATCG
AGCACAAATTTTGAGAGATATCTTCTTCTGTCTTGTAACAGAAGAACAGAAAATCGGGCTTTTGCGCCTG
AATATTGCGGAGAAAAAGCATGGCCGGGAATGACCGCGAGCCAATTGGACGCAAAGGGAAACCGACGCGT
CCGGTCAAACAAAAGGTAAGCCGTCGTCGTTACGAAGATGACGATGATTACGACGATTATGATGACTATG
AGGATGAAGAACCGATGCCGCGCAAAGGTAAGGGCAAAGGCAAAGGGCGTAAGCCTCGTGGCAAACGCGG
CTGGCTATGGCTACTGCTAAAACTGGCTATCGTTTTTGCCGTGCTGATCGCCATTTACGGCGTTTATCTC
GATCAAAAAATTCGTAGCCGTATTGATGGCAAGGTCTGGCAACTGCCTGCGGCAGTTTATGGCCGAATGG
TCAATCTTGAGCCAGACATGACCATCAGCAAGAACGAGATGGTGAAGCTGCTGGAGGCGACCCAGTATCG
TCAGGTGTCGAAAATGACCCGTCCTGGCGAATTTACCGTGCAGGCCAACAGCATTGAGATGATTCGCCGT
CCGTTTGATTTCCCGGACAGTAAAGAAGGACAGGTGCGCGCGCGTCTGACCTTTGATGGCGATCATCTGG
CGACGATCGTCAATATGGAGAACAACCGTCAGTTCGGTTTCTTCCGTCTTGATCCGCGTCTGATCACCAT
GATCTCTTCGCCAAACGGTGAGCAGCGTCTGTTTGTGCCGCGCAGTGGTTTCCCGGATTTGCTGGTGGAT
ACTTTGCTGGCGACAGAAGACCGTCATTTTTACGAGCATGATGGAATCAGTCTCTACTCAATCGGACGTG
CGGTGCTGGCAAACCTGACCGCCGGACGCACGGTACAGGGTGCGAGTACGCTGACGCAACAGCTGGTGAA
AAACCTGTTCCTCTCCAGCGAGCGTTCTTACTGGCGTAAAGCGAACGAAGCTTACATGGCGCTGATCATG
GACGCGCGTTACAGCAAAGACCGTATTCTTGAGCTGTATATGAACGAGGTGTATCTCGGTCAGAGCGGCG
ACAACGAAATCCGCGGCTTCCCGCTGGCAAGCTTGTATTACTTTGGTCGCCCGGTAGAAGAGCTAAGCCT
CGACCAGCAGGCGCTGTTAGTCGGTATGGTGAAAGGGGCGTCCATCTACAACCCGTGGCGTAACCCAAAA
CTGGCGCTGGAGCGACGTAATCTGGTGCTGCGTCTGCTGCAACAGCAACAGATTATTGATCAAGAACTCT
ATGACATGTTGAGTGCCCGTCCGCTGGGGGTTCAGCCGCGCGGTGGGGTGATCTCTCCTCAGCCAGCCTT
TATGCAACTGGTGCGTCAGGAGCTGCAGGCAAAACTGGGCGATAAGGTAAAAGATCTCTCCGGCGTGAAG
ATCTTCACTACCTTTGACTCGGTGGCCCAGGACGCGGCAGAAAAAGCCGCCGTGGAAGGCATTCCGGCAC
TGAAGAAACAGCGTAAGTTGAGCGATCTTGAAACTGCGATTGTGGTCGTCGACCGCTTTAGTGGTGAAGT
TCGTGCGATGGTCGGAGGTTCTGAGCCGCAGTTTGCGGGCTACAACCGTGCGATGCAGGCGCGTCGTTCG
ATTGGTTCCCTTGCAAAACCAGCGACTTATCTGACGGCCTTAAGCCAGCCGAAAATCTATCGTCTGAATA
CGTGGATTGCGGATGCGCCAATTGCGCTGCGTCAGCCGAATGGCCAGGTCTGGTCACCGCAGAATGATGA
CCGTCGTTATAGCGAAAGCGGCAGAGTGATGCTGGTGGATGCGTTGACCCGTTCGATGAACGTGCCGACG
GTAAATCTGGGGATGGCGCTGGGGCTGCCTGCGGTTACGGAGACCTGGATTAAACTGGGCGTACCGAAAG
ATCAGTTGCATCCGGTTCCGGCAATGCTGCTGGGGGCGTTGAACTTAACGCCAATCGAAGTGGCGCAGGC
ATTCCAGACCATCGCCAGCGGTGGTAACCGTGCACCGCTTTCTGCGCTGCGTTCGGTAATCGCGGAAGAT
GGCAAAGTGCTGTATCAGAGCTTCCCGCAGGCGGAACGCGCTGTTCCGGCGCAGGCGGCGTATCTGACAC
TATGGACCATGCAGCAGGTGGTACAACGCGGTACGGGTCGTCAGCTTGGGGCGAAATACCCGAACCTGCA
TCTGGCAGGGAAAACAGGGACTACCAACAATAACGTAGATACCTGGTTTGCGGGCATTGACGGCAGCACG
GTGACCATCACCTGGGTCGGCCGTGATAACAACCAGCCGACCAAACTGTATGGTGCCAGCGGGGCAATGT
CGATTTATCAGCGTTATCTGGCTAACCAGACGCCAACGCCGCTGAATCTTGTTCCGCCAGAAGATATTGC
AGATATGGGCGTGGACTACGACGGCAACTTTGTTTGCAGCGGTGGCATGCGTATCTTGCCGGTCTGGACC
AGCGATCCGCAATCGCTGTGCCAGCAGAGCGAGATGCAGCAGCAGCCGTCAGGCAATCCGTTTGATCAGT
CTTCTCAGCCGCAGCAACAGCCGCAACAGCAACCTGCTCAGCAAGAGCAGAAAGACAGCGACGGTGTAGC
CGGTTGGATCAAGGATATGTTTGGTAGTAATTAACATCTAAGCGTGAAATACCGGATGGCGAGTTGCCAT
CCGGTAAAATAACATCCCATCTAAGATATTAACCCTTTCTTTTCATCTGGTTGTTTATTAACCCTTCAGG
AACGCTCAGATTGCGTACCGCTTGCGAACCCGCCAGCGTTTCGAATATTATCTTATCTTTATAATAATCA
TTCTCGTTTACGTTATCATTCACTTTACATCAGAGATATACCAATGGCGCGTTCCAAAACTGCTCAGCCA
AAACACTCACTGCGTAAAATCGCAGTTGTAGTAGCCACAGCGGTTAGCGGCATGTCTGTTTATGCACAGG
CAGCGGTTGAACCGAAAGAAGACACTATCACCGTTACCGCTGCACCTGCGCCGCAAGAAAGCGCATGGGG
GCCTGCTGCAACTATTGCGGCGCGACAGTCTGCTACCGGCACTAAAACCGATACGCCGATTCAAAAAGTG
CCACAGTCTATTTCTGTTGTGACCGCCGAAGAGATGGCGCTGCATCAGCCGAAGTCGGTAAAAGAAGCGC
TTAGCTACACGCCGGGTGTCTCTGTTGGTACGCGTGGCGCATCCAACACCTATGACCACCTGATCATTCG
CGGCTTTGCGGCAGAAGGCCAAAGCCAGAATAACTATCTGAATGGCCTGAAGTTGCAGGGCAACTTCTAT
AACGATGCGGTCATTGACCCGTATATGCTGGAACGCGCTGAAATTATGCGTGGCCCGGTTTCCGTGCTTT
ACGGTAAAAGCAGTCCTGGCGGCCTGTTGAATATGGTCAGCAAGCGTCCGACCACCGAACCGCTGAAAGA
AGTTCAGTTTAAAGCCGGTACTGACAGCCTGTTCCAGACTGGTTTTGACTTTAGCGATTCGTTGGATGAT
GACGGTGTTTACTCTTATCGCCTGACCGGTCTTGCGCGTTCTGCCAATGCCCAGCAGAAAGGGTCAGAAG
AGCAGCGTTATGCTATTGCACCGGCGTTCACCTGGCGTCCGGATGATAAAACCAATTTTACCTTCCTTTC
TTACTTCCAGAACGAGCCGGAAACCGGTTATTACGGCTGGTTGCCGAAAGAGGGAACCGTTGAGCCGCTG
CCGAACGGTAAGCGTCTGCCGACAGACTTTAATGAAGGGGCGAAGAACAACACCTATTCTCGTAATGAGA
AGATGGTCGGCTACAGCTTCGATCACGAATTTAACGACACCTTTACTGTGCGTCAGAACCTGCGCTTTGC
TGAAAACAAAACCTCGCAAAACAGCGTTTATGGTTACGGCGTCTGCTCCGATCCGGCGAATGCTTACAGC
AAACAGTGTGCGGCATTAGCGCCAGCGGATAAAGGCCATTATCTGGCACGTAAATACGTCGTTGATGATG
AGAAGCTGCAAAACTTCTCCGTTGATACCCAGTTGCAGAGCAAGTTTGCCACTGGCGATATCGACCACAC
CCTGCTGACCGGTGTCGACTTTATGCGTATGCGTAATGACATCAACGCCTGGTTTGGTTACGACGACTCT
GTGCCACTGCTCAATCTGTACAATCCGGTGAATACCGATTTCGACTTCAATGCCAAAGATCCGGCAAACT
CCGGCCCTTACCGCATTCTGAATAAACAGAAACAAACGGGCGTTTATGTTCAGGATCAGGCGCAGTGGGA
TAAAGTGCTGGTCACCCTAGGCGGTCGTTATGACTGGGCAGATCAAGAATCTCTTAACCGCGTTGCCGGG
ACGACCGATAAACGTGATGACAAACAGTTTACCTGGCGTGGTGGTGTTAACTACCTGTTTGATAATGGTG
TAACACCTTACTTCAGCTATAGCGAATCGTTTGAACCTTCTTCGCAAGTTGGGAAGGATGGTAATATTTT
CGCACCGTCTAAAGGTAAGCAGTATGAAGTCGGCGTGAAATATGTACCGGAAGATCGTCCGATTGTAGTT
ACTGGTGCCGTGTATAATCTCACTAAAACCAACAACCTGATGGCGGACCCTGAGGGTTCCTTCTTCTCGG
TTGAAGGTGGCGAGATCCGCGCACGTGGCGTAGAAATCGAAGCGAAAGCGGCGCTGTCGGCGAGTGTTAA
CGTAGTCGGTTCTTATACTTACACCGATGCGGAATACACCACCGATACTACCTATAAAGGCAATACGCCT
GCACAGGTGCCAAAACACATGGCTTCGTTGTGGGCTGACTACACCTTCTTTGACGGTCCGCTTTCAGGTC
TGACGCTGGGCACCGGTGGTCGTTATACTGGCTCCAGTTATGGTGATCCGGCTAACTCCTTTAAAGTGGG
AAGTTATACGGTCGTGGATGCGTTAGTACGTTATGATCTGGCGCGAGTCGGCATGGCTGGCTCCAACGTG
GCGCTGCATGTTAACAACCTGTTCGATCGTGAATACGTCGCCAGCTGCTTTAACACTTATGGCTGCTTCT
GGGGCGCAGAACGTCAGGTCGTTGCAACCGCAACCTTCCGTTTCTAATTTCTCTTTTGGGGCACGGATTT
CCGTGCCCATTTCACAAGTTGGCTGTTATGCAGGAATACACGAATCATTCCGATACCACTTTTGCACTGC
GTAATATCTCCTTTCGTGTGCCCGGGCGCACGCTTTTGCATCCGCTGTCGTTAACCTTTCCTGCCGGGAA
AGTGACCGGTCTGATTGGTCACAACGGTTCTGGTAAATCCACTCTGCTCAAAATGCTTGGCCGTCATCAG
CCGCCGTCGGAAGGGGAGATTCTTCTTGATGCCCAACCGCTGGAAAGCTGGAGCAGCAAAGCGTTTGCCC
GCAAAGTGGCTTATTTGCCGCAGCAGCTTCCTCCGGCAGAAGGGATGACCGTGCGTGAACTGGTGGCGAT
TGGTCGTTACCCGTGGCATGGCGCGCTGGGGCGCTTTGGGGCGGCAGATCGCGAAAAAGTCGAGGAAGCT
ATCTCGCTGGTTGGCTTAAAACCGCTGGCGCATCGGCTGGTCGATAGTCTCTCTGGCGGCGAACGTCAGC
GGGCGTGGATCGCCATGCTGGTGGCGCAGGATAGCCGTTGTCTGTTGCTCGACGAACCGACCTCGGCGCT
GGATATCGCCCACCAGGTTGATGTGCTGTCGCTGGTGCACCGTTTAAGTCAGGAGCGTGGCCTGACGGTC
ATTGCCGTGTTGCACGATATCAATATGGCGGCACGCTACTGTGATTATCTGGTCGCCCTGCGCGGCGGTG
AAATGATTGCTCAGGGAACGCCTGCGGAAATTATGCGCGGCGAAACCCTCGAAATGATTTATGGCATCCC
GATGGGTATTTTGCCGCATCCGGCGGGTGCTGCACCTGTGAGTTTTGTTTATTGATGAGCGGCTTACCTC
TTATTTCGCGCCGTCGACTGTTAACGGCGATGGCGCTTTCTCCGTTGTTATGGCAGATGAATACCGCCCA
CGCGGCGGCTATTGATCCCAATCGTATTGTGGCGCTGGAGTGGTTGCCGGTGGAATTACTGCTGGCGCTC
GGCATCGTGCCTTACGGCGTGGCGGATACCATCAACTATCGCCTGTGGGTCAGCGAACCACCATTGCCGG
ACTCAGTGATCGACGTCGGTTTGCGCACAGAACCTAACCTTGAACTGCTGACCGAAATGAAACCATCGTT
TATGGTCTGGTCGGCAGGATATGGCCCTTCACCAGAAATGCTGGCTCGTATTGCGCCGGGTCGCGGATTT
AACTTCAGTGACGGCAAACAGCCGTTGGCGATGGCGCGTAAATCGCTGACGGAAATGGCAGATTTACTTA
ACCTGCAAAGCGCAGCGGAAACGCATTTAGCGCAATATGAAGACTTTATCCGCAGCATGAAACCCCGCTT
TGTGAAGCGTGGTGCGCGTCCGTTATTGCTGACGACGCTTATCGATCCGCGCCATATGCTGGTCTTCGGT
CCAAACAGCTTGTTCCAGGAAATTCTTGATGAGTACGGCATCCCAAATGCCTGGCAAGGGGAAACCAACT
TCTGGGGCAGTACCGCCGTCAGTATCGATCGTCTGGCGGCGTATAAAGACGTTGATGTGCTCTGTTTTGA
TCACGACAACAGCAAAGACATGGATGCGCTAATGGCAACGCCGCTGTGGCAGGCCATGCCGTTTGTCCGC
GCCGGACGCTTTCAGCGCGTACCTGCAGTCTGGTTTTATGGTGCGACGCTCTCGGCAATGCACTTTGTGC
GCGTTCTGGATAACGCCATCGGAGGTAAAGCGTGAGTAAACGAATTGCGCTTTTCCCGGCGTTATTGCTG
GCGCTGTTAGTGATTGTCGCTACGGCGCTCACCTGGATGAACTTCTCGCAGGCGCTGCCGCGTAGCCAGT
GGGCGCAGGCTGCCTGGTCGCCGGATATTGACGTCATCGAGCAGATGATTTTTCACTACAGCTTGTTGCC
GCGTCTGGCGATTTCGCTGCTGGTGGGCGCGGGTCTGGGGCTGGTGGGCGTGCTGTTTCAGCAAGTGCTG
CGTAACCCGCTGGCGGAGCCGACGACGCTTGGCGTTGCTACAGGCGCGCAACTGGGGATTACCGTCACTA
CGCTCTGGGCGATCCCTGGTGCGATGGCGAGCCAGTTTGCTGCGCAGGCAGGGGCTTGTGTTGTTGGCTT
AATTGTCTTTGGCGTCGCGTGGGGGAAACGGCTGTCGCCGGTAACGCTGATTCTCGCGGGGTTGGTAGTG
AGCCTTTATTGCGGCGCAATCAATCAGTTACTGGTTATCTTCCATCATGACCAACTGCAAAGCATGTTTC
TGTGGAGCACTGGAACGCTGACGCAAACCGACTGGGGCGGCGTTGAGCGTTTATGGCCGCAGCTGCTGGG
CGGTGTGATGCTGACGTTGCTGCTACTTCGTCCGTTAACCCTGATGGGGCTTGATGATGGCGTGGCGCGC
AATCTCGGGCTGGCCTTGTCGCTTGCGCGTCTGGCAGCGCTGTCGCTGGCGATTGTCATCAGTGCGCTGC
TGGTGAACGCTGTGGGGATTATCGGCTTTATCGGGTTGTTCGCGCCGCTGCTGGCAAAAATGCTGGGGGC
GCGGCGTCTGCTGCCACGACTGATGCTGGCGTCGTTGATTGGTGCGCTGATCCTCTGGCTTTCCGATCAA
ATCATCCTCTGGCTGACTCGCGTGTGGATGGAAGTGTCCACCGGTTCGGTCACTGCGTTGATCGGTGCGC
CGCTGCTACTGTGGCTGTTGCCGCGTTTACGCAGCATTAGCGCGCCGGATATGAAGGTCAACGATCGTGT
CGCGGCTGAACGCCAACATGTGCTGGCGTTTGCCCTCGCGGGCGGCGTGCTGCTGTTGATGGCTGTGGTG
GTGGCGCTGTCGTTTGGTCGTGATGCGCACGGCTGGACGTGGGCGAGCGGGGCGTTGCTCGAGGATTTAA
TGCCCTGGCGCTGGCCGCGAATTATGGCGGCGCTGTTTGCGGGCGTCATGCTGGCGGTGGCGGGCTGTAT
TATTCAGCGACTGACCGGAAACCCGATGGCAAGCCCGGAAGTGCTGGGGATTAGCTCCGGCGCGGCGTTT
GGCGTGGTGTTGATGCTGTTTCTGGTGCCGGGTAATGCCTTTGGCTGGCTGTTACCTGCAGGCAGTCTCG
GCGCGGCGGTGACGCTGTTGATCATTATGATCGCCGCCGGCCGCGGTGGATTTTCCCCACACCGTATGTT
ACTGGCGGGGATGGCGTTAAGCACCGCGTTCACCATGCTTTTGATGATGTTGCAGGCAAGTGGTGACCCG
CGAATGGCGCAAGTGCTGACCTGGATTTCCGGTTCGACCTACAACGCGACCGATGCGCAGGTCTGGCGCA
CCGGAATTGTGATGGTGATTTTGCTGGCGATTACCCCGCTGTGCCGCCGCTGGCTGACCATTTTACCGCT
GGGTGGTGATACCGCCCGAGCCGTAGGAATGGCGCTGACGCCGACGCGAATTGCGCTGCTGCTGTTAGCG
GCTTGCCTGACGGCGACCGCGACGATGACTATTGGACCGTTGAGTTTTGTTGGTTTAATGGCACCGCATA
TTGCGCGGATGATGGGCTTTCGACGGACGATGCCACACATCGTAATTTCGGCGCTGGTGGGTGGTTTACT
GCTGGTGTTCGCTGACTGGTGTGGGCGGATGGTGCTGTTTCCATTCCAGATCCCGGCGGGGCTGCTGTCA
ACCTTTATCGGCGCGCCATATTTTATCTATTTGTTGAGAAAGCAGAGCCGTTAATTTTTCCATATAACGG
CCCTGTACGCCTGGACGGATAAAGCGTTTACGCGACAACGGATGCCCGATGCGACGCTGGCGCGTCTTAT
CGGGCCTACAAACGGCCCCGAATCGTAGGTCGGATAAGGCGTTCACGCCGCATCCGACAAACCATGCTGG
ATCACAACTTCGCAAACACCCGACGTGCAGCATCGATGGTGTTATTGATATCTTCCATGCTGTGCGCCAC
GGACATAAAGCCCGCTTCAAACGCTGACGGTGCCAGGTAAACACCTTCGTCCAGCATCATATGGAAGAAA
CGCTTAAAGCGTTCCACGTCACAGGCCATCACATCCTGATAGCACGTCACGGACTCGGCGTCGGTAAAGA
AAATACCGAACATGCCGCCAACGTGGTTAACGACCAGCGGAATTCCGGCTTCTTCTGCCGCTTCCAGCAG
ACCTTCTGCCAGACGTGTTGTCAGCTCATCCAGCGTTTCGTGAACGCCCGGCTGCGCGACTTCATTCAGA
CAGGCGAAACCCGCTGCCATCGCAATCGGGTTACCGGAAAGCGTACCCGCCTGATAGACCGGACCCGTCG
GGGCCAGCGCATCCATTACATCACGACGACCACCGAATGCGCCTACCGGCATTCCACCGCCGATGATTTT
GCCGAGGCAGGTTAAATCTGGCACTACGCCGTAATAATCCTGTGCGCCAGCTAGCGCTACGCGGAAACCG
GTCATCACTTCATCGATGATCAGCAACGCGCCAAATTCGTCGCACAGCGCGCGCAGACCTGGCAGGAACT
CTGGCAGCGGCGGAACACAGTTCATATTGCCTGCCACCGGCTCGACGATAATACAGGCAATCTCTTGCGG
GTATTGCTCAAATGCGGCGCGTACAGAAGCCAGATCATTATAAGTACAGGTTAAGGTATATTTGGCGAAA
TCTGCCGGAACGCCCGGCGAGTTTGGCTGGCCTAACGTGAGTGCGCCAGAACCGGCTTTCACCAGCAGGC
AGTCAGCGTGACCATGGTAACACCCTTCAAATTTAATAATTTTGTCGCGACCGGTAAAACCACGGGCCAG
GCGGATGGCGCTCATGGTCGCTTCAGTGCCGGAGTTCACCATGCGCACCATATCCATGGTCGGGACCAGT
TCGGTCACCAGTTGCGCCATTTTCACTTCCATTTCGGTTGGTGCACCAAAGCTTAAACCACGCTCGGCGG
CTTCAATCACGGCATTGCGGATTGCCGGATGGTTATGGCCCAGCACCATCGGCCCCCAGGAACCGACATA
ATCGATATAGGCTTTGCCATCAACATCGTACAGATAAGCGCCGTCCGCTTTTTCGATAAACAGTGGAGTG
CCGCCCACGCCAGTAAAGGCGCGAACAGGGGAGTTCACACCGCCAGGGATCAGCTCGCGCGCTGCGCTGT
AAAGATTTTCAGACTTACTCATGGAGGGTTCCTGATTCGTAGAAAAAGTGAATGGCTGCTATTCTATGTT
ATTCATAACAAGTTAAATACTCGTCAAACATCAGGCTGCTTGTACTGGTGCAATCCTGATTTCTTAGAGT
ATAAAAGTTTTGTGCATTTGAAACATTACGCTTTGCAAAGGATTTTCATGGAACGTGCGAGTAAAATGCC
GTCATCTTATTTGTATGACCAATAAGTGATCATTGGATGAAAACTGATACTCCCTCTTTAGAAACACCGC
AGGCCGCGCGCCTGCGACGCAGACAACTGATTCGCCAACTTCTTGAGCGCGATAAAACCCCGTTAGCCAT
TTTGTTTATGGCGGCAGTCGTCGGCACGCTTGTTGGGCTGGCAGCGGTTGCTTTTGACAAAGGTGTCGCC
TGGTTGCAGAACCAACGTATGGGGGCGCTGGTACATACTGCTGATAATTATCCGCTTCTGTTAACCGTCG
CTTTTCTCTGTTCGGCGGTGCTGGCGATGTTTGGCTACTTTTTGGTGCGCAAATACGCGCCGGAAGCAGG
TGGTTCGGGGATCCCGGAAATTGAAGGGGCGCTGGAAGATCAACGTCCCGTTCGCTGGTGGCGTGTATTG
CCGGTGAAGTTCTTTGGCGGGCTGGGGACACTCGGCGGAGGCATGGTGTTGGGGCGCGAAGGGCCAACCG
TGCAGATCGGCGGTAACATTGGCCGTATGGTGCTTGATATTTTCCGCCTGAAAGGTGACGAAGCTCGCCA
TACGCTGCTGGCAACCGGTGCTGCTGCGGGGCTGGCTGCGGCCTTTAACGCGCCGCTGGCGGGTATTTTG
TTTATTATCGAAGAGATGCGTCCGCAGTTTCGCTATACGTTAATTTCGATTAAAGCGGTATTTATTGGTG
TCATTATGTCGACCATTATGTACCGGATTTTTAATCATGAAGTTGCGTTGATTGACGTCGGTAAACTTTC
TGATGCGCCGCTTAATACGCTGTGGCTTTATCTGATCCTCGGTATTATTTTTGGCATTTTCGGCCCTATT
TTTAATAAATGGGTGCTGGGGATGCAGGATTTGCTGCACCGTGTGCACGGCGGCAATATTACCAAATGGG
TGCTAATGGGCGGTGCGATTGGCGGTCTGTGTGGATTGCTGGGGTTTGTGGCACCAGCAACGTCGGGCGG
CGGTTTTAACCTGATTCCTATCGCTACCGCGGGGAATTTCAGCATGGGAATGCTGGTGTTTATCTTCGTC
GCGCGGGTCATTACCACCTTACTCTGCTTCTCTTCCGGCGCGCCGGGCGGTATTTTTGCCCCGATGCTGG
CGCTGGGTACTGTGCTGGGAACCGCTTTCGGAATGGTTGCCGTTGAGCTGTTTCCGCAATATCACCTTGA
GGCGGGGACGTTTGCTATTGCCGGAATGGGGGCATTACTGGCGGCATCTATTCGCGCGCCGTTAACGGGG
ATCATTCTGGTTCTGGAGATGACCGATAACTACCAGCTCATTTTGCCAATGATTATTACCGGTCTTGGCG
CAACACTATTAGCGCAATTTACCGGCGGGAAACCGCTATACTCGGCGATTCTTGCGCGCACGCTGGCAAA
ACAGGAAGCTGAGCAACTGGCGCGAAGCAAGGCCGCATCAGCCAGCGAGAATACTTGAACGAAATACCAG
GGTATTAGATAATGGCGATTATTATTGGGTTAGAATTTGCCCAATTGCCGATGTCGTTTGGAGCAAAATA
TGAGTGATGACGTAGCACTGCCGCTGGAGTTTACCGACGCAGCAGCCAACAAAGTTAAAAGCCTGATCGC
TGACGAAGATAACCCGAATCTGAAATTACGCGTGTATATCACCGGTGGCGGTTGCAGCGGCTTCCAGTAT
GGTTTCACCTTTGATGATCAGGTGAACGAAGGCGATATGACCATCGAAAAACAGGGCGTTGGCCTGGTGG
TTGATCCGATGAGCCTGCAATATCTGGTCGGCGGTTCCGTTGATTATACCGAAGGTCTGGAAGGTTCTCG
TTTCATCGTGACCAACCCGAACGCGAAAAGCACCTGCGGTTGCGGTTCTTCCTTTAGTATCTAATCTGTT
GTTCATGTGCCGGATAAACTATCCGGCACATCTTCTCTCTTCAACGCCCATTCTCATCCAGCGCAAACGT
CGGTAGCTTAAGATGCCAACGAATAGCCGCCAGCCGAATCAATAGCGTCACGACCATGCCCATCATACTG
GCTGTTTCCAGTGGTACGGAAAATGTGTAATAAGCCGTAGCGTGGACAATACCGCCGATAATACAGGCAG
TTGCGTAGATTTCTGTACGTAAAATCATGGGGATTTCGCGGGCCAGAACATCACGAATGATCCCGCCGCC
AACGCCAGTAATGACGCCCATACAAACCGCGATTAACGGACCGGCTTCCGCATTAAAGGCTTTATTCACG
CCAATGCCGACAAACACCGCCAGACCAACGGCGTCCAGCACCGGCAACATCCATTTTGGTAAGCGTCTTG
GCTGGCGCACCAGCACGATGGTCAGCATGCTGGTGACCATTGCAACGACCAGATCGGTGGGATCTTTCAC
CCAAAATACCGGGCCGTGATCCAGCGCCATGTCGCGAATTGTCCCGCCGCCTACTGCGGTTACCACGCCC
AGTACCAGAACACCAAAAGGGTCCATACGCAATTTTCCGGCTAACAAAACGCCGGAGATGGCAAATACCG
CTGTGCCGACTATATCCAGCCAATAGACGAGCATTGTTCAATCCCCACTGAGCACCTGAAAAGGTCAGGC
GCTAATCTACCTGTGAAAGCGCATTACAGAGCTGTTGTGCAGCGAGGATAATACGTGGGCTTGCACGTTC
AAACCAGTCACTCGTGAGAGGAATAACGGGAATTTTGAGCTGTTCACCCCAGTATTGTTTGATTTTAGGA
ATTTGGTCCGGTCCGCCTGTAATGACAATCGCCTGTGGCGAGCGTGCTAACACCTGTTCGCGGCTAACTT
GCGGCCAGGGAACCCGGCTGTCTTTAAAGATGTTTTCTCCGCCACAAACTTCGAGTACCTGGTTCTGAAT
CGACTCTTTTCCACTGGTAAATGGCGGATTAATGCCGAATTGCAGAAAAACACGTTTTTTAGGTTTATCA
GCATATTGCGCTTTCAATTGCGCGTACTGATCCAGCAGGGATTGCGCGGCTTGTTCGGCCTTGTCTGGTT
GCGGACTCCAGGGGGCCAGTTGACGTAACGCATTGGCAATTTGTTCAATGCTTGTCGCATCGACCCACAT
CACTTTTATTCCCAGCGAAGCCAGCTGGTCAACCTGCCGCTCGGCATTACCTCCACGCCAGGCAATCACC
AGATCGGGTTTCAGCGCGACAATGCGTTCCAGATTCATCCCCTGCCAGGTGGAAACCTGCTCAATCTTTT
GCGCTTGTGGAGGATAGTCGGAATAGCTGCTGACCCCAACCGGCGTGATCCCGGCGGCAAAGGCAAGTTC
AGTGTTGGCGGGAGAAAGCGTGATGACGCGCGGCGCGGCGTTGAGCCACAGTGGCGCAAGAAAAGACAGG
GCGACCAGCGCCCTGAACAGTGACTTAGCCATGTGCAAGTTTCTGCACCAGTGACTCAACCATCAGGCTG
GACTGTTTAGCGGCAACAGCCAGGAACTCATCGAAGCTAAGATGAGACTGTTGATCGGCCACGTCGGAGA
TGGCGCGTACGACAACAAACGGGACGTTGAAATTGTGGCAGACATGGGCGATTGCCGTCGCTTCCATCTC
TACAGCAATGGCCTGTGGGAAGTTGTGGCGGATTTTCGCCAGACCAACAGAACCGTTGATGAAAGCGTCG
CCGCTAACAATCAGGCCACGTACAGCGTTAAGATTCAGTTCGGCAATGCAGGCCTCAGCGGCAGCGATCA
GTTTATCGTCAGCTTTAAAGCCTGCCGGACAGCCTGGTAACTGACCGTATTCATAACCAAATGCCGTGAC
ATCCGCGTCGTGATAACGTGCTTCGTCCGAGACAACGATATCGCCCACTTTCAACGTTGGTGCCAGGCCA
CCGGCAGAACCGGTGTTAATAATCACATCTGGCTTGCAGTGTTCCAACAGCAAAGTGGCACCCAGCGCCG
CAGCGACTTTACCGATGCCCGATTTCAGAAGCGCAACCTCGGTTCCATTCAGTTGGCCGGTATAGATTTC
GCAACCGCCGAGACTGATAGTTTGACGGTTTTCGATTTTGTCACGCAGCAGCGTAACTTCTTCTTCCATT
GCACCAATGATGCCGATTTTCATAGATTTACTCGCGATAAGCCCGATTTGAAGGCATAGTTTACCATGCG
CTTACGGGGAAGCGTATTTCTCACGCGGGAGAGGACATGGCACAGATTGATTTCCGAAAAAAAATAAACT
GGCATCGTCGTTACCGTTCACCGCAGGGCGTTAAAACCGAACATGAGATCCTGCGGATCTTCGAGAGCGA
TCGCGGGCGTATCATCAACTCTCCGGCAATTCGTCGTCTGCAACAAAAGACCCAGGTTTTTCCACTGGAG
CGCAATGCCGCCGTGCGCACGCGTCTTACCCACTCGATGGAAGTCCAGCAGGTGGGGCGCTACATCGCCA
AAGAAATTTTAAGCCGTCTGAAAGAGCTTAAATTACTGGAAGCATACGGCCTGGATGAACTGACCGGTCC
CTTTGAAAGCATTGTTGAGATGTCATGCCTGATGCACGATATCGGCAATCCGCCGTTTGGTCATTTTGGC
GAAGCGGCGATAAATGACTGGTTTCGCCAACGTTTGCACCCGGAAGATGCCGAAAGCCAGCCTCTGACTG
ACGATCGCTGCAGCGTGGCGGCACTACGTTTACGGGACGGGGAAGAACCGCTTAACGAGCTGCGGCGCAA
GATTCGTCAGGACTTATGTCATTTTGAGGGGAATGCACAAGGCATTCGCCTGGTGCATACATTGATGCGG
ATGAATCTCACCTGGGCACAGGTTGGCGGTATTTTAAAATATACCCGTCCGGCGTGGTGGCGTGGCGAAA
CGCCTGAGACACATCACTATTTAATGAAAAAGCCGGGTTATTATCTTTCTGAAGAAGCCTATATTGCCCG
GTTGCGTAAAGAACTTAATTTGGCGCTTTACAGTCGTTTTCCATTAACGTGGATTATGGAAGCTGCCGAC
GACATCTCCTATTGTGTGGCAGACCTTGAAGATGCGGTAGAGAAAAGAATATTTACCGTTGAGCAGCTTT
ATCATCATTTGCACGAAGCGTGGGGCCAGCATGAGAAAGGTTCGCTCTTTTCGCTGGTGGTTGAAAATGC
CTGGGAAAAATCACGCTCAAATAGTTTAAGCCGCAGTACGGAAGATCAGTTTTTTATGTATTTACGGGTA
AACACCCTAAATAAACTGGTACCCTACGCGGCACAACGATTTATTGATAATCTGCCTGCGATTTTCGCCG
GAACGTTTAATCATGCATTATTGGAAGATGCCAGCGAATGCAGCGATCTTCTTAAGCTATATAAAAATGT
CGCTGTAAAACATGTGTTTAGCCATCCAGATGTCGAGCGGCTTGAATTGCAGGGCTATCGGGTCATTAGC
GGATTATTAGAGATTTATCGTCCTTTATTAAGCCTGTCGTTATCAGACTTTACTGAACTGGTAGAAAAAG
AACGGGTGAAACGTTTCCCTATTGAATCGCGCTTATTCCACAAACTCTCGACGCGCCATCGGCTGGCCTA
TGTCGAGGCTGTCAGTAAATTACCGTCAGATTCTCCTGAGTTTCCGCTATGGGAATATTATTACCGTTGC
CGCCTGCTGCAGGATTATATCAGCGGTATGACCGACCTCTATGCGTGGGATGAATACCGACGTCTGATGG
CCGTAGAACAATAACCAGGCTTTTGTAAAGACGAACAATAAATTTTTACCTTTTGCAGAAACTTTAGTTC
GGAACTTCAGGCTATAAAACGAATCTGAAGAACACAGCAATTTTGCGTTATCTGTTAATCGAGACTGAAA
TACATGAAAAAAACCACATTAGCACTGAGTGCACTGGCTCTGAGTTTAGGTTTGGCGTTATCTCCGCTCT
CTGCAACGGCGGCTGAGACTTCTTCAGCAACGACAGCCCAGCAGATGCCAAGCCTTGCACCGATGCTCGA
AAAGGTGATGCCTTCAGTGGTCAGCATTAACGTAGAAGGTAGCACAACCGTTAATACGCCGCGTATGCCG
CGTAATTTCCAGCAGTTCTTCGGTGATGATTCTCCGTTCTGCCAGGAAGGTTCTCCGTTCCAGAGCTCTC
CGTTCTGCCAGGGTGGCCAGGGCGGTAATGGTGGCGGCCAGCAACAGAAATTCATGGCGCTGGGTTCCGG
CGTCATCATTGATGCCGATAAAGGCTATGTCGTCACCAACAACCACGTTGTTGATAACGCGACGGTCATT
AAAGTTCAACTGAGCGATGGCCGTAAGTTCGACGCGAAGATGGTTGGCAAAGATCCGCGCTCTGATATCG
CGCTGATCCAAATCCAGAACCCGAAAAACCTGACCGCAATTAAGATGGCGGATTCTGATGCACTGCGCGT
GGGTGATTACACCGTAGCGATTGGTAACCCGTTTGGTCTGGGCGAGACGGTAACTTCCGGGATTGTCTCT
GCGCTGGGGCGTAGCGGCCTGAATGCCGAAAACTACGAAAACTTCATCCAGACCGATGCAGCGATCAACC
GTGGTAACTCCGGTGGTGCGCTGGTTAACCTGAACGGCGAACTGATCGGTATCAACACCGCGATCCTCGC
ACCGGACGGCGGCAACATCGGTATCGGTTTTGCTATCCCGAGTAACATGGTGAAAAACCTGACCTCGCAG
ATGGTGGAATACGGCCAGGTGAAACGCGGTGAGCTGGGTATTATGGGGACTGAGCTGAACTCCGAACTGG
CGAAAGCGATGAAAGTTGACGCCCAGCGCGGTGCTTTCGTAAGCCAGGTTCTGCCTAATTCCTCCGCTGC
AAAAGCGGGCATTAAAGCGGGTGATGTGATCACCTCACTGAACGGTAAGCCGATCAGCAGCTTTGCCGCA
CTGCGTGCTCAGGTGGGTACTATGCCGGTAGGCAGCAAACTGACCCTGGGCTTACTGCGCGACGGTAAGC
AGGTTAACGTGAACCTGGAACTGCAGCAGAGCAGCCAGAATCAGGTTGATTCCAGCTCCATCTTCAACGG
CATTGAAGGCGCTGAGATGAGCAACAAAGGCAAAGATCAGGGCGTGGTAGTGAACAACGTGAAAACGGGC
ACTCCGGCTGCGCAGATCGGCCTGAAGAAAGGTGATGTGATTATTGGCGCGAACCAGCAGGCAGTGAAAA
ACATCGCTGAACTGCGTAAAGTTCTCGACAGCAAACCGTCTGTGCTGGCACTCAACATTCAGCGCGGCGA
CAGCACCATCTACCTGTTAATGCAGTAATCTCCCTCAACCCCTTCCTGAAAACGGGAAGGGGTTCTCCTT
ACAATCTGTGAACTTCACCACAACTCCATACATCTTCATCATCCTTTAGGCATTTGCACAATGCCGTACG
TTACGTACTTCCTTATGCTAAGCCGTGCATAACGGAGGACTTATGGCTGGCTGGCATCTTGATACCAAAA
TGGCGCAGGATATCGTGGCACGTACCATGCGCATCATCGATACCAATATCAACGTAATGGATGCCCGTGG
GCGAATTATCGGCAGCGGCGATCGTGAGCGTATTGGTGAATTGCACGAAGGTGCATTGCTGGTACTTTCA
CAGGGACGAGTCGTCGATATCGATGACGCGGTAGCACGTCATCTGCACGGTGTGCGGCAGGGGATTAATC
TACCGTTACGGCTGGAAGGTGAAATTGTCGGCGTAATTGGCCTGACAGGTGAACCAGAGAATCTGCGTAA
ATATGGCGAACTGGTCTGCATGACGGCTGAAATGATGCTGGAACAGTCGCGGTTGATGCACTTGTTGGCG
CAGGATAGCCGTTTGCGGGAAGAACTGGTGATGAACCTGATTCAGGCAGAGGAGAATACTCCCGCACTTA
CTGAATGGGCGCAACGGCTGGGGATCGATCTCAATCAACCGCGAGTGGTGGCTATTGTTGAGGTCGACAG
CGGTCAGCTTGGCGTGGACAGCGCAATGGCGGAGTTACAACAACTGCAAAACGCGCTGACTACGCCCGAG
CGTAATAATCTGGTGGCGATTGTCTCGCTAACCGAAATGGTGGTGTTGAAACCGGCGTTGAACTCTTTTG
GGCGCTGGGATGCAGAAGATCATCGTAAGCGAGTTGAACAACTGATTACCCGCATGAAAGAGTACGGCCA
GCTGCGTTTTCGCGTTTCACTGGGCAACTATTTTACCGGTCCTGGCAGTATTGCCCGATCCTATCGTACG
GCGAAAACGACGATGGTGGTGGGTAAACAGCGGATGCCAGAAAGTCGCTGCTATTTTTATCAGGATCTGA
TGTTACCTGTGTTACTCGACAGTTTGCGTGGCGACTGGCAGGCCAACGAACTGGCGCGACCGCTGGCGCG
GCTGAAAACGATGGACAATAACGGCTTGCTGCGACGAACGCTGGCGGCGTGGTTTCGCCACAATGTGCAA
CCGCTGGCAACGTCAAAGGCGTTGTTTATTCATCGTAATACCCTGGAGTATCGGCTTAATCGTATATCGG
AACTGACCGGGCTTGATTTGGGCAATTTTGATGACAGGTTGCTGCTGTATGTGGCGTTACAACTGGATGA
AGAGCGGTAGGTTATGCGTTAAGGTTGAGGCGGCGCTGGCTCATTCCCCTCAGCCCGAAGGGTAGAGGGG
AATGCCCGAATTAACCGTCAGTTCGGGATTATTTACGCGTTAGTTTTTCCAGATCGGCTTCAATCTCGCT
GATCTTATTGGTTACGACTGACTCCAGGTGACGTAAGTCGTCGAGGATCTTACGCTTAAGATCAACTTCG
CTGCGGTCACGCTGGCAGATTTGATCAAGCTCATCAATGATATACCGTAGATTCGGGCTGATTTCCTGGA
CTTCTTTATAACCCTGACCCACACCATCAGCGACGACCGTTTTACGCTGACGCGGATATTTAAACTTAAC
GCTCTTGGCGAAAAACTCGCCTTTGTCTTTCTGGAAATAGATTTTCAGAATATCGTTGTTGGCTTCCTGC
CGGAGGCTGTAACGATCAATTTCTTCAGGATTGGTAATACCCAGACTTTTCAGATTGTCGTACATAGCGT
TACCTCAAAATGAGTCAGTAAATTGTGCTTATTTTAGCATTTGGCCTGGCCCGCCCGGCTCGACTGTGAT
CGCAGAAAGCCTTTTTCTTCCAGACTTCTATCATGGCGTAAAAATCAAAAAATTACCTGCTTTATTCTGG
TGATAAAATTCACGATCTACACCAGTTCCAGCATCGTTACTTCCGGGCGGCAGTTCAGACGCAAACCATA
CAAACTGCCCACGCCACGGGTTGTGTAGATGTGTCTTTCGCCAAAGGCATTTAATCCGGCGACGTAACGT
TTATCTTCGACAGGGGCAAAAGGTTCACCAACCAACGGTACGCGCAGTTGCCCGCCGTGAGTATGGCCGC
ACAGCATCAGATCCCAGGGTTCATCACGCATGACTTCTTTGCTGTCGGGATTATGCGCCAGCACCAGTCT
TGGCAGATTGGCTTCGCTGGCGGGAGGCGGTTTGCATTGTCCGGCCCATAAGTCACCAGTGCCTACCAGT
TCGAATTGCCTGTTCGGCGTGGCGATCACCGTAGCCTGGTTAAACAACACCGTGATGCCCGCTGATTTCA
ACGTCTCGCCAATTAAGTGATTTTTTTCTGTACCAACAGGGCGATCGTGGTTGCCGAAGCAGGCAAACGT
CGGCGCACATTCGGCAAGGGGGGAGAGTACGTCACTAAACGCCGAAAAATTCAGCGACATATCAAATAAT
ACGTAATCGCCGCCCAGTAATATCAAATCGGGCTTTTGTTCTATGCCAAGAGCAATCGCGTCAGAAATCA
GGCTTAAAGGAACAAAACGAGAGTAATGGAGATCGGCCAGAAAAAGAATTTTGAATGGTGCTGCGTTGTC
TTTAAAAAAGGCGAGGCGGTGACGGATTAATTCAAACCAGCCTGGCTCACAGTAATGCATATAACCGAAA
CCTGAGCTCGTGGCTATCGTCGCGGCAGTAGCCTGCAAAAATCGGCGGCGTGAAATCATCGCTCATCCCT
GCAAAAAAATCGGGCAGCGTCGTGCTGCCCGTGTGCATACTTTTAGTCGATGGTACGCAGCAGTTCGTTA
ATGCCGACTTTGCCGCGAGTTTTCGCGTCAACTTTCTTAACGATAACCGCACAGTAGAGGCTGTATTTGC
CATCTTTTGACGGCAGATTACCTGAAACAACCACAGACCCCGCCGGAACGCGACCGTAGTGGATTTCGCC
GGTTTCACGGTCGTAAATACGGGTGCTCTGACCAATGTATACGCCCATGGAAATGACGGAACCTTCTTCG
ACAATCACCCCTTCAACCACTTCAGAGCGCGCGCCGATGAAGCAATTATCTTCAATGATGGTTGGGTTAG
CCTGCAGCGGTTCCAGCACGCCGCCGATGCCCACGCCACCGGAAAGGTGGACGTTTTTACCAATCTGCGC
ACAAGAACCGACGGTCGCCCAGGTATCAACCATGGTGCCTTCATCAACATATGCGCCGATGTTGACGTAA
GACGGCATCAGCACGGTGTTACGGGCAATAAACGCACCCTGACGTACCGCCGCTGGTGGCACAACGCGGA
AGCCTTCTTTCTGGAAACGTGCTTCGTCGTAGTCGGCGAATTTCATCGGCACTTTGTCGAAGTAGCGGCT
TTCTGCCCCTTCGATCACCTGATTATCATTAATACGGAAAGAGAGCAGCACCGCTTTTTTCAACCACTGA
TGCGTCACCCACTGACCGTCAATTTTTTCCGCTACACGCAGTGCGCCGGAATCCAGCAGGGCGATCACCT
GATTTACCGCTTCGCGGGTAACGGTGTCTGCATTGGCTGGCGTGATCTCGGCACGGCGTTCAAAAGCGGT
TTCAATAATGTTCTGTAACTGCTGCATTGTTAAACTCTTTTCATATCAGTAAACACATCACCCTTTATCG
TTTGGATTGAGGGCCTCTGTCAACCGCTGATGCACTTCCTGCTGCAACTCGTTATTAAGCGCACGCCGGT
CAGCGGTGGCAATTATGAATAAATCTTCTACTCGCTCGCCAATGGTTGTAATTCGGGCACCATGAAGCGA
AATTCCCAGATCGGCAAAAATTTTCCCGACTCGCGCCAGCAGTCCAGGTTGGTCGAGGGCGATCAGTTCG
AGGAACGATTTGCGGTCGGTATGGGTCGGCAAAAACGTTACTTCGGTTTCAACAGTAAAATGGCGTAATT
TGGCGGGTTGGCGACGGGGCTGCGGTGGCTGCCAGCTACTTTGCGTCAGTACTTGCTCCAGACCAAACCG
AATAACCTCATGACGATCTGCGGACAGCGGGTTGCCATCGGGTTCCAGCACGATAAAGGTATCCATCGCC
ATACCGTCGCGAGTGGTGAAAATTTGTGCGTCGTGAACACTTAAATTGCGGCGGTCTAATTCGGCACAGA
CGGCGGCAAACAGATAAGGGCGGTCCGGGCTCCAGATAAAAATCTCGGTGCCTCCACGCGTAGCCTGCGG
GCTAAGCAATACCAGCGGTTTGCTTAAATCATGCTGTAATAAATGGCGGGCATGCCAGGCCAGTTGATTT
GGGCTATGGCGGACAAAATAGTTAGCACGACAGCGTGACCAAATTTGGTGCAGCGCCTCTTCGTCGATGT
TATCCATGCGCAGTAGTGCCAGTGCCTGGAGTTGGTGATGGCGAACCCGTTCGCGCATATCCGGCGTGTT
TTGCATTCCGCGTCGTAGCTGCTTTTCGGTGGCAAAGTAGAGCTCACGCAACAGACTTTGCTTCCAGCTA
TTCCACAGCGTTTCGTTGGTGGCGCAAATGTCAGCCACAGTCAGGCATACCAGATAGCGCAGACGATTTT
CCGTTTGCACTTCTTCGGCAAACTGCTTGATGACTTCCGGGTCCTGAATATCGCGGCGTTGGGCGGTCAC
CGACATCAACAGGTGCTGGCGAACCAGCCAGGCGACCAGCTGTGTTTCGCGTGAGTTCAGCCCGTGGAGT
TCGGCAAAATGCACTACATCCTGAGCACCGAGAATGGAGTGGTCGCCGCCGCGTCCTTTGGCGATATCGT
GAAACAGCGCGGCGATGAAAATCAGCTCAGTTGACGGCAGGCGCGGCCAGACGTCCACACACAACGGATG
GCGCTGGCGCGTTTCTTCACTGGCAAAACTCTCCAGTTTCAGCATCACGCGGATAGTATGTTCATCCACC
GTGTAGGCGTGGAACAGATCAAACTGCATCTGCCCGACGATATGCGACCATTGCGGCATATACGCGCCGA
GCACGCTATGGCGATGCATTGGCAATAGCCCGCGCCGCACCGCTCCGGGGTGACGCAGAATGCTCAAAAA
CAGTTTTCGTGCTTCCGGAATATTACACAGCGGTTGTTGCAGATGGCGACGGGCATGGCGTAACTGGCGC
AGCGTGGTGGAGTAAATGCCGGTGATCGCACTGTTGTGCACCATGGTGTAGAACATACGCAAGATGGCTT
CCGGCTGGCGCATAAATAGTGTTTCATCACGCAGGTCGATTAGCGTACCGCGTAGCTGAAACTCATCGTC
GATTGGACGTGGTTTTTCGTCGGCGGGAAGGGCGAGGATGGCTTCATCGAACAGTTGCAGCAGCATCTGG
TTGAGTTCACTGACGCGGCGTGTAACGCGGAAGTAATCCTTCATCATCCGCTCGACCGGTTCGTTACCTT
CACCACTGTAATTCAGACGCTGGGCGACGCTAAGCTGGCGATCGAATAACAGGCGATTATCGTAACGGCT
GACGACCAGATGCAGGGCAAAGCGAATACGCCACAATATATGCAGACATTCGTTTAATTCCGCCCGCTCC
GCTGAGGTTAAGAAGCCAAACCCGACCATTTCATCCAGCGATGTTGCGCCAAAATGACGGCGGGCCACCC
ATTGCAGAGTGTGGATATCGCGCAAGCCGCCAGGGCTGCTTTTGATGTCTGGTTCAAGGTTGTAGCTGGT
GCCATGGTAACGCTGATGGCGCTGGTTCTGTTCTTCAACTTTCGCCGCGTAGAACTTGTCGGAAGGCCAG
AATCCTTCGCTGAAAATATGTTTTTGCAGTTCGAGGAACAGCGCAACATCGCCAATTAATAAGCGGGATT
CGATTAAATTGGTGGCGACGGTTAAATCCGATAACCCTTCCAGCATGCACTCTTCAAGCGTGCGCACGCT
ATGACCGACTTCCAGCTTTACATCCCAGAGCAGCGTTAACAGCTCGCCCACTTTTTGCGCCTGATCGTCC
GGGAGCTTTTTACGGCTTAAAATCAGTAAATCGACGTCTGAAAGTGGATGCAGCTCGCCACGACCGTAGC
CACCGACGGCGACCAATGCCAGGTCGGCAATCTGGCTGAATCCCGCTTCAATCCATAATCGTTGCAGGAG
CTGGTCGATAAACTCGGTGCGCGCCTCAATCAACTGTTCTGCAGAGATCCCATTGTCAAAGGCATCACCC
AGCCAACGCTGGAAAGTATCGATATGGGCTTTTATCCCACCGACGGTTAATTCATCACGGGGCCAGACGC
ATGGATTTTGCGGTTGACCGGGCAGGGTGGGGAGAGCGGTGTTTGCGTACTGTTCTGGAAGGGTATTCAT
TGTGCGCCACCCATAAGATTAAATTATCGCATTAAAAAAGCCGGCATTCGCCGGCTTCATCTTATTCGTC
GTGCGAGATTATCGCCGGGATGGTGTCATCCTTGCGTAGCGTCAGAATTTCGCAGCCGTTATCAGTCACC
ACAATAGTATGCTCATATTGTGCAGACAAGCTGCGATCTTTGGTTTTTACCGTCCAGCCATCTTTCATGG
TGCGGATCTCTTTTTTACCCGCGTTGACCATTGGCTCGATGGTGAACGTCATCCCAGGTTTCAGTACGAC
GTTGGTTTCACGGGAGTCATAGTGCAGCACCTGCGGTTCTTCATGGAAGCCGCGACCAATACCGTGTCCG
CAATATTCACGAACGACGGAGAAGCCTTCTGCTTCGACAAATTTCTGAATCGCCGCACCGATTTCGCGCA
GATTAATGCCTGGTTTTACCATGCGTAGCGCCAGGTACAGGCTTTCTTGCGTGATGCGGCACAGACGTTC
GCCCATGATGGTCGGCTTACCGACGATAAACATTTTCGAGGTATCGCCGTGGAAACCATCTTTGATTACG
GTGACATCAATGTTAACGATATCGCCATCTTTCAGCAGCTTAGCATCGTCCGGGATACCGTGGCACACCA
CTTCATTAATAGAGATGCAAACGGATTTCGGATAGCCGTGATAGCCGAGGCAGGCAGAAACCGCGTGTTG
TTCATTAACAATGTAATCATTACAGATGCGATCCAGCTCGCCGGTGCTGACGCCCGGTTTAACATACGGT
TCGATCATCTCCAGCACTTCGGCAGCCAGTCGGCCAGCGACGCGCATTTTTTCGATATCTTCTGGGGTCT
TGATTGAGATAGCCATTAATTCTGTCCATCAGCGTCGGTGATACCGACAATATATATGTAAGTGCCGTCA
ATGGTATCACACCCGGGCAAATTGAGAATCATTCTGAATTTCGCCAAACGTGCCACTGAAGGTTTTCTAT
AATAGAAAATTCGACGTCTGATGCTGTACACAGCGCCAACAATTATTGGTGTCCACGACGTATTTGTGGT
ATAAAGCGCGCCGGACTTCCGATCCATTTCGTATACACAGACTGGACGGAAGCGACAATCTCACTTTGTG
TAACAACACACACGTATCGGCACATATTCCGGGGTGCCCTTTGGGGTCGGTAATATGGGATACGTGGAGG
CATAACCCCAACTTTTATATAGAGGTTTTAATCATGGCAACTGTTTCCATGCGCGACATGCTCAAGGCTG
GTGTTCACTTCGGTCACCAGACCCGTTACTGGAACCCGAAAATGAAGCCGTTCATCTTCGGTGCGCGTAA
CAAAGTTCACATCATCAACCTTGAGAAAACTGTACCGATGTTCAACGAAGCTCTGGCTGAACTGAACAAG
ATTGCTTCTCGCAAAGGTAAAATCCTTTTCGTTGGTACTAAACGCGCTGCAAGCGAAGCGGTGAAAGACG
CTGCTCTGAGCTGCGACCAGTTCTTCGTGAACCATCGCTGGCTGGGCGGTATGCTGACTAACTGGAAAAC
CGTTCGTCAGTCCATCAAACGTCTGAAAGACCTGGAAACTCAGTCTCAGGACGGTACTTTCGACAAGCTG
ACCAAGAAAGAAGCGCTGATGCGCACTCGTGAGCTGGAGAAACTGGAAAACAGCCTGGGCGGTATCAAAG
ACATGGGCGGTCTGCCGGACGCTCTGTTTGTAATCGATGCTGACCACGAACACATTGCTATCAAAGAAGC
AAACAACCTGGGTATTCCGGTATTTGCTATCGTTGATACCAACTCTGATCCGGACGGTGTTGACTTCGTT
ATCCCGGGTAACGACGACGCAATCCGTGCTGTGACCCTGTACCTGGGCGCTGTTGCTGCAACCGTACGTG
AAGGCCGTTCTCAGGATCTGGCTTCCCAGGCGGAAGAAAGCTTCGTAGAAGCTGAGTAATAAGGCTTGAT
AACTCCCCCAAAATAGTTCGAGTTGCAGAAAGGCGGCAAGCTCGAGAATTCCCGGGAGCTTACATCAGTA
AGTGACCGGGATGAGCGAGCGAAGATAACGCATCTGCGGCGCGAAATATGAAGGGGGAGAGCCCTTATAG
ACCAGGTAGTACACGTTTGGTTAGGGGGCCTGCATATGGCCCCCTTTTTCACTTTTATATCTGTGCGGTT
TAATGCCGGGCAGATCACATCTCCGAGGATTTTAGAATGGCTGAAATTACCGCATCCCTGGTAAAAGAGC
TGCGTGAGCGTACTGGCGCAGGCATGATGGATTGCAAAAAAGCACTGACTGAAGCTAACGGCGACATCGA
GCTGGCAATCGAAAACATGCGTAAGTCCGGTGCTATTAAAGCAGCGAAAAAAGCAGGCAACGTTGCTGCT
GACGGCGTGATCAAAACCAAAATCGACGGCAACTACGGCATCATTCTGGAAGTTAACTGCCAGACTGACT
TCGTTGCAAAAGACGCTGGTTTCCAGGCGTTCGCAGACAAAGTTCTGGACGCAGCTGTTGCTGGCAAAAT
CACTGACGTTGAAGTTCTGAAAGCACAGTTCGAAGAAGAACGTGTTGCGCTGGTAGCGAAAATTGGTGAA
AACATCAACATTCGCCGCGTTGCTGCGCTGGAAGGCGACGTTCTGGGTTCTTATCAGCACGGTGCGCGTA
TCGGCGTTCTGGTTGCTGCTAAAGGCGCTGACGAAGAGCTGGTTAAACACATCGCTATGCACGTTGCTGC
AAGCAAGCCAGAATTCATCAAACCGGAAGACGTATCCGCTGAAGTGGTAGAAAAAGAATACCAGGTACAG
CTGGATATCGCGATGCAGTCTGGTAAGCCGAAAGAAATCGCAGAGAAAATGGTTGAAGGCCGCATGAAGA
AATTCACCGGCGAAGTTTCTCTGACCGGTCAGCCGTTCGTTATGGAACCAAGCAAAACTGTTGGTCAGCT
GCTGAAAGAGCATAACGCTGAAGTGACTGGCTTCATCCGCTTCGAAGTGGGTGAAGGCATCGAGAAAGTT
GAGACTGACTTTGCAGCAGAAGTTGCTGCGATGTCCAAGCAGTCTTAATTATCAAAAAGGAGCCGCCTGA
GGGCGGCTTCTTTTTGTGCCCATCTTGTAAATTCAGCTAACCCTTGTGGGGCTGCGCTGAAAAGCGACGT
ACAATGTCGCTAGTATTAATTCATTTCAATCGTTGACAGTCTCAGGAAAGAAACATGGCTACCAATGCAA
AACCCGTCTATAAACGCATTCTGCTTAAGTTGAGTGGCGAAGCTCTGCAGGGCACTGAAGGCTTCGGTAT
TGATGCAAGCATACTGGATCGTATGGCTCAGGAAATCAAAGAACTGGTTGAACTGGGTATTCAGGTTGGT
GTGGTGATTGGTGGGGGTAACCTGTTCCGTGGCGCTGGTCTGGCGAAAGCGGGTATGAACCGCGTTGTGG
GCGACCACATGGGGATGCTGGCGACCGTAATGAACGGCCTGGCAATGCGTGATGCACTGCACCGCGCCTA
TGTGAACGCTCGTCTGATGTCCGCTATTCCATTGAATGGCGTGTGCGACAGCTACAGCTGGGCAGAAGCT
ATCAGCCTGTTGCGCAACAACCGTGTGGTGATCCTCTCCGCCGGTACAGGTAACCCGTTCTTTACCACCG
ACTCAGCAGCTTGCCTGCGTGGTATCGAAATTGAAGCCGATGTGGTGCTGAAAGCAACCAAAGTTGACGG
CGTGTTTACCGCTGATCCGGCGAAAGATCCAACCGCAACCATGTACGAGCAACTGACTTACAGCGAAGTG
CTGGAAAAAGAGCTGAAAGTCATGGACCTGGCGGCCTTCACGCTGGCTCGTGACCATAAATTACCGATTC
GTGTTTTCAATATGAACAAACCGGGTGCGCTGCGCCGTGTGGTAATGGGTGAAAAAGAAGGGACTTTAAT
CACGGAATAATTCCCGTGATGGATAAATAAGGGTAAGATTCCGCGTAAGTATCGCGGGGGCGTAAGTCTG
GTTATAAGGCGTTATTGTTGCAGGCAGTTTGGTCACGGCCAGCGCGCAGCAACCGGAGCGTACAAAAGTA
CGTGAGGATGGCGAGCACTGCCCGGGGCCAAAATGGCAAATAAAATAGCCTAATAATCCAGACGATTACC
CGTAATATGTTTAATCAGGGCTATACTTAGCACACTTCCACTGTGTGTGACTGTCTGGTCTGACTGAGAC
AAGTTTTCAAGGATTCGTAACGTGATTAGCGATATCAGAAAAGATGCTGAAGTACGCATGGACAAATGCG
TAGAAGCGTTCAAAACCCAAATCAGCAAAATACGCACGGGTCGTGCTTCTCCCAGCCTGCTGGATGGCAT
TGTCGTGGAATATTACGGCACGCCGACGCCGCTGCGTCAGCTGGCAAGCGTAACGGTAGAAGATTCCCGT
ACACTGAAAATCAACGTGTTTGATCGTTCAATGTCTCCGGCCGTTGAAAAAGCGATTATGGCGTCCGATC
TTGGCCTGAACCCGAACTCTGCGGGTAGCGACATCCGTGTTCCGCTGCCGCCGCTGACGGAAGAACGTCG
TAAAGATCTGACCAAAATCGTTCGTGGTGAAGCAGAACAAGCGCGTGTTGCAGTACGTAACGTGCGTCGT
GACGCGAACGACAAAGTGAAAGCACTGTTGAAAGATAAAGAGATCAGCGAAGACGACGATCGCCGTTCTC
AGGACGATGTACAGAAACTGACTGATGCTGCAATCAAGAAAATTGAAGCGGCGCTGGCAGACAAAGAAGC
AGAACTGATGCAGTTCTGATTTCTTGAACGACAAAAACGCCGCTCAGTAGATCCTTGCGGATCGGCTGGC
GGCGTTTTGCTTTTTATTCTGTCTCAACTCTGGATGTTTCATGAAGCAACTCACCATTCTGGGCTCGACC
GGCTCGATTGGTTGCAGCACGCTGGACGTGGTGCGCCATAATCCCGAACACTTCCGCGTAGTTGCGCTGG
TGGCAGGCAAAAATGTCACTCGCATGGTAGAACAGTGCCTGGAATTCTCTCCCCGCTATGCCGTAATGGA
CGATGAAGCGAGTGCGAAACTTCTTAAAACGATGCTACAGCAACAGGGTAGCCGCACCGAAGTCTTAAGT
GGGCAACAAGCCGCTTGCGATATGGCAGCGCTTGAGGATGTTGATCAGGTGATGGCAGCCATTGTTGGCG
CTGCTGGGCTGTTACCTACGCTTGCTGCGATCCGCGCGGGTAAAACCATTTTGCTGGCCAATAAAGAATC
ACTGGTTACCTGCGGACGTCTGTTTATGGACGCCGTAAAGCAGAGCAAAGCGCAATTGTTACCGGTCGAT
AGCGAACATAACGCCATTTTTCAGAGTTTACCGCAACCTATCCAGCATAATCTGGGATACGCTGACCTTG
AGCAAAATGGCGTGGTGTCCATTTTACTTACCGGGTCTGGTGGCCCTTTCCGTGAGACGCCATTGCGCGA
TTTGGCAACAATGACGCCGGATCAAGCCTGCCGTCATCCGAACTGGTCGATGGGGCGTAAAATTTCTGTC
GATTCGGCTACCATGATGAACAAAGGTCTGGAATACATTGAAGCGCGTTGGCTGTTTAACGCCAGCGCCA
GCCAGATGGAAGTGCTGATTCACCCGCAGTCAGTGATTCACTCAATGGTGCGCTATCAGGACGGCAGTGT
TCTGGCGCAGCTGGGGGAACCGGATATGCGTACGCCAATTGCCCACACCATGGCATGGCCGAATCGCGTG
AACTCTGGCGTGAAGCCGCTCGATTTTTGCAAACTAAGTGCGTTGACATTTGCCGCACCGGATTATGATC
GTTATCCATGCCTGAAACTGGCGATGGAGGCGTTCGAACAAGGCCAGGCAGCGACGACAGCATTGAATGC
CGCAAACGAAATCACCGTTGCTGCTTTTCTTGCGCAACAAATCCGCTTTACGGATATCGCTGCGTTGAAT
TTATCCGTACTGGAAAAAATGGATATGCGCGAACCACAATGTGTGGACGATGTGTTATCTGTTGATGCGA
ACGCGCGTGAAGTCGCCAGAAAAGAGGTGATGCGTCTCGCAAGCTGAGGATAATCCGGCTACAGAGAGTC
GCGCTATTTGTTAGCGTAGGGCTTCAGTGATATAGTCTGCGCCATCTGATCGTAAGTAGTTGGCTTTATA
AGGTCAGATATGCCGTGGTTTTACACGGCTTTTTTTTGTATAGGCTTCAGTATTCCTGAGTACCGTAAAC
CCTGTCAGGGAATAAAAAACGCGTGATGTTGTCTGCTACTCAACCACTTAGCGAAAAATTGCCAGCGCAT
GGCTGCCGTCATGTTGCGATCATTATGGACGGCAATGGCCGCTGGGCAAAAAAGCAAGGGAAGATTCGTG
CCTTTGGGCATAAAGCCGGGGCAAAATCCGTCCGCCGGGCTGTCTCTTTTGCGGCCAACAACGGTATTGA
GGCGTTAACGCTGTATGCCTTTAGTAGTGAAAACTGGAACCGACCAGCGCAGGAAGTCAGTGCGTTAATG
GAACTGTTTGTGTGGGCGCTCGATAGCGAAGTAAAAAGTCTGCACCGACATAACGTGCGTCTGCGTATTA
TTGGCGATACCAGTCGCTTTAACTCGCGTTTGCAAGAACGTATTCGTAAATCTGAAGCGCTAACAGCCGG
GAATACCGGTCTGACGCTGAATATTGCGGCGAACTACGGTGGACGTTGGGATATAGTCCAGGGAGTCAGG
CAACTGGCTGAAAAGGTGCAGCAAGGAAACCTGCAACCAGATCAGATAGATGAAGAGATGCTAAACCAGC
ATGTCTGTATGCATGAACTGGCCCCTGTAGATTTAGTAATTAGGACTGGGGGGGAGCATCGCATTAGTAA
CTTTTTGCTTTGGCAAATTGCCTATGCCGAACTTTACTTTACAGATGTTCTCTGGCCCGATTTCGATGAA
CAAGACTTTGAAGGGGCGTTAAATGCCTTTGCTAATCGAGAGCGTCGTTTCGGCGGCACCGAGCCCGGTG
ATGAAACAGCCTGATGGGGGTCGCTTTTGCTGAAGTATCGCCTGATATCTGCTTTTGTGTTAATACCCGT
CGTCATCGCGGCGTTGTTTCTGTTGCCGCCGGTGGGGTTCGCCATTGTAACGCTGGTGGTCTGCATGCTG
GCAGCGTGGGAATGGGGACAGCTTAGCGGTTTTACCACTCGTTCGCAGCGAGTATGGTTGGCGGTGTTAT
GCGGGTTATTGTTGGCGCTGATGCTTTTTCTGTTGCCGGAATATCACCGAAATATTCATCAACCGCTGGT
TGAAATCTCACTTTGGGCTTCGCTGGGTTGGTGGATTGTCGCGCTATTGCTGGTGCTGTTTTACCCAGGT
TCCGCAGCAATCTGGCGTAACTCTAAAACATTGCGCCTTATTTTTGGCGTGCTAACCATTGTTCCCTTCT
TCTGGGGCATGCTGGCGTTACGGGCCTGGCACTATGACGAGAATCATTACAGTGGCGCAATATGGCTGCT
CTATGTCATGATCCTGGTATGGGGCGCTGACTCCGGCGCATATATGTTTGGCAAATTGTTTGGTAAACAT
AAGCTGGCACCGAAGGTTTCTCCGGGTAAAACCTGGCAAGGCTTTATCGGTGGACTCGCTACTGCAGCGG
TAATCTCATGGGGTTATGGCATGTGGGCGAATCTCGACGTCGCTCCCGTCACCTTACTCATTTGCTCTAT
TGTCGCAGCGTTAGCCTCAGTGCTCGGCGATCTGACCGAGAGTATGTTTAAGCGTGAAGCAGGAATTAAG
GACAGCGGTCATTTAATTCCAGGACACGGTGGTATTTTAGATCGTATTGATAGCCTGACGGCTGCGGTAC
CGGTCTTTGCTTGCTTGTTGTTACTGGTATTCAGGACGCTTTAACGGAAGGTAATATGCTGAGTTTTCTC
TGGGATTTGGCTTCGTTCATCGTTGCACTGGGTGTACTTATCACCGTGCATGAATTTGGTCATTTCTGGG
TTGCCCGGCGTTGTGGTGTTCGCGTTGAGCGTTTCTCAATAGGGTTTGGTAAGGCGCTCTGGCGGCGAAC
TGATAAGCTCGGCACCGAATATGTTATCGCCCTGATCCCGTTGGGCGGTTATGTCAAAATGCTGGATGAG
CGCGCAGAACCGGTCGTTCCGGAACTCCGCCACCATGCCTTCAATAATAAATCTGTCGGCCAACGAGCGG
CGATTATTGCCGCAGGTCCGGTTGCAAACTTCATTTTTGCTATCTTTGCCTACTGGCTGGTTTTTATTAT
TGGTGTGCCTGGCGTACGTCCGGTGGTTGGCGAAATAGCAGCCAATTCGATAGCTGCGGAAGCACAAATT
GCACCAGGTACGGAACTAAAAGCCGTAGATGGTATCGAAACGCCTGATTGGGATGCCGTGCGTTTGCAGT
TGGTCGATAAAATTGGCGATGAAAGCACCACCATTACAGTAGCGCCATTTGGCAGCGACCAACGGCGGGA
TGTAAAGCTCGATTTACGTCACTGGGCGTTTGAGCCTGATAAAGAAGATCCGGTATCTTCGCTGGGGATT
CGTCCTCGTGGGCCGCAAATTGAACCTGTACTGGAAAATGTGCAGCCAAACTCGGCGGCAAGCAAGGCAG
GTTTGCAAGCAGGCGACAGGATCGTTAAAGTCGATGGTCAGCCCTTAACGCAGTGGGTGACCTTTGTGAT
GCTTGTCCGGGATAACCCGGGTAAATCCTTAGCGTTAGAAATCGAAAGGCAGGGGAGTCCCTTGTCTTTG
ACATTAATCCCGGAGAGTAAACCGGGTAATGGTAAAGCGATTGGTTTTGTCGGTATTGAGCCGAAAGTCA
TTCCTTTGCCAGATGAGTATAAAGTTGTACGCCAGTATGGGCCGTTCAACGCCATCGTCGAAGCCACGGA
CAAAACGTGGCAGCTGATGAAGCTGACGGTCAGTATGCTGGGAAAATTGATCACCGGTGATGTGAAACTG
AACAACCTCAGTGGGCCGATCTCTATCGCCAAGGGGGCTGGGATGACAGCGGAACTCGGGGTTGTTTATT
ACCTGCCGTTTCTTGCGCTTATTAGCGTGAACTTAGGGATAATTAACCTGTTTCCGTTGCCCGTACTTGA
CGGGGGGCATCTGCTGTTCCTTGCGATCGAAAAGATCAAGGGCGGACCGGTATCCGAGCGGGTTCAAGAC
TTTTGTTATCGCATTGGCTCGATTCTGCTGGTGCTGTTAATGGGGCTTGCACTTTTCAATGATTTCTCTC
GGTTATGAGAGTTAGTTAGGAAGAACGCATAATAACGATGGCGATGAAAAAGTTGCTCATAGCGTCGCTG
CTGTTTAGCAGCGCCACCGTATACGGTGCTGAAGGGTTCGTAGTGAAAGATATTCATTTCGAAGGCCTTC
AGCGTGTCGCCGTTGGTGCGGCCCTCCTCAGTATGCCGGTGCGCACAGGCGACACGGTTAATGATGAAGA
TATCAGTAATACCATTCGCGCTCTGTTTGCTACCGGCAACTTTGAGGATGTTCGCGTCCTTCGTGATGGT
GATACCCTTCTGGTTCAGGTAAAAGAACGTCCGACCATTGCCAGCATTACTTTCTCCGGTAACAAATCGG
TGAAAGATGACATGCTGAAGCAAAACCTCGAGGCTTCTGGTGTGCGTGTGGGCGAATCCCTCGATCGCAC
CACCATTGCCGATATCGAGAAAGGTCTGGAAGACTTCTACTACAGCGTCGGTAAATATAGCGCCAGCGTA
AAAGCTGTCGTGACCCCGCTGCCGCGCAACCGTGTTGACCTAAAACTGGTGTTCCAGGAAGGTGTGTCAG
CTGAAATCCAGCAAATTAACATTGTTGGTAACCATGCTTTCACCACCGACGAACTGATCTCTCATTTCCA
ACTGCGTGACGAAGTGCCGTGGTGGAACGTGGTAGGCGATCGTAAATACCAGAAACAGAAACTGGCGGGC
GACCTTGAAACCCTGCGCAGCTACTATCTGGATCGCGGTTATGCCCGTTTCAACATCGACTCTACCCAGG
TCAGTCTGACGCCAGATAAAAAAGGTATTTACGTCACGGTGAACATCACCGAAGGCGATCAGTACAAGCT
TTCTGGCGTTGAAGTGAGCGGCAACCTTGCCGGGCACTCCGCTGAAATTGAGCAGCTGACTAAGATCGAG
CCGGGTGAGCTGTATAACGGCACCAAAGTGACCAAGATGGAAGATGACATCAAAAAGCTTCTCGGTCGCT
ATGGTTATGCCTATCCGCGCGTACAGTCGATGCCCGAAATTAACGATGCCGACAAAACCGTTAAATTACG
TGTGAACGTTGATGCGGGTAACCGTTTCTACGTGCGTAAGATCCGTTTTGAAGGTAACGATACCTCGAAA
GATGCCGTCCTGCGTCGCGAAATGCGTCAGATGGAAGGTGCATGGCTGGGGAGCGATCTGGTCGATCAGG
GTAAGGAGCGTCTGAATCGTCTGGGCTTCTTTGAAACTGTCGATACCGATACCCAACGTGTTCCGGGTAG
CCCGGACCAGGTTGATGTCGTCTACAAGGTAAAAGAGCGCAACACCGGTAGCTTCAACTTTGGTATTGGT
TACGGTACTGAAAGTGGCGTGAGCTTCCAGGCTGGTGTGCAGCAGGATAACTGGTTAGGTACAGGTTATG
CTGTTGGTATCAACGGGACCAAAAACGATTACCAGACCTATGCTGAACTGTCGGTAACCAACCCGTACTT
CACCGTAGATGGCGTAAGCCTCGGTGGTCGTCTCTTCTATAATGACTTCCAGGCAGATGACGCCGACCTG
TCCGACTATACCAACAAGAGTTATGGTACAGACGTGACGTTGGGCTTCCCGATTAACGAATATAACTCGC
TGCGTGCAGGTCTGGGTTATGTACATAACTCCCTGTCCAACATGCAGCCTCAGGTTGCGATGTGGCGTTA
TCTGTACTCTATGGGTGAACATCCGAGCACCTCTGATCAGGATAACAGCTTCAAAACGGACGACTTCACG
TTCAACTATGGTTGGACCTATAACAAGCTTGACCGTGGTTACTTCCCGACAGATGGTTCACGTGTCAACC
TGACCGGTAAAGTGACCATTCCTGGATCGGATAACGAATACTACAAAGTGACGTTAGACACGGCGACTTA
TGTGCCGATCGATGACGATCACAAATGGGTTGTTCTGGGGCGTACCCGCTGGGGTTATGGTGATGGTTTA
GGCGGCAAAGAGATGCCGTTCTACGAGAACTTCTATGCCGGTGGTTCCAGCACCGTGCGTGGCTTCCAGT
CCAATACCATTGGTCCGAAAGCAGTTTACTTCCCGCATCAGGCCAGTAATTATGATCCGGACTATGATTA
CGAATGTGCGACTCAGGACGGCGCGAAAGACCTGTGTAAATCGGATGATGCTGTAGGCGGTAACGCCATG
GCGGTTGCCAGCCTCGAGTTCATCACCCCGACGCCGTTTATTAGCGATAAGTATGCTAACTCGGTTCGTA
CTTCCTTCTTCTGGGATATGGGTACCGTTTGGGATACAAACTGGGATTCCAGCCAATATTCTGGATATCC
GGACTATAGTGATCCAAGCAATATCCGTATGTCTGCGGGTATCGCATTACAATGGATGTCCCCATTGGGG
CCGTTGGTGTTCTCCTACGCCCAGCCGTTCAAAAAGTACGATGGAGACAAGGCAGAACAGTTCCAGTTTA
ACATCGGTAAAACCTGGTAAGTGTTCTCCACAAAGGAATGTAGTGGTAGTGTAGCGATGACTTTAGGCGA
TCAATATAAGATCGCCGGGCCACGCAAAGAACTGCACCCTCCGGTGCAAATGGGATGGTAAGGAGTTTAT
TGTGAAAAAGTGGTTATTAGCTGCAGGTCTCGGTTTAGCACTGGCAACTTCTGCTCAGGCGGCTGACAAA
ATTGCAATCGTCAACATGGGCAGCCTGTTCCAGCAGGTAGCGCAGAAAACCGGTGTTTCTAACACGCTGG
AAAATGAGTTCAAAGGCCGTGCCAGCGAACTGCAGCGTATGGAAACCGATCTGCAGGCTAAAATGAAAAA
GCTGCAGTCCATGAAAGCGGGCAGCGATCGCACTAAGCTGGAAAAAGACGTGATGGCTCAGCGCCAGACT
TTTGCTCAGAAAGCGCAGGCTTTTGAGCAGGATCGCGCACGTCGTTCCAACGAAGAACGCGGCAAACTGG
TTACTCGTATCCAGACTGCTGTGAAATCCGTTGCCAACAGCCAGGATATCGATCTGGTTGTTGATGCAAA
CGCCGTTGCTTACAACAGCAGCGATGTAAAAGACATCACTGCCGACGTACTGAAACAGGTTAAATAAGTA
ATGCCTTCAATTCGACTGGCTGATTTAGCGCAGCAGTTGGATGCAGAACTACACGGTGATGGCGATATCG
TCATCACCGGCGTTGCGTCCATGCAATCTGCACAAACAGGTCACATTACGTTCATGGTTAACCCAAAATA
CCGTGAGCATTTAGGCTTGTGCCAGGCGTCCGCGGTTGTCATGACCCAGGACGATCTTCCTTTCGCGAAA
AGTGCCGCACTGGTAGTGAAGAATCCCTACCTGACTTACGCGCGCATGGCGCAAATTTTAGATACCACGC
CGCAGCCCGCGCAGAACATTGCACCCAGTGCGGTGATCGACGCGACGGCGAAGCTGGGTAACAACGTATC
GATTGGCGCTAACGCGGTGATTGAGTCCGGCGTTGAACTGGGCGATAACGTGATTATCGGTGCCGGTTGC
TTCGTAGGTAAAAACAGCAAAATCGGTGCAGGTTCGCGTCTCTGGGCGAACGTAACCATTTACCATGAGA
TCCAGATCGGTCAGAATTGCCTGATCCAGTCCGGAACAGTGGTAGGCGCAGACGGCTTTGGTTATGCCAA
CGATCGTGGTAACTGGGTGAAGATCCCACAGATTGGTCGCGTAATTATTGGCGATCGCGTGGAGATCGGT
GCCTGCACAACCATCGATCGCGGCGCGCTGGATGACACTATTATTGGCAATGGCGTGATCATTGATAACC
AGTGCCAGATTGCACATAACGTCGTGATTGGCGACAATACGGCGGTTGCCGGTGGCGTCATTATGGCGGG
CAGCCTGAAAATTGGTCGTTACTGCATGATCGGCGGAGCCAGCGTAATCAACGGGCATATGGAAATATGC
GACAAAGTGACGGTTACGGGCATGGGTATGGTGATGCGTCCCATCACTGAACCAGGCGTCTATTCCTCAG
GCATTCCGCTGCAACCCAACAAAGTCTGGCGCAAAACCGCTGCACTGGTGATGAACATTGATGACATGAG
CAAGCGTCTGAAATCGCTTGAGCGCAAGGTTAATCAACAAGACTAACGTTCCATCTTTTGTTCGCCAAAC
TTTACGGCCTGTCTCATTCTTACGATTGCGGCAGGCCGTGTTATTATTGTCGTTTCTTATATTTTGACAG
GAAGAGTATCTTGACTACTAACACTCATACTCTGCAGATTGAAGAGATTTTAGAACTTCTGCCGCACCGT
TTCCCGTTCTTACTGGTGGATCGCGTGCTGGATTTTGAAGAAGGTCGTTTTCTGCGCGCAGTAAAAAATG
TCTCTGTCAATGAGCCATTCTTCCAGGGCCATTTCCCTGGAAAACCGATTTTCCCGGGTGTGCTGATTCT
GGAAGCAATGGCACAGGCAACAGGTATTCTGGCGTTTAAAAGCGTAGGAAAACTGGAACCGGGTGAGCTG
TACTACTTCGCTGGTATTGACGAAGCGCGCTTCAAGCGCCCGGTCGTGCCTGGCGATCAAATGATCATGG
AAGTCACTTTCGAAAAAACGCGCCGCGGCCTGACCCGTTTTAAAGGGGTTGCTCTGGTCGATGGTAAAGT
AGTTTGCGAAGCAACGATGATGTGTGCTCGTAGCCGGGAGGCCTGATACGTGATTGATAAATCCGCCTTT
GTGCATCCAACCGCCATTGTGGAAGAGGGCGCGTCAATTGGCGCGAACGCACACATTGGTCCTTTTTGTA
TCGTTGGACCCCATGTCGAAATTGGTGAGGGTACCGTACTGAAATCTCACGTTGTCGTGAATGGTCATAC
TAAAATTGGCCGCGATAATGAGATTTATCAGTTCGCCTCCATCGGCGAAGTTAACCAGGATCTGAAATAT
GCTGGCGAACCGACCCGTGTGGAAATCGGCGATCGTAACCGCATTCGCGAAAGCGTCACCATTCATCGTG
GCACAGTCCAGGGCGGTGGATTGACGAAGGTGGGCAGCGACAACTTACTGATGATCAACGCGCACATTGC
GCACGATTGTACGGTAGGTAACCGCTGTATTCTCGCCAACAACGCAACGCTGGCGGGTCACGTATCGGTT
GACGACTTCGCGATCATCGGCGGCATGACCGCAGTCCATCAGTTCTGCATCATTGGTGCGCACGTGATGG
TTGGCGGCTGCTCCGGTGTGGCGCAGGACGTCCCTCCTTATGTCATTGCGCAGGGTAACCACGCAACGCC
GTTCGGTGTCAATATCGAAGGGCTGAAGCGCCGCGGATTCAGCCGTGAGGCGATTACCGCTATCCGCAAT
GCGTATAAGCTGATTTATCGTAGCGGTAAAACGCTCGATGAAGTGAAACCGGAAATTGCTGAACTGGCGG
AAACATATCCGGAAGTGAAAGCCTTTACCGATTTCTTTGCACGCTCAACGCGCGGTCTGATTCGTTAATG
ACTGAACAGCGTCCATTAACGATTGCCCTGGTCGCCGGAGAAACCTCCGGCGATATCCTGGGGGCCGGTT
TAATCCGCGCTCTGAAAGAACATGTGCCCAACGCCCGCTTTGTTGGTGTTGCCGGGCCACGAATGCAGGC
TGAAGGCTGCGAAGCCTGGTACGAAATGGAAGAACTGGCGGTGATGGGCATTGTTGAAGTGCTCGGTCGT
CTGCGTCGCTTACTGCATATTCGTGCCGATCTGACAAAGCGTTTTGGCGAACTGAAGCCAGATGTTTTTG
TTGGTATTGATGCGCCTGACTTCAATATTACTCTTGAAGGTAACCTCAAAAAGCAGGGTATCAAAACCAT
TCATTACGTCAGTCCGTCAGTCTGGGCGTGGCGACAGAAACGTGTTTTCAAAATAGGCAGAGCCACCGAT
CTGGTGCTCGCATTTCTGCCTTTCGAAAAAGCGTTTTATGACAAATACAACGTACCGTGCCGCTTTATCG
GTCATACCATGGCTGATGCCATGCCATTAGATCCAGATAAAAATGCCGCCCGTGATGTGCTGGGGATCCC
TCACGATGCCCACTGCCTGGCGTTGCTACCGGGGAGCCGTGGTGCAGAAGTTGAAATGCTTAGTGCCGAT
TTCCTGAAAACGGCCCAGCTTTTGCGCCAGACATATCCGGATCTCGAAATCGTGGTGCCACTGGTGAATG
CCAAACGCCGCGAGCAGTTTGAACGCATCAAAGCTGAAGTCGCGCCAGACCTTTCAGTTCATTTGCTGGA
TGGGATGGGCCGTGAGGCGATGGTCGCCAGCGATGCGGCGCTACTGGCGTCGGGTACGGCAGCCCTGGAG
TGTATGCTGGCGAAATGCCCGATGGTGGTGGGATATCGCATGAAGCCTTTTACCTTCTGGTTGGCGAAGC
GGCTGGTGAAAACTGATTATGTCTCGCTGCCAAATCTGCTGGCGGGCAGAGAGTTAGTCAAAGAATTATT
GCAGGAAGAGTGTGAGCCGCAAAAACTGGCTGCGGCGCTGTTACCGCTGTTGGCGAACGGGAAAACCAGC
CACGCGATGCACGATACCTTCCGTGAACTGCATCAGCAGATCCGCTGCAATGCCGATGAGCAGGCGGCAC
AAGCCGTTCTGGAGTTAGCACAATGATCGAATTTGTTTATCCGCACACGCAGCTGGTTGCGGGTGTGGAT
GAAGTCGGACGCGGGCCGTTAGTTGGCGCGGTCGTCACCGCTGCGGTGATCCTTGACCCGGCGCGCCCGA
TTGCCGGGCTGAATGATTCCAAAAAGCTGAGCGAAAAACGCCGTCTGGCGCTCTATGAAGAGATCAAAGA
GAAAGCGTTGAGCTGGAGTCTGGGCCGCGCGGAACCCCACGAAATCGACGAGCTGAACATTCTTCATGCG
ACCATGCTGGCGATGCAGCGTGCCGTCGCTGGGCTGCATATTGCGCCGGAATATGTGTTGATTGATGGTA
ACCGCTGCCCGAAATTACCGATGCCTGCGATGGCTGTGGTGAAAGGCGATAGCCGCGTACCGGAAATCAG
TGCCGCGTCTATCCTGGCGAAAGTGACGCGTGACGCCGAAATGGCGGCGCTGGATATTGTTTTCCCGCAA
TATGGTTTTGCCCAACACAAAGGGTACCCAACCGCTTTTCATCTGGAAAAACTGGCTGAACACGGCGCGA
CCGAACACCATCGGCGCAGCTTTGGGCCTGTCAAACGCGCACTGGGACTTGCGTCCTGATTCTTGTGTCG
AGATTAAGTAAACCGGAATCTGAAGATGTCTGAACCACGTTTCGTACACCTGCGGGTGCACAGCGACTAC
TCGATGATCGATGGCCTGGCCAAAACCGCACCGTTGGTAAAAAAGGCGGCGGCGTTGGGTATGCCAGCAC
TGGCGATCACCGATTTCACCAACCTTTGTGGTCTGGTGAAGTTCTACGGAGCGGGACATGGCGCAGGGAT
TAAGCCTATCGTCGGGGCAGATTTTAACGTCCAGTGCGACCTGCTGGGTGATGAGTTAACCCACCTGACG
GTACTGGCGGCGAACAATACCGGCTATCAGAATCTGACGTTGCTGATCTCAAAAGCGTATCAGCGCGGGT
ACGGTGCCGCCGGGCCGATCATCGATCGCGACTGGCTTATCGAATTAAACGAAGGGTTGATCCTTCTTTC
CGGCGGACGCATGGGCGACGTCGGACGCAGTCTTTTGCGTGGTAACAGCGCGCTGGTAGATGAGTGTGTC
GCGTTTTATGAAGAACACTTCCCGGATCGCTATTTTCTCGAGCTGATCCGCACCGGCAGGCCGGATGAAG
AAAGCTATCTGCACGCGGCGGTGGAACTGGCGGAAGCGCGCGGTTTGCCCGTCGTGGCGACCAACGACGT
GCGCTTTATCGACAGCAGCGACTTTGACGCACACGAAATCCGCGTCGCGATCCACGACGGCTTTACCCTC
GACGATCCTAAACGCCCGCGTAACTATTCGCCGCAGCAATATATGCGTAGCGAAGAGGAGATGTGTGAGC
TGTTTGCCGACATCCCCGAAGCCCTTGCCAACACCGTTGAGATCGCCAAACGCTGTAACGTAACCGTGCG
TCTTGGTGAATACTTCCTGCCGCAGTTCCCGACCGGGGACATGAGCACCGAAGATTATCTGGTCAAGCGT
GCAAAAGAGGGCCTGGAAGAGCGTCTGGCCTTTTTATTCCCTGATGAGGAAGAACGTCTTAAGCGCCGCC
CGGAATATGACGAACGTCTGGAGACTGAACTTCAGGTTATCAACCAGATGGGCTTCCCGGGCTACTTCCT
CATCGTTATGGAATTTATCCAGTGGTCGAAAGATAACGGCGTACCGGTAGGGCCAGGCCGTGGCTCCGGT
GCGGGTTCACTGGTGGCCTACGCGCTGAAAATCACCGACCTCGATCCGCTGGAATTTGACCTGCTGTTCG
AACGTTTCCTTAACCCGGAACGTGTCTCCATGCCTGACTTCGACGTTGACTTCTGTATGGAGAAACGCGA
TCAGGTTATCGAGCACGTAGCGGACATGTACGGTCGTGATGCGGTATCGCAGATCATCACCTTCGGTACA
ATGGCGGCGAAAGCGGTGATCCGCGACGTAGGCCGCGTGCTGGGGCATCCGTACGGCTTTGTCGATCGTA
TCTCGAAACTGATCCCGCCCGATCCGGGGATGACGCTGGCGAAAGCGTTTGAAGCCGAGCCGCAGCTGCC
GGAAATCTACGAAGCGGATGAAGAAGTTAAGGCGCTGATCGACATGGCGCGCAAACTGGAAGGGGTCACC
CGTAACGCCGGTAAGCACGCCGGTGGGGTGGTTATCGCGCCGACCAAAATTACCGATTTTGCGCCGCTTT
ACTGCGATGAAGAGGGCAAACATCCGGTCACCCAGTTTGATAAAAGCGACGTTGAATACGCCGGACTGGT
GAAGTTCGACTTCCTTGGTTTGCGTACGCTCACCATCATCAACTGGGCGCTGGAGATGATCAACAAGCGG
CGGGCGAAGAATGGCGAGCCGCCGCTGGATATCGCTGCGATCCCGCTGGATGATAAGAAAAGCTTCGACA
TGCTGCAACGCTCGGAAACCACGGCGGTATTCCAGCTTGAATCGCGCGGCATGAAGGACCTGATCAAGCG
TCTACAACCTGACTGCTTCGAAGATATGATCGCCCTAGTGGCACTGTTCCGCCCCGGTCCGTTGCAATCA
GGGATGGTGGATAACTTTATCGACCGTAAACATGGTCGTGAAGAGATCTCCTATCCGGACGTACAGTGGC
AGCATGAAAGCCTGAAACCGGTACTGGAGCCAACCTACGGCATTATCCTGTATCAGGAACAGGTCATGCA
GATTGCGCAGGTGCTTTCTGGTTATACCCTCGGTGGCGCGGATATGCTGCGTCGTGCGATGGGTAAGAAA
AAGCCGGAAGAGATGGCTAAGCAACGTTCTGTATTTGCTGAAGGTGCAGAAAAGAACGGAATCAACGCTG
AACTGGCGATGAAAATCTTCGACCTGGTGGAGAAATTCGCTGGTTACGGATTTAACAAATCGCACTCTGC
GGCCTATGCTTTGGTGTCATATCAAACGTTATGGCTGAAAGCGCACTATCCTGCGGAGTTTATGGCGGCG
GTAATGACCGCCGATATGGACAACACCGAGAAGGTGGTGGGTCTGGTGGATGAGTGCTGGCGGATGGGGC
TGAAAATCCTGCCACCAGATATAAACTCCGGTCTTTACCATTTCCACGTCAACGACGACGGCGAAATCGT
GTATGGTATTGGCGCGATCAAAGGGGTCGGTGAAGGTCCGATTGAGGCCATCATCGAAGCCCGTAATAAA
GGCGGCTACTTCCGCGAACTGTTTGATCTCTGCGCCCGTACCGACACCAAAAAGTTGAACCGTCGCGTGC
TGGAAAAACTGATCATGTCCGGGGCGTTTGACCGTCTTGGGCCACATCGCGCAGCGCTGATGAACTCGCT
GGGCGATGCGTTAAAAGCGGCAGATCAACACGCGAAAGCGGAAGCTATCGGTCAGGCCGATATGTTCGGC
GTGCTGGCCGAAGAGCCGGAACAAATTGAACAATCCTACGCCAGCTGCCAACCGTGGCCGGAGCAGGTGG
TATTAGATGGGGAACGTGAAACGTTAGGCCTGTACCTGACCGGACACCCTATCAACCAGTATTTAAAAGA
GATTGAGCGTTATGTCGGAGGCGTAAGGCTGAAAGACATGCACCCGACAGAACGTGGTAAAGTCATCACG
GCTGCGGGGCTCGTTGTTGCCGCGCGGGTTATGGTCACCAAGCGCGGCAATCGTATCGGTATCTGCACGC
TGGATGACCGTTCCGGGCGGCTGGAAGTGATGTTGTTTACTGACGCCCTGGATAAATACCAGCAATTGCT
GGAAAAAGACCGCATACTTATCGTCAGCGGACAGGTCAGCTTTGATGACTTCAGCGGTGGGCTTAAAATG
ACCGCTCGCGAAGTGATGGATATTGACGAAGCCCGGGAAAAATATGCTCGCGGGCTTGCTATCTCGCTGA
CGGACAGGCAAATTGATGACCAGCTTTTAAACCGACTCCGTCAGTCTCTGGAACCCCACCGCTCTGGGAC
AATTCCAGTACATCTCTACTATCAGAGGGCGGATGCACGCGCGCGGTTGCGTTTTGGCGCGACGTGGCGT
GTCTCTCCGAGCGATCGTTTATTAAACGATCTCCGTGGCCTCATTGGTTCGGAGCAGGTGGAACTGGAGT
TTGACTAATACAGGAATACTATGAGTCTGAATTTCCTTGATTTTGAACAGCCGATTGCAGAGCTGGAAGC
GAAAATCGATTCTCTGACTGCGGTTAGCCGTCAGGATGAGAAACTGGATATTAACATCGATGAAGAAGTG
CATCGTCTGCGTGAAAAAAGCGTAGAACTGACACGTAAAATCTTCGCCGATCTCGGTGCATGGCAGATTG
CGCAACTGGCACGCCATCCACAGCGTCCTTATACCCTGGATTACGTTCGCCTGGCATTTGATGAATTTGA
CGAACTGGCTGGCGACCGCGCGTATGCAGACGATAAAGCTATCGTCGGTGGTATCGCCCGTCTCGATGGT
CGTCCGGTGATGATCATTGGTCATCAAAAAGGTCGTGAAACCAAAGAAAAAATTCGCCGTAACTTTGGTA
TGCCAGCGCCAGAAGGTTACCGCAAAGCACTGCGTCTGATGCAAATGGCTGAACGCTTTAAGATGCCTAT
CATCACCTTTATCGACACCCCGGGGGCTTATCCTGGCGTGGGCGCAGAAGAGCGTGGTCAGTCTGAAGCC
ATTGCACGCAACCTGCGTGAAATGTCTCGCCTCGGCGTACCGGTAGTTTGTACGGTTATCGGTGAAGGTG
GTTCTGGCGGTGCGCTGGCGATTGGCGTGGGCGATAAAGTGAATATGCTGCAATACAGCACCTATTCCGT
TATCTCGCCGGAAGGTTGTGCGTCCATTCTGTGGAAGAGCGCCGACAAAGCGCCGCTGGCGGCTGAAGCG
ATGGGTATCATTGCTCCGCGTCTGAAAGAACTGAAACTGATCGACTCCATCATCCCGGAACCACTGGGTG
GTGCTCACCGTAACCCGGAAGCGATGGCGGCATCGTTGAAAGCGCAACTGCTGGCGGATCTGGCCGATCT
CGACGTGTTAAGCACTGAAGATTTAAAAAATCGTCGTTATCAGCGCCTGATGAGCTACGGTTACGCGTAA
TTCGCAAAAGTTCTGAAAAAGGGTCACTTCGGTGGCCCTTTTTTATCGCCACGGTTTGAGCAGGCTATGA
TTAAGGAAGGATTTTCCAGGAGGAACACATGAACATCATTGCCATTATGGGACCGCATGGCGTCTTTTAT
AAAGATGAGCCCATCAAAGAACTGGAGTCGGCGCTGGTGGCGCAAGGCTTTCAGATTATCTGGCCACAAA
ACAGCGTTGATTTGCTGAAATTTATCGAGCATAACCCTCGAATTTGCGGCGTGATTTTTGACTGGGATGA
GTACAGTCTCGATTTATGTAGCGATATCAATCAGCTTAATGAATATCTCCCGCTTTATGCCTTCATCAAC
ACCCACTCGACGATGGATGTCAGCGTGCAGGATATGCGGATGGCGCTCTGGTTTTTTGAATATGCGCTGG
GGCAGGCGGAAGATATCGCCATTCGTATGCGTCAGTACACCGACGAATATCTTGATAACATTACACCGCC
GTTCACGAAAGCCTTGTTTACCTACGTCAAAGAGCGGAAGTACACCTTTTGTACGCCGGGGCATATGGGC
GGCACCGCATATCAAAAAAGCCCGGTTGGCTGTCTGTTTTATGATTTTTTCGGCGGGAATACTCTTAAGG
CTGATGTCTCTATTTCGGTCACCGAGCTTGGTTCGTTGCTCGACCACACCGGGCCACACCTGGAAGCGGA
AGAGTACATCGCGCGGACTTTTGGCGCGGAACAGAGTTATATCGTTACCAACGGAACATCGACGTCGAAC
AAAATTGTGGGTATGTACGCCGCGCCATCCGGCAGTACGCTGTTGATCGACCGCAATTGTCATAAATCGC
TGGCGCATCTGTTGATGATGAACGATGTAGTGCCAGTCTGGCTGAAACCGACGCGTAATGCGTTGGGGAT
TCTTGGTGGGATCCCGCGCCGTGAATTTACTCGCGACAGCATCGAAGAGAAAGTCGCTGCTACCACGCAA
GCACAATGGCCGGTTCATGCGGTGATCACCAACTCCACCTATGATGGCTTGCTCTACAACACCGACTGGA
TCAAACAGACGCTGGATGTCCCGTCGATTCACTTCGATTCTGCCTGGGTGCCGTACACCCATTTTCATCC
GATCTACCAGGGTAAAAGTGGTATGAGCGGCGAGCGTGTTGCGGGAAAAGTGATCTTCGAAACGCAATCG
ACCCACAAAATGCTGGCGGCGTTATCGCAGGCTTCGCTGATCCACATTAAAGGCGAGTATGACGAAGAGG
CCTTTAACGAAGCCTTTATGATGCATACCACCACCTCGCCCAGTTATCCCATTGTTGCTTCGGTTGAGAC
GGCGGCGGCGATGCTGCGTGGTAATCCGGGCAAACGGCTGATTAACCGTTCAGTAGAACGAGCTCTGCAT
TTTCGCAAAGAGGTCCAGCGGCTGCGGGAAGAGTCTGACGGTTGGTTTTTCGATATCTGGCAACCGCCGC
AGGTGGATGAAGCCGAATGCTGGCCCGTTGCGCCTGGCGAACAGTGGCACGGCTTTAACGATGCGGATGC
CGATCATATGTTTCTCGATCCGGTTAAAGTCACTATTTTGACACCGGGGATGGACGAGCAGGGCAATATG
AGCGAGGAGGGGATCCCGGCGGCGCTGGTAGCAAAATTCCTCGACGAACGTGGGATCGTAGTAGAGAAAA
CCGGCCCTTATAACCTGCTGTTTCTCTTTAGTATTGGCATCGATAAAACCAAAGCAATGGGATTATTGCG
TGGGTTGACGGAATTCAAACGCTCTTACGATCTCAACCTGCGGATCAAAAATATGCTACCCGATCTCTAT
GCAGAAGATCCCGATTTCTACCGCAATATGCGTATTCAGGATCTGGCACAAGGGATCCATAAGCTGATTC
GTAAACACGATCTTCCCGGTTTGATGTTGCGGGCATTCGATACTTTGCCGGAGATGATCATGACGCCACA
TCAGGCATGGCAACGACAAATTAAAGGCGAAGTAGAAACCATTGCGCTGGAACAACTGGTCGGTAGAGTA
TCGGCAAATATGATCCTGCCTTATCCACCGGGCGTACCGCTGTTGATGCCTGGAGAAATGCTGACCAAAG
AGAGCCGCACAGTACTCGATTTTCTACTGATGCTTTGTTCCGTCGGGCAACATTACCCCGGTTTTGAAAC
GGATATTCACGGCGCGAAACAGGACGAAGACGGCGTTTACCGCGTACGAGTCCTAAAAATGGCGGGATAA
CTTGCCAGAGCGGCTTCCGGGCGAGTAACGTGCTGTTAACAAATAAAGGAGACGTTATGCTGGGTTTAAA
ACAGGTTCACCATATTGCGATTATTGCGACGGATTATGCGGTGAGCAAAGCTTTCTACTGCGATATTCTT
GGTTTCACGCTGCAAAGCGAAGTCTATCGCGAAGCGCGCGACTCATGGAAAGGGGATTTGGCGCTTAATG
GGCAATATGTGATTGAGCTTTTCTCATTTCCGTTCCCGCCGGAACGACCCAGCCGACCGGAAGCTTGCGG
TCTGCGTCATCTGGCTTTTAGCGTTGATGACATCGATGCGGCAGTGGCGCACCTTGAAAGCCATAACGTG
AAGTGTGAAACCATCCGTGTCGATCCATACACGCAAAAACGCTTCACCTTCTTTAACGATCCGGACGGGC
TGCCGTTGGAACTGTATGAGCAGTAAGGCTTGTCATCGCCGCATTTGCCCGGTAACGTGCCGGGCATTGC
TACTGTAAAATCGCACCATCATGACACTCACGCTCAATAGACAACTTCTCACCTCACGCCAGATTCTGGT
GGCCTTTAGCGGCGGGCTTGACTCCACCGTTCTGCTGCATCAGTTGGTGCAGTGGCGGACGGAAAATCCG
GGTGTCGCTCTGCGCGCTATTCATGTGCATCACGGTTTAAGTGCCAATGCCGATGCCTGGGTTACGCATT
GCGAAAACGTCTGCCAACAGTGGCAGGTGCCGCTGGTGGTCGAACGCGTACAACTTGCGCAAGAAGGACT
GGGCATTGAGGCCCAGGCGCGGCAGGCACGTTATCAGGCATTTGCCCGCACCTTGTTGCCCGGTGAAGTG
CTGGTCACCGCGCAACATCTCGACGATCAATGTGAAACCTTTCTGCTGGCGCTAAAACGCGGCAGTGGCC
CTGCCGGGCTTTCGGCTATGGCGGAAGTCTCGGAGTTTGCCGGAACGCGGCTTATTCGCCCGTTGCTCGC
CCGCACGCGGGGGGAACTGGTGCAGTGGGCGCGTCAGTATGATTTACGCTGGATTGAAGACGAAAGTAAT
CAGGACGACTCATACGATCGTAACTTTCTGCGCCTGCGCGTAGTGCCGTTATTGCAGCAGCGTTGGCCGC
ATTTTGCCGAAGCAACGGCCCGCAGCGCCGCACTTTGTGCTGAACAAGAGAGCCTGCTGGATGAACTGCT
GGCAGATGATTTAGCACACTGTCAATCGCCGCAGGGGACGCTGCAGATTGTGCCAATGCTGGCGATGAGT
GATGCCCGCCGCGCGGCGATTATCCGCCGCTGGCTGGCAGGGCAGAATGCACCGATGCCTTCCCGCGACG
CGTTGGTGAGGATCTGGCAGGAAGTGGCGCTGGCGCGGGAAGATGCCTCACCCTGTTTACGTTTGGGCGC
GTTTGAAATCCGACGCTATCAGTCGCAACTGTGGTGGATTAAATCCGTCACCGGGCAAAGCGAAAACATT
GTGCCGTGGCAGACGTGGCTTCAACCGCTGGAATTACCGGCGGGGCTGGGAAGTGTACAGCTTAATGCGG
GAGGCGATATTCGCCCTCCGCGTGCAGACGAAGCGGTCAGCGTGCGTTTCAAAGCGCCAGGATTGCTGCA
TATTGTCGGGCGTAACGGCGGACGTAAGCTAAAGAAAATCTGGCAAGAGCTGGGCGTGCCGCCGTGGCTA
CGTGACACCACGCCACTGCTGTTTTATGGCGAAACGCTGATTGCGGCGGCAGGGGTATTTGTGACGCAAG
AAGGTGTGGCTGAAGGTGAGAATGGCGTAAGTTTTGTCTGGCAGAAAACGCTTAGTTAAGTGAAAGCCGG
ATAAGACGCATCAAACGTCGCATCCGGCGAAAGTCAATCAGGATTCGCTTACCACCACCGTACCGATTTC
CGGGTGGCTAAAGCTGGTAATTTTATCCAGACGCAGCTCGCGGGTTTCGCCAGCGGCCTCGACGACCAGG
TACTCCACATTTTTGCGGGAGACTAAATCACTGGCTTTTGCCTGCAATTTTTCGCCATCTTTCAGCTCAA
GTGTCAGCATTAAATGATGCTGGCAGGCGAGCTCAAGATTATCGTAATCATCACAATTGATTGGTTGATA
CGTATCATTCATTGACATAATCGCTCACCAGTAAGTTTGCCGCAGCGTATGCTGCTTTTTCCCTGACAGC
CTCAGAAAGGGCGTCGTCGGCAGCCATTTCATTCAGCACTTTCAAAACGCAGCCCAGCGCGTCCGGAACG
TATCCTAAGTCTCCGCTGGCGATTTCCGCGTACCGCTTGCGTATTAACTCACAATATTTTTCCACATGCC
CTCCTGTCAGCACTCTGACTTAACCGTGGATGCAAGTCTAAGCCTACGAAGATAAACTCTGTTTCGCAAG
GTGACTATACCACACTCATTTCTGCAATATCAGCGCCGCAACTGCACGTATTCCGTTACAATGGCCTCCT
GATTCGAAAGGAGTTTTCTTATGGCGCTTAAAGCGACAATTTATAAAGCGACGGTTAATGTGGCCGATCT
CGACCGCAACCAGTTTCTCGATGCCTCTCTGACGCTGGCGCGCCATCCTTCAGAAACCCAGGAGCGTATG
ATGCTGCGCTTGCTGGCGTGGCTGAAATATGCTGATGAACGTCTGCAATTTACCCGTGGTTTGTGTGCCG
ATGATGAGCCGGAAGCGTGGCTGCGTAACGATCACCTGGGCATTGATTTGTGGATTGAGCTGGGGCTGCC
GGATGAGCGGCGGATTAAGAAAGCCTGCACCCAGGCCGCAGAAGTGGCGCTGTTTACCTATAATAGTCGG
GCGGCGCAAATCTGGTGGCAGCAAAATCAGAGCAAATGTGTGCAGTTTGCCAATCTTTCCGTCTGGTATC
TGGACGATGAACAACTGGCGAAAGTAAGCGCCTTTGCCGATCGTACCATGACGCTGCAGGCAACGATTCA
GGATGGCGTGATCTGGTTATCGGATGATAAGAATAATCTGGAAGTGAACTTAACCGCCTGGCAACAACCT
TCATGATTGTGATTTCCCGACATGTTGCTATTCCCGATGGTGAGCTTGAGATCACCGCCATTCGTGCGCA
GGGCGCGGGCGGGCAGCATGTTAATAAGACCTCAACGGCTATTCATCTGCGTTTTGACATTCGGGCGTCC
AGCCTGCCAGAGTATTACAAAGAGCGTCTGCTCGCCGCCAGCCATCATTTGATCAGCAGTGATGGCGTGA
TTGTCATTAAGGCACAGGAATACCGCAGTCAGGAACTGAACCGCGAAGCAGCTCTGGCCCGGCTGGTGGC
TATGATTAAAGAATTAACAACAGAAAAAAAAGCCCGACGACCCACGCGGCCCACCCGTGCATCGAAAGAG
CGCAGGCTGGCATCGAAAGCACAAAAATCAAGCGTGAAGGCGATGCGCGGCAAAGTGCGCAGCGGTCGGG
AATAAAAAGAAGGAATGGATGGTGAAAAAAGCGATAGTGACAGCGATGGCTGTAATCAGCCTCTTTACTC
TGATGGGATGTAATAATCGGGCCGAAGTCGATACGCTTTCTCCGGCGCAGGCTGCCGAACTGAAACCGAT
GCCGCAAAGTTGGCGCGGCGTGCTGCCGTGTGCCGATTGCGAAGGAATCGAAACCTCTCTGTTCCTCGAA
AAAGACGGAACATGGGTGATGAATGAGCGTTATCTCGGTGCTCGTGAAGAACCTTCCTCCTTCGCTTCCT
ACGGTACATGGGCGCGAACCGCTGACAAGCTGGTATTAACCGACAGCAAAGGTGAAAAGTCATATTATCG
GGCGAAAGGCGATGCGCTGGAGATGCTCGATCGTGAAGGCAATCCGATTGAATCGCAGTTCAACTATACG
CTGGAAGCGGCACAATCCAGTTTACCTATGACGCCGATGACCCTGCGGGGCATGTATTTTTATATGGCTG
ATGCGGCGACCTTCACTGATTGCGCGACCGGAAAACGTTTCATGGTAGCGAATAACGCAGAGCTGGAGCG
TAGCTACCTGGCTGCGCGCGGTCACAGTGAAAAACCGGTGTTACTGTCAGTAGAAGGTCACTTTACGCTT
GAGGGTAATCCGGATACCGGTGCGCCGACTAAAGTATTGGCACCCGATACGGCAGGGAAATTTTACCCCA
ACCAGGATTGCAGTAGTTTGGGGCAGTAACCCGTCTTGAGACAGAAACAAACGCAAAACAGGCCAGAAGG
ATATATTTCAACATTTTGAATTTGCACGTTTTTTGTAGGCCGGATAAGGCGTTTACGCCGCATCCGGCAA
TGGTGCTCAACGCCTGATGCGACGCTGGCGCGTCTTATCATGCCTACAACCCCCCTCATACCTTAAGGCG
GATAAGGCATTTACTTTATCACCGGGTCAAACCAACAAAGCGACCCGCCTTGATATAAATCCCAGGCTTC
AGGTGCCCAACATACTGTAACTGCGTTTCTGGCTTAAACGCAGAGACATCACCAATACGCATATGCATCA
GATCGGCAGGGCTAATCCAGCCCGATTGCGCCAGTGTAAGTGGATGCCCGGCTTTGGCAAAGGCATCCGT
GACAAATTCCGAACAAAACCACGACTTTTTGTCTCCTTCGCCCACACTGCTTAACTGCGCTTTCGCCAGG
CCGCTGACGCACTGTTGGCGAAAATCCTCGGAGAACGGATTCAGTGAGCACATCTGGCGAGTCACCATAA
AGGGAATAAATTCGACAATGCCGCGATAGTTATAACCGCTATCTTTGATTTTATTGGCAAACGCGGTGAT
ATCTGTGGCTTGTTGCGGGGTAAGATCCGGGACTCGTAAGACGAAAAGCTTATCACTATGCTTCATCGCT
TTTTTAAGGGAAACGATCTGGACGCCAGCGCCTGTCGCTTCTGCAACGTTATTATCACCCAGAAAGATTG
CAACGTGACTCACAGAGGAAGTGCTGAAGACGCGGATTCCAAATGAGGTTACCCCAAGGCTTGAGGAGAA
CAGCAAATCGCCGGGTTTGAGATCAGGTGCCGTTATTTCTTTTATTGATTGTTCGGTGAAAGAGCTTTGA
TGCTGGAATTTGACAGCCCATGTTTTTGCCTCGGCATCTACTGCTGTGGCTGATGGGTCTGGCTGGCTGA
TATCAACGGTACAAGCCGAAAGTAAAAGAAAGCTGGGGAGAAACAGGCGGCAGTACGCCTTTGGTTTATC
CATTTTATACAATCCATGTAAAAAAAGGGCCCTGAAATTCAGGACCCTTTCTGGCATCAGCCTTTAATCT
GTTTCACCAGATATTCGACGATGTCACCAGTCTTAATTAACTGTTTCTCGCCGTTGCGACGATATTTATA
TTCGATATCGTCGTTGTCGAGGTTACGGTCGCCCAGCACAATAGTGTGCGGAATACCGATCAGTTCCATA
TCAGCAAACATCACGCCCGGACGCTCTTTGCGGTCATCCAGCAGCACTTCGATACCTTGTGCACGCAGTT
CGCTGTACAGTTTCTCAGCAAGCTCTTGTACGCGGAAGGATTTGTGCATGTTCATCGGCAGAATCGCCAC
CTGGAACGGCGCGATAGCGTCAGGCCATACGATGCCTCGTTCGTCGTAGTTCTGCTCAATCGCCGCAGCT
ACCACACGCGTTACCCCGATACCGTAGCAACCCATCGTCAGGATTTGGTTACGGCCATCTTCACCCTGTA
CGGAGGCTTTCAGTGCTTCGGAGTACTTGGTACCCAGCTGGAAGATGTGACCAACTTCGATACCACGTTT
GATCAGCAGCCTACCCTGGCCATCCGGGCTTGGATCGCCAGCCACCACGTTACGGATATCTGCAACTTCC
GGGGTAGCGACATCGCGATCCCAGTTGATGCCGAAGTAGTGTTTACCATCGATGTTAGCACCAGCAGCGA
AATCACTCATCGCCGCAACGGTACGGTCAATCACCACCGGAATCGGCATGTTTACCGGACCCAGTGAACC
CGGACCGGCTTTAACCACGGCACGAATTTCTTCTTCGGTCGCGAAAGTCAGCGGGCTTGCAACCTGCGGC
AGTTTTTCTGCTTTAACTTCGTTCAGCTCGTGATCACCGCGCACCAGCAGCGCAACCTGCGGGAAGCTGC
TGCCTTCAACCGCTTTAACCAGCAGAGTCTTAACCGTTTTCTCAATCGGCAGATTGAACTGTTCAACCAG
TTCCGCGATGGTTTTCGCGTTCGGCGTATCAACCAGCGTCATTTCCTGGGTAGCAGCAGCGCGCGGTTCT
TTCGGCGCGATAGCTTCTGCCAGTTCAATGTTCGCTGCATAGTCAGAGGTGTCGGAGAAGACCACATCGT
CTTCACCGCTCTGCGCCAGCACCTGGAATTCGTGAGAGGCGCTGCCGCCGATAGAACCGGTGTCGGCTTG
TACGGCGCGGAAATCCAGCCCCATGCGGCTGAAGATTTTGCTGTAGGCCGCATACATTGCATCGTAGGTT
TCCTGCAGGGATTCCTGAGAAGTATGGAAAGAGTAAGCATCTTTCATCAGGAATTCGCGGGAACGCATGA
CGCCGAAACGCGGACGCACTTCGTCGCGGAACTTGGTCTGGATCTGATAGAAGTTCAGCGGCAGCTGTTT
GTAAGAGCTAAGCTCGTTACGAATCAGGTCAGTGATAACTTCTTCATGAGTTGGGCCGAGTACGAACGGA
CGCTCGCCACGGTCAACAAAACGCAGCAGTTCCGGACCGTACTGTTCCCAACGACCACTCTCTTGCCACA
AATCGGCTGGCTGAACCACCGGCATCGACACCTCGATCGCACCGGCGTTGTTCATCTCTTCACGCACGAT
GTTTTCGACTTTTTTCAGAACGCGCACGCCGGTCGGCAGCCAGGTATATAACCCGGAGGCCAGCTTGCGG
ATCATCCCGGCGCGCAGCATCAGCTGATGGCTGATCACCTCGGCGTCGGCAGGTGTCTCCTTGAGAGTGG
AGAGCAGGTATTGGCTAGTACGCATGTTGTTACGGTTCCAGTTGGAAGGTAGAACAGGCTCAAGGCGAGC
CTGGGACAAAAAAAAGTGATTTAGTTTACCAGTGCAAAAGAAATGTCAAAAGAGAAGGGCGTGAATTTAA
CGCGGTTCCAGCGCAAAGACTTCAAAACCTGCGTCGGTGACGCGCCAGCGAACGTTAAAATCATGTAGCC
AGACGGCATAGGTTTTGCCCGTTTCCTCACCTTTACGATAGGCCGGGCGCGGGTCCTGCGCCAGTACTTC
GCGGATAAACAGCGTTAACTGCGGATAACGCTTCTCCAGCGTCAAAAGCTGCTTTTCGACCTCTGCGGTA
AAACTCACCGCCATCTCTGCAGCTGGCGCACTTTGCGCATAGCTGGCACTGGCATCGGGAAGCGATTCGG
CAAAGGGGAGATACGGTTTGATATCCACTACCGGCGTACCATCGACCAGATCCAGACTGCCGAGCTTCAG
AATCACGCTGTCTTTATGGCAAACAACCTCTTTCAGCTCTACCAGCGACATGCCAATTGGGTTAGGGCGG
AAAGTAGAGCGTGTTGCGAAAACCCCCATTCTGGCGTTACCGCCGAGGCGCGGTGGACGCACAGTCGGAC
GCCAGCCGCCTTCCATCGTTTGATGAAAGACGAAAAGGATCCATAAATGGCTGAACGCTTCCAGGCCGCG
AACGGCGTCGGCCTGGTTGTAGGGAGCAATGAGATGCAGTTCGCCGTTGGCGCTTTTTACCAGACCTGGC
TGGCGCGGAACGGCGAACTTTTCTTTATAGGGCGAGCGAATAACGCCTATTTGCTCGAACTGGAAACTGC
TCATTTCGCCGTAATGTTAAGCGCAGAACCGATACATACAGCCTGACGATAGCAGCCTGGCGTACCGCTG
GTGACTTCGCAGCTATGCAGTAATACAGCATTGGCTTTCATTTTAGAGGCGTTGATTTGCATCCGCTTAC
GTGCGGTTGGAATGCTCGGCGGAGAGTCCTGATTAGAGGCCTGGCAAGAGTCGCCACTGACTTCACCGAG
ATCGCGGAACGGTTTGCCGACTAATTCTTCTGCATTGGTATAAATTCGGACCGGCGTGGCGCGCGGCGCT
TTCGGTTTTGCAGGCTCCGCTTTCGGCTGGGGTGCAGTGCTTTGAACGGGTTCGACAGGGGATCTGCTTA
ACATGGAACAGCCGCTTAGCATGAGTGCTACTAAACAGATCGGTAAAGCACGCATAGTATTTCCTCAATG
TATGATCAAAACGTCAATATTGAATCAGGAGCTTGTAAAAATGACAAGACGGGCAAGCGCCCGTCCTGAA
TGATATTACAAATTGTGGAAACAGCCTAAAAATTACCAGCCTTTAACAGCTCCGCCGTTAAACACTTTGT
TTGCTGCTTCGTAAACTTCGTCAGACTGATAAGCCTGGACGAATTTCTTCACGTTCTCGGCGTCTTTGTT
ATCTTCACGCGTCACGATCAGGTTTACGTACGGGGACTCTTTATCTTCAACAAAGATACCGTCTTTCGCC
GGAGTCAGGCCAATCTGGCTGGCATAGGTGGTATTGATAACTGCCAGAGCGATTTGCGCGTCGTCCAGAG
AACGCGGCAGTTGCGGTGCTTCCAGTTCAACAATTTTCAGATTTTTGGGGTTCTCAACAACATCAAGAAC
GGTCGGCAGCAGGCCAACGCCATCTTTCAGTTTGATCAAGCCCACTTTTTGCAGCAGCAGCAGTGAACGA
CCAAGGTTAGTTGGGTCGTTTGGCACGGCAACCTGCGAACCATCCTGCAGTTCATCCAGTGATTTGATTT
TCTTGGAGTAACCAGCAATCGGATAAACAAAAGTGTTGCCTACTGCGACCAGTTTGTAGCCACGATCTTT
CAGTTGCTGATCAAGGTACGGTTTATGCTGGAAGGCGTTGGCGTCGATATCGCCTTTGCTCAATGCTTCG
TTTGGCAGAACATAGTCGTTGAAGGTTACCAGCTCAACGTCCAGGCCATATTTGTCTTTCGCAACTTTCT
GCGCGACTTCTGCAACCTGCTGTTCGGCACCAACAATCACGCCGACTTTAATGTGGTTTGGATCTTTTTC
ATCCTGACCGCAGCCTACCAGTGCCAGTGATCCGATCAGGGCTCCCACTGCCGCAAAGGTTTTGAATTTG
AACGCCATACCTTATTCCTTCTTCAATTATTTATGTTGTGTTGAACGTTACTTGCGAGTGACAGCCCGGA
CGATGCGGTCGCCTGCGAACTGAATTAAATAAACCAGAATGACCAGCAATACCAGTACCGTATTCATCAC
CGTCGCGTTATAGCCGATGTAGCCATACTGATAGCCAATCTGACCTAAACCACCGGCACCGACTGCACCA
CCCATCGCGGAATAACCGACCAGGGTAATCAGGGTGATAGTTGCCGCATTCACCAGACCCGGCAGCGCTT
CCGGTAACAGCACCTTACGGACGATCTGCATCGGCGTGGCACCCATTGCGCGGGAAGCTTCAATTAACCC
GGTTGGGATCTCCAGCAGAGCGTTCTCGACCATACGGGCAATAAACGGTGCTGCACCAACGGTTAACGGA
ACAATCGCTGCCTGCAAACCAATCGATGTACCGACAATAACGCGGGTAAACGGAATCATCCATACAAGCA
AGATAATGAACGGGATGGAACGGAAAATGTTCACAATCGCAGAAACGGTACGATACAGCTTCGCGTTAGC
AATAATTTGCCCCGGACGCGTGACATAAAGCAGAACGCCAACCGGCAGACCAATCACAAAGCCAAAAAAA
CCGGATACGAAGGTCATTGCCAGCGTTTCCCATACGCCACGAACCAGCAGCCACATCATCGGCTCAGACA
TAACCCAGTACCTCTACTTTTACATGGTGTTCCTGCAGCCAGGCAATGGCGGCTTGCGTATCTTGTTGTG
TGCCGTGCATTTCAGTCAGCATGATGCCGAACTTAACGCCACCGGCGTAATCCATCTGCGCGCTAATAAT
GTTGTTGTTGACGTTGAAACGACGCGCGGTTTCAGAAAGCAGTGGGGCATCGACCGATTGACCGGTAAAC
TCCAGACGCAGCATCGGCACGCAGTCAGTAAATGGCTCCGCTTGCAGACGTTCCTGGTAATCTTCCGGGA
TATCCAGATGCAGGGTCGACTGAATAAACTTCTGCGCCAGCGGCGTTTTCGGATGCGAGAACACTTCACT
TACCGTGTCCTGCTCGATCAGTTCTCCATTGCTGATGACCGCCACGCAATCACAAATGCGCTTCACAACG
TCCATTTCGTGGGTGATCAACAGAATCGTCAACCCCAGACGGCGGTTGATGTCTTTCAGCAGTTCGAGAA
TAGAACGTGTCGTTGCCGGGTCCAGCGCGCTGGTGGCTTCATCACACAGCAATACTTTGGGATTGCTGGC
TAACGCACGGGCAATTGCCACACGTTGTTTCTGCCCACCGGAAAGATTCGACGGGTAGCTATCATGCTTA
TCGCCAAGACCAACCAATGACAGCAATTCCGTCACGCGACGTTTGACCTCGTCTTTCGGTGTGTTGTCCA
GCTCCAGCGGCAGAGCCACGTTGCCAAAAACAGTACGCGAAGAGAGCAGGTTAAAATGCTGGAAAATCAT
ACCAATCTGGCGGCGAGCTTTGGTCAACTCGGATTCTGACAGCGTGGTCAGTTCCTGGCCATCGACCAGC
ACGCTACCCTCGGTTGGGCGCTCCAGCAGGTTTACACAACGTATAAGCGTACTCTTACCCGCGCCTGAGG
CACCGATAACGCCATAAATTTGTCCAGCTGGCACATGCAGGCTGACGTTGTTCAACGCCTGGATGGTGCG
GGTGCCCTGGTGGAACACTTTGGTGATATTCGAAAGTTTTATCATTGATTATTTATTATCGTCATTAAGT
TAGTCGTGGCATCTCGAATGCCTGAAACGGGCAACGCCGTCAATGAAATGGATGTTAAGGCATCCAGACG
TCTAAATCAATCAGGTTTATGCGAAGAGCACTTTCTTGCAGGTCGAAACATGCGATACTAGCGTCACATG
CCTTATTAAGGAGCTATAAAAGGTGGCGAAGAGCGTACCCGCAATTTTTCTTGACCGTGATGGCACCATT
AATGTCGATCACGGCTATGTCCATGAGATCGACAACTTTGAATTTATCGACGGTGTTATTGACGCCATGC
GCGAGCTAAAAAAAATGGGCTTTGCGCTGGTGGTAGTAACCAACCAGTCTGGCATTGCTCGCGGTAAATT
TACCGAAGCACAGTTTGAAACGCTGACCGAGTGGATGGACTGGTCGCTGGCGGACCGAGATGTCGATCTG
GATGGTATCTATTATTGCCCGCATCATCCGCAGGGTAGTGTTGAAGAGTTTCGCCAGGTCTGCGATTGCC
GCAAACCACATCCGGGGATGCTTTTGTCAGCACGCGATTATTTGCATATTGATATGGCCGCTTCTTATAT
GGTGGGCGATAAATTAGAAGATATGCAGGCAGCGGTTGCGGCGAACGTGGGAACAAAAGTGCTGGTGCGT
ACGGGTAAACCTATTACGCCTGAAGCAGAAAACGCGGCGGATTGGGTGTTAAATAGCCTGGCAGACCTGC
CGCAAGCGATAAAAAAGCAGCAAAAACCGGCACAATGATTAAAAGATGAGCGGTTGAAATAAAAATGCAT
TTTTCCGCTTGTCTTCCTGAGCCGACTCCCTATAATGCGCCTCCATCGACACGGCGGATGTGAATCACTT
CACACAAACAGCCGGTTCGGTTGAAGAGAAAAATCCTGAAATTCAGGGTTGACTCTGAAAGAGGAAAGCG
TAATATACGCCACCTCGCGACAGTGAGCTGAAAGCCGCGTCGCAACTGCTCTTTAACAATTTATCAGACA
ATCTGTGTGGGCACTCGAAGATACGGATTCTTAACGTCGCAAGACGAAAAATGAATACCAAGTCTCAAGA
GTGAACACGTAATTCATTACAAAGTTTAATTCTTTGAGCATCAAACTTTTAAATTGAAGAGTTTGATCAT
GGCTCAGATTGAACGCTGGCGGCAGGCCTAACACATGCAAGTCGAACGGTAACAGGAAGAAGCTTGCTTC
TTTGCTGACGAGTGGCGGACGGGTGAGTAATGTCTGGGAAACTGCCTGATGGAGGGGGATAACTACTGGA
AACGGTAGCTAATACCGCATAACGTCGCAAGACCAAAGAGGGGGACCTTCGGGCCTCTTGCCATCGGATG
TGCCCAGATGGGATTAGCTAGTAGGTGGGGTAACGGCTCACCTAGGCGACGATCCCTAGCTGGTCTGAGA
GGATGACCAGCCACACTGGAACTGAGACACGGTCCAGACTCCTACGGGAGGCAGCAGTGGGGAATATTGC
ACAATGGGCGCAAGCCTGATGCAGCCATGCCGCGTGTATGAAGAAGGCCTTCGGGTTGTAAAGTACTTTC
AGCGGGGAGGAAGGGAGTAAAGTTAATACCTTTGCTCATTGACGTTACCCGCAGAAGAAGCACCGGCTAA
CTCCGTGCCAGCAGCCGCGGTAATACGGAGGGTGCAAGCGTTAATCGGAATTACTGGGCGTAAAGCGCAC
GCAGGCGGTTTGTTAAGTCAGATGTGAAATCCCCGGGCTCAACCTGGGAACTGCATCTGATACTGGCAAG
CTTGAGTCTCGTAGAGGGGGGTAGAATTCCAGGTGTAGCGGTGAAATGCGTAGAGATCTGGAGGAATACC
GGTGGCGAAGGCGGCCCCCTGGACGAAGACTGACGCTCAGGTGCGAAAGCGTGGGGAGCAAACAGGATTA
GATACCCTGGTAGTCCACGCCGTAAACGATGTCGACTTGGAGGTTGTGCCCTTGAGGCGTGGCTTCCGGA
GCTAACGCGTTAAGTCGACCGCCTGGGGAGTACGGCCGCAAGGTTAAAACTCAAATGAATTGACGGGGGC
CCGCACAAGCGGTGGAGCATGTGGTTTAATTCGATGCAACGCGAAGAACCTTACCTGGTCTTGACATCCA
CAGAACTTTCCAGAGATGGATTGGTGCCTTCGGGAACTGTGAGACAGGTGCTGCATGGCTGTCGTCAGCT
CGTGTTGTGAAATGTTGGGTTAAGTCCCGCAACGAGCGCAACCCTTATCTTTTGTTGCCAGCGGTCCGGC
CGGGAACTCAAAGGAGACTGCCAGTGATAAACTGGAGGAAGGTGGGGATGACGTCAAGTCATCATGGCCC
TTACGACCAGGGCTACACACGTGCTACAATGGCGCATACAAAGAGAAGCGACCTCGCGAGAGCAAGCGGA
CCTCATAAAGTGCGTCGTAGTCCGGATTGGAGTCTGCAACTCGACTCCATGAAGTCGGAATCGCTAGTAA
TCGTGGATCAGAATGCCACGGTGAATACGTTCCCGGGCCTTGTACACACCGCCCGTCACACCATGGGAGT
GGGTTGCAAAAGAAGTAGGTAGCTTAACCTTCGGGAGGGCGCTTACCACTTTGTGATTCATGACTGGGGT
GAAGTCGTAACAAGGTAACCGTAGGGGAACCTGCGGTTGGATCACCTCCTTACCTTAAAGAAGCGTACTT
TGCAGTGCTCACACAGATTGTCTGATGAAAATGAGCAGTAAAACCTCTACAGGCTTGTAGCTCAGGTGGT
TAGAGCGCACCCCTGATAAGGGTGAGGTCGGTGGTTCAAGTCCACTCAGGCCTACCAAATTTGCACGGCA
AATTTGAAGAGGTTTTAACTACATGTTATGGGGCTATAGCTCAGCTGGGAGAGCGCCTGCTTTGCACGCA
GGAGGTCTGCGGTTCGATCCCGCATAGCTCCACCATCTCTGTAGTGGTTAAATAAAAAATACTTCAGAGT
GTACCTGCAAAGGTTCACTGCGAAGTTTTGCTCTTTAAAAATCTGGATCAAGCTGAAAATTGAAACACTG
AACAATGAAAGTTGTTCGTGAGTCTCTCAAATTTTCGCAACACGATGATGGATCGCAAGAAACATCTTCG
GGTTGTGAGGTTAAGCGACTAAGCGTACACGGTGGATGCCCTGGCAGTCAGAGGCGATGAAGGACGTGCT
AATCTGCGATAAGCGTCGGTAAGGTGATATGAACCGTTATAACCGGCGATTTCCGAATGGGGAAACCCAG
TGTGTTTCGACACACTATCATTAACTGAATCCATAGGTTAATGAGGCGAACCGGGGGAACTGAAACATCT
AAGTACCCCGAGGAAAAGAAATCAACCGAGATTCCCCCAGTAGCGGCGAGCGAACGGGGAGGAGCCCAGA
GCCTGAATCAGTGTGTGTGTTAGTGGAAGCGTCTGGAAAGGCGCGCGATACAGGGTGACAGCCCCGTACA
CAAAAATGCACATGCTGTGAGCTCGATGAGTAGGGCGGGACACGTGGTATCCTGTCTGAATATGGGGGGA
CCATCCTCCAAGGCTAAATACTCCTGACTGACCGATAGTGAACCAGTACCGTGAGGGAAAGGCGAAAAGA
ACCCCGGCGAGGGGAGTGAAAAAGAACCTGAAACCGTGTACGTACAAGCAGTGGGAGCATGCTTAGGCGT
GTGACTGCGTACCTTTTGTATAATGGGTCAGCGACTTATATTCTGTAGCAAGGTTAACCGAATAGGGGAG
CCGAAGGGAAACCGAGTCTTAACTGGGCGTTAAGTTGCAGGGTATAGACCCGAAACCCGGTGATCTAGCC
ATGGGCAGGTTGAAGGTTGGGTAACACTAACTGGAGGACCGAACCGACTAATGTTGAAAAATTAGCGGAT
GACTTGTGGCTGGGGGTGAAAGGCCAATCAAACCGGGAGATAGCTGGTTCTCCCCGAAAGCTATTTAGGT
AGCGCCTCGTGAACTCATCTCCGGGGGTAGAGCACTGTTTCGGCAAGGGGGTCATCCCGACTTACCAACC
CGATGCAAACTGCGAATACCGGAGAATGTTATCACGGGAGACACACGGCGGGTGCTAACGTCCGTCGTGA
AGAGGGAAACAACCCAGACCGCCAGCTAAGGTCCCAAAGTCATGGTTAAGTGGGAAACGATGTGGGAAGG
CCCAGACAGCCAGGATGTTGGCTTAGAAGCAGCCATCATTTAAAGAAAGCGTAATAGCTCACTGGTCGAG
TCGGCCTGCGCGGAAGATGTAACGGGGCTAAACCATGCACCGAAGCTGCGGCAGCGACGCTTATGCGTTG
TTGGGTAGGGGAGCGTTCTGTAAGCCTGTGAAGGTGTACTGTGAGGTATGCTGGAGGTATCAGAAGTGCG
AATGCTGACATAAGTAACGATAAAGCGGGTGAAAAGCCCGCTCGCCGGAAGACCAAGGGTTCCTGTCCAA
CGTTAATCGGGGCAGGGTGAGTCGACCCCTAAGGCGAGGCCGAAAGGCGTAGTCGATGGGAAACAGGTTA
ATATTCCTGTACTTGGTGTTACTGCGAAGGGGGGACGGAGAAGGCTATGTTGGCCGGGCGACGGTTGTCC
CGGTTTAAGCGTGTAGGCTGGTTTTCCAGGCAAATCCGGAAAATCAAGGCTGAGGCGTGATGACGAGGCA
CTACGGTGCTGAAGCAACAAATGCCCTGCTTCCAGGAAAAGCCTCTAAGCATCAGGTAACATCAAATCGT
ACCCCAAACCGACACAGGTGGTCAGGTAGAGAATACCAAGGCGCTTGAGAGAACTCGGGTGAAGGAACTA
GGCAAAATGGTGCCGTAACTTCGGGAGAAGGCACGCTGATATGTAGGTGAAGCGACTTGCTCGTGGAGCT
GAAATCAGTCGAAGATACCAGCTGGCTGCAACTGTTTATTAAAAACACAGCACTGTGCAAACACGAAAGT
GGACGTATACGGTGTGACGCCTGCCCGGTGCCGGAAGGTTAATTGATGGGGTTAGCGCAAGCGAAGCTCT
TGATCGAAGCCCCGGTAAACGGCGGCCGTAACTATAACGGTCCTAAGGTAGCGAAATTCCTTGTCGGGTA
AGTTCCGACCTGCACGAATGGCGTAATGATGGCCAGGCTGTCTCCACCCGAGACTCAGTGAAATTGAACT
CGCTGTGAAGATGCAGTGTACCCGCGGCAAGACGGAAAGACCCCGTGAACCTTTACTATAGCTTGACACT
GAACATTGAGCCTTGATGTGTAGGATAGGTGGGAGGCTTTGAAGTGTGGACGCCAGTCTGCATGGAGCCG
ACCTTGAAATACCACCCTTTAATGTTTGATGTTCTAACGTTGACCCGTAATCCGGGTTGCGGACAGTGTC
TGGTGGGTAGTTTGACTGGGGCGGTCTCCTCCTAAAGAGTAACGGAGGAGCACGAAGGTTGGCTAATCCT
GGTCGGACATCAGGAGGTTAGTGCAATGGCATAAGCCAGCTTGACTGCGAGCGTGACGGCGCGAGCAGGT
GCGAAAGCAGGTCATAGTGATCCGGTGGTTCTGAATGGAAGGGCCATCGCTCAACGGATAAAAGGTACTC
CGGGGATAACAGGCTGATACCGCCCAAGAGTTCATATCGACGGCGGTGTTTGGCACCTCGATGTCGGCTC
ATCACATCCTGGGGCTGAAGTAGGTCCCAAGGGTATGGCTGTTCGCCATTTAAAGTGGTACGCGAGCTGG
GTTTAGAACGTCGTGAGACAGTTCGGTCCCTATCTGCCGTGGGCGCTGGAGAACTGAGGGGGGCTGCTCC
TAGTACGAGAGGACCGGAGTGGACGCATCACTGGTGTTCGGGTTGTCATGCCAATGGCACTGCCCGGTAG
CTAAATGCGGAAGAGATAAGTGCTGAAAGCATCTAAGCACGAAACTTGCCCCGAGATGAGTTCTCCCTGA
CTCCTTGAGAGTCCTGAAGGAACGTTGAAGACGACGACGTTGATAGGCCGGGTGTGTAAGCGCAGCGATG
CGTTGAGCTAACCGGTACTAATGAACCGTGAGGCTTAACCTTACAACGCCGAAGCTGTTTTGGCGGATTG
AGAGAAGATTTTCAGCCTGATACAGATTAAATCAGAACGCAGAAGCGGTCTGATAAAACAGAATTTGCCT
GGCGGCCGTAGCGCGGTGGTCCCACCTGACCCCATGCCGAACTCAGAAGTGAAACGCCGTAGCGCCGATG
GTAGTGTGGGGTCTCCCCATGCGAGAGTAGGGAACTGCCAGGCATCAAATTAAGCAGTAAGCCGGTCATA
AAACCGGTGGTTGTAAAAGAATTCGGTGGAGCGGTAGTTCAGTCGGTTAGAATACCTGCCTGTCACGCAG
GGGGTCGCGGGTTCGAGTCCCGTCCGTTCCGCCACTTATTAAGAAGCCTCGAGTTAACGCTCGAGGTTTT
TTTTCGTCTGTATATCTATTATTGCCAGAATCGCAAAAATCCTCTGCATTTTACGCTCTTTTTCCTCAAC
AGTCTGAAGCCCATAATCACCTCAGTTAACGAAAATAGCATTAAAAGAGGCATATTATGGCTATCCCTGC
ATTTGGTTTAGGTACTTTCCGTCTGAAAGACGACGTTGTTATTTCATCTGTGATAACGGCGCTTGAACTT
GGTTATCGCGCAATTGATACCGCACAAATCTATGATAACGAAGCCGCAGTAGGTCAGGCGATTGCAGAAA
GTGGCGTGCCACGTCATGAACTCTACATCACCACTAAAATCTGGATTGAAAATCTCAGCAAAGACAAATT
GATCCCAAGTCTGAAAGAGAGCCTGCAAAAATTGCGTACCGATTATGTTGATCTGACGCTAATCCACTGG
CCGTCACCAAACGATGAAGTCTCTGTTGAAGAGTTTATGCAGGCGCTGCTGGAAGCCAAAAAACAAGGGC
TGACGCGTGAGATCGGTATTTCCAACTTCACGATCCCGTTGATGGAAAAAGCGATTGCTGCTGTTGGTGC
TGAAAACATCGCTACTAACCAGATTGAACTCTCTCCTTATCTGCAAAACCGTAAAGTGGTTGCCTGGGCT
AAACAGCACGGCATCCATATTACTTCCTATATGACGCTGGCGTATGGTAAGGCCCTGAAAGATGAGGTTA
TTGCTCGTATCGCAGCTAAACACAATGCGACTCCGGCACAAGTGATTCTGGCGTGGGCTATGGGGGAAGG
TTACTCAGTAATTCCTTCTTCTACTAAACGTAAAAACCTGGAAAGTAATCTTAAGGCACAAAATTTACAG
CTTGATGCCGAAGATAAAAAAGCGATCGCCGCACTGGATTGCAACGACCGCCTGGTTAGCCCGGAAGGTC
TGGCTCCTGAATGGGATTAAGCCTCTCTGACAGCTCCTCCGGGAGCTGTTTTTACATGCTCGCTAAGGAA
ATCGATAAAAGCCCGGATGCGCGTACTTACCGCACGGTCGCTGTAATAGACGGCACTGAATGGCATTTCC
ACTGGCAACACTTTATCTGCCATTAACTCCACCAATTCTCCGCGAGCGATTTCTTTGTCGATCATGTAGT
CGGACAAACACGCAATCCCGTTGCCACTCAGGCAAAGCTGTTTCAGTGTTTCCCCACTATTGGATGACAA
ACCGTACTTCACCTCATGTAATTGTCCATCGCTACGGGCTATCGGCCAGGTATTGAGGGAAGCGGGTTCA
GTGAATCCCAGGCAAATATGTTGCTTTAAATCGTCGATCGTTTCTGGCTTCCCGTAGCGGGAAATATAAT
CGGGGGAGGCGATAATTTTTCGATAACTGTTAAATAACGGCCTGGCACGTAAGCTGGAATCCGTTAACGT
ACCAGCGCGTATCGCGACATCCACTTTTCTTTCGATCAAATTAATAATCGTTTCGGAGGAGACTAGCGAC
AAAGTGACTTCCGGATAGCGTTCACGGAAAGGCTTAATTAACGGCATCAGAAAGTGCAGCACCACTGGAG
TTGCGGCATCGATCCGTAACAGTCCACGCGGTGTATTACGCGTCTCCATAATTTCTGATTCTGCCGCTGC
CATCTCCTGCAAAATTGACTGTACGCGACGAAAATAACGCTCGCCTTCTTCCGTCAGGCTAAGTTGTCGC
GTGGTCCGATTAAGCAGGCTAACGCCAAGTTTCATCTCCAGCTTTTTCACCGCCCGGCTTACCGCTGAGT
TTGCTTGCCCTAATTGTTCCGCTGCCCGGCTAAAGCTGCCGCTTTCGACGACCGAAACAAAAATGGCGAG
TTCTTCCGACGTGGCTTTCATTTTTGCTCCTGTTGCAAAATAGAAGAGATATTTTGAATTTATTTGTCAT
TAAACCATCAGGATGCGTGATATGTCATGCGATTTAATGTTCTCCATAATGAGCAAAATTCTGACCGGTG
TAAGCACTTGCTTACATAACAATATACAATTGCTCGTTGAAAGAGTGAGCTAAAATCCCTATAACAGTAG
AACCCTCCCGAGTGCGGAAGGGTTGACGTAATAGAGGTTTCAAAGTCAAAAGTGCGAAAAAACACCTATG
CCATGCGCTATGTTGCCGGACAACCTGCGGAAAGGATCTTACCGCCGGGGTCTTTTGCGAGCATCGGCCA
GGCATTACCACCTGGGGAACCGTTAAGTACCGAAGAGCGTATTCGGATCCTGGTGTGGAACATATACAAA
CAGCAACGCGCTGAATGGTTGTCGGTATTAAAGAACTACGGCAAAGATGCACATCTGGTGTTATTGCAGG
AAGCGCAGACAACGCCAGAGTTAGTACAGTTTGCGACCGCTAACTATCTTGCCGCCGATCAGGTACCCGC
TTTCGTGCTGCCACAACATCCTTCTGGCGTAATGACCCTTTCGGCGGCACATCCAGTGTATTGCTGCCCG
TTACGTGAACGAGAACCCATTTTGCGTCTGGCGAAGTCGGCACTGGTGACGGTCTATCCATTACCTGACA
CCCGCCTGTTGATGGTGGTTAATATACACGCCGTCAACTTCAGTCTGGGCGTGGATGTCTATAGTAAGCA
GTTACTTCCTATTGGCGATCAGATAGCTCACCACAGCGGCCCGGTCATTATGGCGGGAGATTTCAATGCC
TGGAGCCGTAGAAGGATGAACGCGTTATATCGCTTTGCGCGGGAAATGTCGCTGCGCCAGGTGCGTTTTA
CCGATGATCAGCGCCGTCGGGCGTTTGGTCGCCCGCTCGATTTTGTTTTCTACCGTGGTCTGAACGTCAG
TGAAGCTTCTGTACTGGTTACGCGCGCTTCCGATCACAATCCGCTACTCGTTGAATTCAGTCCCGGCAAG
CCTGATAAATAAGGTATGTCAGGTCTGCCACAGGGCAGACCAACGTTTGGCGCTGCGCAAAACGTGAGCG
CGGTGGTGGCGTATGACTTATCTGCCCACATGCTGGATGTCGTGGCACAAGCTGCCGAAGCCCGGCAACT
GAAAAATATCACCACCCGCCAGGGATATGCCGAAAGTCTGCCATTTGCCGATAACGCATTTGATATTGTT
ATCAGCCGTTATTCTGCCCATCACTGGCATGATGTTGGTGCAGCACTGCGAGAAGTGAATAGGATATTGA
AACCTGGCGGTAGGCTGATTGTGATGGACGTAATGTCTCCGGGTCACCCAGTGCGCGACATCTGGTTACA
GACGGTAGAAGCATTACGCGATACCTCTCACGTACGAAACTACGCCAGCGGTGAGTGGTTGACGTTAATC
AATGAAGCCAATCTGATAGTTGATAATTTAATTACAGATAAGTTACCGCTGGAATTTTCTTCATGGGTCG
CGAGAATGCGTACGCCAGAAGCGTTAGTAGACGCTATTCGCATTTACCAACAGAGCGCATCGACAGAGGT
GAGAACGTATTTTGCCTTGCAGAATGATGGCTTTTTCACCAGTGATATCATCATGGTAGATGCACATAAA
GCGGCATAAATAAAAAAGGCACCGGGGGAATCGGTGCCTTTTTATTATCTGGTTTGTCAGGAATCTGGCA
TGTTGTTGTTTTTCACAAACAACGTCAGCTTATCGCCTGGTTGCAGATTCGCAGTGTCGCTGTTCCAGCG
CATCACATCTTTGATGTTCACGCCGTGGCGTTTAGCAATGCTTGAAAGCGAATCGCCTTTGCGCACACGA
TACGTAATGCTATCGCTGTTGTTTGCCAGTCGCTGTGCGCTACTGCCTGCACCAATCGTCAAACTTTGGC
CTGGCTTCAGCTTAGATCCGCGCAGTTTGTTCCACTGCTGCAAATCTTTGGTGCTTACGCCGAGACGTGA
AGCGATACTTGAAAGCGTGTCGCCAGAGCGTACGGTGTAAACACGGCTGTTAAGCGGCGTATTGTCGGCA
ACCAGCGTCGACTGTACAGCAGCAATTTCGCCTGAAGCCAGAGATTCACGCAGTTGATCTGCATGCTTCT
TTGGCACCATCACGTACTGCGGGCCACTTGCGCCCAGCGTGGAGCCTTTTACGCCAGCGTTGAATGTCTT
CAGCTTGCTGACGGAAATCCCCGCCATATCTGCTACCTTCGCCATTTCAACCGGGCTGCTCAGGTGCACA
CGCGCCAGAGCACGGCTTTCATCGGTCGTTGGCAGACGTACGCCATAACGCTTGCTGTTTTTGAGAATAT
CACTCAATGCCAGCATTTTAGGCACGTACTGCTTCGTTTCCTGCGGCAACGGTAACGACCAGAAGTCCGT
GGATTTCCCACGCGCTTTGTTCGTTTTAATTGCCTTCATGACCCGACCTTCGCCGCTGTTATAAGCCGCT
ACGGTCAGAAGCCAGTCGCCGTCAAACATTTTGTTCAGACGCTGCATCATATTCAGCGCGGCAGTTGTTG
AAGCAACAACATCGCGACGCGCGTCATAATTGCGGGTCTGTTTCAAACCATAATTGCGCCCCGTGCTCGG
AATGATCTGCCAGATGCCTGCGGCATTGGCGCCAGACGTTGCGTGAGGATCAAAAGCGCTCTCCACTATG
GGTAGTAGTACCAGTTCCATAGGCATGTTACGTTTTTTAACTTGCCCTGCTATCCAGTACATATACGGCT
CTGCCCGTAAAGTTACATCGTGGAGATAGCTCTTATTGCGTAAATATTTCTGTTTCTGTTCGCGAATCCG
GTCATTTTCCGGAATTCCCATCTTTAGCTCGTCGCCAATGAAAGCCCACAAGTCACCATCTGGCGCGATA
GACGTCCCATCGTCCATCCATCGTGCCTGACTTGTAAACTTTGCTGCTTCCCCTTGACCAGCTGCAGAAA
GGCTCTGTGCGTGCTGTTGAACGTTGCCGGTACTCTGGCAACCCACGAGCAGGACAGAGGCGAGTAATAT
CGCTTTTGCCTTCATGTGTGTGTCAATAGTTGCTTAAAAGACGACCGATCATAACGGCGAACGGAGCCGA
TGACAAGAAAGTTTTATCAGAACCTATCTTTCTTTGACCTTAACCATGCAAAACGCTCTTCAGGTTGTTG
CAATAATGTTTCTTCATTAATTACATTAATTAAATCAATATCTTCCGTTCTTAAAAAAACATTAATTTGC
CGCTCATTTTTCAGAATTACGGGTAGTGTTATTTGATTTTTTGCCCGTAACTCCTTAACTTTACGATAAT
AATCATTTATGGACAAATCGTGCGGAAGAATACTCAAAGCAAACTTCATATTTGATAAGGTATATTCATG
AGCACAACATACCAATGTATCGTCAGGTAACGCACTTAACTTTTTAAGTGATTGATACATTTGTGATGCT
GTCCCTTCAAACAACCGACCACACCCACCAGAAAACAGTGTGTCGCCGCAAAATAGATAAGGTTTACTGA
AGTAACAGATATGTCCTAAAGTGTGACCCGGCGTAGCAATTACACTAAATTCATGCCCCAAAACGAAGGC
AGTTTCGCCATCTTTGACTACCTGTGTTGTTCCCTTATCTTGTGTCTCTTGTGGACCATACACCACAATT
TGTGGAAACTTTTCCACCAGTTCTTTTACGCCGCCAACGTGATCGTGGTGATGGTGGGTGAGAAATATGG
CCTCCGGTTGCCAGTTATTGGCGGCAATGGCGTTTAATACTGGCTCTGCGTCTCCGGGATCGACAATCAG
GCAGCGACCTGCTTCATCATTCAAAACCCAGATGTAATTGTCATCAAAGGCGGGAATACTGTTAAGATTC
ATAGATTACCTCTCAGTGTGAAACGGAAGGTTGTGATGAAACCGGCAAGAGTCCCTCAAACTGTCGTGGC
TCCTGATTGCTGGGGCGATTTGCCCTGGGGAAAGCTTTATCGCAAGGCGCTGGAGCGCCAGCTCAACCCG
TGGTTCACTAAAATGTATGGTTTTCATCTGCTTAAGATTGGCAATTTAAGCGCAGAAATCAATTGCGAAG
CGTGCGCGGTTTCTCATCAAGTGAATGTTTCTGCGCAAGGAATGCCCGTCCAGGTACAGGCGGACCCACT
TCATCTTCCTTTTGCCGATAAATCCGTTGATGTTTGTCTACTGGCACATACATTGCCGTGGTGCACCGAT
CCGCATCGTTTATTGCGTGAAGCCGATCGGGTATTGATTGATGATGGCTGGCTGGTCATTAGTGGCTTCA
ATCCCATCAGTTTTATGGGATTACGCAAACTTGTGCCGGTATTGCGCAAAACCTCGCCCTATAACAGCCG
GATGTTTACTCTGATGCGGCAGCTGGACTGGCTCTCTTTGTTGAATTTTGAAGTGCTACACGCCAGCCGT
TTCCACGTTCTCCCGTGGAACAAACACGGAGGAAAACTATTGAATGCGCATATTCCTGCGCTTGGTTGCT
TACAACTTATTGTTGCCCGGAAACGGACTATTCCTTTAACGCTAAATCCGATGAAACAGAGTAAAAACAA
GCCACGAATTCGCCAGGCGGTTGGAGCCACCCGGCAATGTCGTAAACCACAGGCTTAAACTTCAACTTGG
TAGCCTGTATCTTCCAGTGTGGGATTCATCGCCGCGGCACGAGCCAGTTCATCACAGCGTTCGTTTTCCG
GGTGTCCGGCATGGCCTTTAACCCATTCCCATTTGATTTGATGCTGCCCCAATGCAGCATCAAGACGTTG
CCAGAGATCGACATTTTTTACTGGTTTTTTGTCTGCGGTTTTCCAGCCACGTTTTTTCCAGTTATGGATC
CACTGGGTGATACCCTGGCGGACATACTGGCTGTCGGTACTCAAAATGACTTCGCAATGTTCTTTTAACG
CCTCCAGCGCGACAATAGCGGCCATCAACTCCATACGGTTGTTGGTGGTGCGGGTGTAGCCAGCGCTAAA
GGTTTTCTCGCGTCCGCGATAGCGTAAAATAGCGCCGTAACCCCCAGGTCCTGGATTGCCCAGACACGAA
CCATCGGTGAAAATTTCTACCTGTTTAAGCATCTCTGGTAGACTTCCTGTAATTGAATCGAACTGTAAAA
CGACAAGTCTGACATAAATGACCGCTATGAGCACTGCAATTACACGCCAGATCGTTCTCGATACCGAAAC
CACCGGTATGAACCAGATTGGTGCGCACTATGAAGGCCACAAGATCATTGAGATTGGTGCCGTTGAAGTG
GTGAACCGTCGCCTGACGGGCAATAACTTCCATGTTTATCTCAAACCCGATCGGCTGGTGGATCCGGAAG
CCTTTGGCGTACATGGTATTGCCGATGAATTTTTGCTCGATAAGCCCACGTTTGCCGAAGTAGCCGATGA
GTTCATGGACTATATTCGCGGCGCGGAGTTGGTGATCCATAACGCAGCGTTCGATATCGGCTTTATGGAC
TACGAGTTTTCGTTGCTTAAGCGCGATATTCCGAAGACCAATACTTTCTGTAAGGTCACCGATAGCCTTG
CGGTGGCGAGGAAAATGTTTCCCGGTAAGCGCAACAGCCTCGATGCGTTATGTGCTCGCTACGAAATAGA
TAACAGTAAACGAACGCTGCACGGGGCATTACTCGATGCCCAGATCCTTGCGGAAGTTTATCTGGCGATG
ACCGGTGGTCAAACGTCGATGGCTTTTGCGATGGAAGGAGAGACACAACAGCAACAAGGTGAAGCAACAA
TTCAGCGCATTGTACGTCAGGCAAGTAAGTTACGCGTTGTTTTTGCGACAGATGAAGAGATTGCAGCTCA
TGAAGCCCGTCTCGATCTGGTGCAGAAGAAAGGCGGAAGTTGCCTCTGGCGAGCATAAATACCTGTGAAA
GGCGCTAAAAATAGCGACTTGGGCGATTTTTGCAGCAAACGATTCAAAAGATGAGAAAAACCGTTGACGA
AGGTCGAGGCAATCCGTAATATTCGCCTCGTTCCCAACGGAACACAACGCGGAGCGGTAGTTCAGTCGGT
TAGAATACCTGCCTGTCACGCAGGGGGTCGCGGGTTCGAGTCCCGTCCGTTCCGCCACTATTCACTCATG
AAAATGAGTTCAGAGAGCCGCAAGATTTTTAATTTTGCGGTTTTTTTGTATTTGAATTCCACCATTTCTC
TGTTCAATGATTTTACTCTGGCGTAGGTGCGTGATTCTCGCTTGTTGTCTCATTCATTAAAATTCAATAA
TGATATCGAACCATTCAGCTTAAATATATTTCTAGAGAATAAATTTATATTGATTAAATGAATGTATATT
TCAAATTGATTTTGTTTGTTATTATTTAAGTGAGGTATATAATTAGAGTCCGTTATCAATGCTAAATATT
CTAATCATTATGACAGGCGAGGGAGTGTCCAATTATGAATTCAAAAAAGCTTTGTTGCATATGTGTGTTA
TTCTCGCTGCTTGCAGGATGTGCCTCTGAATCTTCTATTGATGAAAAGAAGAAAAAAGCTCAAGTCACAC
AAAGTAATATTAATAAAAACACTCCCCAGCAACTGACAGACAAAGATTTATTCGGTAATGAAACCACTCT
GGCCGTATCCGAAGAGGATATTCAAGCTGCGCTTGATGGAGATGAGTTCCGCGTTCCCCTTAATTCTCCT
GTAATACTTGTTCAATCCGGCAACCGCGCACCGGAAACCATTATGCAGGAGGAGATGCGAAAATATTATA
CTGTTTCCACATTCTCTGGTATCCCGGACAGGCAAAAGCCTCTGACTTGTAACAAAAACAAAGATAAAAA
TGAGAACGAGGATGTTGCCAGTGCTGAGAATATGAACTGGATGCAGGCACTGCGTTTTGTGGCTGCAAAA
GGACATCAGAAAGCGATTATTGTTTACCAGGATATGTTGCAGACAGGAAAATATGACTCTGCGCTGAAAT
CAACAGTATGGTCCGACTATAAAAATGACAAACTCACTGACGCTATCTCCCTGCGCTACCTGGTACGTTT
CACGCTGGTGGATGTGGCAACAGGTGAGTGGGCTACCTGGTCGCCGGTGAATTATGAATATAAAGTGCTT
CCACCATTGCCCGACAAGAATGAAGCCAGTACGACTGATATGACAGAGCAGCAAATCATGCAACTTAAGC
AAAAGACCTATAAAGCGATGGTAAAAGATTTGGTTAACCGCTATCAATAATAAATTATATCTGCCGCCAG
GAATTTCTGGCGGCAATAATACAAAATTCTTTGCATAAGAAATTTTTCTTGACAAAGACAGTGCAAGAAA
GGACATGGAATCCGGAGTTAAAAACTGTTTGTTTTAGAATATTTAATTATTTAACTGCTGAATCTTCCTT
GCGAGAAATATATCCATTATTACATTTCATGCCATTTTTAATATAGATTGCTCCTGGGAAAATTCCCGTA
TTATTACCGCAGGGGTGATAATTAGTATTGACATATCCTGTGACAAAAGGAGCTATTAAAGGTGCTATTA
CGATAGCTATTAGTAAAAATATAAGAGTTAGCTGTATTGTTATGTCTGTGGCGAAATTGACTACCTTCGT
TTTTTTGATTAAGAATGATTTTATTATCGTAAGTAAAATTACATGAATATTTAAAAAGGAAAACGACATG
AAACCGAAGCACAGAATCAACATTCTCCAATCATAAAATATTTCCGTGGAGCATTTTATTATTGAATATA
GAGGTTTAACTCCGGTAAAAAACAAAGAAGCATTGAATGCAGGGAAAAATAATATGGCCATAAAAAACAT
CGAAAGAAACTCTTTTAATTTAACATGTAAACGCATGGTTAATCCTCATATCACGGGTGGAGTGTTAAGA
ACATACATAAATGGAGTCATGTTTTCCCTTTTCCATTTATCAAGTTCCTGTTGCCGTTTTAGTCCATCTC
TAATTGCATATTTTAATTTTTCTGATAAATGGCATTGAGCATCGATTTCATTTAAAACAACTGTACACAC
TATCCCTGTCAGTAAAATTGCTCCTCCGACAAGAATTACTGGAAAGCCAAAGCTAACACAGGCAAAAGAA
GCCAGACTTCCAATAGCGGTTGCAACACCACCGGCTATAACTGCTTTGGCCACATCCATTGAAAAATCGC
CAAGAAAATTAACCAGATCTCGCTCTGAACTCATAATAAATTCTATGGTTCTGCTGATTTAACCGCAGAG
AAGTTCGCCACAGCAATCCGAAACCACTGGCACGTGGAGAATAAGCTGCACAGGCGTCTGGACGTGGTAA
TGAATGAAGACGACTACAAAATAAGAAGAGGAAACGCAGCAGAATTATTTTCAGGGATACGGCACATTGC
TATTAATATTTTGACGAATGAGAAGGTATTCAAGGCAGGGTTAAGACGTAAGATGCGAAAAGCAGCCATG
GACAGAAACTACCTGGCGTCAGTCCTTGCGGGGAGCGGGCTTTCGTAGTAATACCCCGACTCTCCCCGTC
CTTAAACACAACCCCCACTCACCACAACCTAAACTCATCCGCATCCTGCCATGCCGGAAACTTTTCTCTA
TATTCCCGCAATGCTGCCATCGACAGCTCCGCATCAATGCGCGTTGCCTGATGCGCGTCGGCAGTAGCGA
TAATCTCTCCTTGCGGATTAATCACCCGGCTGTCACCGCGATAATGGCAGCCGTTGCCATCGCTGCCGAC
GCGATTGCATCCCGCCACATACGCCTGATTCTCAATCGCGCGGGCCGTCAGCAATGCCTGCCAGTGCAGA
GAGCGCGGAGCAGGCCAGTTGGCGACGTACAGGGCGAGGTCATAATCGTTGAGATTGCGCGACCACACAG
GAAAACGTAAGTCGTAGCACACCAGCGGCAAAATACGCCAGCCGCGCCATTCCACAATCACTCGCGCATT
GCCCGCTTTATAATGTAGATGCTCATCTGCCATGCGGAACAGATGACGCTTATCATAAAAATGTACCGTG
CCGCCCGGCTCAACCAGCAAAAAGCGGTTAACCGAACCAGACTCCGTTTGTAATGCAACACTGCCTGCAA
TCAGCGCATTGCACTGCTGCGCCTTAGCTGTCATCCAGTTCACTACGTCATCTTGTGCTAGCGACGAAGC
TGCCGCTTCCATGGCAAAGCCGCTGGTAAACATCTCCGGTAGAACGATCACATCGCGCCCGGTAATACCT
TCCAGTTGACGATCAAAATGACGCAGGTTGGCAGGACCATCCATCCACACCAGTGGTTGCTGCAAAAGCG
TAATCTTCAAACCAGGCACGGTGTACAACTCCTTTATGCGAAGGGTTTTATAACTTTAACACCTTATCAG
GCAGTTGCCTTAGCGCAGAATAAATTGATAACAAATGCTGATATTGGAAATATCTGATTTGCAAATTATC
GTGTTATCGCCAGGCTTTAGGAGGTTAATAACATGGGCAGGATAAGCTCGGGAGGAATGATGTTTAAGGC
AATAACGACAGTCGCCGCTCTGGTCATCGCCACCAGTGCAATGGCGCAGGATGATTTAACCATTAGCAGC
CTTGCAAAGGGCGAAACCACCAAAGCTGCATTTAATCAGATGGTACAAGGGCATAAGCTGCCTGCCTGGG
TGATGAAAGGCGGTACTTATACTCCCGCACAAACCGTAACGTTGGGAGATGAGACGTATCAGGTGATGAG
CGCGTGCAAACCGCATGACTGTGGCTCGCAACGTATCGCTGTGATGTGGTCCGAGAAATCTAATCAGATG
ACGGGGCTGTTCTCGACTATTGATGAGAAAACGTCGCAAGAGAAACTCACCTGGCTGAATGTGAACGATG
CGCTTTCGATTGATGGTAAAACGGTGTTGTTCGCGGCGTTGACCGGCAGCCTGGAAAACCATCCGGATGG
CTTTAATTTTAAATAATTAGCGGATAAAGAAACGGAGCCTTTCGGCTCCGTTATTCATTTACGCGGCTTC
AACTTTCCGCACTTTCTCCGGCAACTTTACCGGCTTCGTCGCCAGCTCTTCCGGATCAAAGTCATCAACG
TTAATACTGCGCAGACGGCTTTCTTCAGCTTTCACCAGAATAGCGGCTTCATCTTTATCAATCAGCCCCT
TCACCAGCGCGTTGTGCGCCAGTTCATCCAGACGGGTAAACGGCAGGTTTTTACCCAGCTCTTTACAGAT
CCGCTGATGAATTGGGTCGGCGGCAATCACATCCACCAGCGCCTCTTCCAGCAAGCCAACCGGATTATGC
TCGCTCGGCGTCAGGTACTGACCGCGACCAATGCGGGAACGGGTGGCGTTCGGCACTTGTAAAATCTTCG
CCACTTTATGATCCAGCTTGTCAGAAGGTGCCAGATAATGACGTCCGGTCGGGAAGATCACCACATTCAG
CAGCCCGGCAACCACGCGGTTCGGGAAGTTTTGCAGTAAATCATCCATCGCCTGTTCAGCCTGATACAGC
GCATCTTGTACGCCCCAGTGCACCAGCGGCAGGTCGGCTTCATTACGGCCTTCGTCGTCATAACGCTTCA
GCACGGCAGAGGCGAGGTAGAGCTGGCTTAAAATATCCCCCAGACGGGCCGAGATGCGCTCGCGACGTTT
CAGGCTGCCGCCCAGCACTGCCATCGAGACATCAGAAAGCAGGGCGAGGTTGGCGCTCAGGCGGTTCAGG
TGCTGATAGTAGCGTTTAGTGGCATCGCCGGTTGGCGTGCTGCTGGTTAAACCGCGCGTCAGGCCCAGCC
AGAAGCTGCGAACTTTGTTGCTACCGACGTGACCGATATGTTTGAACAACAGTTTATCGAACGCGTTGAC
GTCATTGTTCTTCGCCGCTTCCATCTCTTCCAGCACGTACGGATGGCAACGAATCGCTCCTTGTCCGAAG
ATCATCATGCTGCGGGTCAGAATGTTAGCCCCTTCAACGGTGATGGCAATCGGTGCGCCCTGGTAAGCAC
GCGCCAGGAAGTTGCTTTGCCCGAGCATAATGCCTTTACCGCCGGTAATATCCATCGCATCAATAATCGA
CTGCTGCCCGCGGTGGGTACAGTGATACTTAACGATAGCCGACAGCACGGCAGGTTTTTCGCCGAGCATA
ATGCCGTAGGTAATCAGCGATGCCGCAGCATCCATCACGTAGGCATTACCGGCAATACGCGCCAGCGGCT
CTTCAATCCCTTCCATCTTACCAATAGAGATTTTGAACTGACGGCGAATGTGAGCATACGCGCCGGTTGC
CAGCGCTACCGATTTCACGCCGCCGGTTGAGTTGGAAGGCAGGGTGATGCCGCGGCCTACCGAGAGGCAC
TCCACCAGCATCCGCCAGCCTTGCCCGGCCATTTTCGGCCCGCCGATGATGTAATCGATCGGCACGAAGA
CATCTTTACCGCGCGTCGGTCCGTTCTGGAACGGTACGTTCAGCGGGAAGTGGCGACGACCAATTTCCAC
GCCCGGCGTGGTGGTTGGGATCAGCGCACAGGTAATGCCTAAATCTTCTGCACCGCCGAGTAATTTTTCC
GGGTCGGAGAGTTTAAACGCCAGCCCAAGCACGGTCGCAATCGGTGCCAGCGTAATGTAGCGTTTGTTCC
AGGTCAGACGCATCCCCAGCACCTGCTGGCCCTGCCATTCGCCCATGCAGACAATCCCGGTGTCCGGAAT
CGCGCCCGCATCGGAACCCGCTTCCGGGCTGGTCAGTGCAAAGCAGGGGATCTCCTGACCACGCGCCAGA
CGCGGCAGATAGTGATCTTTCTGCTCGTCAGTGCCGTAATGTTGCAACAGTTCGCCCGGGCCTAATGAGT
TTGGCACGCCGACGGTAATCGCCAGGATCCCGCTCACGCCGGAGAGTTTTTGCAGCACGCGAGACTGGGC
ATAAGCCGAGAACTCCAGCCCGCCGTACTCTTTTTTGATGATCATCGCGAAGAAACGATGCTCTTTAAGG
TACGCCCACAACTCCGGCGGCAGATCCGCCAGCTCATGGGTGATCTGGAAATCATTCGCCATCCGGCAGG
CTTCTTCTACCGGGCCGTCGAGAAACGCTTGCTCTTCGGCGGTCAGGCGCGGCTGCGGATAGTTATGCAG
CTTTTTCCAGTCCGGCTTGCCCTGGAACAAGTCGCCCTCCCACCAGGTGGTGCCCGCATCAATCGCTTCT
TTCTCAGTGCGCGACATCGGCGGCATCACCTTACGGAAACCGCGAAATACCGGCGCGGAAATCATCGACT
TACGCATAGGCGCAAAGTTAAATGGCACGAGGATAATGGCCAGAGGCACCAGTACCCACGCCGACCACAG
ACCAGCAACGCCGAGGGCGGCTGTCCAGGCGAGCAAAATCAGACTGCTGATAAATAAGCTCACGCGGTGA
TAGAACAACGCGCCGAGCAGGACAACCGTAGCGAGAATACTCAAAATCATCATAACGAAAAGCCCCTTAC
TTGTAGGAGGTCTGACCACTTGTGATGATATGGTTGTAGTGGATGTAAAAACATTTAGCAATATGTTTAC
AATATAATTACAACAAAGCTCACATTGTTGCTGTTTTTATCCGCACTTCAGGTCAAAAAGTCCTGGTCAT
AGCACCTGCCCGTACTTCTCGCTTTTGGCGGTATCCGGTACACTGCATTTTGTCTATTACATTTATGCTG
AAGGATATCCTCATGTACCAGGATCTTATTCGTAACGAACTGAACGAAGCGGCGGAAACGCTGGCTAACT
TTTTAAAAGATGACGCCAATATTCACGCCATTCAGCGCGCGGCGGTCCTGTTAGCAGACAGCTTTAAAGC
CGGTGGCAAAGTGCTTTCCTGCGGCAACGGCGGTTCCCATTGCGACGCTATGCACTTTGCCGAAGAGTTG
ACCGGTCGCTACCGTGAAAACCGTCCGGGCTACCCGGCGATTGCTATTTCTGACGTTAGTCATATTTCCT
GCGTCGGTAATGATTTCGGTTTCAATGATATTTTCTCCCGCTACGTTGAAGCGGTAGGTCGCGAAGGCGA
TGTACTGCTGGGGATCTCCACCTCCGGTAACTCTGCAAACGTGATCAAAGCGATCGCAGCGGCGCGTGAG
AAGGGAATGAAAGTGATCACCCTGACCGGTAAAGACGGCGGCAAAATGGCTGGCACGGCGGATATCGAAA
TTCGCGTACCGCACTTTGGTTATGCCGACCGCATTCAGGAGATTCACATTAAAGTGATCCATATCCTGAT
CCAGTTGATTGAAAAAGAGATGGTTAAGTAAGTCTGGCGTAGGCCGGATAAGACGTTTACGCCGCATCCG
GCATTTGTGCGCTGATGCCTGATGCGACGCTGACGCGTCTTATCATGCCTACAAATCTGTACGCGAACCG
TAGGCCGAATAATGCGTTCACGCCGCATCCGACCTGAAAATTCTTAAATCAATCTTCGCCGGGGGCCATG
CGCTCCCGCTGTTGTGGAGGTTACCCATGTGCGAATTGCTCGGGATGAGCGCCAACGTCCCTACCGATAT
CTGCTTTAGTTTCACCGGGCTTGTACAGCGTGGTGGTGGAACCGGGCCACATAAAGATGGCTGGGGCATT
ACCTTTTACGAAGGTAAAGGCTGTCGCACATTTAAAGATCCACAACCCAGCTTTAATTCCCCCATCGCCA
AACTTGTCCAGGACTACCCGATAAAATCCTGTTCGGTGGTGGCTCATATTCGCCAGGCTAATCGGGGCGA
GGTGGCGCTGGAAAATACTCACCCATTTACCCGCGAGTTATGGGGGCGTAACTGGACTTATGCCCATAAC
GGACAACTGACGGGCTACAAATCACTGGAAACCGGCAACTTCCGCCCGGTAGGCGAAACCGACAGCGAAA
AAGCCTTCTGCTGGCTCCTGCATAAATTAACGCAGCGTTACCCGCGCACACCGGGCAACATGGCGGCGGT
ATTTAAATATATCGCCTCACTGGCGGATGAACTGCGGCAGAAGGGCGTTTTCAACATGCTGCTTTCGGAC
GGGCGCTATGTAATGGCGTATTGCTCGACTAATTTACACTGGATCACCCGCCGCGCGCCGTTTGGCGTGG
CAACGTTGCTGGATCAGGATGTGGAAATCGACTTCAGCTCGCAGACCACACCGAATGATGTGGTCACGGT
GATTGCAACACAGCCGCTGACGGGCAATGAAACCTGGCAAAAGATTATGCCAGGCGAATGGCGCTTATTT
TGCCTCGGGGAGCGTGTAGTTTGATGCCAGTTGTGGCTGCACAACTTCGTGGCTTAACGGCTTGCTGACC
ACGTAACGACCATTGACCACAGAAACGGTTGGTGGCTTACGGGTTTGCTCAAAGTAGTCGTAACCCGGCT
TCAGTTGCTCCCAGAAGTCCTTAAAGTTGGAATATTTATGGCGCTTCATATTGGCGTCGGTCATGCGGAA
CGGGTAAATACTCACTTGCACGCTCGGCTGACCAAACACCAGCGCACCAGTAACGAACTGGAATATCTCA
TCAATACCCTGATTGGTCATTGCGTAGCAGCCGATGGAAACACAATCGCCGTGGATCATCAGGTATTTCC
CTTCATAACCATGCGCACGGTCATAGGCATTGGGGAAACCAATATTAATCGCTTTGTAGTAACGGCTGTC
TGGTTTTAACTGATTACGCTGGACGCTATAAAACCCTTCCGGGCTTTTGAAATCGCCCTGACGCTGTTTT
GGCCCTAAGCCGCCGGAATATTTACAGATTTTATAGCTGTCGAGCAGTTGATATTGCTCGCCCATTTTGA
CGTAGAGATCGAGCGTACGTTCTTCCTTGAAGATCTGGATGTAGACAGGGGATCCCATCAACTGCTGCTT
ATACTCTTTGCTCACAGGCGTGGTAGAGCTACTGCTGCCCAGCAAACCGGCAAATGAAACGCACGGGATC
AACAACATCGCAAGAATTAATGCGATTTTACGCATACTGCTTATTCCTTGATAAAACGGTTACACACGCC
AGGACGGCAAAATGGATCCCAAATCGGAATAGTCTGGATTTGGAAGGCTCACATTATCACCAAAAGAGTT
TTACGCAAGCCTGTCGGCGCAGGGTTTACAAATTTCATCGGAAGCGGGCTTTACCCAAAGAGCGCCGCGT
GAGTTCCAGTTCTCTCAAATCGTAAAAGTTTATCGGTAAGTTTGTAAATCAGGATCCAGTCCGGTTCGAC
ATGAGCATCGCGATAACCTTTCCATGAACCTTGCAGCGGGTGGTCTTTATAAACAGCTGGAAGCGGTAAA
GTATTATTGATAAGAAGCGTCATAAGATATTTCAATTTATTCATATCCTTATGACGCTTTTGTGCAAGTT
TTACATCCTTTGAATATTGTCCCGAGTATTCAATATCCCTTTGAATCATATTTAAATTCCTAATTTATCA
AATAAATCATCGGCGTCTTTGGCCTTATGAACATCAATGCCAGCTTCGCTGTTTTTGATTGATTGAATGG
TTAATTGATTAGGCTCGCGTAAATCAAACGGCAATGCCTTTTCACGCGCGACCTTTGTGAGGGTTATGCG
AACCAGGTCAGAGATGGTCAGCCCCATCCCGGCCAGTACGTCCGCTGCCTGATTCTTCAGATCTTCATCG
ATTCGGGCGCGAACAAACGCGTTAGCAGCCATTGGGGTATCTCCTGTGCTGTATATTTATTCAGCTTGAA
TTGTAGCTCAAATGAGCAACAGCGACAATCCATGAGTAATTTAATAAACGGATGTTTTTACATAATTAAC
TGAAATATATATGTTAATTTTATAATAATGGTTTATTAAGTTTGTTCAGAAACGATCCGGGATACACTGC
AACATTAAAGCATGACCAGCCATTATTGAGTATGTCCTTGCCGTCGATTCCATCCTTTGTATTGTCGGGA
TTACTGTTGATTTGTTTGCCGTTTTCTTCATTTGCCAGCGCCACCACATCACATATCTCTTTCAGCTACG
CCGCCCGCCAGCGGATGCAAAACCGTGCGCGTTTATTAAAACAGTACCAAACTCATCTGAAAAAGCAGGC
CAGCTATATTGTGGAAGGCAATGCCGAAAGCAAAAGGGCGCTACGCCAGCACAACCGGGAGCAGATAAAA
CAGCATCCAGAATGGTTTCCTGCTCCGCTCAAGGCGAGTGACAGACGCTGGCAGGCGCTGGCGGAAAACA
ACCACTTTTTAAGCAGCGACCATCTGCATAACATTACCGAAGTGGCGATTCACCGCCTGGAGCAGCAGCT
TGGCAAGCCTTACGTCTGGGGCGGTACGCGGCCTGATAAAGGCTTTGACTGTAGCGGGTTGGTTTTTTAT
GCCTACAACAAGATCCTTGAGGCTAAGCTCCCGCGCACGGCCAATGAGATGTACCACTATCGCCGGGCAA
CGATTGTGGCGAACAACGACCTGCGCCGGGGAGATTTGCTGTTTTTCCATATCCACAGCCGCGAGATAGC
CGATCATATGGGCGTGTATTTGGGCGATGGGCAATTTATCGAGTCGCCACGTACCGGCGAAACCATTCGG
ATAAGCCGATTAGCCGAACCTTTCTGGCAGGACCATTTTTTGGGCGCGCGCAGGATTTTGACGGAAGAGA
CGATTTTGTAGGACGGATAAGGCGTTTACGCCGCATCCGGCAGTTGTACGCAGGTGCCTGATGCGACGCT
GGCGCGTCTTATCATGCCTACGAGCCCGCGAATATTTGCGAGCCGCTTTCCCGATATAAAACAACCTCAT
TGCCAACCTTTCCTTTTCTTCTTACCGTTGAGAAAAAGGAGTCGCCATGTCTGAATATCGTCGTTATTAC
ATCAAGGGGGGAACATGGTTTTTCACGGTGAATTTACGAAATCGTCGAAGCCAACTTTTGACCACCCAGT
ACCAGATGCTCCGTCACGCCATTATTAAAGTTAAGCGAGACAGGCCTTTTGAAATCAACGCCTGGGTCGT
TTTGCCAGAGCATATGCACTGTATCTGGACATTACCTGAAGGCGATGATGATTTTTCCTCGCGCTGGCGG
GAAATTAAAAAGCAATTTACCCATGCTTGTGGATTGAAAAATATCTGGCAACCACGTTTTTGGGAGCACG
CCATCCGCAATACCAAAGATTATAGGCATCATGTTGATTATATTTATATAAATCCAGTAAAGCATGGTTG
GGTAAAGCAAGTGAGTGATTGGCCATTCTCAACGTTCCATCGCGATGTCGCGCGAGGGTTATATCCCATC
GATTGGGCGGGGGACGTAACGGATTTTAGTGCCGGGGAGCGTATCATTTCATAATTGTGCGCAGATGCCT
GATGCGACGCTAGCGCGTCTTATCATGCCTACAAACTTGTGCCGGATCGGTAGGCCGGATAAGGCGTTTA
TGCCGCATCCGGCAGTTATGCGCAGATGCCTGATGCGACGCTGGCGCGTCTTATCATGCCTACAAACTTG
TGCCTGAACGGTAGGACGGATAAGGCGTTCACGCCGCATCCGGCAGTTGTGCACCAATGCTGGATACTTA
CATCAACGCCCCCATAATCTTCAACTCCAGCTCATCCGGCACTTCGTTATACGACAGCACATGCAGCCCC
GGCGCAAACAACCTTGCATAACGCGCCAGCAAAGGGCGCAGCTGCGGTGGCACCAGCAGCACCGGGTCTT
TCCCCGCCGCTTTCATCTGCTCTTTCACCTGTGGCATCGTACTCTGGAACTGGTTGAGCATATTCGGATC
GACCGGCACGCTGTCGAGCATCACTTTCCCGCCCTGTTGCGCCTGATTCACCACGTTGGTCAGCAGATTT
TCCAGCTCATTATTCAGCGTATACACCGTCAGCTCCTGCTTGCGAACGAACGGATGGGTAATGCTGCGCC
GCAATGCCAGGCGCACATCGGCCGCCAGCAGAATATGATCTTTCGTCACCGTGCTACTGGCGACCAGCAC
GGTGGCGATGGTGACGATATCGCGCAGGGAAACGCCTTCGGTCAGCAGCGCCCGGTACACTTTCAGCAAC
TGGCTGTAATTGAGCGCCGCGCTCAAATCTTCCGCCAGACGCGGTGCCGTCGACGATAAACGGTTATGCA
ACTGCGTAATATCATCATAGTTAAACAAATCAGGAATATAGCTGCGCACAATCTTATTTACATGGGTAGC
GATCACGCTGGCGCTGTCGATCACCTGATACCCCATATTCAGCGCCTTCGCTTTCTGCGCCGCCTGGATC
CAGGTGACCGGCATCCCGTACGCCGGGTCGTTCCCCTGCACGCCGTCAATCTCGCCGTAGGTTTCGCTGG
AGGGCAGGGCCATCAGTTTATCCGCCGGAATATCCGCTTCATCAGCCTTTATGCCGTTGATGAAAATGGC
GTACTGACTGGGCTTAAGGCGGAAGTTTTCCCGAATGCGGATCTCCGGCAGCAGCACGCCGTTGCCGTCA
GAAATCACCTGCCGCACGCCGCGAATCCGCTGGGTGAGCGGGTTACCCTGTGCTTTGTCCACCAGCGCCA
CCAGTTTGTAACCGAGGCTTAAACTGATAGGCTCGATCAGCGGAATGGTTTCCCAACTGACCTGCTGCTC
GCTGGTTTCGGTGATGGTGCGGGTCAGCGTTTCGAGGCTTTTCTCTTCCGCCTCCGCCGCCAGCGGCTGT
TTGCTCATCCGCCAGCCGGTAAAACCAAGCAGGGCGCTGAACAGCAAAAACGGCAGGTGCGGCATTCCCG
GTACCACCGCCAGCACGAACATAATCCCGGTGGCGGTGTAGAGCACCGACGGGCTTGCCAGCAGCTGGTT
ACGCACGTCATGGGCGATATCGCCGTTGTCGCTGACGCGGGTGACGATAATCGCCGCCGCGGTGGAGAGC
AGCAGGGAAGGGATCTGCGCCACCAGGCCGTCGCCGATGGTCATCAGCACATACTGCTGGAAGGCAGCAT
CGGCGCTCAGGTTGTATTTGAAGATCCCGATACAGACGCCGCCGATCAGGTTGATCGCCAGAATCATCAT
CCCGGCGATGGCGTCCCCGCGCACAAACTTCGATGCCCCGTCCATCGCGCCGTAGAAATCGGCCTCGCTG
GCAACATCTTTACGCCGGGTTTGCGCCTGCGCCTGGTTGATCAATCCGGCGTTAAGATCGGCGTCAATCG
CCATCTGTTTGCCGGGCATCGCGTCTAAGGTAAAGCGGGCAGAAACCTCGGAAATACGCTCGGCCCCTTT
GGTGACGACAATAAAGTTGATTGTCAACAGCGTCAGTAAATCCGAGCGTGAAAGCATTATCGCCGCGCTG
CACGGGCAGTCGATTTTTAACGGTGGTGGGCTGTCGCCGTTAAATAAAATCAGCCCGTCTCATCCGCCAA
AACCTGCCACCGTGGCGGTGCCGGAAGAGACGGAGAAAAAAGCGCGTGATGTGAATGAGAAAACGGCGCT
GCTGAAGAAGAAATCCGCCACCGAGCTTGGTGAGCTGGCAACCAGTATCAACACCATTGCCCGTGATGCG
CATATGGAAGCGAATCTGGAGATGGAGATTGTTCCCCAGGGATTACGCGTGCTGATTAAAGACGACCAGA
ACCGCAATATGTTTGAACGCGGCAGCGCGAAGATTATGCCGTTCTTTAAAACGCTGCTGGTGGAGCTCGC
GCCAGTGTTCGACTCGCTCGATAATAAAATTATTATTACCGGGCATACCGATGCGATGGCCTACAAAAAC
AATATCTACAACAACTGGAACCTTTCGGGTGACCGCGCGCTTTCGGCTCGTCGGGTGCTGGAAGAGGCCG
GAATGCCGGAAGATAAAGTGATGCAGGTAAGCGCAATGGCGGACCAGATGCTGCTGGATTCCAAAAATCC
GCAAAGCGCGGGCAACCGGCGCATTGAGATTATGGTGCTGACCAAAAGTGCGTCCGATACGCTGTATCAA
TACTTTGGTCAGCATGGGGATAAAGTGGTGCAGCCGCTGGTGCAAAAGCTGGATAAGCAGCAGGTGCTTT
CGCAGCGAACGCGTTAAATGCTGAATCTTTACGCATTTCTCAAACCCTGAAATCACTGTATACTTTACCA
GTGTTGAGAGGTGAGCAATGCGTAAAATCATTCATGTGGATATGGACTGCTTTTTCGCCGCAGTGGAGAT
GCGCGACAATCCCGCCCTGCGCGATATCCCTATTGCTATTGGCGGCAGCCGCGAACGTCGGGGGGTGATC
AGCACCGCCAATTATCCCGCGCGTAAATTTGGCGTACGTAGCGCTATGCCGACAGGGATGGCGCTCAAAT
TATGCCCACATCTCACCTTGCTTCCGGGGCGCTTTGACGCCTACAAAGAAGCCTCAAATCATATCCGTGA
AATCTTCTCGCGCTACACCTCGCGCATTGAACCGTTGTCACTGGATGAGGCTTATCTCGATGTCACCGAT
AGCGTCCATTGCCACGGTTCTGCGACCCTCATCGCCCAGGAAATCCGCCAGACAATCTTCAACGAGCTGC
AACTGACGGCGTCTGCGGGCGTGGCACCAGTAAAGTTTCTCGCCAAAATCGCCTCCGACATGAATAAACC
CAACGGCCAGTTTGTGATTACGCCGGCAGAAGTTCCGGCATTTTTACAAACCTTACCGCTGGCAAAAATC
CCCGGCGTCGGCAAAGTCTCAGCGGCAAAACTGGAAGCGATGGGGCTGCGGACCTGCGGTGATGTACAAA
AGTGTGATCTGGTGATGCTGCTTAAACGCTTTGGCAAATTTGGCCGCATTTTGTGGGAGCGTAGTCAGGG
GATTGACGAACGCGATGTTAACAGCGAACGGTTGCGAAAATCCGTCGGCGTGGAACGCACGATGGCGGAA
GATATTCATCACTGGTCTGAATGTGAAGCGATTATCGAGCGGCTGTATCCGGAACTTGAACGCCGTCTGG
CAAAGGTAAAACCTGATTTACTGATTGCTCGCCAGGGGGTGAAATTAAAGTTCGACGATTTTCAGCAAAC
CACCCAGGAGCACGTCTGGCCGCGGCTGAATAAAGCTGATCTAATCGCCACCGCGCGTAAAACCTGGGAT
GAACGCCGCGGCGGGCGCGGTGTGCGTCTGGTGGGGCTGCATGTGACGTTGCTTGACCCGCAAATGGAAA
GACAACTGGTGCTGGGATTATGATGTATACTATTATGTATATTCTGGTGTGCATTATTATGAGGGTATCA
CTGTATGCATCGAATTCTCGCTGAAAAATCGGTCAATATCACTGAGTTACGTAAAAACCCAGCTAAATAC
TTTATTGATCAACCGGTTGCGGTTCTTTCTAATAATCGCCCCGCAGGATATCTCTTAAGTGCCAGCGCAT
TCGAAGCGTTAATGGACATGCTTGCTGAACAAGAGGAGAAAAAGCCCATAAAGGCGCGCTTCCGTCCAAG
TGCTGCAAGATTAGAGGAAATTACACGCCGCGCTGAACAATATCTTAATGATATGACGGATGATGATTTC
AATGACTTTAAGGAATAAGGATGCGGGTATTCAAAACAAAACTTATTCGCCTGCAACTTACAGCAGAGGA
ACTTGATGCGTTAACGGCGGATTTTATTTCCTATAAGCGTGACGGTGTTTTGCCAGATATATTTGGTCGC
GATGCACTCTACGACGACTCCTTTACCTGGCCATTAATCAAATTTGAGCGAGTTGCTCATATTCATCTGG
CAAATGAGAATAATCCATTTCCGCCACAGTTGCGCCAATTCAGCAGAACGAATGACGAAGCGCATTTGGT
ATATTGTCAGGGGGCGTTTGATGAGCAAGCATGGTTGCTCATTGCCATTCTGAAACCTGAACCTCATAAA
CTGGCTCGAGATAACAACCAAATGCATAAAATTGGGAAAATGGCAGAAGCGTTTCGCATGCGTTTTTGAA
TTTATATTATGAATAACATACAAATAAGAAACTATCAGCCTGGCGATTTTCAGCAACTATGCGCTATTTT
CATTAGAGCGGTTACGATGACCGCCAGTCAGCATTATTCACCACAACAAATTTCCGCCTGGGCGCAGATT
GACGAATCTCGCTGGAAGGAGAAACTCGCGAAATCACAAGTGTGGGTTGCGATCATTAATGCACAACCGG
TTGGTTTTATTTCCCGCATTGAACATTATATCGATATGTTATTTGTTGACCCTGAATACACCCGCCGTGG
GGTTGCCAGCGCTTTGTTAAAACCTTTGATTAAGTCTGAATCCGAACTTACGGTGGACGCAAGCATAACC
GCAAAACCCTTTTTTGAACGTTATGGTTTTCAGACAGTTAAGCAGCAGCGCGTTGAATGCCGGGGAGCGT
GGTTTACTAATTTTTATATGCGATATAAACCGCAACATTAAATCCAGCTTGCAATGAAAATAACGCCCGC
CTGGTATGTGCGCGTTTTCTGATTCCACAAACTGCAAGGAGGTAAATCATGACAAATCCTTTATCAATGA
CTCTTTGCAGACCTTTCCAGGATTAATTCTTTTTTTCTTGCCCTGGATTCGTCTGCCATTTCCTGATTTT
TATATTTATATACTCTAAATAATTCGAGTTGCAGGAAGGCGACAAGCGAGTGAATCGCCAGGAGCTTACA
TAAGTAAGTGACTGGGGTGAACGAACGCAGTCGCAGTACATGCAACTTGAAGTATGACGAGTATAAATGG
AATGGTACATGGGCAAATATATTCGTCCCTTATCCGATGCGGTATTTACCATCGCATCTGATGACCTGTG
GATCGAGAGTTTAGCGATCCAACAATTACACACCACGGCAAATTTACCCAACATGCAGCGCGTAGTGGGG
ATGCCAGATTTACACCCCGGACGCGGCTACCCGATTGGCGCAGCGTTCTTCTCTGTTGGTCGTTTTTACC
CGGCAAGACGTCGCGGTAACGGTGCTGGAAACAGAAACGGGCCGCTACTCTGACACACTGCGTTCGGCGC
TGGTTTCTCTCGATGGCGATAACGCATGGGCATTAAGCGAAAGCTGGTGTGGCACTATTCAGTGGATTTG
TCCGAGTCCGTATCGGCCTCATCATGGGCGCAAAAACTGGTTTCTGGGCATTGGGCGTTTTACCGCTGAT
GAGCAGGAACAATCGGATGCAATCCGTTATGAGACGCTGCGTTCGTCGGGGCCGGGCGGTCAACATGTCA
ATAAAACCGACTCGGCGGTACGCGCCACGCATTTGGCATCCGGTATTAGCGTGAAGGTTCAGTCAGAGCG
TAGTCAGCATGCTAACAAGCGGCTGGCACGATTGCTGATTGCCTGGAAGCTGGAGCAACAGCAACAGGAA
AATAGCGCGGCGCTGAAATCGCAGCGGCGAATGTTCCATCACCAGATTGAACGTGGCAACCCGCGACGGA
CATTTACAGGGATGGCTTTTATCGAAGGATAATGAAGGATGAAACTGCCGGAAGGCGATTAAACGCCATC
CGGCAGCAAATCAAATAATTACTTCGCCGGAATTTCTTTCAGCAGTTCAGTCAGCAGTGTCCAGTAATGA
CCTACGCTTTCGATGTGAACTTGCTCATCCGGAGAGTGTGGACCGGTGATAGTTGGCCCGATAGAAACCA
TGTCCATTTCCGGATACGGTTTTTTGAACAGACCACATTCCAGGCCCGCGTGGATAATCTGGATGTTCGG
CGTCTTGTTGAACAGGCGCTGATAGGTTTCACGTACCAGATGCATCACCGGAGAATTAGCGTCCGGCTGC
CAGCCAGGATATGCGCCTTTCGCTTCGGTTTTCGCGCCAGCCAGTTTACCCAGCGAATCCAGCATGCTCA
CCACGTAGTCTTTACCGCTGTCGATCAGTGAACGGATCAGGCAGTGAATTTCTACGTTATTGTCAGTCAT
GGTCACCACACCGACGTTCAGGGAGGTTTCAACCACACCTTTGGCTACATCGGAGTTACGAATCACACCG
TTCGGGGTGGCGTTCAGCAGACGAATAAAGGTATCGCGAGATTTCGCAATCAGGGCAGCTTTATCGTTCG
CTACAGAGTCCAGCAACAAGGCCAGATTTTTCTCTTTTTCTGCCAGCTCGTTTTTCAGGATCTCCTGATA
GGTATTCACCAGAGATTTCAGGACGTCGACTTTATCAGCTGCGACAGCAATGGTCGCAAAGGCTTCACGC
GGGATGGCGTTACGCAGTGTGCCGCCGTTGAAATCGATAAGGCGCAGATCCAGTTCTTCCGCATGACCCG
CCAGGAAGCGCACCAGCAGTTTGTTGGCATTACCCAGCCCAACGTGGATTTCCCCGCCGGAGTGACCGCC
TTTCAGACCTTTTAAGGTTAACTTGAAGGTTTCAAAACCAGCTGGAACCGCTTCACGATCTAAATGCAGG
TTGGAGGTGAAGTCGATACCCCCCGCACAACCCATGTAGATTTCACCTTCTTCTTCGGAGTCGGTGTTAA
TCAGAATATCAGCCTGCAACCAGTTGCCCTGTAAGCCGAACGCACCGTCCATACCGGCTTCTTCGGTCAT
GGTCAGCAGCACTTCCAGCGGGCCGTGAACCACGTTTTCGTCAGCCAGAACCGCCAGCGCAGAGGCCATA
CCAATGCCGTTATCCGCACCCAGCGTGGTGCCGCGCGCTTTAACCCATTCGCCATCAATATAAGGCTGGA
TAGGATCTTTCGTGAAGTCATGCACGGTGTCGTTATTTTTCTGCGGCACCATATCGAGGTGGGCCTGTAA
GACGACCGGTTTACGATTTTCCATACCTGCGGTAGCAGGTTTACGAATCAGGATATTACCTACCTGATCG
CGTTCGACATGGAAACCTTTCTCTTTTGCCCAACCAACAATGTATTCAGCGAGTTGCTCTTCATGATAGG
ACGGGTGAGGAATAGAACAGATTTTGGCAAAAATATCCCACAGCGGCTGTGGAGATAATTGAGACAGTTC
AGACACGTTAAGTCTCCTTGTCGATCACCCGCAAAACAGTATTGCAGGTCACAGGGTTAGCAGAAAATGT
TGTCAACACAAGACAGGCTTGCGAGATATGTTTGAGAATACCACTTTATCCCGCGTCAGGGAGAGGCAGT
GCGTAAAAAGACGCGGACTCATGTGAAATACTGGTTTTTAGTGCGCCAGATCTCTATAATCTCGCGCAAC
CTATTTTCCCCTCGAACACTTTTTAAGCCGTAGATAAACAGGCTGGGACACTTCACATGAGCGAAAAATA
CATCGTCACCTGGGACATGTTGCAGATCCATGCACGTAAACTCGCAAGCCGACTGATGCCTTCTGAACAA
TGGAAAGGCATTATTGCCGTAAGCCGTGGCGGTCTGGTACCGGGTGCGTTACTGGCGCGTGAACTGGGTA
TTCGTCATGTCGATACCGTTTGTATTTCCAGCTACGATCACGACAACCAGCGCGAGCTTAAAGTGCTGAA
ACGCGCAGAAGGCGATGGCGAAGGCTTCATCGTTATTGATGACCTGGTGGATACCGGTGGTACTGCGGTT
GCGATTCGTGAAATGTATCCAAAAGCGCACTTTGTCACCATCTTCGCAAAACCGGCTGGTCGTCCGCTGG
TTGATGACTATGTTGTTGATATCCCGCAAGATACCTGGATTGAACAGCCGTGGGATATGGGCGTCGTATT
CGTCCCGCCAATCTCCGGTCGCTAATCTTTTCAACGCCTGGCACTGCCGGGCGTTGTTCTTTTTAACTTC
AGGCGGGTTACAATAGTTTCCAGTAAGTATTCTGGAGGCTGCATCCATGACACAGGCAAACCTGAGCGAA
ACCCTGTTCAAACCCCGCTTTAAACATCCTGAAACCTCGACGCTAGTCCGCCGCTTTAATCACGGCGCAC
AACCGCCTGTGCAGTCGGCCCTTGATGGTAAAACCATCCCTCACTGGTATCGCATGATTAACCGTCTGAT
GTGGATCTGGCGCGGCATTGACCCACGCGAAATCCTCGACGTCCAGGCACGTATTGTGATGAGCGATGCC
GAACGTACCGACGATGATTTATACGATACGGTGATTGGCTACCGTGGCGGCAACTGGATTTATGAGTGGG
CCACCCAGGCGATGGTGTGGCAACAAAAAGCCTGTGCGGAAGACGATCCGCAACTCAGTGGTCGTCACTG
GCTGCATGCGGCTACGTTGTACAACATTGCCGCCTATCCTCATCTGAAAGGAGATGACCTGGCCGAGCAA
GCGCAGGCTTTGTCAAACCGCGCCTATGAAGAGGCCGCTCAGCGTCTACCGGGCACGATGCGGCAGATGG
AGTTTACCGTACCCGGCGGTGCGCCCATCACCGGCTTTTTGCATATGCCGAAAGGCGATGGCCCGTTCCC
GACGGTATTAATGTGTGGTGGTCTGGATGCGATGCAGACGGACTATTACAGCCTGTATGAACGTTATTTT
GCGCCGCGCGGCATTGCGATGCTGACTATTGATATGCCGTCGGTGGGCTTTTCTTCAAAATGGAAGCTCA
CCCAGGACTCCAGCCTGTTGCATCAGCACGTCTTAAAGGCGCTGCCTAACGTACCGTGGGTGGATCACAC
TCGCGTCGCGGCCTTTGGTTTCCGTTTCGGCGCTAACGTTGCCGTGCGTCTGGCATACCTTGAATCGCCG
CGTCTGAAAGCGGTTGCCTGTCTTGGTCCGGTAGTTCATACCCTGTTGAGTGATTTTAAGTGCCAGCAAC
AGGTGCCGGAAATGTATCTTGACGTTCTGGCCAGTCGTTTGGGGATGCATGATGCTTCCGATGAAGCGTT
GCGCGTGGAGCTGAATCGCTATTCATTAAAAGTGCAAGGATTGCTGGGACGTCGCTGCCCAACGCCAATG
TTATCAGGCTACTGGAAGAACGATCCGTTCAGCCCGGAAGAGGACTCACGCTTAATCACCTCATCATCTG
CTGACGGTAAATTATTAGAGATCCCATTTAACCCGGTGTATCGGAATTTTGACAAAGGTCTTCAGGAAAT
CACCGACTGGATCGAAAAACGCTTGTGTTAAAAATTTGCTAAATTTTGCCAATTTGGTAAAACAGTTGCA
TCACAACAGGAGATAGCAATGACGTTACCGAGTGGACACCCGAAGAGCAGATTGATCAAAAAATTTACCG
CACTAGGCCCGTATATTCGTGAAGGTAAGTGCAAAGATAATCGATTCTTTTTCGATTGTCTGGCTGTATG
CGTCAACGTGAAACCGGCACCGGAAGTGCGTGAATTCTGGGGCTGGTGGATGGAGCTGGAAGCGCAGGAA
TCCCGTTTTACCTACAGTTACCAGTTTGGTCTGTTCGATAAAGCAGGCGACTGGAAGAGTGTTCCGGTAA
AAGACACTGAAGTGGTTGAACGACTGGAGCACACCCTGCGTGAGTTTCACGAGAAGCTGCGTGAACTGCT
GACGACGCTGAATCTGAAGCTGGAACCGGCGGATGATTTTCGTGACGAGCCGGTGAAGTTAACGGCGTGA
GTGAAATGTGCCGGATGCATCACATCCGGCAATATTCATTAAAACTGATACGTCATGCCAACCGCGACAA
TATCATCATTATTAATATTCAATTTGTTATCGCTATCCAGTTGGTTGATTTTATAATCAACAAACGCTGA
CATATTTTTGTTGAAATAATACGTAGCACCGACGTCGATATAATTGACCAGATCTTCATCACCGATACCT
TCAATATCTTTCCCTTTCGATAAGACATAACCCAGCGATGGACGCAGACCAAAGTCAAACTGGTATTGAG
CGACCGCTTCAAAGTTCTGTGTCTTATTGGCAAAGCCGCCAGTTATTGGCGTCATTTTGCGTGTTTCAGA
ATAGAAAGTTGCCAGATAAATATTATTGGCATCGTATTTCAGACCTGTTGCCCATGCTTCTGCACGCTTG
CCTGTGCCACGGCTTTGCAGGTTCTGCTCGTTGGTGCGATCTGAGTTGGTATAGGCCCCACTAATGGCGA
AATCGCTGCCGCCAAAGTCATATGTCAATGACGTGCCGAAGCCATCGCCGTTTTGCTTTTTAACGTCGCG
GTTTTCGTTTTTCCCTTGATATTGCAGGGTTAAGTTCAGGCCATCGATAACGCCGAAGAAGTCGGTGTTC
CGATACGTCGCCAGACCGCTGGCGCGTTTGGTCATAAAGTTGTCGGTCTGCGCCGAGGAATCGCCACCAA
ATTCCGGGAACATATCGGTCCAGGCTTCCACGTCATACAACGCCCCCAGGTTACGACCATAATCGAAAGA
ACCCAAATCTTTATATTTCAACCCGGCAAAAGCGAGACGCGTTTTTTGCTGTGCAGTATCACTCTCTGCT
TTATTACCGGCAAACTCTGCTTCCCAACGACCATAACCAGTCAGTTGATCGTTAATTTGTGTTTCGCCTT
TGAAACCAAAACGGATATAACTCTGGTCGCCATCTTTACTGGCGTTATCACTCATATAATGCATGGCTTT
AACTTTGCCATAGACATCCAGTTTATTACCGTCTTTATTATATATTTCTGCAGCCTGTACAGATGCAGAT
GCCACAATGCCCATCACCACTAATGCCAGAGTGCTCTTTTTCATTTTCATTCCTGATTTTAATTAACGCG
CGAATATTCAGCGGGAGAGTCCCGTTGAAAACAGGAAAGTTTTTAACCTGAGATTGTTAAAGATATATTA
CAGATTAATAATATTCTTAAAATGTGGTAATTTATTAAATCTGTAATAAAAGCGTAAACAACTGCCGCTA
GGCTTGCTGATCCCGCGCAACAAAACGCCATGCTTTGCTCGCAGATGGTTGGCAACCGACGACAGTCCTG
CTAAAACGTTCGTTTGATATCATTTTTCCTAAAATTGAATGGCAGAGAATCATGAGTGACAGCCAGACGC
TGGTGGTAAAACTCGGCACCAGTGTGCTAACAGGCGGATCGCGCCGTCTGAACCGTGCCCATATCGTTGA
ACTTGTTCGCCAGTGCGCGCAGTTACATGCCGCCGGGCATCGGATTGTTATTGTGACGTCGGGCGCGATC
GCCGCCGGACGTGAGCACCTGGGTTACCCGGAACTGCCAGCGACCATCGCCTCGAAACAACTGCTGGCGG
CGGTAGGGCAGAGTCGACTGATTCAACTGTGGGAACAGCTGTTTTCGATTTATGGCATTCACGTCGGGCA
AATGCTGCTGACCCGTGCTGATATGGAAGACCGTGAACGCTTCCTGAACGCCCGCGACACCCTGCGAGCG
TTGCTCGATAACAATATCGTTCCGGTAATCAATGAGAACGATGCTGTCGCTACGGCAGAGATTAAGGTCG
GCGATAACGATAACCTTTCTGCGCTGGCGGCGATTCTTGCGGGTGCCGATAAACTGTTGCTGCTGACCGA
TCAAAAAGGTTTGTATACCGCTGACCCGCGCAGCAATCCGCAGGCAGAACTGATTAAAGATGTTTACGGC
ATTGATGACGCACTGCGCGCGATTGCCGGTGACAGCGTTTCAGGCCTCGGAACTGGCGGCATGAGTACCA
AATTGCAGGCCGCTGACGTGGCTTGCCGTGCGGGTATCGACACCATTATTGCCGCGGGCAGCAAGCCGGG
CGTTATTGGTGATGTGATGGAAGGCATTTCCGTCGGTACGCTGTTCCATGCCCAGGCGACTCCGCTTGAA
AACCGTAAACGCTGGATTTTCGGTGCGCCGCCGGCGGGTGAAATCACGGTAGATGAAGGGGCAACTGCCG
CCATTCTGGAACGCGGCAGCTCCCTGTTGCCGAAAGGCATTAAAAGCGTGACTGGCAATTTCTCGCGTGG
TGAAGTCATCCGCATTTGCAACCTCGAAGGCCGCGATATCGCCCACGGCGTCAGTCGTTACAACAGCGAT
GCATTACGCCGTATTGCCGGACACCACTCGCAAGAAATTGATGCAATACTGGGATATGAATACGGCCCGG
TTGCCGTTCACCGTGATGACATGATTACCCGTTAAGGAGCAGGCTGATGCTGGAACAAATGGGCATTGCC
GCGAAGCAAGCCTCGTATAAATTAGCGCAACTCTCCAGCCGCGAAAAAAATCGCGTGCTGGAAAAAATCG
CCGATGAACTGGAAGCACAAAGCGAAATCATCCTCAACGCTAACGCCCAGGATGTTGCTGACGCGCGAGC
CAATGGCCTTAGCGAAGCGATGCTTGACCGTCTGGCACTGACGCCCGCACGGCTGAAAGGCATTGCCGAC
GATGTACGTCAGGTGTGCAACCTCGCCGATCCGGTGGGGCAGGTAATCGATGGCGGCGTACTGGACAGCG
GCCTGCGTCTTGAGCGTCGTCGCGTACCGCTGGGGGTTATTGGCGTGATTTATGAAGCGCGCCCGAACGT
GACGGTTGATGTCGCTTCGCTGTGCCTGAAAACCGGTAATGCGGTGATCCTGCGCGGTGGCAAAGAAACG
TGTCGCACTAACGCTGCAACGGTGGCGGTGATTCAGGACGCCCTGAAATCCTGCGGCTTACCGGCGGGTG
CCGTGCAGGCGATTGATAATCCTGACCGTGCGCTGGTCAGTGAAATGCTGCGTATGGATAAATACATCGA
CATGCTGATCCCGCGTGGTGGCGCTGGTTTGCATAAACTGTGCCGTGAACAGTCGACAATCCCGGTGATC
ACAGGTGGTATAGGCGTATGCCATATTTACGTTGATGAAAGTGTAGAGATCGCTGAAGCATTAAAAGTGA
TCGTCAACGCGAAAACTCAGCGTCCGAGCACATGTAATACGGTTGAAACGTTGCTGGTGAATAAAAACAT
CGCCGATAGCTTCCTGCCCGCATTAAGCAAACAAATGGCGGAAAGCGGCGTGACATTACACGCAGATGCA
GCTGCACTGGCGCAGTTGCAGGCAGGCCCTGCGAAGGTGGTTGCTGTTAAAGCCGAAGAGTATGACGATG
AGTTTCTGTCATTAGATTTGAACGTCAAAATCGTCAGCGATCTTGACGATGCCATCGCCCATATTCGTGA
ACACGGCACACAACACTCCGATGCGATCCTGACCCGCGATATGCGCAACGCCCAGCGTTTTGTTAACGAA
GTGGATTCGTCCGCTGTTTACGTTAACGCCTCTACGCGTTTTACCGACGGCGGCCAGTTTGGTCTGGGTG
CGGAAGTGGCGGTAAGCACACAAAAACTCCACGCGCGTGGCCCAATGGGGCTGGAAGCACTGACCACTTA
CAAGTGGATCGGCATTGGTGATTACACCATTCGTGCGTAAATAAAACCGGGTGATGCAAAAGTAGCCATT
TGATTCACAAGGCCATTGACGCATCGCCCGGTTAGTTTTAACCTTGTCCACCGTGATTCACGTTCGTGAA
CATGTCCTTTCAGGGCCGATATAGCTCAGTTGGTAGAGCAGCGCATTCGTAATGCGAAGGTCGTAGGTTC
GACTCCTATTATCGGCACCATTAAAATCAAATTGTTACGTAAGATCTTATCATTCTCCCACCAAAAAATT
ATCTTAATGTAACAGCTGGTGTAAGTAAATTCTATCAACGAAGATCAATCTTATCTACTGACCAAAAAGG
CCTGATAGGGCTTCGCTCACTATACATCCTTGGCTGCAGGTTTAGTTGTACACCACTCCTAAATTTAATG
TGTTGGCAATGTGTTCAATAAAGCTCGAACAAATTAGCTCATTATGATCGGTTAATACTTCAACTTCTGG
TTGCATGATTGTTTGTCCGTAAAAAGATAACGCGCCTGCCGGGTAGTAGCAGGCGCATTACGCAATAGGT
AAACAAGGGAGGAAGTTCAGAAATGTAAATCGGGAAGGTTGTACGCAATGTTCATCGTACTACGTTGTTA
CGGCTTTGCCGCAACAAGCCAGTTGCCTGCCGCGCTCGCAGAATGTCTGCAGCCCGGAGATAAGGAGATT
GTTCCTGCCAGCTAAATCCCTTCCTGTCGATACGAACCAGCTCGTATTTTTCTACCAGAAAATTCACGGC
ATCGGCTAGGGTGATACCGGCATCGATGTGTTCCTTAATCACAGCCTCATTGCAGAATGGCGTGTCGTTT
ATTGTCAGACCATAGTGCTGTTCCAGCAGACGTGTCAGTAACATTTGCCAGACAGCCACGGGTGACAGGC
AGGGCTTCACCGCCCGCTGAGTTATTGCAGGTAAAGTTTTCATGTTTGCTCTCGTGTAGGTAATTAACGC
TGAGTGGGGTAAATGGCGATGTATACGTAGCCGCAACTGCCAAGGGTGTCGGCTTCGCAGGTTAAATCGT
TGTGGTACAGGGTAACGCAGTGGGCATGGTGGGGGCTGAGTTCACCGGTGGTCAGCATCGATTCCATCTG
GAGGATAAAGTGCGGGAATGTTTCATCCAGCTTCCGGCATTCGATGTCACTGAACTTGCCGGTGATGCTG
GCCCGGTCAGCCAGATAATGCAGTCGGTTGCCTTCCTGCACCAGACGGGCTCCCAGGCGCAGTGTAATCT
CCCGCTGCAGGCCCCTGGTAGGGTTGCTCATTACAGTTCTCCACTATTGTCAGTTCAGGGTGATGCTCAT
CAGGCAGGTATAGGGCCCATTGCGGTCCTGGCGGCGTTCGGCGTATACCGCGAGGACTCCGGCGATATCC
GGAACGTCCCTGCCGGTGTAATGACAGACGCTACCGTGCCACTGGTATTTGCCGGTGCAGTAGCGAAAGA
TTCGGGACTCAGGATGCTGGCGGTATATCGTCATTGCCCTGCGTTTACTGATAATTTTCATGTAATACCT
CAAAGCAGACCGTGTTCTGCGAACGAATAGATTTGCCTGCCACCGACAATCAGATGGTCAGGGACACGGA
TATCCACCAGCTGAAGCACCTGAACCAGTCGCTGCGTGAGGGTTTTGTCGGCCTGGCTAGGTGTCGTCTC
GCCGGAAGGATGGTTATGCGCGAGTATCACCGCCGCCGCGTTGAAGTGCAGAGCACGTTTGACCACCTCC
CGGGGATGCACCTCGGTGCGGTTAATCGTGCCGGTGAAGAGCGTTTCATGGGCAATCAACTGATTCTGGT
TGTCCAGATACAACACCCGGAACTCTTCCCGCTCAAGCGCGGCCATATGCAGTCGCAGCCATTCACGTAC
GGCGTGGGTAGAGGTGAAGGCTACGCCGGGCTCATGCAGGTGGCGGTCCAGAGCCCTGAGCGCCCGCTGA
ATGAGACGCCGGTCCTGTGGCGTCATCTCGCCGGGTAAAAAGGAAAGCTGTTTCATCTGTTGCTCCTTCG
GTCAGTCGATAATACGCAGAATGGCGTGAGCCTCTGGATGTTGCATGGCATACTCCCGCAGGCGGTAATA
GTGTGCGGTCATCGCGTCACATTCTGTACGGCAGGCATGGTGGCTATACGCAATCAGGCAGACAGCAATA
CCTGCTGCTTCTGCACTCATTTGGGCATCGTTACCGTTCAGGCAGTTAAACAGACGCCATGTCTCATCGT
TGTCAGGCTCGGGGGACATAAATGCGCCGCCATTGCTGAGGGTGTAGAACGACCAGATACCACCGCTGTA
GCCCTCACAGAAGCGGTCCATCCAGGCGAAGATATGCGGCTCCAGGAGTAGCCACTGCGGGATAGCGCCA
AAGTACTGTGGCCAGAAATCGATACGCTGTTCATCGGGGACCGGCGTGACGGTCAGTTCAAATTCGGGTT
GGTTAGCGGGTGCGAGGTCGTGCTGCGTCTGTGTTGTCATGGGTATGTCTCCGTCAATAAAAACGCCAGC
GGCGATGGCTGGCGTATGGGGATATAAAGTGTGTTCGGGGAGGTGAATGCGGGTAAATGCTTCGCGATCA
GCGGGTGGCCGTGTCTGTACGGATGCCTGAGGTGCGGATATAGCGGTTAAGACCTTCACCGGCATCCGGC
TCAAAGTTCCATGCCCGCCAGACCATCCGGCCTTCAGTATCACGAACCACCAGACGGAAGTGACTGCCCT
GGTCGTCTTCGAGTGTGATATTGCTGTACGTGGTAGTGACCGCTTGCGCTTGTCTCCGGGTGAAAGGCCC
CGGTGGCAGCAACACGGATTGGGTCATTTTCGGGCTCCTGATAAAAGAAAACCCCGGCAGCCTGCTAGCT
GTCGGGGTGAATTTGCTGGGGAAGATACTACTATCAGTCGTTGCTGCAGTCTCCGAGAGTGGACAGAACT
TTCTCAGCGTTCTTCCGGTCCGCAGTGAAGGTCCCTGCTTTGTGGTCATTGACGTAGACGTCGAACTGCC
CGGCCTCAGAGATATTGCTGATGAAGTCAAACCAGGCGTTATCGCCGTTACGCCAGCCCAGGCTGGACGG
AATAATGTACTGCTGGTGATCCATCACTACGGTGATAGTAGTGTCGTCATCGTGCGAACTGACCATCTTG
TCATCGGCAAGGGTAAGAAAGACTGAATGCTGATAGAAACCATTCTGGTCCGGGTTCCCTGTGCAGTTGA
TGGTAAACGTCTTTCCGCTGGCTTCGGTCACGCTGTATTCCGTATTGCCCTGACCGTAACCCTGCTGCCA
GAACCCCGGGATAGCAGAGGCATTAAAGCTCGCGAGCAGTACACCCGCCAGCATAAACCGACTTAGTGAA
AGTATTGTCATTCTTGTCTCCTTTGTCGTTGTTTTATTCCTGATTGTCAGGGTTCGAGGGTATCAGTAGC
TGCCCCATCAGTTTGCCGTCATGGGCGTACTCAAAGTATTTTTCTTTGGTATACGGGTCCGTCACCTCCT
GGTATTCCAGTTTGATGTTATCGGCAATACACAGCGCATTCATCAGTGGCTGGACGGTTTTTTCCTGCAT
ATCCACGAGGTAGTAGTAACTGCCATCCTCGCAGCCATCGGGCGACTGGCGGGTACGTAAAACCTGCAAG
GTGGGACCGGATAAGTAGTCAACCTGTGACCATTCTTCGCTGACATCATCCTGGTGGCTGACCACATCAC
TGAAACGCGGTGGGGTGAGGTCCTTAAATTTACTGATGGCCTTCAGGTCATCACTTCTGTCATCGCATGC
GATGAGAAACAGAGTGGTGGCAACCAGCGCCAGCAGAGGCAGTGTTTTACGTTTCATTATTTTTTTCCTG
AAATCAGACGAACCACTTTGGCAAAGACATAAATGCCCACGAAAATACCCACCGGCACGCCGACGAACGG
TGTCAGCGCGACACTGGCAGCACCGGCTGCGCCACCTCCCGTCAGCAGTGCGGCAACAGTGGCAAGGGTC
AGGGCCGCGAGACTGTCGGACACCCCGGTTTTGTTCAGAATGATGACGATGACAACAATGGCGATAATGG
CAATATCCGGACTGATACTCCAGGTCCAGATACATCAGCCGCTCACGAAAATCACGCCGCAGCGTGCGCA
CCGACACACCAAACTCAGCGGCAAGCTTACGCACACTCAGCGTTTCCCCTGCCACCAGACGGCTGATTAT
CAGTGACAGCCTGACAGCCAGCCGGTCATGGCGGCGTTCTGCCTGTGTCATGAGACGTTCTCCGTGAAAG
TTAACTGACTGAAAATGATGTGATTACTTTAAAGAGGGGGTCGGACAGGGTATGGACACCACAGAAACTA
TTTTTCATTTCTGCAAAAGCCAGAGGCAGCGGGGGTTACAGGCCTTCCCTCGGTGAGTGAGGACCGTCAG
CACGGTGCGATGCGGACAGGTGGTGTCCGATATTAACAAAGCAGCAACATTAAACGGTCACTGCAGTTGC
GTGAGCAGGGCTTCCGCCATCACCCACAGTGCCCGGTTAAGTTTCACGTCCCCGTCGATACCGCGAACGG
CACGGGTATGTGACCGTCCTCCTTTGGCATTACGGCCACTGAGCCCGCCCTTAATCAGGTTCTCCTGAAT
ACGCTGGTACGTGGTCCACAGGTCATTGCTCTCATCCTGCCAGCGGCGAGGGGAGAGGATCTGCGATTCA
GTCACCGGCTGGTGGTCTTCACCAAAGCGGTATGTGAGGGCGGCTTTTGCCAGTGCCTGCTGTGCCGGGG
GTGGCAACAGCAACGACTGCATGGCATCCCGTTTCTCCTCCACCCGGTCAAAAATCCCCAGCACCTCATA
CGCGCCTTCAATCACCTGACTCACCACGTCCCCCTTGTGTGGCACCCGCACCTCGCCAAACGACTCACCG
CAGACGAGCCCGTTCTGACAAACCGCACGAAATAGTCCCGGCAACATCTGATACGAACTGGTTCCATCGT
GAGAGTTGAGTAGAATAATTTCCGGCACCTGTTTACCGGTGATCTGCCCTTCCCGCCGCAGACGCAGCAT
ATGCTTTGTATGTTCACGACGACCCGGGTCACGCACGCGGGTCTGACAGGCAAAGAATGGCTGGAAGCCT
TCTCGCTGTAGGCTGTCGAGCAGGGAGATGGTGGGTATATAGGTATAACGCTCACTACGGGACTCGTGTT
TGTCCTCACTGAATACACTGGGCACTACGCGAAACAGCTCTTCACGGGTTAACGGACGGTCGCGACGGAT
AAGGTTTGCTGCGCCAAAGCGCGAAGCCAGACGGGTCATAAGCAGACTCCTCATAACGGGAAAACAAATA
AAAGGGATCCCCGTCGCATCGGCGACAGGGGCAGGGAAGTAACAGGGATGGGTTAAATACTCAGAAGAAG
AAATCCCAGACGGCGCGGGCCACTGACACCACCGTGGTGCGCACGGCCTGAATGACGGCCCGCACCGGGG
CGGGTATCAGGGGAAAGGCACTGATGCTATCGAGTACGGCCCCGACGGTTTCACCAAAATCGCTACGAGC
CTGTTCCCGGACTACCGTCGTGCGAAAGGAAGGATGGAGTTGCGACACCACCGGGCTGGTGGCCTCACGT
GGCAGGCACTTAATCATCCGCTCGGCCATCACCTTAAGCCCCCATTGTAGACGGACCGACACAGCACACA
CCGGATGGACGGGCTGGAACAGCTCATGCAGCAGGCAGATTTTGCGGCTGATATTCTGCTTCTGCGCCGT
GGACAACTGTCCCCCACCGCTGGTAGGTTCGGCCTTATCCGACTGGCTGATAACAAACAGCACCTTATGC
CGGTATACCTCTCCAATCACCTGATGATAAAAATGTTCATCCACCGTCAGCGCCCGGTCATCGGCCTTAA
TCAGCCACAGTACCAGGTCGAGGCGAGGAAGCTGTTCGCGGTACAGCGCAGCATACTCGGTATCGCGAGC
GCCACTTTCGCCCACGCCGGGCAGATCCATCAGCGTTATATAGCGGTCGCCGACTTGCAGGCGAAAGCGC
AGTGGCTCACGTGTACAGGCCGCCACATCGCTGACCGGTGATATATCTCCGGCAAACAGGGCATTGCACA
GACTGCTCTTCCCAACACCGGTTTTACCCATAATGCCGATCACTGGCTCGTAGTTAGTTAACTGGTTAAT
TTGCTGCAGAAGCCGCTCTGATACCCATTGCGGCAGATCAGCAAGCGATTGCTGAAACGACTTCAAACCT
TCAGAATTATTCATCACTACTCCTCTGAAAAATAATAAAAAACGGTAGAATCGTGAGATTCCGCCGTTAA
TTGCGTATGTTCAGAGTGATGATATATATCTGAAGATTTTTTCAATCCTCTGCGCTTGAGGCAGCTGCGC
GACTGCTGGCTCAGGCAATGAATGAGTTATAATAGCAGCATTTACTAACAGGGATTTATTGAGAGTATGA
GCCGCCGTGATACACCTTAAAATCTCAACCCAGCAAAGTTTCGGAGCCGCGAGCAAAAGTGAGAGCCTTC
ACAAAATAATGCTTAGTAATAAAGTTACTTTGAATTCAGAGCCCCGATTAATGTGAACATGATCAACGAA
TTTTACCCAGATTGAGTTCATTCAGTAGCCAGGTTTTGAACACATCAAGCGCAGAATGCATGTGTTGGTG
CTGGGGGAAAACCAAATAATGACCGATGTAATGTATTTCGCTGGTACTGTTTACAAGTGGGCATACCAGT
TTACCGCTAGCGATTTCACGTTCAGCCAGTAGTTTTGATTCAAGCACAACTCCCAAGCCGTCAACTGCGG
CAGCAATCGCCATAAAGCTACGGTCAAATCGAAGGCCATAATTATTGGGTGGCGTCATCTTATTCGCCTC
AAACCATCCTTTCCACTGGTACAACTGCACATCGCACTGAATCAATGTCAACGCATAGAGATCCTCTGGT
TTCTTTAGCCGCTCAGCCAGTTGGGGAGAACACAGTGGCGTAAGTTCTTCAACAGCAAGCGGGATCTTCT
CATAGGGTGATGGGCGGGGTTCACCGTAGACTATATCGAGATCAAAATCATCCTGTTCAAAACGTGCATA
TTCTGTGCTGGCTGAAAGTCGCAGATCGATGCTTGGGTTCTCACGTATGAACTTACCAAGACGTGGTAAA
AGCCATTGATGGGCAAAACTCGGTGCAGTATGAAGGCGCAAAGGCCTGGATTCATCAGCCGTCACTAATG
CCAACCCCTGCTGTAATTCGTTAAATCCCCGCTGTATGTGCTCAAGCAGTATTTCACCTTCTTTCGTCAG
CGTAATTTCTCGCGTACTGCGCTGAAAAAGGCGTACATCAAGCAAGTTTTCCAGTTTGCGGATGGCATGG
CTGATCGCACTGGGTGACAGTTCCAACTCAGAGGCGGCCAACGCAAAAGCTCCGGTACGACCAGCCGCTT
CAAAGGCGCGTAACAGATTTAGAGGTGCTTTTGCTAAGAGCTTCATTCATGAATCCTTTTCACTAGGGAT
GAAGTGGTTTACTGAATTTGGCCACCTGAACAGAGGTGATATGCTCACCTCAGAACAACACAGGTGTCAT
AATGAAAAAAAGAAATTTCAGCGCAGAGTTTAAACGCGAATCCGCTCAACTGGTCGTTGACCAGAACTAC
ACCGTGGCAGATGCAGCCAGCGCTATGGATGTCGGCCTTTCCACAATGACGCGATGGGTGAAACAATTAC
GTGATGAACGGCAGGGCAAAACACCAAAAGCCTCCCCCATTACCCCGGAACAAATTGAAATCCGTGAGCT
CAGGAAAAAGCTACAACGTATTGAAATGGAAAATGAAATATTAAAAAAGGCTACTGTAGATTCAATTGGT
CAACGCAACAGTTATGTGAAAACATGGGGTTGCGGAGGTTTTTTGAATGAGACGAACATTTACAGCAGAG
GAAAAAGCCTCTGTTTTTGAACTATGGAAGAACGGAACAGGCTTCAGTGAAATAGCGAATATCCTGGGTT
CAAAACCCGGAACGATCTTCACTATGTTAAGGGATACTGGCGGCATAAAACCCCATGAGCGTAAGCGGGC
TGTAGCTCACCTGACACTGTCTGAGCGCGAGGAGATACGAGCTGGTTTGTCAGCCAAAATGAGCATTCGT
GCGATAGCTACTGCGCTGAATCGCAGTCCTTCGACGATCTCACGTGAAGTTCAGCGTAATCGGGGCAGAC
GCTATTACAAAGCTGTTGATGCTAATAACCGAGCCAACAGAATGGCGAAAAGGCCAAAACCGTGCTTACT
GGATCAAAATTTACCATTGCGAAAGCTTGTTCTGGAAAAGCTGGAGATGAAATGGTCTCCAGAGCAAATA
TCAGGATGGTTAAGGCGAACAAAACCACGTCAAAAAACGCTGCGAATATCACCTGAGACAATTTATAAAA
CGCTGTACTTTCGTAGCCGTGAAGCGCTACACCACCTGAATATACAGCATCTGCGACGGTCGCATAGCCT
TCGCCATGGCAGGCGTCATACCCGCAAAGGCGAAAGAGGTACGATTAACATAGTGAACGGAACACCAATT
CACGAACGTTCCCGAAATATCGATAACAGACGCTCTCTGGGGCATTGGGAGGGCGATTTAGTCTCAGGTA
CAAAAAACTCTCATATAGCCACACTTGTAGACCGAAAATCACGTTATACGATCATCGTTAGACTCAGGGG
CAAAGATTCTGTCTCAGTAAATCAGGCTCTTACCGACAAATTCCTGAGTTTACCGTCAGAACTCAGAAAA
TCACTGACATGGGACAGAGGAATGGAACTGGCCAGACATCTAGAATTTACTGTCAGCACCGGCGTTAAAG
TTTACTTCTGCGATCCTCAGAGTCCTTGGCAGCGGGGAACAAATGAGAATACAAATGGGCTAATTCGGCA
GTACTTTCCTAAAAAGACATGTCTTGCCCAATATACTCAACATGAACTAGATCTGGTTGCTGCTCAGCTA
AACAACAGACCGAGAAAGACACTGAAGTTCAAAACACCGAAAGAGATAATTGAAAGGGGTGTTGCATTGA
CAGATTGAATCTACAACCGCGCTCTTGATGTCAGACTCCCTGAACAGTTCTCGATAATCGGGAAACTCAG
GGCGCGTTATCCTGTGGCCACTCTCTGCCATGTGTTCGGGGTTCATCGCAGCAGCTACAAATACTGGAAA
AACCGTCCTGAAAAGCCAGACGGCAGACGGGCTGTATTACGCAGTCAGGTACTTGAACTGCATGGCATCA
GCCACGGCTCTGCCGGAGCAAGAAGCATCGCCACAATGGCAACCCAGAGAGGATACCAGATGGGGCGCTG
GCTTGCTGGCAGACTCATGAAAGAGCTGGGGCTGGTCAGTTGCCAGCAGCCGACTCACCGGTATAAGCGT
GGCGGTCATGAGCACGTTGCTATCCCGAATCATCTTGAGCGACAGTTCGCCGTAACGGAACCAAATCAGG
TGTGGTGCGGTGATGTGACCTATAGTGTGCCCGGAGTTCAGGGCGGGCATGGATGCTTAAATGAACCGCG
AGTCTGTCTGGAATATTGAACCGGTAACTCACGATGAGAAACCCAACAATCCCACCGGGTGTGACGGTGG
AGAACCTGAGCGGCAGTGACCTGCGGCATGCCCGCAGGGTGATGTAACCCGCTGACAACGGGGATTGAGG
CGAGATCACTAAGCCGAGATGATCCTCAAGGTTAAGTACTGAAAGGTTGAAGAACATGAACCCGTTAATC
CGCCTCTGTGGGTTGAAAACGTCACCACGGCCTACGTGATCTGACAGGCCGTGCAGGAGGAACTGGCAGT
GATACGTAAGCACTGCCGGTCGAAGGTGTTTTGACATGTATGCGAAACACCGGGGCAGCAGCGTCTATCA
CGCTTGCGTTGCTGACTTCTGCCAACTTGCGGCAAGCAAGGATAAAGAGTGCGACGGGCAGCCTCCTCAG
TATGCCTGAGTCCAGGCAGGTAAACCGGGGAAGGTCAGCGACGGATGTTAAGGGGGCATGGCTCCGATGA
CGCGCTGGCTGGCGGAGCTTCCGTAGTAGTCCGCGATGGGGAAAGCCCATTACATGGCGAAGGGAAGCAG
TTTGAATGTGTTTGCGACGTGAATTAACTGACCTAACGAGGTGAAGACCTTTGATAATCAGCGAAATGCA
ACGCAAGCTTGCCACATGGGCAGCCACCGATCCGTCCCTACGGATTCAACGGCTGCTGCGTCTGATAACA
CAACCAGAATGGCTGGCTGAAGCGGCGCGGATCACGCTTTCATCAAAGGGGGCCCATACCCCCGGCGTTG
ATGGCGTGAACAAAACAATGCTACAGGCCAGACTGGCTGTTGAGCTGCAAATCCTCAGGGATGAATTACT
CTCAGGCCACTACCAGCCCTTGCCCGCCAGACGGGTTTACATCCCTAAAAGCAACGGCAAACTGCGACCA
CTGGGTATCCCCGCGTTGCGGGATCGTATTGTTCAGCGGGCCATGCTGATGGCGATGGAGCCGATATGGG
AGAGTGATTTTCATACGCTCTCATATGGCTTCCGGCCTGAGCGCAGTGTCCACCACGCGATCCGCACGGT
GAAATTACAGCTCACAGACTGTGGTGAAACCCGGGGACGCTGGGTGATTGAAGGCGACCTGTCCAGTTAC
TTCGACACCGTACATCATCGACTGCTGATGAAGGCTGTACGCCGCAGGATCAGTGACGCACGTTTCATGA
CTCTGCTGTGGAAAACCATCAAGGCGGGACATATCGATGTCGGTCTCTTTCGGGCGGCCAGTGAAGGTGT
GCCACAGGGCGGTGTTATATCGCCGCTATTATCGAACATCATGCTGAATGAGTTCGATCAATACCTGCAT
GAGCGCTACCTGAGCGGGAAAGCCAGAAAAGATCGGTGGTACTGGAATAACAGTATCCAACGGGGCCGAA
GTACGGCGGTCAGAGAAAACTGGCAGTGGAAACCCGCGGTGGCGTACTGCCGCTATGCCGATGATTTTGT
CCTCATCGTCAAAGGCACCAAAGCACAGGTGGAAGCCATCAGGGAGGAGTGTCGGGGTGTGCTCGAAGGC
AGTCTGAAACTCAGGCTGAACATGGATAAGACTAAAATCCCCCATGTTAATGACGGCTTTATCTTTCTGG
GGCACAGGCTCATTCGCAAACGCAGTCGTTATGGCGAGATGCGAGTGGTCTCAACGATCCCGCAGGAGAA
AGCCAGAAACTTCGCCGCATCGCTGACAGCACTGTTATGGAAGGTGCGAATAAGCGGGGAAATTCTTCTC
GGCTGACTCAGTCATTTCATTTCTTCATGTTTGAGCCGATTTTTTCTCCCGTAAATGCCTTGAATCAGCC
TATTTAGACCGTTTCTTCGCCATTTAAGGCGTTATCCCCAGTTTTTAGTGAGATCTCTCCCACTGACGTA
TCATTTGGTCCGCCCGAAACAGGTTGGCCAGCGTGAATAACATCGCCAGTTGGTTATCGTTTTTCAGCAA
CCCCTTGTATCTGGCTTTCACGAAGCCGAACTGTCGCTTGATGATGCGAAATGGGTGCTCCACCCTGGCC
CGGATGCTGGCTTTCATGTATTCGATGTTGATGGCCGTTTTGTTCTTGCGTGGATGCTGTTTCAAGGTTC
TTACCTTGCCGGGGCGCTCGGCGATCAGCCAGTCCACATCCACCTCGGCCAGCTCCTCGCGCTGTGGCGC
CCCTTGGTAGCCGGCATCGGCTGAGACAAATTGCTCCTCTCCATGCAGCAGATTACCCAGCTGATTGAGG
TCATGCTCGTTGGCCGCGGTGGTGACCAGGCTGTGGGTCAGGCCACTCTTGGCATCGACACCAATGTGGG
CCTTCATGCCAAAGTGCCACTGATTGCCTTTCTTGGTCTGATGCATCTCCGGATCGCGTTGCTGCTCTTT
GTTCTTGGTCGAGCTGGGTGCCTCAATGATGGTGGCATCGACCAAGGTGCCTTGAGTCATCATGACGCCT
GCTTCGGCCAGCCAGCGATTGATGGTCTTGAACAATTGGCGGGCCAGTTGATGCTGCTCCAGCAGGTGGC
GGAAATTCATGATGGTGGTGCGGTCCGGCAAGGCGCTATCCAGGGATAACCGGGCAAACAGACGCATGGA
GGCGATTTCGTACAGAGCATCTTCCATCGCGCCATCGCTCAGGTTGTACCAATGCTGCATGCAGTGAATG
CGTAGCATGGTTTCCAGCGGATAAGGTCGCCGGCCATTACCAGCCTTGGGGTAAAACGGCTCGATGACTT
CCACCATGTTTTGCCATGGCAGAATCTGCTCCATGCGGGACAAGAAAATCTCTTTTCTGGTCTGACGGCG
CTTACTGCTGAATTCACTGTCGGCGAAGGTAAGTTGATGACTCATGATGAACCCTGTTCTATGGCTCCAG
ATGACAAACATGATCTCATATCAGGGACTTGTTCGCACCTTCCGGAGGCGTTATGAGCTGGCGGCCCTTT
TTGTATCTGATTATTAATCCCCACCCGCTATTAAGCGCCCGGCGCGGGCATCTGCGTCTGGTGCAGGGTT
GACTTTGCATTCTGTTAACAAACGCGGTATAACAAACCTTCTTTGGATGTTTAGATGTCCATACGTTTAG
AAGGTTATATGCAAACAACACAACAAAATGCGCCACTGAAGCGCACAATGAAAACGCGTCACCTGATTAT
GCTTTCCTTGGGCGGCGTGATTGGCACAGGATTATTCTTCAATACCGGGTACATCATTTCCACCACTGGA
GCGGCGGGAACGCTGCTGGCCTATCTGATTGGTGCGCTGGTGGTCTGGCTGGTTATGCAGTGTCTGGGCG
AGCTGTCGGTCGCGATGCCGGAGACCGGAGCGTTTCACGTTTATGCCGCGCGCTATCTTGGTCCGGCTAC
CGGGTATACCGTGGCCTGGCTTTACTGGCTGACCTGGACCGTGGCGCTGGGTTCGAGCTTTACCGCCGCT
GGATTCTGTATGCAGTACTGGTTTCCACAGGTGCCGGTATGGGTCTGGTGCGTGGTGTTCTGCGCGATTA
TTTTTGGTCTGAATGTTATCTCCACGCGCTTTTTTGCCGAAGGGGAGTTCTGGTTCTCGCTGGTCAAAGT
GGTCACTATCATCGCCTTTATCATCCTCGGTGGGGCGGCGATTTTCGGCTTTATTCCGATGCAGGATGGC
TCGCCCGCGCCGGGGCTGAGTAATATCACGGCAGAAGGCTGGTTCCCGCACGGTGGCTTACCGATTTTGA
TGACTATGGTGGCAGTGAACTTTGCTTTTTCGGGTACCGAGCTTATCGGCATTGCCGCCGGTGAAACGGA
AAACCCGCGCAAAGTTATCCCGGTAGCGATTCGTACTACCATCGCGCGACTGATTATTTTCTTTATCGGC
ACCGTGTTTGTGCTGGCAGCGCTGATCCCGATGCAGCAGGTGGGCGTGGAGAAAAGCCCGTTTGTGCTGG
TATTTGAGAAAGTAGGGATCCCGTACGCCGCTGATATTTTTAACTTCGTGATCCTGACGGCTATTCTTTC
TGCAGCGAACTCCGGGTTATATGCCTCCGGGCGCATGCTGTGGTCGTTGTCGAATGAACGTACGCTACCG
GCCTGTTTTGCGCGAGTAACGAAAAACGGCGTGCCACTGACGGCGCTGTCGGTCAGTATGCTCGGTGGTG
TGCTGGCGCTGTTTTCCAGCGTGGTGGCCCCGGACACGGTATTTGTTGCGCTGTCGGCAATCTCCGGGTT
TGCGGTGGTAGCGGTGTGGCTGAGTATCTGCGCCTCGCATTTTGTTTTTCGTCGCCGTCATCTGCAACAA
GGTAAGGCATTGAGTGAATTACATTATCGCGCGCCGTGGTATCCGCTGGTGCCAGTATTAGGTTTTGTGC
TGTGCCTGGTGGCCTGTGTTGGGCTGGCATTCGATCCAGCGCAGAGAATTGCGTTGTGGTGCGGGTTACC
GTTTGTTGCGTTGTGCTATGGTGCTTATTTCCTTACTCAACCCCGAAACGCAAAACAGGAGCCAGAACAT
GTCGCAGAATAATCCGTTACGCGCTCTTCTTGATAAACAGGATATCCTGCTGCTGGATGGCGCGATGGCG
ACGGAGCTGGAAGCGCGAGGGTGTAACTTAGCCGACAGCCTGTGGTCAGCCAAAGTGCTGGTAGAAAACC
CGGAGCTTATCCGCGAAGTGCATCTTGATTACTACCGGGCGGGGGCGCAATGCGCGATCACTGCCAGCTA
TCAGGCGACGCCGGCGGGCTTCGCCGCGCGAGGTCTGGATGAAGCGCAGTCGAAAGCGCTGATTGGCAAA
AGCGTGGAGCTGGCGCGTAAAGCCCGTGAAGCGTATCTGGCAGAGAACCCGCAGGCGGGAACGCTTCTGG
TGGCGGGATCCGTCGGGCCTTACGGCGCGTATCTGGCGGATGGCTCTGAATACCGTGGCGATTATCATTG
TAGCGTTGAGGCATTTCAGGCGTTTCATCGCCCGCGCGTGGAAGCCTTGCTGGATGCCGGGGCCGATCTG
CTGGCCTGCGAAACCCTGCCGAATTTTTCCGAGATTGAGGCGTTGGCCGAGCTGTTGACCGCATATCCGC
GTGCGCGGGCGTGGTTCTCATTTACCCTGCGCGACAGCGAACACCTGAGCGACGGTACGCCGCTGCGTGA
CGTGGTTGCGTTGCTGGCGGGTTATCCGCAGGTGGTGGCGCTAGGCATTAACTGTATTGCGCTGGAAAAC
ACCACCGCTGCGTTGCAGCATTTACACGGTTTAACGGTGCTGCCGCTGGTGGTGTATCCGAACTCGGGCG
AGCATTACGATGCCGTGAGCAAAACCTGGCATCATCACGGTGAACATTGCGCGCAGCTGGCGGATTATCT
GCCGCAGTGGCAGGCCGCTGGCGCACGGTTGATTGGCGGGTGCTGTCGCACCACGCCTGCGGATATCGCC
GCGTTAAAAGCGCGAAGCTGAGGGTTTATCGGGTCTACATCGTTCATTGTAGGCCTGATAAGCGCAGCGC
ATCAGGCATTGCCGGATGGCGGCACAAGCGCCTTATCCGGCCTACAAAACCACAAAACGTTATGCCGCAT
CCGCCAGAACAAACATGCCGTACGGATGGATTTCAAGATAATACTGCTCGCCGACGTCCGGTTGCAGACG
CGTAGCGTTGACCTGCAATAATATCTCCTGCCCGTGCCATTCCACCGTCACTTCATACTGCGGCCCCATA
TAGGCGACATGGCGGATCACGCAGCGCTGGCTCTCTTCGCCGCGATCGCTGAGCGTGATCGCTTCCGGGC
GCACACCGACCATCCCTTCACCCTGTGTACCAAAGTGCAGCGGGCGCGGCAGATGATAGCCGTAGATATC
AACGTATCCGTCGCTGAAGGTTGCCGGGAACAGGTTGGCATCGCCCATAAAGCTCGCCATAAAGCGGGAG
GCGGGCTGGCGGTAAAGATCCTGCGGTGAGCCGATCTGCATGATGTGTCCCTTGTTCATCACCAGCACAG
TATCAGAAACCGCAAAGGCTTCGCTCTGATCGTGGGTGACGTACAGCGAGGTGATATCAAACTGCTTTTG
CAACTCGCGGATCTTGTCGCGCATGCTGCGACGCAGGTTGGCGTCGAGGTTACTCAACGGCTCATCAAAC
AGCAGCACTTTCGGCTTGAGGATCAGCGCGCGGGCCAGCGCCACGCGCTGCTGCTGCCCGCCGGAGATCT
GATCGACAAAGCGGTCTTCGAATCCTTCCAGATCCACCATCGCCAACGCCTCTTTGACGCGGGCTTTCAG
CTCTGCGCGCGGTACGCCGAGCATTTTCAGGCCATAACCGACATTCTCTCCCAGCGACATATGCGGGAAC
AGGGCATAGGACTGAAACACCATACAGATATCGCGCTGCTGAATAGAGCGATGGGTGACGTCTTCGCCAT
CAATGAAAATTTGCCCTTCGCTCGGTTTTTCCAGCCCGGCAACCAGGCGCAAAATAGTGGTTTTGCCGCA
GCCGGACGGGCCGAGCAGCGTCACCATTTGCCCCTGCGGGATGGTGAGGTTGATATTGTCGATTACCGTA
TTACTGCCAAATCGTTTAGTGACGTTGCGCAGTTCAACGAAATTTTTCTGAGTCATAGTGCGCTCCATTA
CGCCTGGTTTTTGGCTTTTGAACGGGAGGTACGTGATTCACCGATCAGCCAGTCAAAGATGAAAATAATC
GCCAGCATCACCACGATCAGAATGGAACCGTAGGCAATCGCTACACCGTATTCGCCATCTTCCACGCGGT
TGAGGATGTAAGCCGTCGCTACGCGGGTATCCGGCGTGACGAGGAACACAATGGCGCTGACGGTGGTAAT
GGCGCGCACAAAGCTGTAAATCAGCGCCGAGAGGATCGCCGGGCGCAGCAGCGGCAGCAGGATGTGCGTA
ATGGTACGCAGGGAACCGGCGCGCAGGCTGAGTGAGGCTTCATCGAGCGATTTATCGATTTGGCCCGGTA
ATGACTCCAACTTATTGATAGTGTTTTATGTTCAGATAATGCCCGATGACTTTGTCATGCTGCTCCACCG
ATTTTGAGAACGACAGCGACTTCCGTCCCAGCCGTGCCAGGTGCTGCCTCAGATTCAGGTTATGCCGCTC
AATTCGCTGCGTATATCGCTTGCTGATTACGTGCAGCTTTCCCTTCAGGCGGGATTCATACAGCGGCCAG
CCATCCGTCATCCATATCACCACGTCAAAGGGTGACAGCAGGCTCATAAGACGCCCCAGCGTCGCCATAG
TGCGTTCACCGAATACGTGCGCAACAACCGTCTTCCGGAGCCTGTCATACGCGTAAAACAGCCAGCGCTG
GCGCGATTTAGCCCCGACGTATCCCCACTGTTCGTCCATTTCCGCGCAGACGATGACGTCACTGCCCGGC
TGTATGCGCGAGGTTACCGACTGCGGCCTGAGTTTTTTAAATGGCGGAAAATCGTGTTGAGGCCAACGCC
CATAATGCGGGCGGTTGCCCGGCATCCAACGCCATTCATGGCCATATCAATGATTTTCTGGTGCGTACCG
GGTTGAGAAGCGGTGTAAGTGAACTGCAGTTGCCATGTTTTACGGCAGTGAGAGCAGAGATAGCGCTGAT
GTCCGGCAGTGCTTTTGCCGTTACGCACCACCCCGTCAGTAGCTGAACAGGAGGGACAGCTGATAGAAAC
AGAAGCCACTGGAGCACCTCAAAAACACCATCATACACTAAATCAGTAAGTTGGCAGCATCACCGAGAAC
ACAAATGGGCTAATTCGGCAGTACTTTCCTAAAAAGACATGTCTTGCCCAATATACTCAACATGAACTAG
ATCTGGTTGCTGCTCAGCTAAACAACAGACCGAGAAAGACACTGAAGTTCAAAACACCGAAAGAGATAAT
TGAAAGGGGTGTTGCATTGACAGATTGAATCTACAGCAGCTTTTTTTAATATGTCCCGTTCGTCGGTAAC
CCGTTTCAGCTCTTTCTGGAGACGGCGGATCTCGGCCTGAGCATCTGACTGTTCTTTATTAGTGGAAGAA
TCCGGACCGTACTTCTTTATCCAGGCATAAAGGCTGTGGGTGGTGATATCGAGACGTGTTGCAACGCTGG
CAACAGAATAACCGAGATCAACAACCTGTTTGACTGCTTCAGTTTTAAACTCTTCGGGATAACGCTTACC
GCTCATGGGCACCTCTCTTTAAGCCATTTTAAATGACTCGGAGGTGTCTGTTAAACCCGTGGCGATTCAA
AATTGCGATATATACATACCCATGACTGCCCAGCGTATCGGCTTCACCAGTCAGCCCGTTACGGTACAGT
GTGACACAGTGCGCGTACCTGGGATTCAGCTCACAGGAGAGCAGCATCAGCTCCAGATGTGCGACAAAAT
GCGGGAAGGCTTCATCCAGTTGTAGAGTCTGCACCTCACTGAATGAGCCGGTGAATCCAGCCCGGTCAGC
CAGAAAATGCAGACGATGACCTTCCTGCACCAGTCGTGCTCCGAAACACGGTGTGATATCTCGTTTAAGC
CCCCAAGTTTGAGTAGAGTCTTTATTCATAATTTTATTCCTGTTAAAGAAGACCATGTTCGGCGAATGAG
AATATTTGCCTGCCGCCGACAATCAGGTGGTCGGGGACATGGTGAACACTTTTTAACATCCTTTACCCAT
GGTGATCGACTTTTTCTTCAGGTCGATCACCCCCACTTTCGTGCTGTACCACCACACCTCGTAGCTGCCG
TCTTCCTGCATCTCCTTCAGCCCGACCCGTTCTCCCCTGAACGCCTTGCCTGCGCTCAGACTTACCCCTT
TCACGCTCAGCTTTCCGCTGATATCCACTTTCCTGACCATCACCCCTTCATCGTATTCCGGGGGCGTTGT
GTTGCCGCTGTACTGCCGCGCTGACGGCTGATACCGCGAGCCCGGTACCGCCATATCCAGCGCCTCGTGC
GGGCGTTCAAGGTTATAGACCGTCCGCCAGTGGTCGAAGGCGCGCTGCAGTTCACCGCTGTCTGCGAACC
ATTTTCCCTGCAGCACTTCCGCCTTCAGGCTGCGGTGAAAACGCTCCAGCTTCCCCTGCGTCTGCGGATG
ATAAGGCCGGGAGTGCCCCACCCGGATACCCAGGCGCATCAGCCACAGCTCCAGCGCCGTCCAGGTGCCG
GTGGTGTCGCCCCACGGTGAGCCGTTATCCATGGTCATCCGGTCCGGCAGGCCGTAACGCTCAAACACGC
TGACCAGCTGCTGCTGCACGGTCTCGCGCCGTTCATCGGTACAGTGCGCCAGGCACAGGGAAAAACGGGA
GTGGTCGTCCAGCAGGGTGAGCGGATGGCAGCGTCCACCGCCAAAAGGAAAGTGGCCCTTAAAATCCATC
TGCCAGAGGCGGTTCGGCGCGTCGTGTTCGAACCGGCCCGTGGCGGGAATGCCCGGTGAAGCGCCCGGCA
GCAGGCCATGGCGGGCCATCAGGTTATGGACGGTGCTGAAGGCGGGCATGGTGTGCCCCTGGTCCTCGAG
CCAGCGCTTAATCTTGCGGGCTCCCCAGCGTTCATGACGGTCATGGGCCATACGCAGCAGGGCCGTGATG
TCGTCAGATGAGCGGTTCGGGGAATGGTGCGGAATGCGCGGGCGGTCCTGAAGACCGGCGGCACCTTCCT
GAGCCCAGCGCTGGAGCCACTTGTAGCCGGTGGCAGGTGAAATGCCGAAGCGACGGCAGAGGGAACGGAT
GTTCGCCCCGTCCTGCGAGGCGAACAAAACAAACTCAGTACGTAATGACATGGTATCTCTCGCATCCCAG
GGCATAAGCGACTCCATAAACGGGTTCTTATGCCTTAGTTGTAAGTGTCTACCATGTCCCCGAACAAGTG
TTCACTATGTCCCCGGACCGTACACCCCAAAGGGGAGAGGGGACTGCACCGAGCCATCTTTTCCCCCTCG
CCCCTTTGGGGAGAGGGCCGGGGTGAGGGGCAATATGTGATCCAGCTTAAATTTCCCGCACTCCCTCTTC
CCTTCCGATTTACCTCTCCTTGTTCTGCGTCATAGTATGATCGTTAAATAAACGAACGCTGTTCTATAAT
GTAGAACAAAATGATTCAGCAAGGAGATCTCATGCCGCAGTCCGCGTTGTTCACGGGAATCATTCCCCCT
GTCTCCACCATTTTTACCGCCGACGGCCAGCTCGATAAGCCGGGCACCGCCGCGCTGATCGACGATCTGA
TCAAAGCAGGCGTTGACGGCCTGTTCTTCCTGGGCAGCGGTGGCGAGTTCTCCCAGCTCGGCGCCGAAGA
GCGTAAAGCCATTGCCCGCTTTGCTATCGATCATGTCGATCGTCGCGTGCCGGTGCTGATCGGCACCGGC
GGCACCAACGCCCGGGAAACCATCGAACTCAGCCAGCACGCGCAGCAGGCGGGCGCGGACGGCATCGTGG
TGATCAACCCCTACTACTGGAAAGTGTCGGAAGCGAACCTGATCCGCTATTTCGAGCAGGTGGCCGACAG
CGTCACGCTGCCGGTGATGCTCTATAACTTCCCGGCGCTGACCGGGCAGGATCTGACTCCGGCGCTGGTG
AAAACCCTCGCCGACTCGCGCAGCAATATTATCGGCATCAAAGACACCATCGACTCCGTCGCCCACCTGC
GCAGCATGATCCATACCGTCAAAGGTGCCCATCCGCACTTCACCGTGCTCTGCGGCTACGACGATCATCT
GTTCAATACCCTGCTGCTCGGCGGCGACGGGGCGATATCGGCGAGCGGCAACTTTGCCCCGCAGGTGTCG
GTGAATCTTCTGAAAGCCTGGCGCGACGGGGACGTGGCGAAAGCGGCCGGGTATCATCAGACCTTGCTGC
AAATTCCGCAGATGTATCAGCTGGATACGCCGTTTGTGAACGTGATTAAAGAGGCGATCGTGCTCTGCGG
TCGTCCTGTCTCCACGCACGTGCTGCCGCCCGCCTCGCCGCTGGACGAGCCGCGCAAGGCGCAGCTGAAA
ACCCTGCTGCAACAGCTCAAGCTTTGCTGAGCCGGACGATAACGATGACCATTGAGAAAATTTTCACCCC
GCAGGACGACGCGTTTTATGCGGTGATCACCCACGCGGCGGGGCCGCAGGGCGCTCTGCCGCTGACCCCG
CAGATGCTGATGGAATCTCCCAGCGGCAACCTGTTCGGCATGACGCAGAACGCCGGGATGGGCTGGGACG
CCAACAAGCTCACCGGCAAAGAGGTGCTGATTATCGGCACTCAGGGCGGCATCCGCGCCGGAGACGGACG
CCCAATCGCGCTGGGCTACCACACCGGGCATTGGGAGATCGGCATGCAGATGCAGGCGGCGGCGAAGGAG
ATCACCCGCAATGGCGGGATCCCGTTCGCGGCCTTCGTCAGCGATCCGTGCGACGGGCGCTCGCAGGGCA
CGCACGGTATGTTCGATTCCCTGCCGTACCGCAACGACGCGGCGATCGTGTTTCGCCGCCTGATCCGCTC
CCTGCCGACGCGGCGGGCGGTGATCGGCGTAGCGACCTGCGATAAAGGGCTGCCCGCCACCATGATTGCG
CTGGCCGCGATGCACGACCTGCCGACTATTCTGGTGCCGGGCGGGGCGACGCTGCCGCCGACCGTCGGGG
AAGACGCGGGCAAGGTGCAGACCATCGGCGCGCGTTTCGCCAACCACGAACTCTCCCTGCAGGAGGCCGC
CGAACTGGGCTGTCGCGCCTGCGCCTCGCCGGGCGGCGGGTGTCAGTTCCTCGGCACGGCGGGCACCTCG
CAGGTGGTCGCGGAGGCGCTGGGTCTGGCGCTGCCGCACTCCGCGCTGGCGCCGTCCGGGCAGGCGGTGT
GGCTGGAGATCGCCCGCCAGTCGGCGCGCGCGGTCAGCGAGCTGGATAGCCGCGGCATCACCACGCGGGA
TATCCTCTCCGATAAAGCCATCGAAAACGCGATGGTGATCCACGCGGCGTTCGGCGGCTCCACCAATTTA
CTGCTGCACATTCCGGCCATCGCCCACGCGGCGGGCTGCACGATCCCGGACGTTGAGCACTGGACGCGCA
TCAACCGTAAAGTGCCGCGTCTGGTGAGCGTGCTGCCCAACGGCCCGGACTATCACCCGACCGTGCGCGC
CTTCCTCGCGGGCGGCGTGCCGGAGGTGATGCTCCACCTGCGCGACCTCGGCCTGCTGCATCTGGACGCC
ATGACCGTGACCGGCCAGACGGTGGGCGAGAACCTTGAATGGTGGCAGGCGTCCGAGCGCCGGGCGCGCT
TCCGCCAGTGCCTGCGCGAGCAGGACGGCGTAGAGCCGGATGACGTGATCCTGCCGCCGGAGAAGGCAAA
AGCGAAAGGGCTGACCTCGACGGTCTGCTTCCCGACGGGCAACATCGCTCCGGAAGGTTCGGTGATCAAG
GCCACGGCGATCGACCCGTCGGTGGTGGGCGAAGATGGCGTATACCACCACACCGGCCGGGTGCGGGTGT
TTGTCTCGGAAGCGCAGGCGATCAAGGCGATCAAGCGGGAAGAGATTGTGCAGGGCGATATCATGGTGGT
GATCGGCGGCGGGCCGTCCGGCACCGGCATGGAAGAGACCTACCAGCTCACCTCCGCGCTAAAGCATATC
TCGTGGGGCAAGACGGTGTCGCTCATCACCGATGCGCGCTTCTCGGGCGTGTCGACGGGCGCCTGCTTCG
GCCACGTGTCGCCGGAGGCGCTGGCGGGCGGGCCGATTGGCAAGCTGCGCGATAACGACATCATCGAGAT
TGCCGTGGATCGTCTGACGTTAACTGGCAGCGTGAACTTCATCGGCACCGCGGACAACCCGCTGACGCCG
GAAGAGGGCGCGCGCGAGCTGGCGCGGCGGCAGACGCACCCGGACCTGCACGCCCACGACTTTTTGCCGG
ACGACACCCGGCTGTGGGCGGCACTGCAGTCGGTGAGCGGCGGCACCTGGAAAGGCTGTATTTATGACAC
CGATAAAATTATCGAGGTAATTAACGCCGGTAAAAAAGCGCTCGGAATTTAATTATTTTAAGAGATAAAA
CCGTCTGCGGAATATTTCCCGCAGACGGCTTTGTTGTTTTTGAAATTTATTAATTTAAACAATTAGTTGA
GATATATCGTTGGCGTCACAAAAGCAAAATAACGTAATTCGGAAATAAGATATGACCATTGCTGGTTAAT
TGAATAGCTCATTACACTCCATTAACACGATGTTGTAATTCGGCACACTACATAAGGGTGTAATTCTGAT
GACGCAATTAACCATGAAAGACAAAATTGGCTACGGGCTGGGAGACACCGCCTGCGGCTTCGTCTGGCAG
GCCACGATGTTCCTGCTGGCCTATTTCTACACCGACGTCTTCGGCCTGTCGGCGGGGATTATGGGCACGC
TGTTTTTGGTCTCCCGCGTGCTCGACGCCGTCACCGACCCGCTGATGGGGCTGCTGGTAGACCGCACCCG
CACGCGGCACGGCCAGTTCCGCCCGTTCCTGCTGTGGGGGGCCATCCCGTTCGGCATCGTCTGCGTGCTG
ACCTTCTACACGCCGGACTTCTCCGCACAGGGCAAGATCATCTACGCCTGCGTGACCTACATTCTCCTGA
CCCTGGTCTACACCTTCGTTAACGTGCCGTACTGCGCCATGCCGGGCGTCATCACCGCCGACCCGAAAGA
GCGTCACGCCCTGCAGTCCTGGCGCTTCTTCCTGGCGGCGGCGGGCTCGCTCGCTATCAGCGGCATCGCG
CTGCCGCTGGTGAGCATCATCGGCAAAGGGGACGAGCAGGTGGGCTACTTCGGCGCCATGTGCGTGCTGG
GGCTGAGCGGCGTGGTGCTGCTCTACGTCTGCTTCTTCACGACCAAAGAGCGCTACACCTTTGAGGTGCA
GCCGGGCTCGTCGGTGGCGAAAGACCTTAAGCTGCTGCTGGGCAACAGCCAGTGGCGCATCATGTGCGCG
TTCAAGATGATGGCGACCTGCTCCAACGTGGTGCGCGGCGGGGCGACGCTCTACTTCGTGAAATACGTGA
TGGATCACCCGGAGTTGGCGACCCAGTTTTTACTTTACGGCAGCCTCGCCACCATGTTCGGCTCGCTTTG
CTCCTCACGCCTGCTGGGCCGCTTCGACCGCGTCACCGCCTTCAAGTGGATCATCGTCGCCTACTCGCTG
ATCAGCCTGCTGATTTTCGTCACCCCGGCGGAGCACATCGCGCTCATTTTTGCCCTCAACATCCTGTTCC
TGTTCGTCTTTAATACCACCACGCCGCTGCAGTGGCTGATGGCTTCTGACGTGGTGGACTACGAGGAGAG
CCGCAGCGGTCGCCGCCTCGACGGGCTGGTGTTCTCCACCTACCTGTTCAGCCTGAAGATTGGCCTGGCG
ATTGGCGGGGCGGTGGTGGGCTGGATCCTGGCGTACGTCAACTATTCCGCCAGCAGCAGCGTGCAGCCGG
TTGAGGTGCTCACCACCATCAAAATTCTGTTCTGCGTGGTGCCGGTGGTGCTCTACGCGGGCATGTTCAT
CATGCTGTCGCTCTACAAGCTCACCGATGCCCGCGTGGAGGCCATCAGCCGGCAGCTGATTAAGCACCGC
GCGGCGCAGGGCGAGGCCGTTCCCGACGCCGCGACAGCCGCATCCCATTAACCGGAGGCAATATGGAAAT
CACTAACCCGATACTCACCGGCTTCAACCCGGACCCGTCCCTGTGCCGCCAGGGCGAGGACTACTACATC
GCCACCTCGACCTTCGAGTGGTTCCCGGGCGTGCGCATCTACCACTCCCGTGACCTGAAAAACTGGTCGC
TGGTCAGCACCCCGTTGGACCGCGTGTCGATGCTGGACATGAAGGGCAACCCGGACTCCGGCGGCATCTG
GGCGCCGTGCCTGAGCTACGCCGACGGTAAATTCTGGCTGCTCTACACCGACGTGAAGATTGTCGACTCG
CCGTGGAAAAACGGCCGCAACTTCCTCGTCACCGCGCCCTCCATCGAGGGGCCATGGAGCGAGCCAATCC
CGATGGGCAACGGCGGGTTTGACCCGTCCCTGTTCCACGACGACGATGGCCGCAAATACTATATCTACCG
CCCGTGGGGGCCGCGCCACCACAGCAACCCGCACAACACCATCGTGTTACAGGCGTTTGACCCGCAGACC
GGCACGCTCTCGCCCGAGCGCAAAACGCTGTTTACCGGCACGCCGCTCTGCTACACCGAAGGCGCGCACC
TGTATCGCCACGCGGGATGGTACTACCTGATGGCCGCCGAGGGCGGCACCAGCTACGAGCACGCCGTCGT
GGTGCTGCGTTCCAAAAATATCGACGGGCCGTACGAGCTGCACCCGGACGTAACGATGATGACCAGCTGG
CACCTGCCGGAGAACCCGCTGCAGAAGAGCGGCCACGGCTCGCTGCTGCAGACGCATACGGGTGAATGGT
ACATGGCCTACCTCACCAGCCGCCCGCTGCGCCTGCCCGGCGTGCCGCTGCTGGCCTCCGGCGGACGCGG
CTACTGCCCGCTGGGGCGCGAGACCGGCATCGCCCGCATTGAATGGCGCGACGGCTGGCCGTACGTGGAA
GGCGGCAAGCACGCGCAGCTGACCGTGAAAGGCCCGCAAGTAGCCGAGCAGCCTGCAGCCGTTCCGGGCA
ACTGGCGGGACGATTTCGACGCCAGTTCGCTTGACCCGGAGCTGCAGACCCTGCGCATTCCGTTCGACGA
CACCCTCGGCTCGCTCACCGCGCGCCCGGGCTTCTTACGGCTCTATGGCAACGACTCGCTCAATTCGACC
TTCACCCAATCGACCGTGGCGCGCCGCTGGCAGCACTTCGCCTTCCGGGCAGAAACGCGGATGGAGTTCT
CGCCGGTGCACTTCCAGCAGAGCGCGGGGCTGACCTGCTACTACAACAGCAAAAACTGGAGCTACTGCTT
TGTGGACTACGAGGAGGGACAGGGTAGAACCATCAAAGTTATCCAGCTCGACCACAACGTGCCGTCGTGG
CCGCTGCACGAGCAGCCCATTCCGGTGCCGGAACATGCGGAGAGCGTCTGGCTGCGGGTGGACGTGGATA
CGCTGGTCTACCGCTACAGCTACTCGTTTGATGGCGAGACGTGGCACACCGTGCCGGTGACGTATGAGGC
GTGGAAGCTGTCGGACGACTACATCGGCGGGCGCGGCTTCTTCACCGGCGCGTTTGTGGGCCTGCACTGC
GAGGACATCAGCGGCGACGGCTGCTACGCGGACTTCGACTACTTCACCTACGAGCCGGTCTAACGGCTCA
GGCCGGGTAGCCCAGCGCGCGCGAGAGCGCGAGCCCGGCCTGCTGAAGCTGCTCGCGGAAATTAGCCAGC
TCCGCGTCGTCCACGCGGGAGGTCAGCGTCGACAGGCTCAGGGCGGCGATGACGCGGGACTCGTGGTTCC
ACACCGGCACCGCCACGCAGCGCACGCCCTGCTCGTTCTCTTCGCTGTCCAGGGCGTAGCCTTGCTCGCG
GGTCTGCGCCAGGGCGCTCATTAAGGCTTCGCGAGACGCGAGGGTGGCGGGCGTAAAGGTAGTGTACTGA
TAGCCCTCCAGCAGGGCGTTCAGCTCGGCCTCGCCCAGCCAGGCAATCAACACCTTGCCGATGGCGGTGG
CGTGCACCGGCAGGCGGCGGCCGATGCGTGAATAGGCGATGGCGGCCAGCTTGCCTTCAATCTTCTCGAT
ATAGACCCCTTCACGCCCGTCCAGGATCCCCAGATGGGTGGTCTGCCCGGTCCGCCGGGACAGCTCCGTC
AGCCAGCCTTTTGCCTTCTGCCGAATATCGATGGAGCCCACGACAAAATGGCCGCGCTCGACCAGCTTCA
TGCCGAGGCGATACTTGCCGTTCTCCGGGTTCTGATCGATATAGCCGTGAAGCTGCAGGGTTTTTAGCAG
CGAGTGGAGGGTACTCTTGCTCAGCCCCATCAGTTTGCTGATGTCGGTGATCTTAAGCTCGGTGGCCTGC
TCGTTGAACAGGTCGAGGATCTGCAACGCACGTTCAACAGACTGAATAATCGGCATAATGCTGGCATGTC
CACGCTGGAATTAAGGCGAAAACGTACCTTTTTCGGGATGAAAAATCAATGAAATGGAGCCGGTGTTCTC
CCTCTCCCTGTGGGAGAGGGCCGGGGTGAGGGCACCAACGCGCAGCGGACCCAATCACTCCCCAAGCGTT
GCCATCATCACCGCCTTAATCGTATGCATCCGGTTTTCCGCCTGGTCGAACACGATGCTCGCCGCCGACT
CAAACACCTCGTCCGTCACCTCCATCCCGCCGTGCAGATCGAACTCCTTCGCCATCTGCTTGCCGAGCGT
AGTCTGGTCGTCATGGAACGCCGGCAGACAGTGCAGGAACTTCACGTTCGGGTTGTCGGTCAGCGCCATC
ATCTGCGCGTTCACCTGATACCCGCGCAGCAGCGCAATCCGCTCTGCCCACTTCTCTTTGGCCTCGCCCA
TCGACACCCACACGTCGGTATAGATAAAGTCCGCGCCCTTAACGCCTGCCGCCACGTCTTCCGTCAGAGT
AATTTTCCCGCCGTGCTTCTCCGCCAGCGCGCTGCACTCCGCCACCAGGCTCTCTTCCGGCCAGCAGGCT
TTCGGGGCCAACAGGCGCAGATCCAGCCCGGTCAGCGCCGCCGCTTCCAGCATCGAGTTGCCCATGTTGT
TGCGCGCATCGCCCGCGTAGACCAGCGTCATCTCGTTAAACGCCTTGCCCGGCAGGTGCTCCTGCATGGT
CATCAGGTCCGCCAGCAGCTGGGTCGGGTGGAACTCGTTGGTCAGCCCGTTCCACACCGGCACGCCCGCA
TACTGCGCCAGCGTTTCGACCACTTCCTGGCCGTGACCGCGATACTGAATGCCGTCATACATCCGCCCGA
GAACCCGCGCGGTGTCCTTAATTGACTCTTTATGCCCAATCTGGCTGCCGCTCGGCCCTAAATAGGTAAC
GCGCGCGCCCTGGTCAAATGCGGCAACTTCGAAAGAGCAACGGGTACGAGTCGAGTCTTTTTCGAAGATG
AGCGCGATGTTTTTACCGGTAAGCTTCTGTACTTCCTTGCCATTTTTTTTATCGGCTTTGAGCTGTGCGG
CAAGGGTCAGCAGAGAAGTGAACTGTGCAGGGGTAAAGTCGAGCAGTTTCAGAAAGTGTTTTTTGTATAA
ATCGGACATTTTATCCTCGCATGGCGAACGCCACTTATTGAATTAAAATTCACTTTATATGTGTAATTAT
TCATTTGCAACCCCATTTCACAATTCTTTCTTACAAAGGTGGAGGCAAACCCGTCCGTGTGTGAAAATAA
TCGTATCTGCCTCCGATTCTCTGCAGAAGCAGAAAGACATTGGATCGAATTCTACAACCAGGTCGAGTCA
GAAATGAGAATGATTGGCCTTCTTTATGATTTTAAGGATTATGCTTCTAAAATGGCGGAGAACATGGCGA
GGCTTGCTGCCTTACTTCATTACTTCAGCGGTGATGGAGGCGATATATCTGTTACCGGGTAATGACTCCA
ACTTATTGATAGTGTTTTATGTTCAGATAATGCCCGATGACTTTGTCATGCTGCTCCACCGATTTTGAGA
ACGACAGCGACTTCCGTCCCAGCCGTGCCAGGTGCTGCCTCAGATTCAGGTTATGCCGCTCAATTCGCTG
CGTATATCGCTTGCTGATTACGTGCAGCTTTCCCTTCAGGCGGGATTCATACAGCGGCCAGCCATCCGTC
ATCCATATCACCACGTCAAAGGGTGACAGCAGGCTCATAAGACGCCCCAGCGTCGCCATAGTGCGTTCAC
CGAATACGTGCGCAACAACCGTCTTCCGGAGCCTGTCATACGCGTAAAACAGCCAGCGCTGGCGCGATTT
AGCCCCGACGTATCCCCACTGTTCGTCCATTTCCGCGCAGACGATGACGTCACTGCCCGGCTGTATGCGC
GAGGTTACCGACTGCGGCCTGAGTTTTTTAAATGGCGGAAAATCGTGTTGAGGCCAACGCCCATAATGCG
GGCGGTTGCCCGGCATCCAACGCCATTCATGGCCATATCAATGATTTTCTGGTGCGTACCGGGTTGAGAA
GCGGTGTAAGTGAACTGCAGTTGCCATGTTTTACGGCAGTGAGAGCAGAGATAGCGCTGATGTCCGGCAG
TGCTTTTGCCGTTACGCACCACCCCGTCAGTAGCTGAACAGGAGGGACAGCTGATAGAAACAGAAGCCAC
TGGAGCACCTCAAAAACACCATCATACACTAAATCAGTAAGTTGGCAGCATCACCGAATTTTCAGCCCGG
ATGTTTCACGTACCTATGTCGAATATCTGGCCGATAAGGTTGCGGATCGAGAAGAGGATGCAGAGGAATA
TCTGGAAGCAATCATGGAGGCTCGTGTTACCGTTGCTGGCATGGGGCTGGTGATGGAGGTGCAGGATTAC
TTCGATGGCGAGGCCGATAGACTGGCGAAGGCGTGGCTGGCCGAGTACACACCGCAAATCAAGTCGTTGA
AAGATGAGCGTAAAGAGGCCTATCGTCAAATCGTCGAAATGAGTACCGAACCGCAGGATGTGGATCTGGT
CAGGCCGGCGAACAAGTTTGAAATGACCAGGGTGCGTGAAGGTGAAAAGGAAGCTGACCTTCCAGTCTGG
AAACACCATTTGTTGTGTGACGAAAGCGGGAACTATCCGGCTCTGTTGAACCATTGGGAAACCAAGGTTT
TTGAGATCGAAACCAAACGTGAAGGATTTGCTTTCTGGTATCGTAATCCACAGTACACAGGGCAGTCGTC
ACTGGGAATCGCTTATGTTGAAGCTGAACAGTACAAGATTGTTCGTCCCGATTTCCTGTTCTTTGCCGAA
CAGGATGGCAAAATGGTTGTGGACCTGGTAGATCCACATAGCCTACATCTGGCTGATGCTTTGCCCAAAC
TGGAAGGACTTGCGCTATATGCCGAACATCATTCTGATGCTTACAGGCGAATCGAATCTGTCGCCGAAGT
AAAGGGTAAATTACGAGTGTTAGATTTGAAACGGCAGGATGTGCAGGATGCTGTTGCTACCGCTGAAAAT
GCAGAAACGTTATTTAGTAGCGGACTTGCTGATGACTATCAGTAATCTATAGAAAATTGCGTAACGAAAC
TGCATTTTAGTAATTTTTTGAAACAATACAAATAAGGCCTTCTCACTGAGAAGGCCATTACCGACTTACA
GTTCGATTTGGCTACAGCCGAAGTTACGGTCTCCTTCACCAAACACTTTGCTTTCAACTTTGGTCAGGTA
GTCCAGTCGGGTTAACAGCGCCTGGTAGTTCTGCTGGAAGTCAGTACTATTGGTGTCTAGCACATACTTA
CAGTTTTCAGGAAAATGGACCAGACCAGGGTGATCGTCTCTCTCCAGTCTCAGGGCGCTGTACCAGGCTC
CTGTGATCATCCCTCTAAGGTTATCGTCCTGATCGTAATCCCCGAGGTGGTAGTAAGCGTCTTTGTTGAA
CAACAGGCAAATGTGATAGTGGCATTTACCTGATTCAGAATACTCTTTCGCCCATATAATAAATAAAGGG
CAACGGTAAATGCGTTTATCCTCACGCACCTTACGGGTACGGTCAGCCTCCAGCTTAGCTCTGAGGGATT
CACGCATCCGGGATATCACCCCAGGTTCCAGGTTAGGGAAGCAACAGATATTGTCACCGTTATCAACTAT
TTTGGGATAGTGGAGATCGACACGTACAGCAATTAACCTAGGATACCGGTTAGTCAAATAACATAATAAT
TTATTAATCTTACTCTGATATTCGAGGATATGTACTCCATGAGTACCTTGATATGTTTTCATAATATATA
CCTGTATTTGGTCCTACGGTCTATAGCAGACCGTACAGGGATGCCATACAGGCAGGGCTATTCCTGGTCA
CTGTTGTCGGTATATACTGGTATCAGATTTTAGTACGGACATACTGATCTGATTACTACTCTTACTGGTG
AATACAGGTAGTAAGAGTACACAATGCCATTATATAATACCTATCCAACATCTAAATTTGAGACGAAGGT
AGCCCCAGCCTGTGATGGCTGTTAAAAAGTTACTCTGCAATTAGCTTCTGGAATTAACCGATGATTCCGT
TATTCCAGTGCCGCTTCACAGTCGATAAACTGATACTCAATTTCTTTGCAATCTCAGCCTGAGTAAATCC
ACCTTTCTTAAGTATTGTGATATCACGTCGGTATTTGCTTCCCTCCTTTCGTCCTAATTTTTTCTTAACA
TGTCGATATCGGCTTTTAGTTGATTTCAGATTGTGAATGTCAATCGTATCCTGACGAGCAATCAAAAAAG
ACAAGCAACTTTCAGCAGAAGGCTCTATCCTTGAAGCTGGATGGTAGCTGTAGATAAACATTTCTTTTTG
AAGGCAAAAAAATAAAATATTCTGTAAGTCCTCCACAGTTCTGCCAAGACAGCTTAGATCTGGAATGACA
AGCGTGTCCTGCCGGTTCATTTCATGATGAATCAATTGTCTGAGTAAACGTTGCTCTGAAACAACCTCTT
TAATATCTACCTGCTCGATCACAACATGTTCAGGTAGAATATTAAATTTTTGGCATATCTCAGCAAGTGA
GTGATGATCTGTAATGCTTTCTTGCTGTTCGCTACTGCATATGGTGTAAAAAAATGAACGCATCTGATGC
ACTCCGGTGTCATAAATTATTTTTTGATACCTGAATAATGTCATTTTGCATAAAAAACAACCAAAAATAG
AGAGTGATTGCCAGCGATACTTTAACTGGTAAAGTAGTATTTTACCTCTCATAATTGTTTGTCCTTCTTT
GTTACCTCTTAGGTTCTGCTCTCTTGTGAGTATGGGTTTATAATGATGTCATCCGGTACATTAACACGGT
TGGAAACATCTGTTTTGCGGAGCACTGGCAGCATAACCACCATTTCATTGACATGGTAAATATCAATCCA
ACAAACAACCGGATAAGGCATAACAATCCCCTTTCTTCTAAGAACTTCATTTATCCCGAATATAATCAAT
TGGGATGTTGACAAGAGTAGAGCCTGCCCGGCATCAAAGTAATAACCCTCAAAGGTTGTTCTATGAATAA
GAATAATGTTTGAATATCCTGAGACACTTTGATGCTTTACATCAAAATGTCTTTGATTGTAAATGTAAAT
GGCTTTTTCCATATCGTAATTTTCCCTTAGCGAGGATAGCCTTTCACGTATAACTGTTTTTTCATCTTTC
CCCATGAATTCATCATTAGCGTTCAGTTGAAAGTAATCTGCAATGGGGATTTTTAATGGACTCATGATGT
TCGTTTTCCAGATTAACGAACAGTACTCTTCCAGAGTTACTTCTGTTTTACCTCGGCTTCGATTGATGCT
TTCTTTTATAGAGAACTTTAACAGGTCATTTTTTATTTCATTTATTGACCAGTTATGACGATTGCATTTT
TCTAATATAGGGATAGCCAAATCCACAACTTCCGCTATTACGGAAGAGTGAGATTTATTTGTTAGTCTGG
CATAATGATCAATTACTCCTAATGAAGATTGATTTTTGAACGTGACTGAGTGTTTTTTTATGGGAGTAGT
CTGTACTACCTGTGACTCATTGTTTTTGCCTTGACAAGGTTTTTTTCCTGGTAGAACGCTGCTCATCTCA
AAATTAGTAACACTATTAGACATTTTTAAGGAAACCTCTTTGTTATCTCAATATAAAACTACTATCTGAA
ATTTCTCAGTGTTGCCCCATTTTTCTCGGGGCAACATCGCTATAAATCAATAAAATTAAATCTGTAATTT
ATTACAGACTTTCTCGTACAGAAAATGTATCTATAAAATCGAGGACATCTTTACGTAACCAGTAATGGCG
GCCATTGATTTGTTTTGGGCGAGGTAGCCCCTCAGGCAATTTGTCCTGACAAAGCCATTTACGAATGGTT
TGAGATTTGTAGCTAATGATTTTAGCTAACTCAGCTGTTGAAATGAGCTGTGATTGAGATGTATCCGGGA
GTTTGAATGCGCTCATTTTGCCACCTCAGTGATTGAGATATTGGCAAAGAAAGCTTTAAGCATTATTGAA
TTAGTAGGGGTAGTAATGAAGGCAGAAGGAAACGTTTCGGGCTCGGGGTCGGGGTCACTACCATCACCTG
AATCTGATGATAAGGCACTTTTAGCTGATTTAGCCGTACTGTGATGCGATCTGGATGCCTGATTTTTACA
TGACATCAGACGCGCGAGAAAGTTAGTAGCATTTTGCATTCTTTGTTTAAGATGTAAAATTTTCAGTTTG
GCGCATGCGACAGACTTGCGAAGAGCTGAGTATGTTCCTTTGAGATACTCGACAACCTCTTCCATGGACG
CAGGATCGTTAAAGGATTGAGTTGTTTTACTTGAATTAATACACCAGCGAGCTCTGATAGCTGCCAGAGT
GGGTTCTATGGATACAGTTGCTGGGGTTGCCATTGGCTTATCTCCTGTGTAGTTGCTGTATCATTGACTA
AACTGTGTATTACGATACATGAAAATCTATCTTGATCAATAGTTGATGATATTTTGTAATATGTTGATTT
TTAATGGAATCAACGCATATCAACGTTGTTTTTTATGGTAATACCTGCTTCATTTAAGATCCATGTCTCA
ATTTTCTCGTGCCATTTTCGTAACAGATCTAACGGACGACGGCGATAGTGTTTTTCGGCAAGAGCGCTGG
GTTTGTGTCCCATAATTTGAGCAACAATACCAGTGGGAACTTCAACCCACTCGGCCAAAGTACCAAAACT
ACGACGTAAACCGTGAAGGCTGATATGTGGTAACTCAGCCAGCACTAATGCTCTGTTGTGCGCTGAACGC
GGCTCAATAATTTTGCCACTTTTACTGTTACTTCTGAAAACCCAACCCTCCTTATTTACGTCAGAATTTG
GGGATTGCGCTAGTACATTTAACAATTCAGAAACATAAGGAGTGAGAGGGATGATACGTTCACCTTCGAT
CTTGTCTTTAATTCGCATGCTTGACCATTTGAAATCTACGTCTGACCAGCGAAGCGACGCAATTTCTTCA
CGCCGAGCACCAGTGAGCAAAAGTACTTGGAGATAGGCCGATGCAATAGGATTATTGAGGCTACGCACGG
CACTAAACCAGCTTTTTAGTTGTTCCTTTTGCAGGCAATCATCAGCTTTACTCGCTGACACGGGAACCAT
TTTTCTTACGTTGTAATCTTGTGCCAGATCGCCAGGAATGATCCCTTGATATTTTTTCTGATAATTACTC
CATTTGATGAAAGCACGTAGTAGGCGATAAGCGTGAGCAGTGACGGTAGGTCTATTTTGCCTTTCTGTAC
TCAGCCACGCTGCTATGTAATCTGGGGTTAGCTCCGATAACGGCAGGTTGAGCAAACTAGCCAATGGTCC
AGCCGAAGTCGGGCCTTGGCCTCTTTTTTTACTTTCGCCTCCACGACTGGACAAGTTAATGTGATCGGCA
ATGTATCGAGTAGAATATGGGCGTTTAGTTTTTGCACTGATACCGGTTCTCAATTCTTGAAGATAGTCTT
CCCAGGCGACGGAGAAAGTCACTTTTGTTTTACGTGATTCTGCCTGCAGGGATTCTGCTTCTGCGATTTT
TACAGCCTTAGCAATTCGTGGATCTATCCCTGTATCGATCAATGTTTGTAACCGTCTTGCCTCGGCTCTC
GCATCATCAATCTTCCAGTCGTTAATGTTGCCAATAGTCATGCGAAGGGTTTTCCCCGCATATACGCTTT
GGAATACAAAGGCTTTTGCTCCGCTAGTTGCTCGGCATGCCAGGGTTGTTACATCTGCATCCCAAAGAAA
AGTTTGTTTTTTCCCTTCCGGTAAGGTGAATCTGCGAAGTCTTTCGAAGGTAAATTTTTGTCTTGAAAGC
GCCATTTTTCGGCTCCAGTTGAGAATTGCTGTCTTACAATAATGTAACTGCTGGTGTAAGTAAATGGAGG
GAATAAACATCAACTTTTGTTAATTTCAATCAACGGGTTTATTGCTATAACTTGGTGTTTTATAATATAA
AGTATGTTGTTTTGATTGATTGCTCAAGTAGTTAAAAATGCATTAACATCGCATTCGTAATGCGAAGGTC
GTAGGTTCGACTCCTATTATCGGCACCATTAAAATCAAAGAGTTACCCCATATTTAAATACACCACGTTT
CCTCCTGTGCCGTATTTGTGCCATTGTAACCTTGGCAATTCATCAAAATACTGTTCTGACATCAGGCAGT
GCAGGTGCAGACATTTAAGCCAATTGCTGCCGCCATTCTTTGACGTAGTCAATCAGGGCGCGGAGCTTTG
GTGCAATATTGCGACGCTGTGGGAAATACAGATAGAAGCCCGGAAATTGTGGAAGAAAGTCATCAAGCAG
CGATACAAGCTTACCGCTTTCAATATATGGCCTGAAAGTTTCCTGAGTGGCAATTGTTATTCCTCCGCCG
GCAAGAGCCAGCCTCAACATCAGACGCAGATCATTAGTCGTAATCTGCGGTTCAATCGCAAGGTCGAAAG
TTCTCCCGTTTTCTTCAAATGGCCAGCGATAAGGCGCAACCTCCGGGGACTGACGCCAGCCGATACACTT
ATGGGTATTTCCCCCGGAGGCGAGAAAGCACTCTCCACGCCCGGCCGCAAGGATCAGGACGACGGGGGCA
GGCATGAATCCTCCTCCTGATGGAGACGTACAGAGGCGACTTCTGCCAGCACGGAGAGTGCCAGAGTATG
CGCATCCCGGGCTTTGGGGAATATCCCGACGGGTGCCCGGATTTGCGTTGTTTCCTCCCTGGACCATCCC
AGCTCGTGGAGCTTTTGCAGACGTAACGTGTGGGTTCGATAGCTGCCCAATGCGCCGAGATAAAAGGGTT
TTGCTTCTCGCGCGGCCTGCAACACTGGCAGCTCCCGGTTGAGATCATGGCACAGCAAAATGACCGCCGT
ATCGGTATCGATCTGAGCGCTGGCTGAGGCCGGAAAAAGATCGAAGATATGGCTGTCATAGCCTGTGGCT
GCTGCAAGACTCGCGGTTGCCTGCGCCTCAAGAGAACGTCCGTAAATCATCAGCCTGACGCATGGCCTGA
ACCCCACCTCAAAGCCATTGAGATTCCAGCCCGTCCGGGTTTGCGTGGGCAGGCACACCAGCGATTGTGC
TTGCGGATCGTAGCGCAGCCCCACCGGTTTTCTCTGTTCCAGGCGGTTCAGCACGGCGAGCAGAGGCTGT
GCCGAGCGTAGTTTATGGAGCGTCAGCGTGATCCCACCGCCGCAGGGCAGAACGATGTCAAACCACGGCG
AACCTTCGCCATAGCGAATTTCGCGATCGCGGCCTGAGCCCATCATCTCCAGCGCTTCAAAAGCGGCAGC
GGCCTCCACGCAGCCGCCAGAGACAAAACCGCAGTAACGACCATCTTCGCGCACCACCATCTGCGCCCCG
AGCGGGCGCGCCGCGCCGCCGCGTATCTCCACCAGCGTCACCAGCACCGCTCCTTTACCGGACATTAGCG
CCTCTACGGCGAAGCGCAGAATGGTCCGGTGGTCATCGGTGAGAAACGCCTGCTCTGGCTTATGCCAGTG
TTCGTCTTTGTCAAAAAGCGGGTATGACATTGTTCCTCCTTAAACCACATCCGGCAGCTTATCGAGCAGC
TTATCCAGAGTGATGGGATAATCCCGTACCCGAATACCGGTGGCGTTATACACCGCGTTGGCGATAGCCG
CGCTCACGCCGCACAGGCCCAGCTCACCGACACCTTTGGCCTTCATCGGGGAGGATATGGGGTCGGTATC
ATCCAGGAAAATCACCTCCTGTTTTGGGATATCCGCATGAACCGGCACCTCATACCCCGCCATATCGTGA
TTAACGAAGTAGCCCAAACGGTCATCCACCGCCAGCTCCTCCATCAGTGCCGCGCCCATGCCCATAGTCA
TTGCGCCAATGACCTGGCTGCGCGCAGTTTTCGGATTCAGGATGCGTCCTGCAGCACACACAGCGAGCAT
ACGCCGGACCCGAACTTCTCCCGTCGCGCTATGCACGCCGACCTCCACAAAATGCCCGGCAAAGGTCGAC
TGCTGGTACTCTTTGCTCAGTGTTCCGAATTCAATGCTCTCTTCCGCTGTCAGTCTGCCGCCTGCGGTGG
CTTCATGTAGCGTGGCGCTTCGGGTACCGTTGGTAATCTTGCCGTCGGCAAACTGCGACTGCTCAGGATC
AAACCCGACTGCCGAGGCAATCATTTCGCGAAGCTTCATACAGGCGGCGTAAACGCCGGAGGTGGAGGTA
TTCGCGCCCCATTGTCCACCAGAACCCGCAGAAACCGGGAAACTGGAATCGCCGAGGTGAACCGCAACCT
GCTCCAGCGGTACGCCAAGCATTTCCGCTGCCGTCTGGGCCAGAATGGTGTAGCTGCCGGTGCCAATGTC
GGTCATGTCCGTTTCTACGGTAACGGTGCCGTTTTGTTCGAGGTGAACCCGAGCACCCGATTTTTCCAGC
AGATTATTGCGAAAGCCCGCCGCAACACCGTGGCCGACTAGCCACTCCCCGTCGCGCACCTGTCCGGGTG
TGGCGTTGCGCTGCTTCCAGCCAAATTTATCCGCTCCGGTGCGCAAGCACTCGATAAGCTGACGGCGAGA
GAAGCAGCGCGTCGGGTCGGCGGGGTCAACCTGAGTGTCATTCAGGATGCGAAACTCGACGGGATCGATG
CCCGCTTTTTCCGCCAGTTCGTCGATCGCGATTTCGAGCGCCATCAGACCGGGGGCTTCGCCGGGCGCAC
GCATGGCGTTCCCTTCCGGCAAATCAAGCGTGGCGAGCCGCAGGCCGGTATGACGATTCGCCCCGGCGTA
GAGTAATTCGCTTTGCTGTACCGCCGTTTCCGGCGTGCCGCCGGGCAGGTTTCCAGACCAGCTTTCATGT
GAGATAGCGGTGATTTTCCCGCTCTGGTCGGCACCGATACGCAAGTGCTGAAGGGTGGCGGGGCGGTGCG
TGGTGTTATTGGGAATAGAGGGGCGGGGGAGCATCACTTTAACCGGACGTTTCACCGCTCGGGCGGCGAG
GGCCGCCAGCAGCGCATCGCTTCTCAGGAACAGCTTGCCGCCAAACCCTCCGCCGATATACGGGGAGATA
ATACGCACATTCTCCACGGGAACTTTCAGCGTTTTTGCCAGATCGGTGCGGCACCAGTCAATCATCTGAT
TTGAGGTCCAGAGGGTAAGCTTATTTCCATCCCAGACGGCCATCGAGGCATGCGGCTCCATCGCCATATG
GCTCTGGTCCGGGGTCGTGTAGGTAGCATCAATCTTCACCGCAGCGGAGGTGAAAGCCCCGTCAAAGTCA
CCGACGTTTTTGTCGGGCGTGTCTTCCGGCGGCTGATTGACGGCCTGTTTTTCGTCCGCCAGGGAGTAAG
CTCCTTTATTACGGCGATAGTGTGCCTGCACCAGCGAGGCCGCCGCTCGCGCCTGTTCGAAGGTCTCGGC
CACTACCAGCGCAATGGCCTGATGATAGTGCTCAATAGTGGGGCCGCCTAACAGCCTGGCGGTGTTTTTG
TCGCCTTTGCCGAGTGCCCCGGCGTTACTGGCGGTAATGACAGCCAGTACGCCCGGCGCTTTTTGCGCGG
CGTCCGTATCAAGGGCGGTGAGGCGTCCTTTGGCAATGGCGGAACCGACGATATAGCCATAGGCGGCGTT
GGGGGCTTCTTCATGCCATTCGTAGGCGTAGCGTGCCGTGCCGGTAGTTTTCAGCGGTCCGTCGATGCGG
TCATGGGGACGACCGACAACCTTCAGCTGATCGATCGGGTTTTCCCCTGCGGGTTTATCAAATTTCATGC
CTGTGCCCTCGCTTCAGCCAGTACGGAGGCAAGCGTTCGCTTCGCCAACAGGAGTTTAAAGGTGTTTTCA
GCGGTGGGATGGGCGCTGGCGAACAGCGTGTCATATACGGCCTGCGCCCCCTGGGATAGCTGAGCATCCG
CAGCCTCAATGCGCCAGGGCTTATGTGCTACTCCGCCCAGCGCGACGCGCCCGCTGCCGTCAGGCTGAAT
AATCGCCGCGACCGATACCAGGGCAAAGGCGTAGGAGGCGCGATCGCGCACCTTACGGTAGATATGTTTT
CCGCCGAGCGGTGGAGGTAACGTCACCGCAACGATAAGCTCACCGGGAAGCAGGGCGGTTTCAATGTGCG
GCGTTTTTCCCGGAGGGTGATAAAAATCAGCCAGTGTGATACTGCGAGTCTTTCCCTCCGGCGTGATGGT
TTCCACCACCGCATCCAGCAACCGCATTGCGACCGCCATATCGCTCGGATGGGTGGCAATGCAGGCTTCG
CTTACGCCTACCACCGCGTGCTGACGGCTAAAGCCTTCAAGCGCCGCGCAGCCGCTCCCGGGCAGGCGCT
TATTGCAGGGCTGATTGGTGTCGTAAAAATAGGGGCAGCGCGTGCGCTGGAGCAGATTACCTGCGGTGGT
TGCCTGATTACGTAACTGACCAGACGCGCCAGCGAGCAGGGCGCGGGAGAGTACCGCGTAATCACGACGC
ACGCGCTCGTGAGCCGCCAGGTCGGTGTTCCGTACCAGTGCGCCGATGCGCAGCCCACCCGCGTCGGTCA
CTTCAATCTTATCGAGCCCGAGGCCGTTCACATCGATAAGGTGGGTGGGCGTTTCAATTTCCAGCTTCAT
CAGGTCCAGCAGATTGGTCCCGCCCGCGATAAATTTTGCGCCGGGTACGCGCTGAGCGCTAAGTGCCGCC
TCGGCTGGGGTATTCACTCGTTCATAGGTAAACGCCTTCATGATTTTATCTCCCCCGCAGCATCTTCAAT
GGCGGCAAGGATGTTAGCGTATGCACCACAGCGACAGATGTTGCCGCTCATACGTTCACGGATCTCATCG
GCAGTTGTTTCTGGAGCGGAAACCAAATCGACCGTGACGTGACTGGGAATGCCGTCCTGAATCTCTTTTA
GCACCGCTACTGATGAGCAAATTTGCCCGGAGGTGCAGTAGCCGCACTGGAAGCCATCATGCTTGATAAA
GGCCGCCTGCATGGGGTGAAGATTATCTGGCGAACCCAGGCCTTCAATGGTGGTGATCTCGGCCCCCTGA
TGCATGACTGCAAGCGTCAGGCAGGCATTAAGCCTGCGACCATTGACCAGCACGGTACAGGCTCCGCACT
GTCCGTGATCGCAACCTTTCTTGGTACCGATCAAATGCAGATTTTCACGCAAAGTGTCCAGTAGCGTGGT
TCGGGTATCCACCTCAAGCTGCTCGGTTTTGCCGTTCACCTTCAGTGTCAGGGGCATTATCTCTGGCGCG
GGTGTAGCTGCCGGAACGCTTGCCGCCAGCGTAGAATGAGGATAAACCACGGCGGTCGCCGCTGTTGCGG
CGCTCACTTTAATCAGATCGCGACGGGTCAAACTTAAATCGTGCGGCTCGTGCTTCCCAACCCGATTATC
TTCGGGGTATTCGCCTTGGTTGCTCATACCAGGCCTCCGGTATTCTAAAGGGGAAAATAAGAGTGCGTTG
CGAGAGTGCTGATGCTTTTTTAAACGTTAAGCATAGTCGGCGACAGCAGGAGGATTATTCTTAAAACGCG
AATGCAGCTATGAGCCCGGCTAATAAATTCATGTTCGCCGGGATGTTGATGATGATGGGAGCTGGTTTAT
TGCTTTAGTTGTACGATGCAAAAACCAATAAGGAAACCTGTGATTTTCAGCTCTACATCACCCTGCAAAT
CTCTGTCACTTCTAATATAAAAATAGGGAGAAATGATGGAGCTTATATTCATTGGCGATTAGGAAACTAT
CTTGTTATACAAAACAATACAGTTCTTTACATTTGCCTTGTTTTATGAATACTCCTGAAGAGGTGTATAA
CATAATGGTACAAGCAGGGTAGATATGAATATATTTGAACAAACTCCACCGAACCGCAGACGTTATGGTC
TTGCTGCATTCATTGGGCTGATTGCTGGCGTTGTTTCCGCATTCGTGAAGTGGGGGGCTGAAGTTCCATT
GCCGCCACGTAGCCCGGTGGATATGTTTAATGCAGCGTGTGGCCCGGAATCATTAATCAGGGCTGCAGGC
CAAATTGATTGCTCGCGTAATTTTCTCAATCCACCGTATATTTTTCTTCGAGACTGGTTGGGGCTGACAG
ATCCCAATGCGGCTGTTTATACCTTTGCCGGGCATGTCTTTAACTGGGTTGGTGTTACGCACATTATCTT
TTCGATAGTGTTTGCTGTCGGTTATTGTGTGGTCGCTGAAGTATTTCCAAAAATTAAACTCTGGCAGGGC
TTACTGGCAGGTGCTTTAGCCCAACTTTTTGTTCATATGATTTCATTCCCTCTCATGGGACTGACGCCAC
CTCTGTTTGATCTCCCGTGGTATGAGAATGTTTCTGAAATTTTTGGACATTTAGTCTGGTTCTGGTCTAT
TGAAATTATTCGCAGAGATTTACGAAACAGAATTACTCATGAGCCAGACCCTGAGATCCCTTTAGGCTCA
AACAGATAATGCATTGAATGATAAAAATGGCGCAAATACAGCGCCATTTTTATAGGTTAAAAACATTGCT
TTTTATATTCTGATGCAGATAGTCAGTGAGTATATCGCGCTACTTCAGGATGATGTAGATCCGAAGAACG
CTACAGAAGAGAGGCATTGTTGCTGGCAAATAGAAGAAGTATCGGGTTTTGTTACCCCTGAAAAACGAAG
CCCCGCTATTATCGCTGGCGGGGCAGTGCAATTAATTATTGTATGTTTATAACGGTGTCAGCCCGTATTT
AGCCCTTGCACGATTGCAAGCCTCATTGACGACTCCGTTCTCACCAGACATGGCGAATTCTCTGCATGTG
GACGATCGATTTTTATATATCGTGCAGCAGGCATTTTTGCCCGGGGTTCCTGCAAGGGCAATACATCGGG
GGTTTTTCTGATTGGTACCGCTCATGCATCGGTGAAAAGGGGATATTTGTTCAGTGAGCCTGGCGGGAAT
AGTACCGCCAGCATCGTCGGCTTCGGCCCAGTAAAAAGAGACGCGGAAAAATGCACAACAGGCACCACAC
GTCATGCATGGATTCAGATTGCTCATAATTCACCAGTACAGCTAAAAATCGTAAAGAGAACAGCGGTACA
TCGTATGTAAGAACGTACCGCGGTTGGCTGGGGAACTTTCGATAGTGTGAGTATTGAATGATTTCCAGCC
GTTACCGATTTTACGTACTAATTCGTGATTAAACCACTCGTTAGCAGGCTGCCTGATACCTTTCCGTGTC
TCCTGAACACTATGGTGTGCATATGAGAAAGCCCATCGTTACAGGTGATATTGACGATCGCTTCCACATC
ATTTAAACGATTTTTGGGGCTCTGAGGTGGAATTCTTCCCTCGACCGATGGATAAGTCTTAGTCCGCCGA
AGGGGGCTTAGCCGGACAGGAATCGCTAATCTTAATGAATTTGTCGTTATAGACCAGATAGTGATTCCCC
GGCTGACGTAACTCAGGCTGATGAACCACGTCTCCCGGACGTAGATACCAGGCATCGCCTTCCTCTTCGG
TCGAATCACATCCTGGCTTAATCAGTAGCTTAAACCATGTGTTGCCAGTGTTACTTACCGTTCCTGTCAC
CTTGTCGAAGGACCATTTAAACTGAACCTGACGTGGTCGTACTACCAGAATGGTATCCATCACCACCACC
GGCTCCGTGCTGACCACGCCGCCGGTTGGGCTGCGTCTTGTATGGTTACGAGTGGGGACCTCGCGAAATG
AGACCCGGTAGTAGCGCTCGCGGTTATCCCGTGGACCATGATAGTAAAATTTAAAATACTCGCTCTCACC
AGCCTGCAACGCCAGCTGGCGGGGGGCGAAAAGCAGTTCACCATCCACCGGTCGGGTGCGCAATTCACTG
CTGCCCGGGCTATCAATAGCACTGATGGCAATACGGTATATCCGTGCGCTTTTGTTGTTATTCACTACAC
GTTTGCTGACAAAGTCAGTCTCGGACGGCAGCGAAAATGTCAGATTGCCGACCGAAATCGCCTGTGTCAA
AGGTGCCGCCAGCATACAGACCGCTGTCAGCAGGGCCTTAGTTAATGTTACGCCACGTCGCCTGAACATG
AATCTCTCCTGAAGCGCTGACTTCGCCAAACCAGCCGTTATCATCTACCGTACGCAGCGAAATGGCGTTA
TCCATTGGAATCGAAAATTTGACTGTGGTCTTATCCATCTGCCCCACTTCGCCAGAGATATCAGTCCACG
GTGTGGTCAACCACAGCGCATCGGTCATATCCCGCCAGCTATCATCGCACCCGGCATCGTAGGTTTTTGT
AGCTCCGTTGCGGGTAATAAAGGAAAGTGTCGCCGGGAACGGTACTTTCGCCTTACCGTCATCGGAGCTG
AAGACACAATAGGAGCGCCCGCCAATCACCTGCGCGGGTCCGGTCACCTTGATCAGCACTTCGTCGGCAG
CTGTTTTACCGCTGGTGGTTACGATATAGCCGAAATCGAGTGCCGACTCGCCGCTGCCAACATATCCCTC
CCGCGACGGTGTCTGAGTATATTCATCGGAGATAATACTGATGCTGAAATCACGGGGTTTGATAATCAGC
GTGTTGGAGGTAGAAAATTCATACCAGCCAGACTCCGGTGATGTGGTGTTCTGAAAGCGAAAGTTGAATA
GATCTTTGGTGTTGATATCGCTGATCCCGAGGTTCACCATCTGCTTAAAGAAGTTGCTCGAGAAGAAAAC
ATAGATCGAGTCTGCGCTCTTCATCTCGTTGAAGGTGTAGTAATAGGCGGTATTGCTCACCGGTTTCCAT
GAACTGCCATTCAGACTGAACTGCATATCGTACGCCCCGACGGCCGAGGCTAACGACGAGTTGGCGATCG
CCGGGAATATATGGATTGAGGTGTTGCTGAGTCCGTTTGTTTGCAGGGTATAGTTAACCATCTTACAACT
TAATCCTGAACGGCTGCCGATGGTTTGCGTCCGGCAGTCGGCGTTCCCTTCGCCCAGAGTCGGTACTCCG
TCGCTGTTGATAAATACTTCCGCCAGCGAGTGGGTATTTATCAACCGTAGATTTGCTGCTTTCGTATGGG
TGACGTTGCGAACATACCAGTTGCCGGAGGCCTGATCCTTACAGCGTGCGCCGCTGCTGGCGTCATAGTT
CACAGAGGTCTGGCAGGCATTGATGGTCATTGTAAAGCTGCTGCCGACGGGCATTTGTTGCATATACTGG
TAAAACGCGTCTGACAACATGCCGTGCATCCACTTCGCGCCGCCGCTGGTCACCGTCGCGCCATAAAATC
CACTGGCGTCGGTGGTTTGCGGCAGGATAAGACTGGTGGTCATATTACACCCAGCGTACCAGTTGATGCA
GCGCAAGCCAGTTAAAGGAGATGAAACTGGTGAATTTTCCAGCCACATATCAAACTTCCAGTTGGTATAA
AGGCCGGTGTTGTAACCGTTATCAATGTAGCCGAGGCTTTGCTGATAGATGGTTCCTGAACCAGTGTATT
TTAAACCGGTCCAGCGGTTGGCACCGGTCAGGCGCGGATCCAGCGCCCCGCCAGGAGTGACGAAAAAGTT
GTCGTCTGAGTTGTTTTCGACAAACACAAACTCGCGTGCCGGTGCATCCGCCCAGGTTGTTTTGCTCACT
GCCGCTCTGAGCGCAGTTACTGGCCAGATTAGCGCGAAAATTATCATCGTTATTAGTAGGTTAACTCTCA
TTCTCTTCTCCTGTCTGCGTCACCGCCGCCCACGATGAGAGGCCGCTGCAGACCACATCACCGACCCAGA
CGGCACCGCGCGCCTGGTTGAGTTCCAGAGCCACTTCGCAGGTTTTATTGCCACTGTAGCGAAAATCGAT
AGTGGGGTATTTCTTATCCACGTCCATGACAAACTCGCCGTTTTCATCGGTTCGGGTTCGGCCGATATGG
TTGTTAATCCGTGCGTTAGCCAGCAGTGTGCCGTCTTCCGCACGGATACGACCGGAGACGGTAACCATCT
GCTTCACCTCTGGCTCAATGACAGCGACATTGCCTGGATAGAGAGTCAGACGACTTTTGCGGCCGCTGAC
GATATCGTAACTGTCGAGTGAGTTTTTGCTGTTCTGTAACTCCACCTCATATCTTCCATAGGGAGAGAGC
GGGAGATAGTTACGCTTGCCGTTAAGCGGGAAAATCCGCCCGTTGATTTTGGCGCTGATCTGACCGTCGT
CCTCCAGCCCGGTGTTGAATATCACCCCAGCGTTGCCATCAGTCCGCCCGCTGGCAGCAATGTTTTTACC
CTGCCAGCCGACGCTGCCATTGGCGGTCAAGTTGGTATTGACGTAGCCGTCCGCCGCGCTATTGACGTTC
AGCGTTCCGCTGGCGTAACGAGCGTCGAATTGTGCATACGCCCCGCCGCTGAGGGTTTTGTCATCACCGG
TATCGCCGGAGATGGCACGTGACAGATTGGCACCAACAGTGCGAATGGTTCCTTCATCAAACTGTTTGCG
TGCTGACAGGTTTGCCATGGTGTAGCCGTTTTGATGAGTCATCCCTGCGCTAAACCAGTTGCCCAGTGGT
AGCGAGAGATCGAGAGCGATATATTTTCCTGTATTGGCGTTGCTGTCGCCGTTGTTATAGCGCTGAATAC
CGGCCCGCAGGCCAAGCGAACCAAAGGTACCGCTGTAGACATTTTGATAGTAATCTGCCGTGTAATAATG
GCTGTTGTAACGGCGGTCATCATTGTAGCTGATGCTGAATGTGCCCAGCTTCGACCACAGTGAGTTCAGG
TTGAGTGTGCCGCCGATTGCACGGTTGTCGGCATCGCTACGTCGCAATTGATTGCCAATGCGGGTTTTTT
CCTGATTAACCCACAGCGAACTAAAGCCTCCCGGTAGAGTGGCGCTGATGCTGCCGATGCTGCTCCATGA
GCTGTCACTGGCCAGCATATTTTGCAGGTTAACGTTGATCGCCCCCCCAAGCGGCAGCGTCAGACGGGTT
TCACCCACCGCCTGATTATCGTATCCATATCCCGTTGCCGCCCAGCTAAGCGTACTCAATGAGCCGGAGG
TCGAGGCACCTGCTAGCCAACTCTCTTTAGCTGGTCGCGTCTTTTTCCCGTTTTCCGACCAGCGATCCAT
ATGAAAGCTACCGCCCCATACCTGCCACGCCAGTGGTGCACCGACGCCGCGCCCCCGGCTAAACAGCTTA
TTGACCCGCTGGGTGCGTTTGCTGATCACGCGACCGTTAACGATCACCTCAACTTCCACATCGTAAATCC
CGTACGGTAGACCCCGGGTATCCACTTCATGATTGCCCATAGTGAAGTTCTGAACGCTTAGTAGCCGCCC
ATCACGGGTGAGATGTACTTCGCCCGCCGCCGGTAAAAAGGCGATCACTGGCGTGGCTGACTGGCTGCTG
TCGAAGATGGTGGAGCTGGCCTGGTTTCCCCAGGAAAGGCCGTAAATCTTCCCTGCTGAAATGGCGGTCA
TCGGCCCTAAGGACTGCAAGTTCCAGGTGTCGAGCATTCCACCGGCAAATCGGTGACCGGCAAAATCGCG
TTCATACATCGCTTTATATAATTCACTGTCCTGTTGACCGCTACCGATCCCGTACAGCGAGCCGTCGAGC
ACCACATGATGTTCGCGCAGTGCAGTAACGTTATTCAGCGACAGATAGCTGGATGTGTTGCTCCCGCCGT
TACGCAACTGGTTGTTATAGACGCCCAAGTTATAGCTCAGATTACTGCTGAGGGTGTTAACACTGGACTG
CCCGATGTCTTCGCTACGTGAGCGTAGTACGGTGCCCAGCGCTTCGCGCTTGACCACTAGCTGCAGCAGC
AGTTGGCGCAAGCTGAGATCCAGCTGCGCGTTGTCAGTCAGGGGGATGGTAAGGGCCTCATTGAACGGGG
CGTTGGCCAGAGCCATCAGCTGCTGTCGAGTTTGTTCGCTGACACTGGCGTTATCTTCACTCTCTTCCAG
CTGTATTTTCCGGATGCGTAGCTGTCCATCGTCCAGCCAGATAAAAGCGCTGCCGATTCGCTGATCGTCC
TGGCGACCCTGGCTACCGGCGAGATGAATATAGAGCGGGACGCTCATGCCGTCCTGAAGCGCCTGACTGA
AGGCCTGCGGAATAATCACCCCACCTATTTGCTGCGCACTTATGTCAGCAGCGCTGGCATCGGGCTGAAC
GAACAAAAAGACCATGCCGAAGGCAAACTGGGCTTTCAGTCCTGGGGAGAACCGTCGTAAAGGCATTGTC
GTTATCCATCTGCACAGCTATCTATTTCACGGGAATGAACTTATCACCCTGCCAAAGTGCAACCCGTCCT
TTGTTATCCGCAGTGTCCACGCGGGTAAAACGACGCGACTTGCCCGGCATCAGGTAGTAATTCTCTTTAC
ACTCCTTACCGTTGGCGGCTTTCAGGCAAGGTCCGTAGGCGAGGATCCGCAGCGTCGCATTTCCTGTATT
TGTCAGGGAGCCGTTGGCGTACTGAAAGTGGTAGTTCGCCTGACGAGGGGCGACGACCAGAATGGTGCCG
ATGCGGGCGGAAGCAGTGGCCACAGCGCTGCGGTTGGCATTATCGCGCTGCGCATCACTGAGGGCCTGAT
CAAACCAGACAATGCGGTAGTAGCGCTCTTTTTCATCTGCGGGTCCCTTATAGAAGAAGCGGATCACTTC
GCTGGCTTGGGCGGGTAGCAGCAAGCTGGCGGGAGTGAGTAGCAACTCATCCGGCTTGTCCATTGAGATA
ACCTGCCCGTCGTCAAGCGGTGAAGAGAGCCGTTCGAGACGGATATTGATAAGGCGACCACTGTCGGTAC
TGTTTTTGATCGTTTTGCTCAGCGTGCTGCTGTCACTGTTCATAAACGATGATATATCGCCGACATCCAG
CGCCTGGGCCGGAGATATTCCGGAAAACAGCAGAGCGAGAGGCAGAAGGTGCTTTTTCATAACAATTCCG
TCCAGGAATAAAGCAGGGGGGCTACCCCTGCTGGTACATCAGAGAGATTAACTGGTCCAGGTCGCGTCGA
ACTGTACGCTAACGTCGCCGCTCCAGATGCCTTCCGGTAGAGTGCTGTAATCTGTTACTGCGGTGGTACC
ATTGGTGGTACCGCTGATGATGGAGAAGGTGAAACCATCCTGTGCGGTGGTACGATTGCTGGCATTGTAA
CCGTTAGCCAGCGGGCTAAGGTTGCCGCCCAGTACGCCGTTGGCGGTATCGATCATCACGGTATCGCCAG
TTTTTTCGACTGCCGCGCCGTTATAATCCACGCCCACATTCAGTGTGGAACCTGAGGTATCCAACTGGGT
TAATGTGTTGGTGATAAGACGTGAGGTCAGTTTAAAGGCGGTAGCCGTTGAGTCACCCTCGATAGCCACG
TCAAATAGACCTTTCTGTGAGTTAAAACCTTTAATGCCTTCGGCATACTGGAACGCCAGGCTACCGAGTG
GCGTCACAACCAGCTTACTGGTGGTGTCTTTTTTGGCTGTTGCCGACCAGGTCGCTACAGCCTGAGCTGT
TACGTCAGCAGCCTGCGCCACACCCATGCCGGTAAACACCGTTACCAGAGCTATTGCCAGAACCTTTTTT
TTCATTGCATTTCTTCCCGAGTTGAATTGAGGACGTGATGTCCCAGTGAGTCATTTTTTAAAACTAACTT
GCCTGGAGTTTACTGAACCAACTTATATATTTTTGAGTACAGCTTGGCCTCAGCATTACGCCGATGGGTA
TACACTGTCTTCACACTACAATTTTCAATTCTGGCAATCGATTTAGGTTGCATTCCCTGGGCCGTCATGC
GGATAATTTCCATTTCCCGGTCCGTGATTTTATCTTTCTTAATATCTTTTCTCAGGAACCTGCCATTAAT
CACATAGACCAGTTCTTTTCTAATATCACGACTCAGTCCAGCGTATACCACGCCCCTAATATTGCTATTG
TAATACCAATAATTTGCTAAGGCCTCTGACTTTCTGGCCGCAATCAATACGACCTGTTTCCCCTTTACCG
CGGATAACCATTCATTATCACGGTTTATAAATTCAGATAAAGAATCCGTACTGAGATTGATAAACACGAA
ATCTTTTCTAATTTTCTCCAACGATAGATAAATTAATCTGTCGATATCCACAATCAGTTCAGATAGTCCT
TTATAGAAGTAGGCGTCATGGGGAGACCAGATGTATTTATCAGAACGGTTTTGACATTCCATATGGTTTT
TAACCTCATAGTCCCTACTGTAATCACTTTGCCATGTCACTACTTTCCAAACCTGTAATTTTTACAGGTG
CATTCAGTTTCCTTAGTAAACCGGAAGTAAATAAGATACGTAGTACATATCAATAAAGGTTAAACGAGAT
TAAGTTTAATTATTTTCGATTGGGCTTAAATTTATGTTTTTTTTCCCGATGAGTGTCAATATGTGAACGG
AAAAGGAATTCAATGGTTAAGTCAATATTTAGAAAAACTGAAAATATTGCTTTTTTGATAAGAAGAAAAA
GACATTTGGTTTCATAAGGTTATTGGCAATATAACGTTCAATTCTTACTTGCATTTTATATTGGTCAGGA
ACTTTGCCCTGAAGTGTTAGGAATAGTCTTAATGCGCTGTGTGATGGACTAGTAAAAAAACAAGTTTTAA
GGGTAAGGGATAGAATATAAAACTATGATGAGCTGTCATTGAAGATGATTTGCCAATCAGTAAGATATTT
TAATGGATTAACATGCCGCACAAAATGGTTACAGGTGTTCATTCCAATAAGTAATGGAAAATTGAACGGG
CGTATGTACGTCATCTGTTCGGTAAGCCCCCAAGAGCCAGATTAAGTGAAGTTAAACGAAGGCTGCCAGC
TGTCACAGGAACGATGGCCTTTTTGTCAGGGCACTGCATTCAGTTATCTGTGCGCGTTACTCTAACTGGC
ACTCGAACGTCGGCGACGGGGTTACCGGTGGATCAGACTGTTCCTGTGGCGTAAACGTTTTTATGTTAGT
ACCAACAGATTTACCACATTTATCATCTTAACAGTTTGAGTGAAAATGCAGGCTGCGCCGCAAAGGGAGG
AGACTGAGTGGCGTGTTCAGTCTAAAAGAGGGTTGATGCCAGCATACAGGGGCGAAGCTGGTCAACAAGT
CAACATTAAGATAATGGAATATTCGGAGAGAAACGTCAGGCAGTTGGCCTCAAATGAACAGGAAGAATAT
ATCCCCAGGAAAATTAATGTTGGTGTTATAAACACACCAACATTAATCCGATCTGATTATTAATCAGACA
AATATCGTTAATCCGTCGAATTTTGAATCAACGTTTTTTCTTACGACCCTGAACGGCCTTAAAACGTGGA
TTAGATTTACAAATCACATATAGCCGTCCTTTTCGCTTCACAATCTGACAGTCTGGATGGCGTTCTTTTG
CGGTACGCAGAGAGTTAAGAACTTTCATCACGCCCCCTTTTTCGTGCTAACAAAACGACCAAAACGTTGG
GTGAATCGTGCAACATTTCCTTCTGATGCCACTGTTCTCAGCTTCCCTGTATAGAACGGGTGCGATTTAG
AAGAGACATCAATTGTCACGTATGGATACGTTACGCCATCCAGCTCAATCTCACGGTCTGTTTTGATAGT
CGAGCCGATTTTAAAGTACTCATCAACACTGGTGTCGTGGAACACCACAGTACGATACTCAGGATGGATA
TTGGGCTTCATCATTTTTACCTGTTATGTTATAACATAACCATAAAGATACATGCTCATCCGGATCATTT
CAACACTCAATCCCTGTGACTCTTTGTGGATGTGGAATTTTCGCAACGGGGAACTCTGGCATTGTTAGCA
GCCATTGGTGACGCTCCCATAAACGCCTGGATGAGTGATTGATGATGGTTTTGCTGAGAGTATGGATTTT
TCGAGAATGGAGGTTATCTCCACTTTACTGGCCGATAATTTATCGCAGTATGATTGATTACCTGACAGCG
TGTATTCCTCTCCCACGGATATAATAATTACTTACAAAAAAGGGAGAGGATGCATATTTTAAATATCACT
GAAGTGAACAGTTTATTTCCGTTATTAATAGAAATGGAGAAATAAATAGGCGTATTCTACAATTGCGACA
AAAACAACGATATTAATCAGTTTATGACTGATTTGCTGTACTTTATTCTCTTTCATTGGTACTTCCTCGC
TTTAAAAAAGAGTGCACTTCGTAAGTGCCCTTATATAAATAACGAGTTTGGTCAACCAATTTTTTGACAT
GTATCACAAATTTGAATAGATGTATTACATCAACTATCTTTTATTGCACCAACGTCATTGATATATGTCG
CCTGAAGTCAGTTCCGGGAATGAGTCTGATCTCAAGACTGGCCCAGTCCGGGCGTTGATTGGTGCTGAGG
AGCATATCGCATCTCATCATAATGTCGTATCTCCTGGGGTGTTATACAAGATATCGTTGTTGGTGACCTG
GGAGAGGAATTGAGTTCTATTAAACCGTCAACTATGCCGGATACATACTGGATTACACTGCAGGCACGCC
TTATGAGAGAACGTGCCGCAGTGACGGGTTAATTATCTGAAAGAATTTGTGAGGCTGTATCGGTTACTCA
TTGATTTGATAGTTTTACTCTCGGGAGAATAATAGATATTTAATCCATTAACGGAAACCAGCCAGTTCCT
TTCGATGCCTGAATTTGATCCCATAGTTTATCCGGAATGGTTAATTCATGAACAAGTTGTGTTATCGTTC
ATGAGAAGCATAACGTAAAGGGAAAAGCTCGATTAGACGGCAGAATTTGTCAGGGGTTATGAACGAAATT
CATAAATCTGTTTGAGTGTTGCGATGGGTAGTGCAAGTTCGATATCTCCGCAATTTACAGTCCGATGAAG
GAAAATGAATATCCATAAAAAATATATTGGTTTATCCTGGCATATATACCTATTTCGACGTATTTCCAAT
AGTTTTAATTAAAGGCAGGTCATTGTTATTCACTCTGAATAGTGAATTATTCACTGTCCGCAGAGTAAGA
AATATAACTTAGGTATCTATTTAATGACTTGCACAAAAAGCTAAATTTTCCCCCATAAATAAAAATATAA
TCCCGCGCCCAACCACCTGATGAGTGGCTATAGGCACTGGATATATTAGGTGGCGGTGCACTTTCTTACA
TAAAGGTATTTCCTTTTCTGCGGAAAAGGAAATCGGGAAATCCCCGGTTTTTCTGACAAGCAGACGCCAT
TATTTGTGTCTGCCTATGTTCGTTAATTCGTTCATCAGGAAATTATCTCAATGTCACATTATAAAACAGG
TCATAAACAACCACGATTTCGTTATTCAGTTCTGGCCCGCTGCGTGGCGTGGGCAAATATCTCTGTTCAG
GTTCTTTTTCCACTCGCTGTCACCTTTACCCCAGTAATGGCGGCACGTGCGCAGCATGCGGTTCAGCCAC
GGTTGAGCATGGGAAATACTACGGTAACTGCTGATAATAACGTGGAGAAAAATGTCGCGTCGTTTGCCGC
AAATGCCGGGACATTTTTAAGCAGTCAGCCAGATAGCGATGCGACACGTAACTTTATTACCGGAATGGCC
ACAGCTAAAGCTAACCAGGAAATACAGGAGTGGCTCGGGAAATATGGTACTGCGCGCGTCAAACTGAATG
TCGATAAAGATTTCTCGCTGAAGGATTCTTCGCTGGAAATGCTTTATCCGATTTATGATACGCCGACAAA
TATGTTGTTCACTCAGGGGGCAATACATCGTACAGACGATCGTACTCAGTCAAATATTGGTTTTGGCTGG
CGTCATTTTTCAGGAAATGACTGGATGGCGGGGGTGAATACTTTTATCGATCATGATTTATCCCGTAGTC
ATACCCGCATTGGTGTTGGTGCGGAATACTGGCGCGATTATCTGAAACTGAGCGCCAATGGTTATATTCG
GGCTTCTGGCTGGAAAAAATCGCCGGATATTGAGGATTATCAGGAACGCCCGGCGAATGGCTGGGATATT
CGTGCTGAGGGCTATTTACCCGCCTGGCCGCAGCTTGGCGCAAGCCTGATGTATGAACAGTATTATGGCG
ATGAAGTCGGGCTGTTTGGTAAAGATAAGCGCCAGAAAGACCCGCATGCTATTTCTGCCGAGGTGACCTA
TACGCCAGTGCCTCTTACCCAGCAATAGTGGACACGCGGCTAAGTGAGTAAACTCTCAGTCAGAGGTGAC
TCACATGACAAAAACAGTATCAACCAGTAAAAAACCCCGTAAACAGCATTCGCCTGAATTTCGCAGTGAA
GCCCTGAAGCTTGCTGAACGCATCGGTGTTACTGCCGCAGCCCGTGAACTCAGCCTGTATGAATCACAAC
TCTACAACTGGCGCAGTAAACAGCAAAATCAGCAGACGTCTTCTGAACGTGAACTGGAGATGTCTACCGA
GATTGCACGTCTCAAACGCCAGCTGGCAGAACGGGATGAAGAGCTGGCTATCCTCCAAAAGGCCGCGACA
TACTTCGCGAAGCGCCTGAAATGAAGTATGTCTTTATTGAAAAACATCAGGCTGAGTTCAGCATCAAAGC
AATGTGCCGCGTGCTCCGGGTGGCCCGCAGCGGCTGGTATACGTGGTGTCAGCGGCGGACAAGGATAAGC
ACGCGTCAGCAGTTCCGCCAACACTGCGACAGCGTTGTCCTCGCGGCTTTTACCCGGTCAAAACAGCGTT
ACGGTGCCCCACGCCTGACGGATGAACTGCGTGCTCAGGGTTACCCCTTTAACGTAAAAACCGTGGCGGC
AAGCCTGCGCCGTCAGGGACTGAGGGCAAAGGCCTCCCGGAAGTTCAGCCCGGTCAGCTACCGCGCACAC
GGCCTGCCTGTGTCAGAAAATCTGTTGGAGCAGGATTTTTACGCCAGTGGCCCGAACCAGAAGTGGGCAG
GAGACATCACGTACTTACGTACAGATGAAGGCTGGCTGTATCTGGCAGTGGTCATTGACCTGTGGTCACG
TGCCGTTATTGGCTGGTCAATGTCGCCACGCATGACGGCGCAACTGGCCTGCGATGCCCTGCAGATGGCG
CTGTGGCGGCGTAAGAGGCCCCGGAACGTTATCGTTCACACGGACCGTGGAGGCCAGTACTGTTCAGCAG
ATTATCAGGCGCAACTGAAGCGGCATAATCTGCGTGGAAGTATGAGCGCAAAAGGTTGCTGCTACGATAA
TGCCTGCGTGGAAAGCTTCTTTCATTCGCTGAAAGTGGAATGTATCCATGGAGAACACTTTATCAGCCGG
GAAATAATGCGGGCAACGGTGTTTAATTATATCGAATGTGATTACAATCGGTGGCGGCGGCACAGTTGGT
GTGGCGGCCTCAGTCCGGAACAATTTGAAAACAAGAACCTCGCTTAGGCCTGTGTCCATATTACGTGGGT
AGGATCATAAAGTCCTCGGGTCGTTGTCCACTCTTTTGGCATGTCAGCATATTCACATACCGTACCAGCA
AAAGTTTCAACCGTGAGCAAATCGACCGATTTTGTTGACGGTTCAAACGTGGAAACGAAATAGATATCCG
TCTTAAAATTCTTCATACATCTGGCTAAATGATGACGTCGTAGTTTGACTTCTTCATCCGGTGATTTATT
CGACACTTCAATGTCATATTTAAATGAGTTGCCAAAAATAGGTGTCTCAGGAAAGTTGATTAATCTACAC
TCCGTCTTTTGCTGTTGACGTATTAAAAAAGAAGGGAAGATATTTGCGAGATCCCAATAATCACGGTGGC
GGTATTCACGGGGAGAGCAGCCGAATAACTTTTTAAATTCGCGGCTGAATGACTGCTGTGAATCAAAATG
CAAAGAGAGTGCAATATCAAGCATAGATTTCGCGGTGAGCCGGACAAGAATGGCGGCACGACAAAGCCTT
CGTTTGCGAATGTATTCTCCCAAAGGCACATGCATGAAATTTCGGAACAGAAGCTGGATGTTGCGTCTGC
TGTAGCCAGATTTCTGTGCGATATCTTCGATTGAAATAGGGTGCTCAAGATTGCACTCAATCCACTCCAG
GAGCTGCTGTAGAATCTTCTGCCTGATCATCTCATTCTCCGTTAATTCTTTGTCATATCGCACATTTTCG
TTATACCCTGGGCCCTAAGTGTATCAAAAATAGCAAGGGCGAAGGCAAAAGCACTGGTAGCGTCTGCTTC
GTTGTCCCCGAAAATAGAGAGGTTTCAGTCCTACATTATTAATGAATTTTTTGCATAAGTGATATCAAAA
TCCACATACTACTTTGAGGTTACGTTTTAACGTAGACTCATTGTTCATGCCTAATGGAGGGACTGACAGT
GGAATTTTCCGTATAGTCTGCTTCAGAGTATTGCAGATGCCCATCAAAAATCGATTTCTCACTGACAGAT
AAAGAAATGGCACAAATTAGTTCGCTTGATTTGGGTTATGTTGGGGAGTCGGTAAAACATTTTAATCCTG
AATTTGTTCGTGGTTGTCTTGCTGTAAAAATACATGATTGATATTAATCATGTATTTTACCTAAGACGAC
AAAAACCTTTTAACAGGGAGTGATATTGATCTTCACTCTGTCATATCTCCGGTAATATGGCGTCAGGCTT
CATCATCAGAAAGGGGGCCTGACGCCTGAAAAAGTGAACAACAGACAGTGTTCGGATTATCAATATTCAG
TTTTTAACGTTGAACTGGATTCATTACTGCGTTGTTTAAGAATTTCCCGCGCCGAATCTGCCATTATCAT
GACTGCACCTGCCAGCATCAGAGTATCTTTCAATACCAGGCGACCAGCACCGGATAAATAAGGGAAACCA
TGATGAGCGTCACCCAATGCGGGTACCCATGCCTCCGGGGTGGTGATTAAAAATGAGAGTGTTACCAGCG
GCGTGGTAAATGCCATCAGTCCTCCCAATAAACCTAACCAGCGATTGACAGGATTAGCCAAAACCAGCAG
AGCAATAATCACCTCCACGACGCCAAGACCGTTGGAAAAACCATAGGTATTATTGGCCGTTTGCCATGCC
CTTGCTTCTGGTTTGTATTCGCCTTCGTGAGTCAGATACTGTTTATAGTCTTCCGGGTGTTCATAAAAGA
ACGACATTAGTGGACTGTTTGCGACGAATGGTGTAATGCTGTCTGCCTCGTAAGGGACAAACTTTAATAA
CCCAATCCACATAAAAACAATTGCAATACTCAGACGAATCAATGTCAGGCCAATTTTATCTCCCCGACTT
AACAGGTGCAGGTATTTTTCCATTGTGAACATCCTTATTTATACAATACTGCTGTTGCGGTTGAATTATT
ATCAATTCGCATCGATGTGACTTTCCAGGATGAAGCATTATATTTTCTGGCTATATCAGCAATGGTATCC
TCCAGAACTGTCGGTGATGCTGATACTGACGAGACGCTGATATGTTTCAGAATTATTTTATCATCTGCAT
TGGTGGAAAATGCCATAACGCCAGATAATAGTGTTGCAAATAAAACAGATTTTTTAAACATATAAAATAC
CATCAATGAAGTGATTAAGAAGTTATAGAGTAACAGAGAATTAATAAGATTCTTTTCTCTGAGACGCCAG
AATATTTGTTCTGGCGTCTGATTTTGAGTTTATTTGACTAATGAAAATAGATCATTGAGTGATTCGCTCA
TCGACGGATGAGTAAATATCTGATCGCGTAATATGCTATAAGGCAGCCCGGCATCCATCACCATTTTCAC
TATATTGATCATCTCGTGGGAGTCAACACACAGCAGTGATGCCCCTAACATACGTTGGGTTTTATTATCA
ACAATCGCTTTTAATACCCCACGAGTATCATTCATCACTCTGGCACGCGGAATTGCAGCTACAGGCAATG
TCACCACCTGAATATCAGCACCACTCTCTCTGGCTTGTTCTTCTGTCATACCAACCCTGGACAGGGGCGG
TGTCATAAATACGGAATAAGGCACATTTTTCCGATCATCAGTACTACGTTTGCCTTCACCCAGTAACTCA
TCACGTACAATGCGGTAATCATCCAGTGATATGTAAGTAAATTGCAGCCCGCCGGTAACATCTCCCATCG
CCCAAATATTGTCTGCGGTGGTATGTAATCGCTTGTCAACGACAATTGCCCCGCGCTCGTTTACTGCGAT
ACCGGCATTTTCTGGATGTAACGAAGCGGTAGCCGGTTGACGACCGGAAGCTATTAACAGTGCATCCACC
GCCAGTTGGGCGTGCTCGCTATGCACTTGCACTTGATTTTCATGGTGACTGATTCGCTCCACATGGGCAT
TGAGGATAATATCGACGCCCTGATCGCGTAAAATCGTCGCGATATTATCAGCAATATCCCGATCTTCCCG
AGGCAAAAACAGCGAAGCTGCTTCTAAAATGGTTACCTTGCTGCCAAAATTAGCGAACATAGAGGCGAAC
TCAACGCCAATATATCCGCCGCCCAAAATACCTAAATGCCCAGGCAATTCTTTTAGATTAAGTAATCCGG
TGCTGTCATATACTCCTGGCGTGGTGGTAATTCCAGGAATTGGCGGAACCACGGTTTGTGCACCGGTATT
AATAAAAATTTTCTCGCCATGAATTTCCAGATTTCCCTCAGGCCGATGAACACGCAGGCTATGATTATTG
ATAAACTCCGCCTGGCCGTCGATCACGTCGATATTGGGCATATCCGCAAGATTATGAAAATTCTTATTAC
GTAAAAAATTAACCACTTCATTTTTACGCTGTATGGCACGGACAAAATCTGTGTGCTGCTGTGCGTCATG
AACCAATGTTTTGGTTGGGATGCAGCCGATATTAATACAGGTCCCGCCATACATTGCATTTGATTGTTCG
ATGAGAGCCACTCGCCAACCTGCTTTTGCCAGCGTGACGGCTAATGTTTTTCCAGCCTTGCCAAAACCAA
TAATCACTGCCTGATATTTATTCATGATGATTTCCTGTCGAAACGCGTTCATTTGACATCATGACTATAG
ACGCAAAAGAGCAAATAACATTTCTTCACAACGCTTGATATTTTGTCTTATCGTCTGATATTTTCTTTTT
CTTAATCAGAATCACAAAACAAAAATCATGATTAACTATTTGATGGTATTAGATTAGTTATTTACTAAGA
TTGTTGGTGTTTGTAATCAAAAACCACTCAGGAGTCTGATATGGATGCCCTTAGCCGTTTGTTGATGCTT
AACGCTCCACAAGGAACGATCGATAAGAATTGCGTGTTAGGAAGTGACTGGCAGCTTCCACATGGTGCCG
GGGAATTATCGGTTATTCGTTGGCATGCGTTAACGCAAGGAGCGGCGAAGCTGGAAATGCCGACGGGGGA
GATTTTTACATTACGCCCGGGAAATGTGGTCCTGCTACCACAAAATTCAGCTCATCGCCTGAGTCATGTC
GATAATGAATCGACCTGTATTGTCTGCGGCACTCTTCGGTTGCAACATTCGGCGCGTTATTTTTTAACGT
CTTTGCCGGAAACGCTGTTTTTAGCACCGGTTAACCACAGCGTGGAATATAACTGGCTGAGGGAGGCGAT
CCCGTTTTTACAACAGGAATCCAGATCGGCAATGCCGGGAGTGGATGCACTGTGTAGCCAGATCTGCGCT
ACATTCTTTACCCTCGCGGTGCGTGAGTGGATTGCACAGGTTAATACTGAGAAAAACATTCTCAGTTTGC
TTCTGCATCCACGTCTTGGTGCGGTAATACAGCAAATGCTGGAAATGCCAGGACACGCCTGGACCGTCGA
ATCGCTGGCCAGCATCGCTCACATGTCCCGGGCAAGTTTTGCCCAGCTTTTCCGTGATGTTTCCGGAACC
ACGCCGCTGGCTGTATTAACAAAGTTGCGTCTACAAATAGCGGCCCAGATGTTTTCCCGGGAAACGCTCC
CTGTTGTGGTGATCGCTGAGTCAGTAGGCTATGCCAGTGAATCATCTTTTCACAAGGCGTTTGTCCGCGA
GTTTGGTTGTACCCCGGGAGAATATCGGGAAAGGGTCAGACAGCTTGCACCCTGAATAAAACCGCCAGAA
ATCAGGGCAAAGATAATCCGCATTCCGGGAGTTGTGAGCCTTTCAACTATTTCTATTTCCAACGGTGGTT
TGGGCTTTATATATTTTTTCTGATGGACTCTAGCTCAGTTTTTAAATAAAAATGCAAACTAAATTGCTTC
AATTAAATAAAATCCCGACTATTACTTGATACGTGATTATTGTCGGTGATTTTTTTGTACACCATCAGTG
TATATCTCAATAACCCCTGAATAAGTAGCTCTGAATAGGTATAAGGGATGTAGCCATTTTTAAATGGATT
TCTTATGCCAAAAATGATCGTCGATTTCCCCATAAAATGTGAGCGATGCCGAAAGAAATAAAATTAGTTA
TTGCATTTGACGTTTGGATGAAAGATTATCATTTGTCATACAAATGAGGGGTGGTATGTTGCTAGCCAAT
TAAAAAAGAACGCCATATTTATTGATGATTGATCCCCCGGTGGGGGGGAAACATCGGGCATAAATGGGCA
TGAAGTAATGGAGTATTAGTTGTGAATGTCAATTTCTTTGTCACCTGTATTGGTGACGCCCTGAAATCAA
GAATGGCACGAGACTCCGTGCTGCTACTGGAAAAACTCGGCTGTCGCGTAAATTTCCCGGAGAAACAGGG
ATGCTGCGGTCAGCCTGCGATCAATAGCGGTTATATCAAAGAAGCGATTCCAGGGATGAAAAATCTGATC
GCCGCACTGGAGGATAACGACGATCCCATTATTTCACCGGCTGGCTCTTGCACCTATGCCGTAAAAAGTT
ACCCGACGTATCTGGCGGATGAACCTGAATGGGCATCACGTGCCGCAAAGGTTGCCGCGCGTATGCAGGA
TCTCACCTCTTTTATTGTTAATAAATTAGGGGTAGTCGATGTAGGTGCCAGTTTGCAAGGGAGAGCGGTG
TATCACCCATCTTGTAGCCTGGCCCGTAAGCTGGGAGTGAAGGACGAGCCACTTACGCTGCTGAAAAATG
TGCGTGGACTGGAGCTGTTGACCTTTGCTGAACAGGATACCTGCTGCGGATTTGGCGGCACGTTCTCGGT
CAAAATGGCCGAAATATCCGGCGAGATGGTGAAAGAAAAGGTTGCGCACCTGATGGAAGTCCGCCCTGAG
TATTTAATTGGTGCTGACGTGAGTTGCCTGCTAAACATCAGTGGGCGATTACAACGGGAAGGGCAGAAAG
TCAAAGTGATGCATATTGCTGAAGTGTTGATGAGCCGCTGAGGATATAAAGATGTCGATCAAAACCAGTA
ATACAGATTTTAAGACACGCATCCGTCAGCAAATTGAAGATCCGATCATGCGCAAAGCGGTGGCAAACGC
GCAGCAGCGTATTGGGGCAAATCGGCAAAAAATGGTCGATGAATTGGGGCACTGGGAGGAGTGGCGCGAT
CGGGCCGCCCAGATACGTGATCATGTTCTGAGTAATCTCGACGCTTATCTGTACCAGCTCTCAGAAAAAG
TGACGCAAAACGGCGGTCACGTCTATTTTGCAAGAACCAAAGAAGACGCTACCCGCTACATTTTACAGGT
TGCCCAACGCAAAAATGCCCGGAAGGTGGTGAAATCTAAATCGATGGTGACCGAAGAGATTGGTGTCAAT
CATGTGTTGCAGGATGCTGGCATTCAGGTGATTGAAACCGATCTGGGTGAATATATTCTCCAGCTGGATC
AAGATCCGCCATCTCATGTTGTGGTCCCGGCAATTCATAAAGATCGCCATCAGATCCGTCGAGTGCTACA
CGAACGTCTGGGCTATGAGGGGCCGGAAACGCCTGAAGCGATGACCTTATTCATCCGGCAAAAAATCCGC
GAAGATTTCCTCAGTGCTGAAATAGGTATTACCGGCTGTAATTTCGCGGTGGCAGAGACCGGTTCGGTAT
GCCTGGTGACCAATGAAGGTAATGCGCGAATGTGTACCACGCTGCCTAAAACGCATATTGCAGTGATGGG
AATGGAGCGTATTGCCCCCACGTTTGCCGAGGTAGATGTATTGATCACCATGCTGGCGCGCAGTGCCGTT
GGTGCACGTTTGACGGGATACAACACCTGGCTGACAGGACCGCGCGAAGCTGGGCACGTTGATGGTCCTG
AAGAGTTTCATCTGGTTATTGTCGATAACGGGCGTTCTGAGGTGCTGGCCTCTGAATTTCGGGATGTGCT
GCGCTGTATTCGCTGCGGGGCTTGTATGAATACTTGTCCGGCATATCGCCATATTGGCGGTCATGGATAT
GGCTCTATTTATCCAGGGCCAATTGGTGCGGTGATTTCTCCGCTACTTGGCGGCTATAAAGATTTTAAAG
ATTTACCCTACGCCTGCTCTTTATGCACAGCTTGTGACAACGTGTGTCCGGTGCGTATTCCGCTGTCAAA
ACTGATTTTGCGTCATCGTCGGGTGATGGCTGAAAAAGGGATCACCGCAAAAGCAGAGCAACGGGCGATA
AAAATGTTCGCTTATGCCAATAGTCATCCAGGATTGTGGAAAGTCGGGATGATGGCCGGTGCTCATGCGG
CAAGCTGGTTTATCAATGGCGGCAAAACACCACTCAAATTTGGCGCGATTAGCGACTGGATGGAAGCACG
CGATCTTCCTGAAGCTGACGGAGAGAGTTTCCGTAGTTGGTTTAAGAAACATCAGGCGCAGGAGAAAAAG
AATGGATAATCGAGGCGAATTTTTGAATAACGTTGCTCAGGCACTGGGTCGCCCGCTGCGACTTGAACCG
CAAGCAGAAGATGCGCCGCTTAACAACTATGCTAACGAGCGGCTTACCCAACTTAACCAACAGCAGCGCT
GTGACGCGTTTATTCAGTTTGCCAGCGATGTTATGTTGACGCGCTGTGAGCTGACCAGCGAGGCGAAGGC
GGCAGAAGCTGCAATACGTCTGTGTAAAGAGCTGGGAGATCAGTCGGTCGTGATTAGCGGTGACACGAGG
CTGGAGGAATTGGGGATTAGCGAACGTTTGCAGCAGGAATGCAATGCCGTTGTTTGGGATCCGGCGAAAG
GTGCCGAGAATATCTCGCAGGCAGAGCAGGCTAAAGTGGGTGTTGTGTATGCTGAATATGGTTTAACCGA
ATCGGGAGGCGTGGTTCTTTTTTCCGCCGCCGAGCGCGGGCGTTCATTGAGCCTGCTCCCGGAATATTCT
CTTTTTATCCTGCGTAAAAGCACTATCCTGCCGCGTGTAGCGCAACTCGCAGAAAAATTGCATCAGAAAG
CGCAGGCCGGTGAACGAATGCCTTCCTGCATTAACATCATTAGCGGCCCCAGTTCAACGGCGGATATTGA
GCTTATCAAAGTCGTCGGAGTTCATGGCCCGGTGAAAGCGGTGTATCTGATTATTGAGGATTGTTGAGAG
AGATATGAAGTCTGGACATAAACCTGAAGAAGGCATACGAGGTTGAAAATAGCGTTTAGGACAACCTGAC
TTAACCCCGTTCCGTCATGGTTATGCTGCTCTTCTGTAAATATCCTGGTATTACCAATGCCAGGATATTT
ACAGTGAAAAAGACAGGCATCCATTCCTGAAAACGGGTTCCCTTCCCGGTCATTGTCACTTCAGCTTTAT
ACAGGCACTCTCTATCAGAATGTTGTTTATTACTGCCCAGAGTTTTGTTGGTATTCATCTACCATTTTTT
TGACAAGGCAAAACATTACAGAAATTACAATGCTTAGAAAAAATCCCAGAGCCAGGCAAATGGCAGCAGG
GTATTTATTTTTTATTTCTGGTGAGCTTATAGTTACACAGCCATCACCGTTCGGATACAATGACCAGTTC
CTGGTCAGGTATATCATTTTTGTATAAAGCTCACTGTTAATTGCTGAAGGCGTTTGTATCTCATCGAGAA
CTTGCCTGCCATTATGATATTCTGACGCATACCATTTGATAATAGAGGCCTGCACGCGAGATATTTCCTC
TTCAGCAGTTGGTAAAGCTCTCTTATCTCCTGACCATTCCAGCCTTATTTCTCTGTTCTTGACATCTGGG
CTGGTGTGAAAAAATGTAGTAATTCGCTGAATAACATCTTCAGTCATTGTAGTCTGACAGGCAAAATTAT
TATTGCTATCACAGCTAACAAGTATACCTGGCGTTGTCTGGTTTATTTTTAGGCTGTAAATCACTTTTAT
ATTGTCTTTATTGATATACAGAAACAACAGCACCATAGCCATACATATAGCCATAATAAAAAGGATAACA
CGAATCTTTTTCTTCAGATAAAATAAAATCTCAATCAGATCGATATCCTGTTTGATTTGTTCACGCATAA
TATATCCAGAGAATAAAATCTGTCGCAGATAAGGTTGTATTAATAGTCTGTATCAGGAATGTTCGGGTTA
AATATCAGCAAAAAGCCCGCATCATGAATACTGGATATGAAGCATGAGAGTTACCTCAGTGTTTATATAA
GGATTCGGTCCCCCTCTCTGGAACGGTAACTCTCAATCTGATCGGTTCCTGCGTTAGTTCACATCACGAC
TCATTTTTTCGCTCTCACCGGCATCCCATTTGCCACAAAATATCCCGCCGTGCTCCTCGGCAGCGCTTCC
TGTCCACGAATCATATCCGCTATTTTCTCGCCAATCATAATTGTCGTGGCGTTCAAATTCCCGGTGATAA
TCTGCGGCATAATCGACGCATCCACCACACGCAGGCCTTCTAACCCGTGTACGCGGCCTTCGCCGTCAAC
CACGGACATCTCGTCGTAACCCATTTTGCAGGTACCGCACGGATGGAAGGCGGTTTCGGCGTGGTTACGC
ACGAACTCATCGAGCTGTTCATCCGTCTGGCATTCGACACCGGGGCTGATTTCGCGGCCACGATACTGAT
CCAGCGCGGGTTGATGCATGATCTCGCGGGTGATGCGAATTGCGTCGCGGAACTCCTGCCAGTCCTGCTC
GTGCGACATGTAGTTAAACAGAATCGCCGGATGCTGGTGCGGGTCGCGGGATTTAATCCGCACATGCCCA
CGGCTTGGCGAGCGCATTGAGCCGACGTGGCACTGGAAACCGTGCTCTTTCACTGCATTCGAGCCGTTAT
AGTTAATCGCTACTGGCAGGAAATGGTACTGAATATTCGGCCACGCAAATTCCTCACGGCTGCGAATAAA
TCCACCTGCTTCAAAGTGGTTGCTGGCACCAACGCCAGTGCCGCCAAACAGCCACTCCGCACCGATTTTC
GGCTGGTTCCACCACTGCAGGGCAGGGTAGAGGGAAACCGGTTCTTTGCACTCATATTGCAGATACATCT
CCAGATGATCCTGAAGATTTTCGCCGACGCCGGGTAATTCATGCACCAGCGGAATATCAAACTCCGCCAG
CAGTTCAGCGTTGCCGACGCCGGAGCGTTGCAGGATCTGCGGTGAGGCAATCGCGCCTGCACATAACAGC
ACTTCTTTGTTGGCCGTTGCGCGGGTTGGGATGGTGCTGTCGCCTTCCAGCCATTCGACGCCCACCGCGC
GTTTGCCGTCAAAAATGATGTGATCGGTCATAGCGTGAGTACGAATGGTCAGGTTAGGACGCGATTTGGC
CTGATCGAGATAGCCACGCGCGGTGCTGGCGCGACGGCCCTGCGGCGTGACGGTGCGATCCATCGGACCA
AAACCTTCCTGCTGATAACCGTTGAGATCGTCCGTGCGCGGGTAGCCCGCCTGCACGCCCGCTTCAATCA
TCGCTTCAAACAGCGGATTGACGCCGGGTTTGGAGGTAGTGACGCTCACCGGGCCATCACCGCCGTGATA
GTCGTTTTCACCCATATCGCGAGTCTCGGCCTTGCGGTAGTAGGGCAGGCAGTCGAGGTAGCTCCAGTTC
TCCAGACCGGGTTCTTGCGCCCAGTTATCGAGATCCAGCGCATTGCCACGGATGTAGCACATGCCGTTGA
TCAGCGACGATCCACCCAGACCTTTACCGCGTCCGCACTCCATGCGGCGGTTATTCATAAACGGTTCAGG
TTCCGTTTCATAGGCCCAGTTGTAGCGTTTACCCTGTAGCGGGAATGCCAGGGCAGCGGGCATCTGGGTG
CGGAAGTCAAAGCGATAGTCCGGGCCGCCCGCTTCAAGCAGCAGCACGGAGGTATTCGGATCTTCAGTCA
GACGGGTAGCGAGAACGTTGCCGGCTGAGCCGGCACCAATAATGATGTAGTCAAATTGCAAATAAACCTC
CTGGTTAGAATATGGACTGGAATTTAGCCATCTCAACCTGGATGGACTTCACCTGGGTGTAACTCTGGAG
CGTCATCACGCCGTTCTCGCGACCAATGCCGGAGTGTTTGTAGCCGCCAACGGGCATCTCTGCCGGGGAT
TCGCCCCAGGTGTTGATCCAGCAAATACCCGCTTCCAGCTGATGAATGACGCGATGCGCGCGGTTCAGGT
CCGCTGTCACGATGCCCGCCGCCAGGCCGTAGTCGGTATCGTTAGCGCGGCGAATGACTTCGTCTTCCGA
CTCGTAGGTCAGAATGGACATCACTGGCCCGAAGATCTCTTCACGCACGATGGTCATATCGTCGCTGCAA
TCGGTGAACACTGTCGGTGCAACCCATGCGCCGTTATCGAAGCCATCGCCTTTCAGTACATCGCCGCCGC
ACAGTACGCGCGCGCCTTCCTCTTTGCCTTTGGCGATATAGCGCAGCACGTTATCGCGATGCGGGAAGCT
GACCAGCGGGCCGAAGTTAGTTTGCGGATCGAAAACGTCGCCCGCGCGAATGCGCTCAACGCGCGCCAGA
ATTTTCTGCTCAAATGCGGCTTTGCATTTCGCCGGAACGAAGACGCGGGTGCCATTGGTACACACCTGAC
CGGAGCTGAAGAAGTTTGCCATCATGGCGATATCGGCGGCGAGATCGAGATCCGCATCATCGAAAACGAT
CAGCGGTGATTTACCGCCCAGTTCCATGGTCACTTCTTTCAGGGAAGAGGCCGCCGAGTTAGCCATCACT
TTTTTGCCGCTGGCGACACCGCCGGTAAATGACACTTTGGCAATGCCCGGATGCTCGGTCAGATATTGCC
CGGTCTCCGCGCCCACGCCCGGCAACACGTTAAATACGCCGTCCGGCAGGCCCGCTTCGCTGTAAATTTC
AGCCAGCTTTAACGCGGTAAGCGGGGTAACTTCGCTCGGTTTGAAAATCATTGCGTTGCCTGCCGCCAGC
GCCGGGGCGGATTTCCACAGGGCAATCTGGATCGGGTAGTTCCATGCGCCAATCCCTGCCACTACGCCCA
GCGGTTCGCGGCGGGTATACACAAAGGACGTTTCACGCAACGGGATCTGGCTGCCTTCCAGCGCCGGGAT
CAGCCCGGCGTAGTACTCCAGCACGTCCGCACCGGTAACGATATCGACGGTTGAGGTTTCCGAATATGCT
TTTCCGGTGTCGAGGGTTTCCAGTTTTGCGAGTTCGTCATTGCGTTCACGCAGAATATCAACGGCCCGAC
GCAGAATACGCGAGCGCTCCATGGCGGTCATCGACGCCCAGATTTTTTGCCCCTGCTGGGCGCTTTTCAC
GGCGCGATCGACATCCTCGCGCCCGGCGGCCTGCACGGTCGCCAGCACGTTACCGTTGGCCGGGTTAATG
GTCTCGAAGGTGCGACCGCTGGTGGCGGAGGTATAACCACCATGTATATAAAGCTGCTGTTCTGCCATTC
GGGACATCACGTCTCCTCGGTTAATCGGTGGGTAGATGCTGAGTGATAAAGTGGCGGGTCAGGGAATTAG
CGCGGGTTTTATCCAGCGGTTTGCCGCTCAGAGCCGCGCGCAGCCATAATCCATCAATCAGCGCGGCCAG
GCCGTAGCCCGCTTCCTGTGCCTGTTCGCGCGGCAATTCGCGACGAAACTCGCTCACCAGATTCGACAGC
AAGCGGCGGCTGCTGACCTGCTGTAAACGATAGAGCATCGGCTGATGCATACTGCTGGCCCAGAACGCCA
GCCAGGCTTTCATCGCCGCACTGCTCACCTGCGTTTCATCGAAGTTTCCGCCAACAATCGCCTGTAATCG
CTGCTCTGCACTGCCCTGCGGAAGTGCATGTAATCGATTCAAAACCGCGTCACGCAGCTGACTGGTGATA
TCGCGCATGGTTGCTTCCAGCAGACCATTTTTGTCCCTGAAATAGTGGCTGATGATCCCCGTAGAAACGC
CTGCACGGCGGGCGATCTGCGCGATCGTTGCATCGTGCATGCCCACTTCATTTATTGCTTCCAGTGTGGC
GTCGATCAGTTGTCTGCGCCGGATCGACTGCATCCCCAATTTGGGCATTTTCGCCACTCCATTCATCAGC
GGTGTTTATCTATTAAAGCGGTTATTGATTGGACGTTCAATATAAAATGTGTCTTAATTGTTACGAATTT
GATTTTAAATAGTAACAATAACAGTGGGGATACTGGATGACAGACCTTTCACACAGCAGGGAAAAGGACA
AAATCAATCCGGTGGTGTTTTACACCTCCGCCGGACTGATTTTGTTGTTTTCCCTGACAACGATCCTGTT
TCGCGACTTCTCGGCCCTGTGGATTGGCCGCACGCTGGACTGGGTTTCTAAAACCTTCGGTTGGTACTAT
CTGCTGGCGGCAACGCTCTATATTGTCTTTGTGGTCTGTATCGCTTGTTCGCGTTTTGGTTCGGTGAAGC
TCGGGCCAGAACAATCCAAACCGGAATTCAGCCTGCTGAGTTGGGCGGCGATGCTGTTTGCTGCCGGGAT
CGGTATCGACCTGATGTTCTTCTCCGTAGCCGAACCGGTAACGCAGTATATGCAGCCGCCGGAAGGCGCG
GGACAGACGATTGAGGCCGCGCGTCAGGCGATGGTCTGGACGCTGTTTCACTACGGCTTAACCGGCTGGT
CGATGTATGCGCTGATGGGCATGGCGCTCGGATACTTTAGCTATCGTTATAATTTGCCGCTCACCATCCG
CTCGGCGCTGTACCCGATCTTCGGTAAACGGATTAACGGGCCGATAGGTCACTCAGTGGATATTGCAGCG
GTGATCGGCACTATCTTCGGTATTGCCACTACGCTCGGTATCGGTGTGGTGCAGCTTAACTATGGCTTGA
GCGTACTGTTTGATATTCCCGATTCGATGGCGGCGAAAGCGGCACTGATCGCCTTGTCGGTGATAATCGC
CACGATCTCTGTCACCTCCGGTGTCGATAAGGGCATTCGCGTGTTATCGGAGCTTAATGTCGCGCTGGCG
CTGGGATTGATCCTGTTCGTATTGTTTATGGGCGACACTTCGTTCCTGCTTAATGCACTGGTGCTGAATG
TTGGCGACTATGTGAATCGCTTTATGGGCATGACGCTCAACAGTTTTGCCTTCGACCGTCCGGTTGAGTG
GATGAATAACTGGACGCTCTTCTTCTGGGCATGGTGGGTGGCATGGTCGCCGTTTGTCGGCTTGTTCCTG
GCGCGTATCTCGCGTGGGCGTACCATTCGCCAGTTCGTGCTGGGCACGTTGATTATTCCGTTTACCTTCA
CGCTGTTATGGCTCTCGGTGTTCGGCAATAGCGCGCTGTATGAAATCATCCACGGCGGCGCGGCATTTGC
CGAGGAAGCGATGGTCCATCCGGAGCGCGGCTTCTACAGCCTGCTGGCGCAGTATCCGGCGTTTACCTTT
AGCGCCTCCGTCGCCACCATTACTGGCCTGCTGTTTTATGTGACCTCGGCGGACTCCGGGGCGCTGGTGC
TGGGGAATTTCACCTCGCAGCTTAAAGATATCAACAGCGACGCCCCCGGCTGGCTGCGCGTCTTCTGGTC
GGTGGCGATTGGCCTGCTGACGCTCGGCATGCTGATGACTAACGGGATATCCGCGCTGCAAAACACCACG
GTGATTATGGGGCTGCCGTTCAGCTTTGTGATCTTCTTCGTGATGGCGGGGTTGTATAAATCTCTGAAGG
TAGAAGATTACCGCCGTGAAAGTGCCAACCGCGATACCGCACCGCGACCGCTGGGGCTTCAGGATCGCCT
GAGCTGGAAAAAACGTCTCTCGCGCCTGATGAATTATCCGGGCACGCGTTACACTAAACAGATGATGGAG
ACGGTCTGTTACCCGGCAATGGAAGAAGTGGCGCAGGAGTTGCGGTTGCGCGGCGCGTACGTGGAGCTAA
AAAGCCTGCCACCGGAAGAGGGACAGCAGTTGGGTCATCTGGATTTGTTGGTGCATATGGGCGAAGAGCA
AAACTTTGTCTATCAGATTTGGCCGCAGCAATATTCGGTGCCGGGCTTTACCTACCGCGCACGCAGCGGT
AAATCGACCTACTACCGGCTGGAAACCTTCCTGTTAGAAGGCAGCCAGGGCAACGACCTGATGGACTACA
GCAAAGAGCAGGTGATCACCGATATTCTTGACCAGTACGAGCGGCACCTTAACTTTATTCATCTCCATCG
TGAAGCGCCGGGCCATAGCGTGATGTTCCCGGACGCGTGATTGTTATTGCATAAAACCGCGCCATGTCTG
CATATGGCGCTGTTTCTCCTACCTCTTGATACGTTATATCTATACGGTTAAGCCCTTAGTATCTATTGAT
GATTACCAGACAACAGATAATAAAAAAGAAAAGAACTATTGCAGCCCAAAACCTACATTTGGGCTGTTGC
GAATGTTCAATAAGTTTAGTCTTATTTAATGTAAATATTGCTGATCATTTGAAATGACGCATTATTCATG
AGAAATGTGTATCGTAAATCAACTGAAATTAACGCAACCATTTGTTATTTAAGGTTTAATTATCTGTGTG
TGATATTTTATTGAATGTTTTAAATATTGTTTTTATTGGCATTGCTATAATATTGGTTATCATTTGCTGA
ATGGATTCAGTCTTAATGAGTGGGTTTTTAAGGGACAGGCATAGAGTAATGATACGTATGCATAACCAAC
ATCTTTACTCATTATGTCATTGAATGTTGACGCTATGTGTTTATGAGGGAGAGGTATTTTCAGTTGATCT
GGATTGTTAAATTCATATAATGCGCCTTTGCTCATGAATGGATGCCAGTATGTAGTGGGAAATTATAAAT
ATTGAAATAGTCCAACTACTTCTTTATTACCAAAAATGAGTATCTGAATTTTAATATTGCATTCTTGCGT
GATTATCTCCTGAGTTTGACTTGTGATTACCTTTTTAAGGTATTTAGCGTAACTGTTTTTGAGCGAGCAT
CAGAGGTAAAGATAATCTTCTTGATAGTGATGTGGGATGTTATACGTATGGCATCGCTGATGTTTATGGT
TACCCCTTATGTGTGCTCAGGAATCGACAGGTAATCACTCATACTGAACAGCGATAAAAGATAAAGGTGT
GTTCATGAATTCATGTGATTTTCGTGTTTTTCTGCAAGAGTTCGGTACAACGGTTCATTTGTCATTGCCT
GGTAGCGTATCCGAGAAAGAACGACTGCTACTCAAGCTGCTGATGCAGGGAATGTCTGTAACAGAAATAT
CACAGTACAGAAATCGCAGTGCAAAGACAATTTCACATCAAAAGAAACAGCTCTTTGAGAAACTGGGGAT
TCAGAGCGATATTACTTTCTGGCGCGATATTTTCTTTCAGTACAATCCGGAGATCATATCCGCCACGGGG
AGTAATAGTCACAGATATATTAATGATAATCACTATCACCATATCGTCACGCCTGAAGCCATCAGTCTGG
CGTTGGAAAACCACGAATTCAAACCGTGGATCCAACCGGTTTTCTGCGCGCAGACTGGCGTACTGACGGG
CTGTGAGGTGCTTGTCCGCTGGGAACATCCACAAACGGGAATTATCCCACCGGATCAGTTTATTCCTCTG
GCGGAGTCATCCGGTCTTATTGTCATAATGACCCGCCAACTGATGAAACAGACTGCGGATATTCTGATGC
CGGTAAAACATTTGCTGCCGGACAATTTCCATATTGGCATCAACGTCTCGGCGGGTTGTTTTTTGGCAGC
GGGATTTGAAAAAGAGTGTCTGAACCTGGTTAATAAATTAGGTAACGATAAAATCAAGCTGGTTCTCGAG
CTAACGGAACGTAACCCTATTCCGGTAACGCCAGAAGCCAGAGCGATATTTGACAGCCTTCATCAGCACA
ACATTACCTTTGCGCTGGATGACTTTGGTACGGGTTATGCGACCTATCGTTACTTGCAGGCGTTCCCGGT
CGATTTTATTAAGATCGATAAGTCATTTGTGCAAATGGCGAGTGTCGACGAAATCTCCGGTCATATTGTG
GACAATATTGTCGAACTAGCGCGTAAGCCTGGTCTGAGTATCGTGGCGGAAGGGGTAGAAACCCAGGAGC
AGGCGGATTTAATGATCGGTAAAGGCGTTCACTTTTTGCAGGGCTATTTGTACTCTCCGCCAGTACCGGG
TAATAAATTTATCTCTGAATGGGTAATGAAAGCAGGTGGTTGATGTAAACCGCTATTCACAGCGCATCGG
GAGGTTGGCAGCGATTAATTCTCCCGATGCAGTAAATCCTGATAGATCCCCGTTAATATGCCATTTGGCG
CAAATTGTTTTTTAATCCACTGCGTCACCTGACCCGTAGCAGAATGCTGAGTCGCCAGTAACATGCGCGA
ATCCTGGCGCGGATTATGGATTTGTCGGGTAACCAGCAGGGATTGCGTCATCGCCTCACGGACCATGTAA
TCCGGCAAAAAACCAATTCCTTCACCTAAAATCTGGCACTGACATTTGGTGTTGAAATCTGGCACCAGAA
TTGACTCCTGCCCGTGCAGCAACCAGCCCACTTTTTTATTAATCGTATGCGCGGTGTCCTCCACCATAAT
ATTAGGGTAGAGACGCAGTTGGCTTTCGGCGATGGGTTCCGGCACAAAGGCTAACGGGTGATCCGGGGCG
ATAGCAAAAGCCCAGCGAATCGCGCCAATTTCAGTGTAATCAATACCGCCGCCGTCCAGTAGTGTATCGG
GTGCGCCGATGGCGATATTGGCCTGATTATTAATAATCGCATCCCAGACGCCGTTATACACTTCGGTGGT
GACGGTAATCTGGCAGGTAGGAAACTGCTTTTTCAGCACCTGTAACAAGCGTGCGGTGTGTTTGGGCGTA
TAAAGCAGCTGATTAATACAAATGCGCACACGCGCTTCTATGCCCTGCGAAATAGTATCGATTCTGCGTT
TGATGGCATAAAAATCATTCAGCAGGTCGGTAGCTTTGCGGAAAAAATAACGCCCGGACTCCGTTAACTC
AATGCTGCGGGTACTGCGAGTGAACAGCACCACATCCAGCCCCGTCTCCATACGCTTAATGGTGTAGCTA
ATGGCGGAAGTGGTTAAACCCAACTCTTCTGCGGCTTTACTGAAGCTGCCAAAACGCGCAGCGGTAGTAA
ATGCCAACAGATTCTCTTCGGTAAAAATTGAGTTCATTAAACCATTCTCGCCATTATCTACTATGAATTT
CTCCAGCTATGACTGTAGAGGTATCGGTTAAAGATAGATAATCATTTTTGAATAACTTTTAATACCCGTC
GCGTTTAGTCGTCGCTTCGCTTAATTTTTGTCCACCATATTCTGAAATTACCCCCACGCAGTTACCCGCC
AGAAAACCCAGTAACGTCACCGTCCAGTTCATCCCGCTGGCAAAAAACAGCGTCATGCCGAGAAAGCCAC
CGGGAATAAAGGACAGTAACCAGAAACGCCCTTGCCAGACCACTACCGCCGAGAAGGGTACGGTAGTAAT
TACGCTCGCCCAGAACGCGGACAGTCCACTTACAGAGGCCAGCCAACCAGCAGTCAGCGCGGCGAAAAAC
GCCCACACCATCCCGGAATAATTAACCGCCAGACTTCTGATAAACCCCGATTTACCGCCGCCTGCGGCAT
AAAAACTGCAAAAGGCGACGAAGCCAATGGTTCCTAATAATTCCCATCCTTGAGAGAGCCCGACATGTGA
AGACACTAACTGCCAAAGCCCTGCACAAATACCGACGGTGACACCCGTTGCCGTGAGTCCGTTCATCTTG
TTCCCCTCTGGTTAGACATGGACGAAAGCTACTCTTACATGTGCAGACTATAGAGAAATAAAACCTGATT
GAGTGAAAGGGTATCGGGTCAAAGAAACAAATATTGCACTACCGCACACTGCGAAAAGATTGTTGAATAT
TATTCAACAAAAAGGCGAGATACGGCGAATTAAATTTAAGCGGGTTCTTTTATCAGATTATCGTTGCTAT
TCTCAATTCATCGAAAACAGCCACAAAAACCAGGGGAATGTGAATGAGTATAAAAAATCTACCTGCCGAC
TATTTATTGGCTGCACAACAGGGTGATATCGATAAAGTAAAAACCTGCCTTGCGCTGGGTGTCGATATTA
ATACCTGCGATCGTCAGGGGAAAACGGCAATTACGCTGGCAAGTTTATATCAGCAATATGCTTGCGTTCA
GGCATTAATTGATGCCGGAGCGGATATTAATAAGCAAGATCATACCTGTTTAAATCCTTTTTTAATTAGC
TGTCTGAACGATGATTTAACGCTACTACGAATTATTTTACCGGCTAAACCCGATCTTAATTGCGTAACCC
GTTTTGGCGGTGTCGGCCTGACGCCTGCCTGTGAAAAAGGCCATTTAAGTATTGTAAAAGAGCTTTTGGC
GCATACGGAGATTAACGTTAACCAGACCAACCATGTAGGCTGGACGCCGCTACTGGAAGCGATTGTGCTT
AATGATGGTGGTATTAAACAGCAGGCGATTGTGCAGTTATTGCTGGAACACGGTGCCAGCCCGCATCTGA
CCGATAAATATGGCAAAACGCCACTGGAACTGGCGCGGGAACGGGGCTTTGAAGAGATTGCGCAGTTACT
GATTGCCGCAGGTGCATAAACCGGGAGGCTTGCTATCAACACACCAGAAAGACGGTGTGTGTGGGCGCTA
ACTGCGGATGCGGATTTTCTGGCGCAGCGGGGGCAAGGACAGGTTGAACAGGTCTTTGCCAGAGCGGTAA
ATATCGCACTCCCGGCTCGCCAGCAGTTGCTGACGCTGCTTTGTGAAGAGTACGACAATGCGCCAAACAG
TTGTCGGTTGGCACTCACTCACTTTGATGATCTGTTCCGGCATGGTGATAAGGTTCAGTTTGACGATCAA
GGTATTACGGTTGGTCAACATCTTCATATAGAGATGAGTCGTTGTCGGCGTTGGCTGTCCCCAACCTTGC
AAATGACCGCTGTGAATTTTCACCTTATCGCCTGGCTACAGTGGCACGACATTATTCATCAGCACCTGGG
GGAAAATGAAACCCTGTTTAATTATCGCGGCGATAATCCGTTTTATCAGGCGTTAAATAAAGAATTACAT
ATTAAACGACGGGCAGTTATTCAGGCCGTAAACGATAAACAAAATATCGCCTCAGCGGTCGCCAGTATGA
TGGGGTTAGGGATTGGCCTTACGCCATCAGCCGACGATTATTTAACAGGTCTGGCGCTTATTTTATTTAT
TCCCGGGCATCCGGCGGAAAAATACAAAGAGGAATTTTATCTCGGTCTGCAACGCGGCAAAAATAATACC
ACATTATTAAGTGCCATAACGCTGGAAGCCGCATTACAACAACGCTGCCGGGAAAATATTCATCGTTTTA
TTCACAACATTATTTATGACATCCCTGGGAACGCAACTCAGGCAATAGAAAAAATTAAACATATTGGCTC
CAGTTCCGGCTGCGACATGCTGTATGGCATGGCCGATGGTTGTGCGCTGAGCCAAACCTACGGAGGGAAT
TATGTCAGTTAAAATAGTCATTAAACCGAATACCTATTTTGATTCTGTCTCGCTGATGTCTATCTCCACG
CGTGCAAATAAACTCGACGGCGTCGAGCAGGCATTTGTGGCGATGGCGACCGAAATGAATAAAGGCGTGC
TGAAGAATTTAGGACTGCTGACGCCGGAGCTGGAGCAGGCGAAAAACGGCGACCTGATGATTGTCATCAA
TGGTAAATCGGGTGCGGACAACGAGCAGTTACTGGTGGAGATTGAAGAACTGTTCAACACCAAAGCGCAA
AGCGGCTCGCACGAGGCGCGTTACGCCACTATTGGCAGCGCCAAAAAGCATATCCCGGAAAGTAACCTGG
CGGTGATTTCGGTCAACGGTCTGTTTGCCGCTCGCGAAGCGCGTCAGGCGCTGCAAAACGATCTCAACGT
GATGCTGTTTTCCGATAACGTCTCAGTTGAAGATGAACTGGCGCTCAAGCAACTGGCCCACGAAAAAGGG
CTGCTGATGATGGGGCCAGACTGTGGCACGGCGATTATCAACGGCGCGGCGCTCTGTTTTGGTAACGCCG
TGCGTCGCGGCAACATCGGTATTGTTGGCGCATCCGGCACCGGCAGTCAGGAGTTGAGCGTCCGCATTCA
TGAATTTGGCGGCGGCGTTTCGCAACTGATTGGCACCGGCGGGCGCGACCTGAGCGAGAAAATCGGCGGC
CTGATGATGCTCGACGCCATCGGGATGCTGGAAAACGATCCGCAAACTGAAATCATTGCGCTTATCTCCA
AACCGCCTGCGCCTGCGGTGGCCCGCAAAGTGCTGGAACGTGCGCGCGCCTGCCGCAAGCCGGTGGTCGT
CTGCTTCCTCGATCGTGGCGAAACGCCAGTGGATGAGCAGGGGCTACAGTTTGCCCGCGGCACCAAAGAG
GCAGCGCTAAAAGCGGTGATGCTCTCCGGCGTGAAACAGGAAAATCTCGACCTGCATACGCTTAACCAGC
CGTTGATTGCGGATGTGCGTGCGCGTCTGCAACCGCAGCAGAAATACATTCGTGGCCTGTTCTGCGGCGG
CACGCTGTGCGACGAAACCATGTTCGCGGTGATGGAAAAACATGGCGATGTCTACAGCAACATTCAGCCC
GATCCGGAATTCCGCCTGAAAGATATCAACCGCAGCATCAAACACACCTTCCTCGACTTTGGCGATGACG
ACTTCACCAATGGCAAGCCGCACCCGATGATTGACCCCACCAACCGCATCAGTCGCTTGATCGAAGAGGC
GCGCGATCCAGAAGTGGCGGTGATCGTGATGGATTTTGTGCTCGGATTTGGATCGCATGAAGATCCGGTC
GGCTCCACCATCGAGACGATCAAAGAAGCGAAAGCGATCGCCGCTGCCGAAGGACGCGAGTTGATCATTC
TCGCCTATGTGCTGGGTACCGATCTTGATACGCCATCGTTAGAACAACAAAGCCAGATGCTGCTTGATGC
CGGAGTGATTCTGGCGAGCAGCAGCACCAATACCGGATTGCTGGCGCGTGAATTTATCTGCAAAGGGGAG
GAAGCCTGATGAGCCAGTCACTGTTTAGCCAACCATTGAACGTTATTAACGTCGGCATCGCCATGTTTAG
CGATGACCTGAAAAAGCAGCATGTAGAAGTGACTCAACTCGACTGGACGCCGCCGGGGCAGGGCAATATG
CAGGTGGTGCAGGCGCTGGATAACATTGCCGATTCGCCGCTGGCGGACAAAATCGCCGCCGCTAACCAGC
AGGCGCTGGAGCGTATTATCCAGTCGCATCCGGTGCTGATTGGTTTTGATCAGGCGATTAACGTGGTGCC
GGGCATGACGGCGAAAACCATTCTTCACGCCGGGCCGCCGATCACCTGGGAAAAAATGTGCGGCGCGATG
AAAGGCGCGGTCACCGGAGCGCTGGTGTTCGAAGGACTGGCGAAAGATCTCGACGAGGCGGCTGAACTGG
CGGCTTCCGGGGAGATCACCTTCTCGCCGTGTCACGAGCACGACTGCGTGGGATCGATGGCGGGTGTTAC
CTCGGCCTCGATGTTTATGCACATCGTAAAAAACAAAACCTACGGCAACATCGCTTATACCAACATGAGC
GAGCAGATGGCGAAGATTTTGCGTATGGGCGCTAACGACCAGAGCGTGATTGACCGCCTGAACTGGATGC
GTGATGTGCAGGGACCAATACTGCGCGACGCGATGAAAATTATCGGCGAAATCGATCTGCGCTTAATGCT
GGCGCAGGCGCTGCATATGGGCGATGAGTGCCATAACCGCAATAACGCCGGGACGACACTGCTGATTCAG
GCGCTGACGCCGGGGATTATTCAGGCGGGTTATTCCGTCGAGCAACAGCGCGAAGTGTTTGAGTTTGTCG
CCAGCAGCGACTACTTCTCCGGCCCGACGTGGATGGCGATGTGTAAAGCGGCGATGGATGCGGCGCATGG
CATCGAATACAGCACCGTGGTCACCACCATGGCGCGTAACGGCGTCGAGTTCGGCCTGCGGGTCAGCGGC
CTGCCGGGGCAATGGTTTACCGGCCCGGCGCAGCAGGTGATCGGCCCGATGTTTGCCGGTTATAAGCCGG
AAGATTCGGGGCTGGATATCGGCGACAGCGCCATCACCGAAACCTACGGTATTGGCGGATTTGCTATGGC
GACCGCGCCCGCTATCGTCGCGCTGGTGGGCGGCACGGTGGAAGAAGCTATTGATTTCTCCCGTCAGATG
CGCGAAATCACCCTCGGTGAAAACCCCAACGTCACCATTCCGCTGCTCGGTTTTATGGGCGTGCCGTCGG
CAATCGACATCACCCGCGTGGGTAGCAGCGGCATTCTGCCGGTGATCAACACCGCCATCGCCCATAAAGA
TGCGGGCGTCGGCATGATTGGCGCGGGCATTGTGCATCCACCTTTTGCCTGCTTCGAGAAAGCCATTCTT
GGCTGGTGCGAACGTTACGGCGTCTGACCTACATGTTCATGCCGGATGCGGCGTGAACGCCTTATCCGGC
CTACGAATGGCGCAAGAATCTGTAGGCCTGATAAGCGTAGCGCATCAGGCATTTGTCACCATTGCCGGAT
GCGGCGTGAACGCCTTATCCGGCCTACGAATGGCGCAAGAATCTGTAGGCCTGATAAGCGTAGCGCATCA
GGCATTTGCCACCACTGCCGGATGCGGCGTGGACGCCTTATCCGGCCTACGAGTGGCGCGAGAATCTGTA
GGCCTGATAAGCGTAGCGCATCAGGCATTTGTCACCATTGCCGGATGCGGCGTGAACGCCTTATCCGGCC
TACGAGTGGCGCGAGAATTGTAGGCCTGATAAGCGTAGCGCATCAGGCAGTCTGGCGTTGGTCATAACCC
CATCACCCTCTGTAGCGGACATAACAACATGAAAGAGCTTGTGGTCGTTGCCATTGGTGGCAACAGCATT
ATCAAAGATAACGCCAGCCAGTCGATTGAGCATCAGGCGGAGGCGGTGAAAGCCGTCGCCGATACGGTGC
TGGAAATGCTGGCTTCCGATTACGACATTGTGCTGACCCACGGCAACGGGCCGCAGGTCGGGCTGGATTT
ACGCCGTGCGGAGATTGCCCACAAGCGCGAAGGGCTGCCCTTAACGCCGCTGGCGAACTGTGTGGCAGAT
ACGCAGGGCGGCATCGGCTATCTGATCCAACAGGCGCTGAATAACCGGCTGGCGCGTCACGGCGAGAAGA
AAGCCGTCACCGTGGTGACTCAGGTGGAAGTGGATAAAAACGATCCAGGTTTTGCCCATCCCACCAAGCC
CATCGGCGCATTCTTTAGTGACAGCCAGCGTGACGAATTACAAAAGGCAAACCCTGACTGGTGTTTTGTT
GAAGATGCCGGGCGGGGCTATCGCCGCGTGGTCGCCTCGCCGGAACCGAAACGTATTGTCGAAGCACCTG
CCATTAAAGCGCTGATCCAACAAGGTTTTGTCGTAATTGGCGCGGGCGGCGGTGGAATTCCGGTAGTGCG
TACTGACGCGGGAGATTACCAAAGCGTGGACGCGGTTATCGACAAAGATCTCTCTACCGCGCTGCTGGCC
CGTGAAATTCACGCCGACATTCTTGTGATCACCACTGGCGTCGAAAAAGTGTGTATTCACTTTGGCAAAC
CGCAGCAGCAGGCGCTCGATCGGGTGGATATTGCCACCATGACCCGCTATATGCAGGAAGGGCATTTCCC
GCCCGGCAGCATGTTGCCAAAAATCATCGCCAGCCTGACATTTTTAGAACAAGGCGGCAAAGAAGTGATT
ATCACCACGCCGGAATGCCTGCCTGCGGCGCTGCGCGGCGAAACGGGCACTCATATTATTAAAACGTAAG
GACGTAAGATGAAAGAAAGCAATAGCCGCCGTGAATTTCTGAGCCAGAGCGGTAAGATGGTCACCGCCGC
CGCGCTGTTTGGTACCTCTGTGCCGCTCGCCCATGCGGCGGTAGCTGGCACCCTAAACTGCGAAGCGAAC
AACACCATGAAAATCACTGACCCGCATTACTATCTCGATAACGTGCTGCTGGAAACCGGTTTTGACTACG
AAAATGGCGTGGCGGTGCAGACCCGCACGGCGCGCCAGACCGTGGAGATTCAGGACGGCAAAATTGTCGC
CCTGCGCGAGAACAAGCTGCATCCGGACGCCACGCTGCCGCACTATGACGCTGGCGGTAAGCTGATGCTG
CCCACCACCCGCGACATGCATATTCATCTCGACAAAACCTTTTACGGCGGGCCGTGGCGCTCGCTCAATC
GTCCGGCAGGCACCACCATCCAGGACATGATCAAACTCGAGCAGAAAATGCTGCCGGAACTGCAACCGTA
CACTCAGGAGCGGGCAGAAAAACTGATTGATTTATTGCAGTCGAAAGGCACCACCATTGCCCGCAGCCAC
TGCAATATCGAACCGGTTTCCGGCCTGAAAAATCTGCAAAATTTGCAGGCGGTGCTGGCGCGACGTCAGG
CGGGCTTTGAGTGTGAAATCGTCGCCTTCCCGCAGCACGGTTTGCTGCTGTCGAAATCTGAACCTTTAAT
GCGTGAAGCGATGCAGGCGGGGGCGCATTACGTCGGCGGCCTGGACCCGACCAGTGTTGATGGCGCGATG
GAAAAATCCCTCGACACCATGTTCCAGATTGCGCTGGACTACGACAAAGGCGTCGATATTCACCTGCACG
AAACCACTCCGGCAGGCGTGGCAGCCATCAATTATATGGTTGAAACGGTAGAGAAAACGCCACAGCTGAA
GGGCAAGCTGACCATCAGTCACGCCTTTGCGCTGGCAACGCTCAACGAGCAACAGGTAGATGAACTGGCG
AACCGGATGGTGGTGCAACAAATTTCTATCGCCTCGACGGTGCCGATTGGCACGCTGCATATGCCGCTCA
AACAGTTGCACGACAAAGGCGTAAAAGTGATGACTGGCACTGACAGCGTTATCGACCACTGGTCGCCTTA
TGGTCTGGGCGACATGCTGGAAAAAGCCAATCTGTACGCGCAGCTCTATATTCGTCCTAACGAACAGAAC
CTCTCCCGCTCGCTGTTTTTAGCCACTGGCGATGTATTGCCGCTGAATGAAAAAGGCGAGCGTGTATGGC
CAAAAGCGCAGGATGACGCCAGCTTTGTGCTGGTGGACGCCTCCTGTTCCGCCGAGGCGGTGGCGCGTAT
CTCGCCGAGAACCGCAACGTTCCATAAAGGGCAACTGGTGTGGGGGAGTGTGGCAGGTTGATGCGCATTT
GAAACGCCTGCAACGGTGAATAGTAAGAGATTTAAGCCCCAGGGAGTGGGGCAATCTGAATATGAGTGTG
TCGGCAGAAATGGACATTATCTTTGAGGAATATGCCCTTATTGACGTTGTGTAGATAACTATTTGTCTAC
GTGAAAAGATCATCAGTTTTGCCGATTTTAGTCTTTTACAGATAGCAAATATCACACTTACAGGCGCTCG
CCTTATGGGGAACGTTGCTGCTCTGTTTCATTCAGGCTCGCGGCATGTTGGGGCTGGATCGGGTGGTTTA
AATATTGGCTATATTCAATGGACGCGTTTTGCCGCGATGACATATCAGGCGTTGCCAAATACACATAGCT
AATCAGGAGTAAACACAATGAAGATCAAAGCTGTTGGTGCATATTCCGCTAAACAACCACTTGAACCGAT
GGATATCACCCGGCGTGAACCGGGACCGAATGATGTCAAAATCGAAATCGCTTACTGTGGCGTTTGCCAT
TCCGATCTCCACCAGGTCCGTTCCGAGTGGGCGGGGACGGTTTACCCCTGCGTGCCGGGTCATGAAATTG
TGGGGCGTGTGGTAGCCGTTGGTGATCAGGTAGAAAAATATGCGCCGGGCGATCTGGTCGGTGTCGGCTG
CATTGTCGACAGTTGTAAACATTGCGAAGAGTGTGAAGACGGGTTGGAAAACTACTGTGATCACATGACC
GGCACCTATAACTCGCCGACGCCGGACGAACCGGGCCATACTCTGGGCGGCTACTCACAACAGATCGTCG
TTCATGAGCGATATGTTCTGCGTATTCGTCACCCGCAAGAGCAGCTGGCGGCGGTGGCTCCTTTGTTGTG
TGCAGGGATCACCACGTATTCGCCGCTACGTCACTGGCAGGCCGGGCCGGGTAAAAAAGTGGGCGTGGTC
GGCATCGGCGGTCTGGGACATATGGGGATTAAGCTGGCCCACGCGATGGGGGCACATGTGGTGGCATTTA
CCACTTCTGAGGCAAAACGCGAAGCGGCAAAAGCCCTGGGGGCCGATGAAGTTGTTAACTCACGCAATGC
CGATGAGATGGCGGCTCATCTGAAGAGTTTCGATTTCATTTTGAATACAGTAGCTGCGCCACATAATCTC
GACGATTTTACCACCTTGCTGAAGCGTGATGGCACCATGACGCTGGTTGGTGCGCCTGCGACACCGCATA
AATCGCCGGAAGTTTTCAACCTGATCATGAAACGCCGTGCGATAGCCGGTTCTATGATTGGCGGCATTCC
AGAAACTCAGGAGATGCTCGATTTTTGCGCCGAACATGGCATCGTGGCTGATATAGAGATGATTCGGGCC
GATCAAATTAATGAAGCCTATGAGCGAATGCTGCGCGGTGATGTGAAATATCGTTTTGTTATCGATAATC
GCACACTAACAGACTGAAAAAATTAATAAATACCCTGTGGTTTAACATATTAACTTCGCTCTCCACTTAA
CTTTTTAGTTAAGGAGAGCGAAATAATATCAAAGTAGCAGTAAAACCTATAACGTAAATTTAAATTGTTA
AATTAACGCCCTCCAGTACACAATACTTCACACGTTAGTTATGAGCGATTTCTGATAGTGCCTGGTTTAA
TCAGAGCTTTATTATCTGCGACGTTTATTTTTATTTAAGAGAGATCGCGATGATATCATTAAAAGCTCCG
CACAATAATTTGATGCCATATACGCAACAAAGCATACTTAATACGGTTAAAAACAATCAGTTACCAGAGG
ATATCAAAAGCTCCCTGGTTTCCTGTGTCGATATATTCAAGGTTTTGATTAAACAATATTATGATTATCC
TTATGATTGTCGTGATGATTTAGTCGATGACGACAAACTCATTCATCTCATGGCTGCCGTACGAGACTGT
GAGTGGTCAGACGATAACGCACTCACCATAAATGTGCAGTTTAATGATTTCCCTGGATTTTATGACTGGA
TGGATTACCCTGATCACCCGGTTAAGTTTGTTTTTCACATACTTGAAAATCAAAAAGGGACAGTTTGGGT
ATATGACCAGGATGATGCGTTTCTTGATATTAAAGCAAACGTGCAGGCTGGACGCTTTACCGGGCTTAAG
AAATTAGTGCAGTTTATCGATTCAGTGCGAACAGATTGCAAATGTATTCTTCTTGAATACCATATGCCTT
TGCTGAGAATTTTCCCTAAAGGGAAAGAGTGTATGCATGTGGAAAAATGGCTTCGCGAAATGTCGTCTAT
TCCGGAGACAGACGCGCCCATTAAGCAGGCGCTTGCGCATGGATTATTATTACACTTAAAAAATATCTAC
CCTGTTTTTCCTGAATCACTGGTGATGTTATTGCTCTCTGTTCTGGACGTAAAAACATACAGAGATGATG
CGCGATTAAATGAATGGATATCTAATAGAGTGCAGGAATTAGGTGACAGATATTATCCTGTAAATAAGCA
CGTTAAAATCCGCTACACTCTTTAGTTCAGAAAGGGTTCCACCTGCAAGTTGTTATTCCACCTGAGAGTG
AATCGCAATGCAGGTAATCATTTCATCTGTATATCTGTATGCCAACTGGCATTCCATCTCTTTTTTCGCC
GATATTTTGTTGTGATCGGCGACACTTCGCTTAAAAAAGCACCAGTAGTGGTTTCGCAGCCATGCGGTGT
ATAAAAAATGATCTCATGCAGATGTTTTGTGAATGTGTTGGTTGACATTCATATGAAAAAAATCATAATT
CCATCATGTTTGTGTGGGGTCTTTTCTGTATCTTACGCATCGCACTCAAGCCTGACAGAAAATATGCTGT
AAGGCTCATATCAAAAACCGCCATTAGCTCATCAGGAAGAGCAGACGACAACCAGGATTGTTGTATGGTA
CGGGGTTCGAGGCCTCGATGGCGGTCCAACTTTTCAAAACTCTTCTGAATCAGATCCCCTTATTATCATC
CCTGCAAAGTGGAACATTGCCATTGTTTGGCTATTCAGGATGGGGCAGACCAATGAAAAAAGCCCACACA
GGGGAGAGTGGGCTGAAATGGGAAGCTAAAGACTCAAGTAAACTTATCGGAAATAAGGACCACGCATTAC
GGGGGCTATCATCGCCGATGGCCGTGATTCGGCAAATCAGGTTGATTACGTAGAGAGTAAATTATCTGCT
CACCGCTGCGTCACCCCTTCGTAAATCAGGCGTAGCGCGAATACACCAATAATTGCACCAATAACCCGAC
TGGCAACGCGTTGCATACGCCCATAAGCACGACGCACAGCGGGCAAAGAAAACGCCTGACTAAGAAAAAC
TCGCCAGATAATTGATGCGAGCACAATCCCCGCCCAGGCCATTAAACGTGCCCATGTTGGTGTTTCGGCA
TTTAATGTTACTGAGAAAATACTGATAAAAAATAAAACGGTTTGCGGGTTAGAGAGATCGGTAATTAATC
CGCGGCGAAAAAAGACATACCAGGGGGCGCTAATCGGTTGTTGTAGTGTGCTCATTTGCGGTGTTGACTG
GCGGCGCATGCTGCACCACGCAAACCATAAGAGATAAGCGCCGCCGACGATTCTGATAAGCGAAAAAATC
TCCTCACACTGCGTAATTAGCGTTGCAAGACCAAACAAACCCAACCCGGAATAAAATGCATCGCCCAGCG
CCACGCCCAGCCCGGTCAGCACCCCTGCGCGTCGACCGGAAGCCAGGCTGGTTTGTACTACCACAAAGAG
ATTGGCTCCCGGATTAAAAAAAGTAATCACGAACAGTCCTACGGTCAGGTAAACGGCATGCAAAGGATCC
ATAGTGATTTCATCCATAAATAAGTGAACTAACTGCATCATATTTCTACCAAAAATAATCGGGTGCGAGA
GAGATCACAAAGTGTCTTATTTCCGGTTACTGGCGTTTATGCCCTGACTGAACTAATTATTAATCAACCC
AATAATGTGGGTGGGTGATAGTGTGATAACAACTCTGGAGCCGTAATATGAAAATAATCTCTAAAATGTT
AGTCGGTGCGTTAGCGTTAGCCGTTACCAATGTCTATGCCGCTGAATTGATGACCAAAGCGGAATTTGAA
AAAGTTGAATCGCAGTATGAAAAAATAGGTGATATTTCAACCAGCAATGAAATGTCGACTGCAGATGCAA
AAGAAGATTTGATCAAAAAAGCGGATGAAAAAGGGGCTGATGTGTTGGTACTGACCTCCGGTCAAACTGA
CAATAAGATCCACGGCACGGCAAATATTTATAAGAAGAAGTAATTCTGAATCCTATGTAAACATCTCCGA
TGCGTAAGTTTATCGGTGATCATCTATTGAAATTTATGCCGGATAAAGCGTTCGCGCTGCATTCGGCAGT
TCAGCTTTTCAGCCGCCGCCAGAACGTCGTCCGGCTGATGCCTAAATAATTCGCCGCTGCTGTTTTATCG
CCATTAAATTTCTCCAGTGCCTGTTGTGGTGTCAGTAAGCGTGGAGCGGGAGTTTTCGCCGACTCGCGCG
CCAGTTCCGGCAGTAGCAGTTGCATAAACTGCGGCGTTAAATCCGGCGTCGGTTCCACACTTAAAAACAG
CGCCAGTCGTTCCATCATATTGCGCAGTTCACGAATATTGCCTGGCCAGTCGTAGTGCAGCAGCACAGTT
TCACTTGCCTGTAACCCCTGGCGTAATGCAGCAGAAAATGGGGCGGAGAGCGCCGCCAGAGACACTTTCA
AAAAGCTTTCCGCCAGCGGAAGAATATCCGCCACCCGCTCGCGCAGTGGTGGCAATTGCAGACGCAAAAT
ACTCAGCCGATAAAACAGATCACGGCGAAAACGTCCTTGCTGCATATCTTCTTCCAGATTGCAGTGAGTG
GCGCTAATGACCCGTACATCTACCGGAACAGGCTGATGCCCGCCGACGCGGGTGACCTCTTTTTCTTCCA
GCACCCGCAGCAGCCGGGTCTGCAAAGGTAGCGGCATTTCGCCAATCTCATCCAGAAACAGCGTACCGCC
GTGGGCAATTTCGAACAGCCCGGCGCGACCTCCGCGTCGCGAGCCGGTAAACGCCCCTTCCTCATAGCCA
AACAGTTCTGCTTCCAGCAGCGATTCGGCAATCGCCCCGCAGTTGACGGCAACAAACGGATGCGACTTTT
TGCCCTGTCGCGCATCGTGGCGGGCAAAATATTCCCGATGAATCGCCTGGGCCGCCAGCTCTTTGCCCGT
CCCCGTTTCCCCCTCAATCAACACCGCCGCACTGGAGCGGGCATACAGCAAAATAGTCTGCCGTACTTGT
TCCATCTGTGGTGATTGACCGAGCATATCGCCCAGCACGTAACGAGTACGCAGGGCGTTGCGGGTGGCAT
CGTGAGTGTTATGGCGTAACGACATGCGCGTCATATCCAGCGCATCGCTGAACGCCTGGCGCACGGTGGC
GGCGGAATAGATAAAAATTCCGGTCATTCCGGCTTCTTCTGCCAAATCGGTAATCAGCCCTGCGCCGACC
ACCGCTTCGGTGCCGTTAGCTTTTAGCTCGTTAATCTGCCCGCGTGCGTCTTCCTCGGTAATGTAGCTAC
GTTGGTCGAGGCGCAAATTAAAGGTTTTTTGAAACGCCACCAGCGCTGGAATGGTTTCCTGATAGGTGAC
AACGCCGATAGAAGAGGTGAGTTTTCCGGCTTTTGCCAGTGCCTGTAACACATCGTAGCCGCTCGGTTTA
ATCAAAATAACTGGCACTGACAGGCGGCTTTTCAGGTACGCGCCGTTAGAGCCAGCCGCGATGATGGCGT
CACAGCGTTCGTTTGCCAGTTTCTTGCGGATGTAGGTCACTGCTTTTTCAAAGCCAAGCTGAATAGGGGT
AATGTTCGCCAGGTGATCAAACTCGAGGCTGATATCGCGAAACAGCTCGAACAGGCGCGTTACAGATACC
GTCCAGATAACCGGTTTGTCGTCATTAAGCCGTGGTGGATGTGCCATAGCGCACCGCAAAGTTAAGAAAC
CGAATATTGGGTTTAGTCTTGTTTCATAATTGTTGCAATGAAACGCGGTGAAACATTGCCTGAAACGTTA
ACTGAAACGCATATTTGCGGATTAGTTCATGACTTTATCTCTAACAAATTGAAATTAAACATTTAATTTT
ATTAAGGCAATTGTGGCACACCCCTTGCTTTGTCTTTATCAACGCAAATAACAAGTTGATAACAAAGGAT
GGGCTATGTCTCTACACTCTCCAGGTAAAGCGTTTCGCGCTGCACTGACTAAAGAAAATCCATTGCAGAT
TGTTGGCACCATCAACGCTAATCATGCGCTGTTGGCGCAGCGTGCCGGATATCAGGCAATTTATCTTTCT
GGCGGTGGCGTGGCGGCAGGTTCGCTGGGGCTGCCCGATCTCGGTATTTCTACCCTTGATGATGTGCTGA
CCGACATTCGCCGTATCACCGACGTTTGTTCGCTGCCGCTGCTGGTGGATGCGGATATCGGTTTTGGTTC
TTCGGCCTTTAACGTGGCGCGCACCGTGAAATCGATGATTAAAGCCGGTGCGGCAGGATTGCATATTGAA
GATCAGGTTGGTGCGAAACGCTGCGGTCATCGTCCGAATAAAGCGATCGTCTCGAAAGAAGAGATGGTGG
ATCGGATCCGCGCGGCGGTGGATGCGAAAACCGATCCTGATTTTGTGATCATGGCGCGCACCGATGCTCT
GGCGGTAGAGGGGCTGGATGCGGCGATCGAGCGTGCGCAGGCCTATGTTGAAGCGGGTGCCGAGATGTTG
TTCCCGGAGGCGATTACCGAACTCGCCATGTACCGCCAGTTTGCCGATGCGGTGCAGGTGCCGATCCTCG
CCAACATCACCGAATTTGGTGCCACGCCGCTGTTTACCACCGACGAATTACGCAGCGCCCATGTCGCAAT
GGCGCTGTACCCACTTTCAGCGTTCCGCGCCATGAACCGCGCCGCTGAACATGTCTACAACGTCCTGCGC
CAGGAAGGCACGCAGAAAAGCGTCATCGACACCATGCAGACCCGCAACGAGCTGTACGAAAGCATCAACT
ACTACCAGTACGAAGAGAAGCTCGACAACCTGTTTGCCCGTAGCCAGGTGAAATAAAAAACGCCCGTTGA
TTGTATTCGACAGCCGATGCCTGATGCGTCGCTGACGCGACTTATCAGGCCTACGAGGTGCACTGAACTG
TAGGTCGGATAAGACGGATGGCGTCGCATCCGACAACCGATGCCTGATGCGCCGCTGACGTGACTTATCA
GGCCTACGGGGTGCACTGAACTGTAGGTCGGATAAGACGCATAGCGTCGCATCCGACAACCGATGCCTGA
TGCGCCGCTGACGCGACTTATCAGGCCTACGGGGTGCACTGAACTGTAGGTCGGATAAGACGCATAGCGT
CGCATCCGACAACCGATGCCTGATGCGCCGCTGACGCGACTTATCAGGCCTACGGGGTGAACTGAACTGT
AGGTCGGATAAGACGCATAGCGTCGCATCCGACAACAATCTCGACCCTACAAATGATAACAATGACGAGG
ACAACATGAGCGACACAACGATCCTGCAAAACAGTACCCATGTCATTAAACCGAAAAAATCTGTGGCACT
TTCTGGCGTTCCGGCGGGCAATACGGCGCTCTGCACCGTGGGTAAAAGTGGCAATGACCTGCATTACCGC
GGCTACGATATTCTTGATCTGGCGAAACATTGCGAATTTGAAGAAGTGGCGCATCTGCTGATCCACGGCA
AACTGCCGACCCGTGACGAACTCGCCGCTTACAAAACGAAACTGAAAGCCCTGCGCGGTTTACCGGCTAA
CGTGCGTACCGTGCTGGAAGCCTTACCGGCGGCGTCGCACCCGATGGATGTTATGCGCACCGGTGTTTCC
GCGCTCGGCTGCACGCTGCCAGAAAAAGAGGGGCATACCGTCTCTGGCGCGCGGGATATTGCCGACAAAC
TGCTGGCGTCGCTTAGCTCGATTCTCCTTTATTGGTATCACTACAGCCACAACGGCGAACGCATCCAACC
GGAAACCGATGACGACTCCATCGGCGGTCACTTCCTGCATCTGCTGCACGGCGAAAAGCCATCGCAAAGC
TGGGAAAAGGCGATGCATATCTCGCTGGTGCTGTACGCCGAACACGAGTTTAACGCCTCCACCTTTACCA
GTCGGGTGATTGCGGGCACCGGCTCTGATATGTATTCCGCGATTATTGGCGCGATTGGCGCACTGCGCGG
GCCAAAACACGGCGGGGCGAATGAAGTGTCGCTGGAGATCCAGCAACGCTACGAAACGCCGGACGAAGCC
GAAGCAGATATCCGCAAGCGCGTGGAAAACAAAGAAGTGGTCATTGGTTTTGGTCATCCGGTTTACACCA
TCGCTGACCCGCGCCACCAGGTGATTAAACGTGTGGCGAAGCAGCTCTCGCAGGAAGGCGGCTCGCTGAA
GATGTACAACATCGCCGATCGCCTGGAAACGGTGATGTGGGAGAGCAAAAAGATGTTCCCCAATCTCGAC
TGGTTCTCTGCTGTTTCCTACAACATGATGGGCGTTCCCACCGAGATGTTCACACCACTGTTTGTTATCG
CCCGCGTCACCGGCTGGGCGGCGCACATTATCGAACAACGTCAGGACAACAAAATTATCCGTCCTTCCGC
CAATTATGTTGGACCGGAAGACCGCCCGTTTGTCGCGCTGGATAAGCGCCAGTAAACCTCTACGAATAAC
AATAAGGAAACGTACCCAATGTCAGCTCAAATCAACAACATCCGCCCGGAATTTGATCGTGAAATCGTTG
ATATCGTCGATTACGTCATGAACTACGAAATCAGCTCTAAAGTGGCCTACGACACCGCACATTACTGCCT
GCTCGACACGCTCGGCTGCGGTCTGGAAGCTCTCGAATACCCGGCCTGTAAAAAACTGCTGGGGCCAATT
GTTCCCGGCACCGTCGTACCCAACGGCGTGCGCGTCCCCGGAACTCAGTTCCAGCTCGACCCCGTCCAGG
CGGCATTTAACATCGGCGCGATGATCCGCTGGCTCGATTTCAACGATACCTGGCTGGCGGCGGAGTGGGG
CCATCCTTCCGACAACCTCGGCGGCATTCTGGCAACGGCGGACTGGCTTTCGCGCAACGCGGTCGCCAGC
GGCAAAGCGCCGTTGACCATGAAACAGGTGCTGACCGCAATGATCAAAGCCCATGAAATTCAGGGCTGCA
TCGCGCTGGAAAACTCCTTTAACCGCGTCGGCCTCGACCACGTTCTGTTAGTGAAAGTGGCTTCCACCGC
CGTGGTCGCCGAAATGCTCGGCCTGACCCGCGAGGAAATTCTCAACGCCGTTTCGCTGGCGTGGGTGGAC
GGTCAGTCGCTGCGCACCTATCGCCATGCGCCGAACACCGGCACGCGTAAATCCTGGGCGGCGGGCGATG
CCACTTCCCGCGCGGTACGTCTGGCACTGATGGCGAAAACGGGCGAAATGGGTTACCCGTCAGCCCTGAC
TGCGCCGGTGTGGGGCTTCTACGACGTCTCCTTTAAAGGTGAATCGTTCCGCTTCCAGCGCCCGTACGGT
TCCTACGTTATGGAAAATGTGCTGTTCAAAATCTCCTTCCCGGCGGAGTTCCACTCCCAGACGGCAGTTG
AAGCAGCGATGACGCTCTATGAACAGATGCAGGCAGCAGGCAAAACGGCGGCGGATATCGAAAAAGTGAC
CATTCGCACCCACGAAGCCTGTATTCGCATCATCGACAAAAAAGGGCCGCTCAATAACCCGGCAGACCGC
GATCACTGCATTCAGTACATGGTGGCGATCCCGCTGCTATTCGGGCGCTTAACGGCGGCAGATTACGAGG
ACAACGTTGCGCAAGATAAACGCATTGACGCCCTGCGCGAGAAGATCAATTGCTTTGAAGATCCGGCATT
TACCGCTGACTACCACGACCCGGAAAAACGCGCCATCGCCAATGCCATTACCCTTGAGTTCACCGACGGC
ACACGATTTGAAGAAGTGGTGGTGGAGTACCCCATTGGTCATGCTCGCCGCCGTCAGGATGGTATTCCGA
AACTGGTCGATAAATTCAAAATCAATCTCGCGCGCCAGTTCCCGACTCGCCAACAGCAGCGCATTCTGGA
GGTTTCTCTCGACAGAGCTCGCCTGGAACAGATGCCGGTCAATGAGTATCTCGACCTGTACGTCATTTAA
GTAAACGGCGGTAAGGCGTAAGTTCAACAGGAGAGCATTATGTCTTTTAGCGAATTTTATCAGCGTTCGA
TTAACGAACCGGAGCAGTTCTGGGCCGAGCAGGCCCGGCGTATTGACTGGCAGACGCCCTTTACGCAAAC
GCTCGATCACAGCAATCCGCCGTTTGCCCGTTGGTTTTGTGAAGGCCGAACCAACTTGTGCCACAACGCC
ATCGACCGCTGGCTGGAGAAACAGCCAGAGGCGCTGGCGCTGATTGCCGTCTCTTCGGAAACAGAAGAAG
AGCGCACCTTTACCTTTCGTCAGCTGCATGACGAAGTGAACGCGGTGGCCTCAATGTTGCGTTCATTGGG
TGTGCAGCGCGGCGATCGGGTGCTGGTGTATATGCCGATGATTGCCGAAGCGCATATTACTCTGCTGGCC
TGCGCGCGCATTGGCGCTATTCACTCGGTGGTGTTTGGTGGATTTGCCTCGCACAGCGTGGCGGCGCGAA
TTGATGACGCTAAACCGGTGCTGATTGTCTCGGCTGATGCCGGAGCGCGCGGTGGCAAAATCATTCCCTA
TAAAAAATTGCTCGACGATGCGATAAGTCAGGCGCAGCACCAGCCACGCCATGTTTTGCTGGTGGATCGC
GGGCTGGCGAAAATGGCGCGCGTCAGCGGGCGGGATGTCGATTTCGCGTCGTTGCGCCATCAACACATCG
GCGCGCGGGTACCGGTGGCGTGGCTGGAATCCAACGAAACCTCCTGCATTCTCTACACTTCCGGCACGAC
CGGCAAACCTAAAGGCGTGCAGCGTGACGTCGGCGGATATGCGGTGGCGCTGGCGACCTCGATGGACACC
ATTTTTGGCGGCAAAGCGGGCAGCGTGTTCTTTTGCGCATCGGATATCGGCTGGGTGGTGGGGCATTCGT
ATATCGTTTACGCGCCGCTGCTGGCGGGGATGGCGACTATCGTTTACGAAGGATTGCCGACCTGGCCGGA
CTGCGGCGTGTGGTGGACAATCGTCGAGAAATATCAGGTTAGCCGGATGTTCTCAGCGCCGACCGCCATT
CGCGTGCTGAAAAAATTCCCTACCGCTGAAATTCGCAAACACGATCTCTCGTCGCTGGAAGTGCTCTATC
TGGCTGGAGAACCGCTGGACGAGCCGACCGCCAGTTGGGTGAGCAATACGCTGGATGTGCCGGTCATCGA
CAACTACTGGCAGACCGAATCCGGCTGGCCGATTATGGCGATTGCTCGCGGTCTGGACGACAGGCCGACG
CGTCTGGGAAGCCCCGGTGTGCCGATGTATGGCTATAACGTGCAGTTGCTTAATGAAGTCACCGGCGAAC
CGTGTGGCGTCAACGAGAAAGGGATGCTGGTGGTGGAAGGGCCGCTGCCGCCGGGGTGTATTCAGACCAT
CTGGGGCGACGACGGCCGCTTTGTGAAGACTTACTGGTCGCTGTTTTCCCGCCCGGTGTACGCCACCTTT
GACTGGGGCATCCGTGACGCTGACGGTTATCACTTTATTCTCGGGCGCACTGACGATGTAATTAACGTTG
CCGGGCATCGGCTGGGGACGCGCGAGATTGAAGAGAGTATCTCCAGCCATCCGGGCGTTGCCGAAGTGGC
GGTGGTTGGGGTGAAAGATGCGCTGAAAGGGCAGGTGGCGGTGGCGTTTGTCATTCCGAAAGAGAGCGAC
AGTCTGGAAGATCGTGATGTGGCGCACTCGCAAGAGAAGGCGATTATGGCGCTGGTGGACAGCCAGATTG
GCAACTTTGGCCGCCCGGCGCACGTCTGGTTTGTCTCGCAATTGCCAAAAACGCGATCCGGAAAAATGCT
GCGCCGCACGATCCAGGCGATTTGCGAAGGACGCGATCCTGGAGATCTGACGACCATTGATGATCCTGCG
TCGTTGGATCAGATCCGCCAGGCGATGGAAGAGTAGGTTATTGTCGGATGCGTCGCGCGGTGCATCCGGC
ACTGTGTGCCGATGCCTGATGCGACGCTGACGCGTTTTATCATGCCTACGGACCTGAACCGTAGGTCGGA
TAAGGCGCTCGCGTCGCATCCGACACCATGCTCAGATGCCTGATGCGACGCTGACGCGTCTTATCAGGCC
TACCCACTGTTTTTACACCGATAATTTTTCCCCCACCTTTTTGCACTCATTCATATAAAAAATATATTTC
CCCACGAAAACGATTGCTTTTTATCTTCAGATGAATAGAATGCGGCGGATTTTTTGGGTTTCAAACAGCA
AAAAGGGGGAATTTCGTGTCGCAAGATAACAACTTTAGCCAGGGGCCAGTCCCGCAGTCGGCGCGGAAAG
GGGTATTGGCATTGACGTTCGTCATGCTGGGATTAACCTTCTTTTCCGCCAGTATGTGGACCGGCGGCAC
TCTCGGAACCGGTCTTAGCTATCATGATTTCTTCCTCGCAGTTCTCATCGGTAATCTTCTCCTCGGTATT
TACACTTCATTTCTCGGTTACATTGGCGCAAAAACCGGCCTGACCACTCATCTTCTTGCTCGCTTCTCGT
TTGGTGTTAAAGGCTCATGGCTGCCTTCACTGCTACTGGGCGGAACTCAGGTTGGCTGGTTTGGCGTCGG
TGTGGCGATGTTTGCCATTCCGGTGGGTAAGGCAACCGGGCTGGATATTAATTTGCTGATTGCCGTTTCC
GGTTTACTGATGACCGTCACCGTCTTTTTTGGCATTTCGGCGCTGACGGTTCTTTCGGTGATTGCGGTTC
CGGCTATCGCCTGCCTGGGCGGTTATTCCGTGTGGCTGGCTGTTAACGGCATGGGCGGCCTGGACGCATT
AAAAGCGGTCGTTCCCGCACAACCGTTAGATTTCAATGTCGCGCTGGCGCTGGTTGTGGGGTCATTTATC
AGTGCGGGTACGCTCACCGCTGACTTTGTCCGGTTTGGTCGCAATGCCAAACTGGCGGTGCTGGTGGCGA
TGGTGGCCTTTTTCCTCGGCAACTCGTTGATGTTTATTTTCGGTGCAGCGGGCGCTGCGGCACTGGGCAT
GGCGGATATCTCTGATGTGATGATTGCTCAGGGCCTGCTGCTGCCTGCGATTGTGGTGCTGGGGCTGAAT
ATCTGGACCACCAACGATAACGCACTCTATGCGTCGGGTTTAGGTTTCGCCAACATTACCGGGATGTCGA
GCAAAACCCTTTCGGTAATCAACGGTATTATCGGTACGGTCTGCGCATTATGGCTGTATAACAATTTTGT
CGGCTGGTTGACCTTCCTTTCGGCAGCTATTCCTCCAGTGGGTGGCGTGATCATCGCCGACTATCTGATG
AACCGTCGCCGCTATGAGCACTTTGCGACCACGCGTATGATGAGTGTCAATTGGGTGGCGATTCTGGCGG
TCGCCTTGGGGATTGCTGCAGGCCACTGGTTACCGGGAATTGTTCCGGTCAACGCGGTATTAGGTGGCGC
GCTGAGCTATCTGATCCTTAACCCGATTTTGAATCGTAAAACGACAGCAGCAATGACGCATGTGGAGGCT
AACAGTGTCGAATAACGCTTTACAAACAATTATTAACGCCCGGTTACCAGGCGAAGAGGGGCTGTGGCAG
ATTCATCTGCAGGACGGAAAAATCAGCGCCATTGATGCGCAATCCGGCGTGATGCCCATAACTGAAAACA
GCCTGGATGCCGAACAAGGTTTAGTTATACCGCCGTTTGTGGAGCCACATATTCACCTGGACACCACGCA
AACCGCCGGACAACCGAACTGGAATCAGTCCGGCACGCTGTTTGAAGGCATTGAACGCTGGGCCGAGCGC
AAAGCGTTATTAACCCATGACGATGTGAAACAACGCGCATGGCAAACGCTGAAATGGCAGATTGCCAACG
GCATTCAGCATGTGCGTACCCATGTCGATGTTTCGGATGCAACGCTAACTGCGCTGAAAGCAATGCTGGA
AGTGAAGCAGGAAGTCGCGCCGTGGATTGATCTGCAAATCGTCGCCTTCCCTCAGGAAGGGATTTTGTCG
TATCCCAACGGTGAAGCGTTGCTGGAAGAGGCGTTACGCTTAGGGGCAGATGTAGTGGGGGCGATTCCGC
ATTTTGAATTTACCCGTGAATACGGCGTGGAGTCGCTGCATAAAACCTTCGCCCTGGCGCAAAAATACGA
CCGTCTCATCGACGTTCACTGTGATGAGATCGATGACGAGCAGTCGCGCTTTGTCGAAACCGTTGCTGCC
CTGGCGCACCATGAAGGCATGGGCGCGCGAGTCACCGCCAGCCACACCACGGCAATGCACTCCTATAACG
GGGCGTATACCTCACGCCTGTTCCGCTTGCTGAAAATGTCCGGTATTAACTTTGTCGCCAACCCGCTGGT
CAATATTCATCTGCAAGGACGTTTCGATACGTATCCAAAACGTCGCGGCATCACGCGCGTTAAAGAGATG
CTGGAGTCCGGCATTAACGTCTGCTTTGGTCACGATGATGTCTTCGATCCGTGGTATCCGCTGGGAACGG
CGAATATGCTGCAAGTGCTGCATATGGGGCTGCATGTTTGCCAGTTGATGGGCTACGGGCAGATTAACGA
TGGCCTGAATTTAATCACCCACCACAGCGCAAGGACGTTGAATTTGCAGGATTACGGCATTGCCGCCGGA
AACAGCGCCAACCTGATTATCCTGCCGGCTGAAAATGGGTTTGATGCGCTGCGCCGTCAGGTTCCGGTAC
GTTATTCGGTACGTGGCGGCAAGGTGATTGCCAGCACACAACCGGCACAAACCACCGTATATCTGGAGCA
GCCAGAAGCCATCGATTACAAACGTTGAACGACTGGGTTACAGCGAGCTTAGTTTATGCCGGATGCGGCG
TGAACGCCTTATCCGGCCTACGTAGAGCACTGAACTCGTAGGCCTGATAAGCGTAGCGCATCAGGCAATT
CCAGCCGCTGATCTGTGTCAGCGGCTACCGTGATTCATTCCCGCCAACAACCGCGCATTCCTCCAACGCC
ATGTGCAAAAATGCCTTCGCAGCGGCTGTCTGCCAGCTGTAGTTTATGCCGGATGCGGCGTGAACGCCTT
ATCCGGCCTACGTAGAGCACTGAACTCGTAGGCCTGATAAGCGTAGCGCATCAGGCAATTCCAGCCGCAG
ACCTGTGTCAGCGGCTACCGTGATTCATTTCCGCCAACAACCGCGCATTTATCCAACGCCATGTGCAAAA
ATGCCTTCGCGGCGGCTGTCTGCCAGCTATTTTTCCGCCGCAACAAAACCGCCGTTCTCTCCAGTAGTGG
CGGGGCAAGAGAAATAGCTTTAAGCCCGTCATGTTGTGTGGCAATCGCTGCTGGTAACAATGTGGAAAGG
GAAGTGCGGCGAATCAGCTCCAGAACCGCGCTAATTGAGTTCGCCTCAATGACCACCTGTGGATGTAGCC
CCGCTTTCTCGCAGTAGTGGTCAATTTGCTCTCTGGTGGCAAATTCCGCGCTGAGCAGGACCAGTTTTTC
ATCATGCAAGCGACTCAACGCCACCTGTTCATGGACGGCCAGCGGATGATGTTGCGCCACGACTAACGCT
AAACTTTCTGTCAGTAAAGGAATTGCCTCCAGCTCCGGCGAATGCACAGGCGCGAAGGCAATCCCAACGT
CCAACTCGTCGCGGCAAAGCATATCCTCGATTTTCTCCTGCGACATTTCCTGTAGCTGGAGCGTGATGCT
GGGATAGCGCGCATAGAAATCCGCCATTAAGGGGCCGATAAAGTAGCTCGTAAAGGTGGGGGTGACGGCG
ATACGCAGCGATCCTCGCGTCAGATCGGCAACATCATGAATCGCCCGTTTACCCGCCCCCAGTTCCTGTA
ACGCCCGGCTGGCGTACTGTCGCCAGACTTCTCCTGCATCAGTGAGACGAATCGTTCGCCCGCTACGGTC
AAACAGCGGCACGCCTAAACTCTCCTCTAACTGGCGAATCTGCTGGGAAAGCGCAGGTTGGGAGACGTGC
AACGCACTGGCGGCACGGGTGAAGCTGCCATGTTCAGCCACGGCAAGAAAATAATTGATATGTCGAGAGA
GCATTCGCAACCTATAAGTAAATCCAATGGAACTCATCATAAATGAGACTTTTACCTTATGACAATCGGC
GAGTAGTCTGCCTCTCATTCCAGAGACAGACAGAGGTTAACGGTGAAAGAGATTATTGATGGATTCCTTA
AATTCCAGCGCGAGGCATTTCCGAAGCGGGAAGCCTTGTTTAAACAGCTGGCGACACAGCAAAGCCCGCG
CACACTTTTTATCTCCTGCTCCGACAGCCGTCTGGTCCCTGAGCTGGTGACGCAACGTGAGCCTGGCGAT
CTGTTCGTTATTCGCAACGCGGGCAATATCGTCCCTTCCTACGGGCCGGAACCCGGTGGCGTTTCTGCTT
CGGTGGAGTATGCCGTCGCTGCGCTTCGGGTATCTGACATTGTGATTTGTGGTCATTCCAACTGTGGCGC
GATGACCGCCATTGCCAGCTGTCAGTGCATGGACCATATGCCTGCCGTCTCCCACTGGCTGCGTTATGCC
GATTCAGCCCGCGTCGTTAATGAGGCGCGCCCGCATTCCGATTTACCGTCAAAAGCTGCGGCGATGGTAC
GTGAAAACGTCATTGCTCAGTTGGCTAATTTGCAAACTCATCCATCGGTGCGCCTGGCGCTCGAAGAGGG
GCGGATCGCCCTGCACGGCTGGGTCTACGACATTGAAAGCGGCAGCATCGCAGCTTTTGACGGCGCAACC
CGCCAGTTTGTGCCACTGGCCGCTAATCCTCGCGTTTGTGCCATACCGCTACGCCAACCGACCGCAGCGT
AACCTTATTTTTAAACCATCAGGAGTTCCACCATGATTCAGTCACAAATTAACCGCAATATTCGTCTTGA
TCTTGCCGATGCCATTTTGCTCAGCAAAGCTAAAAAAGATCTCTCATTTGCCGAGATTGCCGACGGCACC
GGTCTGGCAGAAGCCTTTGTAACCGCGGCTTTGCTGGGTCAGCAGGCGCTTCCTGCCGACGCCGCCCGCC
TGGTCGGGGCGAAGCTGGATCTCGACGAAGACTCCATTCTACTGTTGCAGATGATTCCACTGCGTGGCTG
CATTGATGACCGTATTCCAACTGACCCAACGATGTATCGTTTCTATGAAATGTTGCAGGTGTACGGTACA
ACCCTGAAAGCGTTGGTTCATGAGAAATTTGGCGATGGCATTATTAGCGCGATTAACTTCAAACTCGACG
TTAAGAAAGTGGCGGACCCGGAAGGTGGCGAACGTGCGGTCATCACCTTAGATGGTAAATATCTGCCGAC
CAAACCGTTCTGACAGCCATGCGCAACCATCAAAAGACGTTCACGATGCTGCTGGTACTGGTGCTGATTG
GTCTTAATATGCGACCACTGCTCACCTCCGTCGGGCCACTGCTACCGCAATTGCGCCAGGCGAGCGGAAT
GAGCTTTAGCGTGGCTGCCCTGTTGACCGCTCTGCCGGTGGTTACCATGGGCGGGCTGGCGCTGGCCGGA
AGCTGGCTTCATCAGCATGTCAGCGAACGTCGCAGTGTCGCCATCAGTCTGTTGCTGATTGCCGTCGGTG
CATTGATGCGTGAGCTTTACCCGCAAAGTGCGCTGCTGCTTAGCAGCGCACTGCTTGGTGGGGTGGGGAT
CGGCATCATTCAGGCGGTGATGCCTTCGGTGATTAAACGGCGGTTTCAGCAGCGCACGCCACTGGTGATG
GGGCTGTGGTCCGCGGCTCTGATGGGCGGCGGTGGGCTTGGTGCCGCCATAACGCCCTGGTTAGTTCAAC
ATAGCGAAACCTGGTATCAAACACTCGCCTGGTGGGCGCTGCCTGCCGTTGTTGCGCTCTTTGCCTGGTG
GTGGCAAAGCGCCCGCGAGGTCGCCTCTTCCCACAAGACAACAACCACTCCGGTTCGCGTGGTATTCACT
CCCCGCGCGTGGACGCTGGGTGTTTACTTCGGTCTGATTAACGGCGGTTACGCCAGCCTGATTGCCTGGT
TACCCGCTTTCTATATTGAGATTGGTGCCAGCGCGCAGTACAGCGGTTCCTTACTGGCATTGATGACGCT
TGGGCAAGCCGCAGGAGCTTTGCTGATGCCTGCTATGGCTCGCCATCAGGATCGGCGCAAACTGTTAATG
CTGGCGCTGGTGTTACAACTGGTGGGGTTCTGCGGCTTTATCTGGCTGCCGATGCAATTGCCGGTATTGT
GGGCGATGGTGTGTGGGTTAGGTCTGGGCGGCGCGTTTCCGCTCTGTTTGCTGCTGGCGCTCGATCACTC
TGTGCAACCGGCTATTGCTGGCAAGCTGGTGGCGTTTATGCAGGGAATCGGTTTTATCATCGCCGGGCTT
GCCCCGTGGTTTTCTGGCGTGCTGCGTAGTATCAGCGGCAATTACCTGATGGACTGGGCATTTCATGCGC
TGTGCGTCGTTGGGCTGATGATCATAACCCTGCGTTTTGCACCAGTACGTTTTCCGCAGCTGTGGGTCAA
AGAGGCATGATGCGACGCTTGTTCCTGCGCTTTGTTCATGCCGGATGCGGCTAATGTAGATCGCTGAACT
TGTAGGCCTGATAAGCGCAGCGTATCAGGCAATTTTTATAATTTAAACTGACGATTCAACTTTATAATCT
TTGAAATAATAGTGCTTATCCCGGTCGTTTATTTCGCGAATAACCCGACAAGGAACGCCAGCCGCCACGA
CGTTTGGTGGAATGTCTTTTGTGACGATACTACCCGCGCCAATAACAGAATTATCCCCGATGGTGACGCC
TGGATTAATAACCACATGACTTCCGATCCAGACGTTATTGCCAATCGTTATCGGAAAAGAGTACATCTCG
CCGTTTTTTCTCAATTCATGGTGTACAGGGTGTCCCGTAACGGAAAGAGTAACGTTGGGTGCAATCAGTA
CGTTATCACCGATTGTTACCGTGTAGTCATCGACAATGGTTAAATTGAAATTTGCATAAAAATTGCGGCC
TATATGGATGTTGGAACCGTAAGAGAAATAGACAGGCGGTTCTACCCAGGCGTTTTCCCCTACCGTGGCA
AACATTTCTTTAATCAGGCTTTCTCTTTTTTCAACTTCTGATGGATGCGAGTGATTAAACTCATACATTA
ACGTTTTCCCACGAAGTCTTTTTTCCGGTAAGCCTTCGCACATATCGGTAAATAGCTTGCCTGCTCTTAT
TCTTTCGGTCATTGGCATGTTCAATGCGATCACTCCGTTATGATATGTTGGTCGGATAAGGCGCTCGCGC
CGCATCCGACATTGATTGCTTAAGCGACTTCATTCACCTGACGACGCAGCAGGGAAAGCGGGCCGGGGCC
GCTAAGCGTGAACACGGAAATTAAGGTGAAGCCCAGCGCCACCAGACCCAGCACCAGATAAGCGCCCTGG
AAACCGATGCTTTCATACATATTGCCCGCCAGTACAGACATAAAAATCATCGCCAGTTGCTTAAAGAAGC
AGAAACAGACCAGATAAATCGTCGCTGAAAAACGCACTTCAAACTGGCTGGTAATATATTTAAAGCAGCC
CACCAGCAGGAACGGTACTTCAAACATATGCAGCGTTTTCAGAATAACCACTTCCAGCGCTGAGGTGGCG
AACGATGAGCCAATAATACGTACAGACATAATAGTGCCAGCCAGCAGCAGGGCGTTTTTCCCACCGATGC
GATTAATGATCAGTGGCGCAAAGAACATAATCGAGGCGTTAAGTAATTCGCCCATTGTCGTTACGTAGCC
AAATACCCGCGTACCCTGTTCACCGGTAGCAAAGAACGAAGTAAAGAAATTAGCAAACTGTTGGTCAAAA
ACATCGTAGGTGCAGGAAACGCCAATAACATACAGTGACAAAAACCACAGTTTTGGCTGTCTGAACAGTT
CCAGTGCCAGCTTAAGGCTAAATGCCGAATGGTTGGCACCTACCGCATTGGCAACCGTGGCAGAAGAGGG
CGCATCCGTTTTGGCGAAAAAGAGTAAAACGGCGAGGATGAGTGCACAGCCAGAGCCCAGCCAGAAAACA
AACTGATTATTGATGGTGAACATGATGCCGACAATCGAGGCACACAGCGCCCAGCCAACACAGCCAAACA
TCCGCGCGCGACCAAATTCGAAATTACTGCGACGGCTGACTTTCTCAATAAATGCCTCTACTGCTGGCGC
ACCGGCGTTAAAACAAAAGCCTAGATAAATACCACCAACAATCGATCCTACTAAAATGTTGTATTGTAAC
AGTGGCCCGAAGATAAAAATAAAGAACGGCGCAAACATCACTAACATGCCGGTAATAATCCACAGCAGGT
ATTTGCGCAGCCCGAGTTTGTCAGAAAGCAGACCAAACAGCGGTTGGAATAATAGCGAGAACAGAGAAAT
AGCGGCAAAAATAATACCCGTATCACTTTTGCTGATATGGTTGATGTCATGTAGCCAAATCGGGAAAAAC
GGGAAGTAGGCTCCCATGATAAAAAAGTAAAAGAAAAAGAATAAACCGAACATCCAAAAGTTTGTGTTTT
TTAAATAGTACATAATGGATTTCCTTACGCGAAATACGGGCAGACATGGCCTGCCCGGTTATTATTATTT
TTGACACCAGACCAACTGGTAATGGTAGCGACCGGCGCTCAGCTGGAATTCCGCCGATACTGACGGGCTC
CAGGAGTCGTCGCCACCAATCCCCATATGGAAACCGTCGATATTCAGCCATGTGCCTTCTTCCGCGTGCA
GCAGATGGCGATGGCTGGTTTCCATCAGTTGCTGTTGACTGTAGCGGCTGATGTTGAACTGGAAGTCGCC
GCGCCACTGGTGTGGGCCATAATTCAATTCGCGCGTCCCGCAGCGCAGACCGTTTTCGCTCGGGAAGACG
TACGGGGTATACATGTCTGACAATGGCAGATCCCAGCGGTCAAAACAGGCGGCAGTAAGGCGGTCGGGAT
AGTTTTCTTGCGGCCCTAATCCGAGCCAGTTTACCCGCTCTGCTACCTGCGCCAGCTGGCAGTTCAGGCC
AATCCGCGCCGGATGCGGTGTATCGCTCGCCACTTCAACATCAACGGTAATCGCCATTTGACCACTACCA
TCAATCCGGTAGGTTTTCCGGCTGATAAATAAGGTTTTCCCCTGATGCTGCCACGCGTGAGCGGTCGTAA
TCAGCACCGCATCAGCAAGTGTATCTGCCGTGCACTGCAACAACGCTGCTTCGGCCTGGTAATGGCCCGC
CGCCTTCCAGCGTTCGACCCAGGCGTTAGGGTCAATGCGGGTCGCTTCACTTACGCCAATGTCGTTATCC
AGCGGTGCACGGGTGAACTGATCGCGCAGCGGCGTCAGCAGTTGTTTTTTATCGCCAATCCACATCTGTG
AAAGAAAGCCTGACTGGCGGTTAAATTGCCAACGCTTATTACCCAGCTCGATGCAAAAATCCATTTCGCT
GGTGGTCAGATGCGGGATGGCGTGGGACGCGGCGGGGAGCGTCACACTGAGGTTTTCCGCCAGACGCCAC
TGCTGCCAGGCGCTGATGTGCCCGGCTTCTGACCATGCGGTCGCGTTCGGTTGCACTACGCGTACTGTGA
GCCAGAGTTGCCCGGCGCTCTCCGGCTGCGGTAGTTCAGGCAGTTCAATCAACTGTTTACCTTGTGGAGC
GACATCCAGAGGCACTTCACCGCTTGCCAGCGGCTTACCATCCAGCGCCACCATCCAGTGCAGGAGCTCG
TTATCGCTATGACGGAACAGGTATTCGCTGGTCACTTCGATGGTTTGCCCGGATAAACGGAACTGGAAAA
ACTGCTGCTGGTGTTTTGCTTCCGTCAGCGCTGGATGCGGCGTGCGGTCGGCAAAGACCAGACCGTTCAT
ACAGAACTGGCGATCGTTCGGCGTATCGCCAAAATCACCGCCGTAAGCCGACCACGGGTTGCCGTTTTCA
TCATATTTAATCAGCGACTGATCCACCCAGTCCCAGACGAAGCCGCCCTGTAAACGGGGATACTGACGAA
ACGCCTGCCAGTATTTAGCGAAACCGCCAAGACTGTTACCCATCGCGTGGGCGTATTCGCAAAGGATCAG
CGGGCGCGTCTCTCCAGGTAGCGAAAGCCATTTTTTGATGGACCATTTCGGCACAGCCGGGAAGGGCTGG
TCTTCATCCACGCGCGCGTACATCGGGCAAATAATATCGGTGGCCGTGGTGTCGGCTCCGCCGCCTTCAT
ACTGCACCGGGCGGGAAGGATCGACAGATTTGATCCAGCGATACAGCGCGTCGTGATTAGCGCCGTGGCC
TGATTCATTCCCCAGCGACCAGATGATCACACTCGGGTGATTACGATCGCGCTGCACCATTCGCGTTACG
CGTTCGCTCATCGCCGGTAGCCAGCGCGGATCATCGGTCAGACGATTCATTGGCACCATGCCGTGGGTTT
CAATATTGGCTTCATCCACCACATACAGGCCGTAGCGGTCGCACAGCGTGTACCACAGCGGATGGTTCGG
ATAATGCGAACAGCGCACGGCGTTAAAGTTGTTCTGCTTCATCAGCAGGATATCCTGCACCATCGTCTGC
TCATCCATGACCTGACCATGCAGAGGATGATGCTCGTGACGGTTAACGCCTCGAATCAGCAACGGCTTGC
CGTTCAGCAGCAGCAGACCATTTTCAATCCGCACCTCGCGGAAACCGACATCGCAGGCTTCTGCTTCAAT
CAGCGTGCCGTCGGCGGTGTGCAGTTCAACCACCGCACGATAGAGATTCGGGATTTCGGCGCTCCACAGT
TTCGGGTTTTCGACGTTCAGACGTAGTGTGACGCGATCGGCATAACCACCACGCTCATCGATAATTTCAC
CGCCGAAAGGCGCGGTGCCGCTGGCGACCTGCGTTTCACCCTGCCATAAAGAAACTGTTACCCGTAGGTA
GTCACGCAACTCGCCGCACATCTGAACTTCAGCCTCCAGTACAGCGCGGCTGAAATCATCATTAAAGCGA
GTGGCAACATGGAAATCGCTGATTTGTGTAGTCGGTTTATGCAGCAACGAGACGTCACGGAAAATGCCGC
TCATCCGCCACATATCCTGATCTTCCAGATAACTGCCGTCACTCCAGCGCAGCACCATCACCGCGAGGCG
GTTTTCTCCGGCGCGTAAAAATGCGCTCAGGTCAAATTCAGACGGCAAACGACTGTCCTGGCCGTAACCG
ACCCAGCGCCCGTTGCACCACAGATGAAACGCCGAGTTAACGCCATCAAAAATAATTCGCGTCTGGCCTT
CCTGTAGCCAGCTTTCATCAACATTAAATGTGAGCGAGTAACAACCCGTCGGATTCTCCGTGGGAACAAA
CGGCGGATTGACCGTAATGGGATAGGTCACGTTGGTGTAGATGGGCGCATCGTAACCGTGCATCTGCCAG
TTTGAGGGGACGACGACAGTATCGGCCTCAGGAAGATCGCACTCCAGCCAGCTTTCCGGCACCGCTTCTG
GTGCCGGAAACCAGGCAAAGCGCCATTCGCCATTCAGGCTGCGCAACTGTTGGGAAGGGCGATCGGTGCG
GGCCTCTTCGCTATTACGCCAGCTGGCGAAAGGGGGATGTGCTGCAAGGCGATTAAGTTGGGTAACGCCA
GGGTTTTCCCAGTCACGACGTTGTAAAACGACGGCCAGTGAATCCGTAATCATGGTCATAGCTGTTTCCT
GTGTGAAATTGTTATCCGCTCACAATTCCACACAACATACGAGCCGGAAGCATAAAGTGTAAAGCCTGGG
GTGCCTAATGAGTGAGCTAACTCACATTAATTGCGTTGCGCTCACTGCCCGCTTTCCAGTCGGGAAACCT
GTCGTGCCAGCTGCATTAATGAATCGGCCAACGCGCGGGGAGAGGCGGTTTGCGTATTGGGCGCCAGGGT
GGTTTTTCTTTTCACCAGTGAGACGGGCAACAGCTGATTGCCCTTCACCGCCTGGCCCTGAGAGAGTTGC
AGCAAGCGGTCCACGCTGGTTTGCCCCAGCAGGCGAAAATCCTGTTTGATGGTGGTTAACGGCGGGATAT
AACATGAGCTGTCTTCGGTATCGTCGTATCCCACTACCGAGATATCCGCACCAACGCGCAGCCCGGACTC
GGTAATGGCGCGCATTGCGCCCAGCGCCATCTGATCGTTGGCAACCAGCATCGCAGTGGGAACGATGCCC
TCATTCAGCATTTGCATGGTTTGTTGAAAACCGGACATGGCACTCCAGTCGCCTTCCCGTTCCGCTATCG
GCTGAATTTGATTGCGAGTGAGATATTTATGCCAGCCAGCCAGACGCAGACGCGCCGAGACAGAACTTAA
TGGGCCCGCTAACAGCGCGATTTGCTGGTGACCCAATGCGACCAGATGCTCCACGCCCAGTCGCGTACCG
TCTTCATGGGAGAAAATAATACTGTTGATGGGTGTCTGGTCAGAGACATCAAGAAATAACGCCGGAACAT
TAGTGCAGGCAGCTTCCACAGCAATGGCATCCTGGTCATCCAGCGGATAGTTAATGATCAGCCCACTGAC
GCGTTGCGCGAGAAGATTGTGCACCGCCGCTTTACAGGCTTCGACGCCGCTTCGTTCTACCATCGACACC
ACCACGCTGGCACCCAGTTGATCGGCGCGAGATTTAATCGCCGCGACAATTTGCGACGGCGCGTGCAGGG
CCAGACTGGAGGTGGCAACGCCAATCAGCAACGACTGTTTGCCCGCCAGTTGTTGTGCCACGCGGTTGGG
AATGTAATTCAGCTCCGCCATCGCCGCTTCCACTTTTTCCCGCGTTTTCGCAGAAACGTGGCTGGCCTGG
TTCACCACGCGGGAAACGGTCTGATAAGAGACACCGGCATACTCTGCGACATCGTATAACGTTACTGGTT
TCACATTCACCACCCTGAATTGACTCTCTTCCGGGCGCTATCATGCCATACCGCGAAAGGTTTTGCGCCA
TTCGATGGTGTCAACGTAAATGCATGCCGCTTCGCCTTCCGGCCACCAGAATAGCCTGCGATTCAACCCC
TTCTTCGATCTGTTTTGCTACCCGTTGTAGCGCCGGAAGATGCTTTTCCGCTGCCTGTTCAATGGTCATT
GCGCTCGCCATATACACCAGATTCAGACAGCCAATCACCCGTTGTTCACTGCGCAGCGGTACGGCGATAG
AGGCGATCTTCTCCTCCTGATCCCAGCCGCGGTAGTTCTGTCCGTAACCCTCTTTGCGCGCGCGCGCCAG
AATGGCTTCCAGCTTTAACGGTTCCCGTGCCAGTTGATAGTCATCACCGGGGCGGGAGGCTAACATTTCG
ATTAATTCCTTGCGGTCTTGTTCCGGGCAAAAGGCCAGCCAGGTCAGGCCCGAGGCGGTTTTCAGAAGCG
GCAAACGTCGCCCGACCATTGCCCGGTGAAAGGATAAGCGGCTGAAACGGTGAGTGGTTTCGCGTACCAC
CATTGCATCAACATCCAGCGTGGACACATCTGTCGGCCATACCACTTCGCGCAACAGATCGCCCAGCAGT
GGGGCCGCCAGTGCAGAAATCCACTGTTCGTCACGAAATCCTTCGCTTAATTGCCGCACTTTGATGGTCA
GTCGAAAACTATCATCGGAGGGGCTACGGCGGACATATCCCTCTTCCTGCAGCGTCTCCAGCAGTCGCCG
CACAGTGGTGCGATGCAGGCCGCTGAGTTCCGCCAGCAGCCCGACGCTGGCACCGCCATCAAGTTTATTT
AACATATTTAATAACATTAGACCGCGGGTTAAGCCGCGCACGGTTTTGTATTCCGTCTGCTCATTGTTCT
GCATATTAATTGACATTTCTATAGTTAAAACAACGTGGTGCACCTGGTGCACATTCGGGCATGTTTTGAT
TGTAGCCGAAAACACCCTTCCTATACTGAGCGCACAATAAAAAATCATTTACATGTTTTTAACAAAATAA
GTTGCGCTGTACTGTGCGCGCAACGACATTTTGTCCGAGTCGTGAGGTACTGAAATGGCAATACAACACC
CTGACATCCAGCCTGCTGTTAACCATAGCGTTCAGGTGGCGATCGCTGGTGCCGGCCCGGTTGGGCTGAT
GATGGCGAACTATCTCGGCCAGATGGGCATTGACGTGCTGGTGGTGGAGAAACTCGATAAGTTGATCGAC
TACCCGCGTGCGATTGGTATTGATGACGAGGCGCTGCGCACCATGCAGTCGGTCGGCCTGGTCGATGATG
TTCTGCCGCACACTACGCCGTGGCACGCGATGCGTTTTCTCACCCCGAAAGGCCGCTGTTTTGCTGATAT
TCAGCCAATGACCGATGAATTTGGCTGGCCGCGCCGTAACGCCTTTATTCAGCCGCAGGTCGATGCGGTG
ATGCTGGAAGGGGTGTCGCGTTTTCCGAATGTGCGCTGCTTGTTTTCCCGCGAGCTGGAGGCCTTCAGTC
AGCAAGATGACGAAGTGACCTTGCACCTGAAAACGGCAGAAGGGCAGCGGGAAATAGTCAAAGCCCAGTG
GCTGGTAGCCTGTGACGGTGGAGCAAGTTTTGTCCGTCGCACTCTGAATGTGCCGTTTGAAGGTAAAACT
GCGCCAAATCAGTGGATTGTGGTAGATATCGCCAACGATCCGTTAAGTACGCCGCATATCTATTTGTGTT
GCGATCCGGTGCGCCCGTATGTTTCTGCCGCGCTGCCTCATGCGGTACGTCGCTTTGAATTTATGGTGAT
GCCGGGAGAAACCGAAGAGCAGCTGCGTGAGCCGCAAAATATGCGCAAGCTGTTAAGCAAAGTGCTGCCT
AATCCGGACAATGTTGAATTGATTCGCCAGCGTGTCTACACCCACAACGCGCGACTGGCGCAACGTTTCC
GTATTGATCGCGTACTGCTGGCGGGCGATGCCGCGCACATCATGCCGGTATGGCAGGGGCAGGGCTATAA
CAGTGGTATGCGCGACGCCTTTAACCTCGCATGGAAACTGGCGTTGGTTATCCAGGGGAAAGCCCGCGAT
GCGCTGCTCGATACCTATCAACAAGAACGTCGCGATCACGCCAAAGCGATGATTGACCTGTCCGTGACGG
CGGGCAACGTGCTGGCTCCGCCGAAACGCTGGCAGGGTACGTTACGTGACGGCGTTTCCTGGCTGTTGAA
TTATCTGCCGCCAGTAAAACGCTACTTCCTCGAAATGCGCTTCAAGCCGATGCCGCAATATTACGGCGGT
GCGCTGATGCGTGAGGGCGAAGCGAAGCACTCTCCGGTCGGCAAGATGTTTATTCAGCCGAAAGTCACGC
TGGAAAACGGCGACGTGACGCTGCTCGATAACGCGATCGGCGCGAACTTCGCGGTAATTGGCTGGGGATG
CAATCCACTGTGGGGGATGAGCGACGAGCAAATCCAGCAGTGGCGCGCGTTGGGCACACGCTTCATTCAG
GTGGTGCCGGAAGTGCAAATTCATACCGCACAGGATAACCACGACGGCGTACTACGCGTGGGCGATACGC
AAGGTCGCCTGCGTAGCTGGTTCGCGCAACACAATGCTTCGCTGGTGGTGATGCGCCCGGATCGCTTTGT
TGCCGCCACCGCCATTCCGCAAACCCTGGGCAAGACCCTGAATAAACTGGCGTCGGTGATGACGCTGACC
CGCCCTGATGCCGACGTTTCTGTCGAAAAGGTAGCCTGATATGCACGCTTATCTTCACTGTCTTTCCCAC
TCGCCGCTGGTGGGGTATGTCGACCCGGCGCAAGAGGTGCTCGATGAGGTCAATGGCGTGATTGCCAGCG
CCCGCGAGCGTATTGCGGCATTCTCCCCTGAACTGGTGGTGCTGTTTGCGCCAGATCACTACAACGGCTT
TTTCTATGACGTGATGCCACCGTTCTGTTTAGGCGTTGGAGCGACGGCAATTGGTGATTTCGGCAGTGCG
GCAGGAGAGCTGCCCGTGCCTGTGGAGCTGGCGGAGGCCTGTGCGCATGCCGTCATGAAGAGCGGGATCG
ATCTTGCCGTTTCTTACTGTATGCAGGTGGACCACGGGTTCGCCCAGCCGCTGGAGTTCCTGCTCGGTGG
GCTGGATAAGGTGCCAGTTCTGCCTGTGTTCATCAACGGTGTCGCCACGCCGCTGCCCGGTTTCCAGCGT
ACCCGCATGTTGGGTGAAGCCATTGGACGTTTCACCAGCACTCTCAATAAACGCGTGCTGTTCCTGGGTT
CCGGTGGGCTTTCCCATCAGCCGCCGGTGCCCGAACTGGCGAAAGCCGATGCCCATATGCGCGACCGTCT
GTTGGGGAGCGGGAAAGATTTACCCGCCAGTGAGCGCGAATTGCGTCAGCAACGGGTGATTAGCGCCGCT
GAGAAGTTTGTTGAGGATCAGAGAACGCTGCATCCGCTCAACCCGATTTGGGATAACCAGTTCATGACTT
TGCTGGAGCAGGGACGCATACAGGAACTGGATGCCGTCAGTAACGAAGAGCTTTCCGCCATTGCCGGAAA
GTCGACACATGAAATCAAAACCTGGGTCGCCGCTTTTGCCGCTATTTCTGCGTTTGGCAACTGGCGTAGC
GAAGGGCGTTATTACCGCCCAATCCCGGAGTGGATTGCCGGATTTGGCTCGTTAAGCGCCAGAACAGAGA
ACTGAATATGCAGGAGAAGATGATGAGTTATCAGCCACAAACCGAAGCCGCCACCAGCCGTTTTCTGAAT
GTAGAAGAAGCGGGTAAAACGCTGCGCATCCATTTTAATGACTGCGGACAAGGCGACGAAACCGTTGTCC
TGCTGCATGGTTCCGGCCCGGGTGCTACTGGCTGGGCGAACTTCAGCCGCAATATCGATCCGCTGGTAGA
GGCGGGCTATCGGGTGATCCTGCTGGATTGTCCGGGTTGGGGCAAGAGCGATTCGGTCGTTAATAGTGGT
TCGCGATCGGATCTTAATGCACGAATCCTGAAAAGCGTGGTGGATCAACTGGATATCGCCAAAATCCACC
TGCTGGGCAACTCGATGGGGGGCCATAGTTCTGTGGCGTTCACCCTTAAATGGCCGGAGCGCGTCGGCAA
ACTGGTGCTGATGGGCGGCGGTACGGGCGGCATGAGTTTGTTTACGCCGATGCCAACCGAAGGTATTAAG
CGACTGAATCAGCTTTATCGTCAGCCGACTATCGAAAACCTGAAGCTGATGATGGATATCTTCGTTTTTG
ATACCAGCGATTTGACCGACGCCCTGTTTGAAGCGCGCCTGAATAATATGCTGTCGCGCCGCGATCACCT
GGAAAACTTCGTTAAGAGCCTGGAAGCTAATCCGAAACAGTTCCCGGATTTTGGCCCACGTCTGGCGGAA
ATCAAAGCGCAAACCCTGATTGTCTGGGGGCGCAACGACCGCTTTGTGCCGATGGATGCGGGTCTGCGTC
TGCTGTCCGGCATTGCCGGTTCTGAACTGCATATCTTCCGCGACTGTGGTCACTGGGCGCAGTGGGAACA
TGCCGACGCTTTCAATCAACTGGTGCTGAATTTCCTCGCACGCCCTTAAGGAATGGTCATGACGAAGCAT
ACTCTTGAGCAACTGGCGGCGGATTTACGCCGCGCCGCAGAGCAGGGCGAAGCGATTGCACCGCTGCGCG
ATCTGATTGGTATCGATAACGCTGAAGCGGCTTACGCCATTCAGCACATAAATGTGCAACATGACGTTGC
GCAGGGGCGTCGCGTGGTAGGGCGTAAAGTGGGCCTGACACATCCGAAAGTGCAACAACAACTGGGCGTT
GATCAACCGGATTTTGGGACGTTATTTGCCGACATGTGTTATGGCGATAACGAAATCATTCCTTTTTCCC
GTGTTCTGCAACCCCGCATTGAAGCGGAGATCGCACTGGTGTTGAACCGCGATTTGCCCGCAACCGATAT
CACCTTCGACGAATTGTATAACGCCATTGAATGGGTACTTCCGGCGCTGGAAGTGGTGGGGAGCCGCATT
CGCGACTGGTCGATTCAGTTTGTCGATACCGTGGCAGATAACGCCTCCTGTGGGGTGTATGTCATCGGCG
GTCCGGCGCAACGTCCGGCGGGGTTAGACCTGAAAAACTGCGCCATGAAGATGACGCGTAATAACGAAGA
GGTTTCTAGCGGGCGCGGCAGCGAATGCCTGGGACATCCGCTTAATGCGGCCGTCTGGCTGGCACGCAAA
ATGGCCAGTCTGGGTGAACCGCTGCGCACCGGAGATATCATTCTTACCGGGGCATTAGGTCCGATGGTGG
CGGTGAATGCGGGCGATCGTTTTGAAGCCCATATTGAAGGCATAGGTTCAGTTGCTGCGACATTTTCAAG
CGCAGCCCCAAAAGGAAGTCTGTCATGAGTAAGCGTAAAGTCGCCATTATCGGTTCTGGCAACATTGGTA
CCGATCTGATGATTAAAATTTTGCGTCACGGTCAGCATCTGGAGATGGCGGTGATGGTTGGCATTGATCC
TCAGTCCGACGGTCTGGCGCGCGCCAGACGTATGGGCGTCGCCACCACCCATGAAGGGGTGATCGGACTG
ATGAACATGCCTGAATTTGCTGATATCGACATTGTATTTGATGCGACCAGCGCCGGTGCTCATGTGAAAA
ACGATGCCGCTTTACGCGAAGCGAAACCGGATATTCGCTTAATTGACCTGACGCCTGCTGCCATCGGCCC
TTACTGCGTGCCGGTGGTTAACCTCGAGGCGAACGTCGATCAACTGAACGTCAACATGGTCACCTGCGGC
GGCCAGGCCACCATTCCAATGGTGGCGGCAGTTTCACGCGTGGCGCGTGTTCATTACGCCGAAATTATCG
CTTCTATCGCCAGTAAATCTGCCGGACCTGGCACGCGTGCCAATATCGATGAATTTACGGAAACCACTTC
CCGAGCCATTGAAGTGGTGGGCGGCGCGGCAAAAGGGAAGGCGATTATTGTGCTTAACCCAGCAGAGCCA
CCGTTGATGATGCGTGACACGGTGTATGTATTGAGCGACGAAGCTTCACAAGATGATATCGAAGCCTCAA
TCAATGAAATGGCTGAGGCGGTGCAGGCTTACGTACCGGGTTATCGCCTGAAACAGCGCGTGCAGTTTGA
AGTTATCCCGCAGGATAAACCGGTCAATTTACCGGGCGTGGGGCAATTCTCCGGACTGAAAACAGCGGTC
TGGCTGGAAGTCGAAGGCGCAGCGCATTATCTGCCTGCCTATGCGGGCAACCTCGACATTATGACTTCCA
GTGCGCTGGCGACAGCGGAAAAAATGGCCCAGTCACTGGCGCGCAAGGCAGGAGAAGCGGCATGAACGGT
AAAAAACTTTATATCTCGGACGTCACATTGCGTGACGGTATGCACGCCATTCGTCATCAGTATTCGCTGG
AAAACGTTCGCCAGATTGCCAAAGCACTGGACGATGCCCGCGTGGATTCGATTGAAGTGGCCCACGGCGA
CGGTTTGCAAGGTTCCAGCTTTAACTATGGTTTCGGCGCACATAGCGACCTTGAATGGATTGAAGCGGCG
GCGGATGTGGTGAAGCACGCCAAAATCGCGACGTTGTTGCTGCCAGGAATCGGCACTATTCACGATCTGA
AAAATGCCTGGCAGGCTGGCGCGCGGGTGGTTCGTGTGGCAACGCACTGTACCGAAGCTGATGTTTCCGC
CCAGCATATTCAGTATGCCCGCGAGCTCGGAATGGACACCGTTGGTTTTCTGATGATGAGCCATATGACC
ACGCCGGAGAATCTCGCCAAGCAGGCAAAGCTGATGGAAGGCTACGGTGCGACCTGTATTTATGTGGTGG
ATTCTGGCGGTGCGATGAACATGAGCGATATCCGTGACCGTTTCCGCGCCCTGAAAGCAGAGCTGAAACC
AGAAACGCAAACTGGCATGCACGCTCACCATAACCTGAGTCTTGGCGTGGCGAACTCTATCGCGGCGGTG
GAAGAGGGCTGCGACCGAATCGACGCCAGCCTCGCGGGAATGGGCGCGGGCGCAGGTAACGCACCGCTGG
AAGTGTTTATTGCCGCCGCGGATAAACTGGGCTGGCAGCATGGGACCGATCTCTATGCGTTAATGGATGC
CGCCGACGACCTGGTGCGTCCGTTGCAGGATCGACCGGTACGAGTCGATCGCGAAACGCTGGCGCTGGGA
TACGCTGGTGTTTACTCGAGCTTCCTGCGTCACTGTGAAACGGCGGCGGCGCGTTATGGCTTAAGTGCGG
TGGATATTCTCGTTGAGCTGGGCAAACGCCGGATGGTTGGCGGCCAGGAGGATATGATCGTTGACGTGGC
GCTGGATCTGCGCAACAACAAATAATGATGACTGCCGAGAACGTGCATTTTGTATGCCCATCCCAGCACG
ACTGCCGGATGCGGCGTGAACGCCTTATCCGGCCTACGGATGGCGTGAGAATTTGTAGGTCTGATAAGAC
GCGTTAGCGTCGCATCAGGCATCTGCGCACGACTGCCGGATGCGGCGTGAACGCCTTATCCGGCCTACGG
ATGGCGCGGGAATTTGTAGGCCTGATAAGACGCGTTAGCGTCGCATCAGGCATCTGCGCACGACTGCCGG
ATGCGGCGTGAACGCCTTATCCGGCCTACGGGTGGCGCGAGAATTTGTAGGCCTGATAAGACGCGTTAGC
GTCGCATCAGGCATCTGCGCACGACTGCCGGATGCGGCGTAAACGCCTTATCCGGCCTACGGATGGCGCG
GGAATTTGTAGGCCTGATAAGACGCGTTAGCGTCGCATCAGGCATCTGCACACGACTGCCGGATGCGATA
AACGTCTTGTCCGGCCTACATTTCGCCCGTAGGCAGTCATTAAATAGTTCTGATTACGCGGCTGGCAATG
TATCAGTCGCGATTCACCTGCACTCGCAACGAGGTTCATCTTATGTCGACTCGTACCCCTTCATCATCTT
CATCCCGCCTGATGCTGACCATCGGGCTTTGTTTTTTGGTCGCTCTGATGGAAGGGCTGGATCTTCAGGC
GGCTGGCATTGCGGCGGGTGGCATCGCCCAGGCTTTCGCACTCGATAAAATGCAAATGGGCTGGATATTT
AGCGCCGGAATACTCGGTTTGCTACCCGGCGCGTTGGTTGGCGGAATGCTGGCGGACCGTTATGGTCGCA
AGCGCATTTTGATTGGCTCAGTTGCGCTGTTTGGTTTGTTCTCACTGGCAACGGCGATTGCCTGGGATTT
CCCCTCACTGGTCTTTGCGCGGCTGATGACCGGTGTCGGGCTGGGGGCGGCGTTGCCGAATCTTATCGCC
CTGACGTCTGAAGCCGCGGGTCCACGTTTTCGTGGGACGGCAGTGAGCCTGATGTATTGCGGTGTTCCCA
TTGGCGCGGCGCTGGCGGCGACACTGGGTTTCGCGGGGGCAAACTTAGCATGGCAAACGGTGTTTTGGGT
AGGTGGTGTGGTGCCGTTGATTCTGGTGCCGCTATTAATGCGCTGGCTGCCGGAGTCGGCGGTTTTCGCT
GGCGAAAAACAGTCTGCGCCACCACTGCGTGCCTTATTTGCGCCAGAAACGGCAACCGCGACGCTGCTGC
TGTGGTTGTGTTATTTCTTCACTCTGCTGGTGGTCTACATGTTGATCAACTGGCTACCGCTACTTTTGGT
GGAGCAAGGATTCCAGCCATCGCAGGCGGCAGGGGTGATGTTTGCCCTGCAAATGGGGGCGGCAAGCGGG
ACGTTAATGTTGGGCGCATTGATGGATAAGCTGCGTCCAGTAACCATGTCGCTACTGATTTATAGCGGCA
TGTTAGCTTCGCTGCTGGCGCTTGGAACGGTGTCGTCATTTAACGGTATGTTGCTGGCGGGATTTGTCGC
GGGGTTGTTTGCGACAGGTGGGCAAAGCGTTTTGTATGCCCTGGCACCGTTGTTTTACAGTTCGCAGATC
CGCGCAACAGGTGTGGGAACAGCCGTGGCGGTAGGGCGTCTGGGGGCTATGAGCGGTCCGTTACTGGCCG
GGAAAATGCTGGCATTAGGCACTGGCACGGTCGGCGTAATGGCCGCTTCTGCACCGGGTATTCTTGTTGC
TGGGTTGGCGGTGTTTATTTTGATGAGCCGGAGATCACGAATACAGCCGTGCGCCGATGCCTGACGTGCC
TTATTAGGCAGGGGCGAAAGGGACTTCACCCCAATACACCTACGGCGTTTACAGGTATACTCGCTAAAAA
TTATTCAGCGGGTTTGGAAACAAAGATGGCAAAACTTACCTTACAAGAGCAGTTGCTCAAAGCAGGATTA
GTCACCAGCAAAAAAGCGGCGAAGGTGGAGAGAACGGCGAAAAAATCGCGCGTTCAGGCGCGTGAAGCTC
GGGCGGCGGTAGAAGAAAATAAAAAGGCACAGCTTGAGCGTGATAAACAGCTTAGCGAACAGCAAAAACA
AGCGGCGTTGGCGAAAGAATATAAAGCTCAGGTGAAGCAGCTTATTGAAATGAACCGAATCACCATTGCC
AATGGCGATATTGGTTTTAACTTCACTGACGGCAATCTGATTAAGAAGATTTTTGTCGATAAGCTCACAC
AGGCGCAGTTGATTAATGGTCGTCTGGCGATTGCCCGCTTGTTGGTCGATAACAATAGCGAAGGTGAATA
CGCCATTATTCCCGCCAGCGTTGCCGATAAAATTGCTCAGCGCGATGCCAGCAGTATAGTGTTGCACAGC
GCGCTCAGCGCCGAAGAGCAGGATGAAGACGACCCGTATGCCGACTTCAAAGTGCCTGATGATTTGATGT
GGTAAACATAGATAAGTCGTGCGCAGATGCCTGATGCGACGCTATGCGCGTCTTATCAGGCCTACGGTTT
ATGGGCGAAGTGTAGACCGGATAAGGCGTTCACGCCGCATCCGGCAGTCGTGCGCCATGCCTGATGCGAC
GCTTTGCGCGTCTTATCAGGCCTACGGCTTACGGGCGAAGTGTAGGCCGGATAAGGCGTTCACGCCGCAT
CCGGCAGTCGTGCTATTATCAACGCATATTCAGTTTATTGGCGTGGTAGGCAATATGCTCGCCAATAAAA
CTGGAGACAAAATAATAGCTGTGATCATAACCCTCGTGATAACGGATTAACGTCTTGATATTCATCTCCT
GGCAGATCTTTTCAAGATTTGGAGTCCGCAGCTGTTCTGCGTAAAAATCATCACTCAACCCCTGATCAAC
CATGATTTCCGCAACGCGTTGACCTTGTGAAATAAGACTCACCGGGTCGTAATCCAACCAGGCATCTTTA
TTTTCAGCAAGATATGCAGCAAAGGCTTGCTGTCCCCACGGCACTTGCGATGGGGAGACAATGGGCGAAA
ACGCCGAGACGCTGACATATTCATCTGGGTTACGTAACGCCAGCACCAGCGCGCCCAGCCCGCCCATAGA
ATGACCAGAGATAGACTTTTTGGCCGTTGCCGGAAAATGATGCATCACTAAATCCGGCAGCTCGTTGCGG
ATATAGTCATACATTTTGTAATGTTCATTCCACGGCGCTTGCGTCGCGTTCAGGTAAAACCCGGCACCTT
GCCCGAGATCGTAACGGTCAGCATCTGCGACATGACTGCCTCGCGGACTGGTGTCCGGCGCAACAACAAT
AATGTTGTGCTCAGCCGCGTAACGCTGCATCCCCGATTTAGTAATGAAATTCTGCTCGTTGCAGGTCAGG
CCTGAAAGCCAGTACAGCACCGGCAATTTTTCATTCGCGGCTTTTGGTGGGAGATAGACGCCGACATTCA
TTTCACATTTCAGTGATTGGGAATAATGCCGATACATATTTTGCCAGCCGCCAAAGCTGACATGTTTTTC
AATGAGTTCCATCAGTCATTATCTCAGGGTTAATCCCCCGGACGGCTGCCCGGGGAGAGTATTAAGAACC
CCCGCCTGAAGTGGACGGGGTAAACCTGCGGGAAATCAGTAACGAATTACGGTTCGAATGGATTTGCCTT
CATGCATCAGGTCGAAGGCGTCATTAATTTCATCCAGGCTCATGGTATGCGTGACAAACGGTTCCAGATC
GATATCACCTTTCATCGCATCTTCAACCATGCCCGGTAACTGGGAACGACCTTTCACGCCGCCAAACGCG
GAACCTTTCCATACGCGACCAGTGACCAACTGGAATGGACGGGTGGAGATTTCCTGACCGGCAACCGCGA
CCCCGATGATCACCGACTGACCCCAGCCGCGGTGCGCACTTTCCAGCGCCGCACGCATCACGTTGACGTT
ACCGATGCATTCAAAGGTATGGTCGATACCCCATTTGTTGATATCCAACAGGACATCTTTTATCGGTTTG
TCGTAGTCATTCGGGTTAATGCAGTCGGTAGCACCGAAGCGACGCGCCAGATCGAATTTCTTCGGGTTGG
TATCGATAGCGATAATCCGACCCGCTTTCGCCTGACGCGCGCCCTGAACCACTGCCAGACCAATCGCGCC
AAGACCAAACACGGCAACAGAATCACCTGGCTGGACTTTAGCTGTGTTGTGTACCGCGCCAATACCGGTG
GTCACGCCACAGCCCAGCAGGCAGACGTGTTCATGGTTTGCTTCTGGATTAATTTTTGCCAGAGACACTT
CCGCGACTACGGTGTATTCACTGAATGTAGAGCACCCCATGTAGTGATAAAGCGGCTGCCCGTTGTAAGA
AAAACGGGTGGTGCCGTCTGGCATCAGGCCTTTACCCTGGGTTTCGCGAACCGCAACACAGAGGTTAGTT
TTGCCAGAACGACAGAACTCACACTCGCCGCACTCCGCGGTGTAAAGCGGGATCACATGGTCGCCAGGTT
TGACGCTGGTTACGCCTTCACCGACTTCAACCACAACGCCGGCCCCTTCGTGACCGAGAACCACCGGGAA
TACACCTTCCGGGTCATCGCCGGAGAGGGTAAATGCGTCGGTATGGCAAACGCCGGTATGGGTGACTTTA
ATTAGCACTTCACCTTTTTTCGGTGGTGCAACGTCAATTTCAACGATTTCCAGCGGTTTACCGGGAGCAA
ATGCAACGGCAGCACGTGATTTCATCTCTCGCTCTTCCTCAATATGGTAATAGATTCAGCTATTTAAGAT
AGGCACGAACCAGTTCAATAGTGTCGTCAACGGATTGGCTGACTTCGCGGCTGTAGCAGTCATTTCGGTC
AAACGTTTCCCGGATATGGCTTTCAAGCACTTCTGCCATCAGCCCATTAGCCGCGCCCCGAACGGCAGCG
ATCTGTTGGAGTATGGCACGGCATTCGGCATCACCCTCCAGCGACCGTTCCAGAGCATCAATCTGCCCCC
GAATACGACGAACTCGAGTAAGGACCTTTTTCTTCTCTTCCGGAGTACTGGGCATTTCGCACCTCATCAT
CTGCATGCAATATACTATAGGGGGGTATTCTATATGTCAATGCATACCCCCCTATAGTATATAACACTGG
AGAATAAAATTTATCCGGTGAATGTGGTCGGAAAACAAAGAGGAAAGGGGGGGGGGCTAATCGGCAGGGA
AGGCCGCCCCGGATAGCGGGCGGCAGAAGGAATCAGAATTTCCAGGTCAGACGGGCTGCAAGTTGCAGAC
CGTTAAAATCATCGGTTGGGGTGTCGTACCACACTTTACCTGCCGTCAGCCCGAGATTAAGTTGCTCAGT
CAGCGGTTGAATACGTTGCAGACTGACGCTCTTCATGCTGCCGTAGCGTGTTTCTGGCGTCCAGTCATAG
GTGTAAGCACCTGTTCCGCGGCTTAGCCATAGTTGCGTATAACCAGTGCCGCGCGGGTCATTCAGACGCA
CGGAAATCATATTGCTATAACTACCACCTGCATCGCTGGAGTCATAATGGGTATAGCGGTAGCTGGTGAT
CACCGGGCCAGTATAGAGTGATACGCCGCCTTGCCAGGCATCGACTTCGACATCATCGTAATATTTAGTG
TAGCGATAACCGGTCGTGAAAAGCGTTTTTGGTAACAGGGCCAGGTTAATATCCTGACGAAAATCCTGGC
GGGCAAAGACCGGCGTATTATCCGCAAAGGCAATACCCGTTCGGGTTGTCAGCCAGTTATTCCATTTATA
CCAGACCGCACCCTGACCGCGAGTGGCATTGAAATGTTCAGTTTCATAATCACGACGCCCCTGGGAAAGA
TTAAAAAGCAGCGTTGCGTTTTCAACTTTCGCCACCAGTTCAGCATACGCTAAATTACGGTTGCCATGAT
CGCCAGAATAATCGGTAAAATCGTAGCCCGCGGTAATGGAAGTTAACCCGGCATAAGCGGGCAATGCGCT
AAAAATGGCCGCCGCTAATAACGTCCGTTTTATCATTTTAATCTCCTGTACGGATAAGTTCTTGTCGGAG
TGAATAAGTTCCGGTAGGTAAATTACGTTCTACAATCACGCGCGGGCCAAGTTGCGTGTTCGGGGAAATA
ATTCGCCCAGGCAAAATAATAACTTGTACGCCAAGGCGTGAACGCTGCCCGATATAACAACCTAATTTAT
CGCATCCGGTAGCGATAATTCCCTCTGGAGTTCGAACAGACACGGGCTGTTCATCCAGACGATGATTACT
GGTACGTACTTGTGCGCCTAAATATGCCTGGTTTGCAACTACCGAGTCGGCAATAAAACATTGCGGACCA
ATCGTTGCTTCCGCTTCAATAACCGCATTTTTAATCTCGGTGGCAAAACCAATTTTTACGCCATTGCTGA
TTATTGTGCCAGGACGAATAAACGCATAATTACTAGACTGGCCCCCTGAATCTCCAGACAACCAATATCA
CTTAAATAAGTGATAGTCTTAATACTAGTTTTTAGACTAGTCATTGGAGAACAGATGATTGATGTCTTAG
GGCCGGAGAAACGCAGACGGCGTACCACACAGGAAAAGATCGCAATTGTTCAGCAGAGCTTTGAACCGGG
GATGACGGTCTCCCTCGTTGCCCGGCAACATGGTGTAGCAGCCAGCCAGTTATTTCTCTGGCGTAAGCAA
TACCAGGAAGGAAGTCTTACTGCTGTCGCCGCCGGAGAACAGGTTGTTCCTGCCTCTGAACTTGCTGCCG
CCATGAAGCAGATTAAAGAACTCCAGCGCCTGCTCGGCAAGAAAACGATGGAAAATGAACTCCTCAAAGA
AGCCGTTGAATATGGACGGGCAAAAAAGTGGATAGCGCACGCGCCCTTATTGCCCGGGGATGGGGAGTAA
GCTTAGTCAGCCGTTGTCTCCGGGTGTCGCGTGCGCAGTTGCACGTCATTCTCAGACGAACCGATGACTG
GATGGATGGCCGCCGCAGTCGTCACACTGATGATACGGATGTGCTTCTCCGTATACACCATGTTATCGGA
GAGCTGCCAACGTATGGTTATCGTCGGGTATGGGCGCTGCTTCGCAGACAGGCAGAACTTGATGGTATGC
CTGCGATCAATGCCAAACGTGTTTACCGGATCATGCGCCAGAATGCGCTGTTGCTTGAGCGAAAACCTGC
TGTACCGCCATCGAAACGGGCACATACAGGCAGAGTGGCCGTGAAAGAAAGCAATCAGCGATGGTGCTCT
GACGGGTTCGAGTTCTGCTGTGATAACGGAGAGAGACTGCGTGTCACGTTCGCGCTGGACTGCTGTGATC
GTGAGGCACTGCACTGGGCGGTCACTACCGGCGGCTTCAACAGTGAAACAGTACAGGACGTCATGCTGGG
AGCGGTGGAACGCCGCTTCGGCAACGATCTTCCGTCGTCTCCAGTGGAGTGGCTGACGGATAATGGTTCA
TGCTACCGGGCTAATGAAACACGCCAGTTCGCCCGGATGTTGGGACTTGAACCGAAGAACACGGCGGTGC
GGAGTCCGGAGAGTAACGGAATAGCAGAGAGCTTCGTGAAAACGATAAAGCGTGACTACATCAGTATCAT
GCCCAAACCAGACGGGTTAACGGCAGCAAAGAACCTTGCAGAGGCGTTCGAGCATTATAACGAATGGCAT
CCGCATAGTGCGCTGGGTTATCGCTCGCCACGGGAATATCTGCGGCAGCGGGCTTGTAATGGGTTAAGTG
ATAACAGATGTCTGGAAATATAGGGGCAAATCCAATTACCTATCAGGCAGTTTGCGCCAATCACTACCGG
ACCCTGAATAACGGCACCATGACAAATACGGGTATTCGCGCCGATAACAACTTCACCTGCAGTTTCATCA
ATAATTACCTGGTCTGCAATCTGAATATTTTTCTCTTTAACATTAAGCTTCAGATAGTTTTTCAGTTCCT
GTGACAGAAGGTTGGGAATAAGCGGTTGACGCTTCCACCAGTGCGGAATAGCGGGTGGGTTTGTCGCGCT
GAGGTTCGCGTCCAGTAAAAAAGGCAATAAGTCCATAAATAATCCAGATGGCATAAGCTAATAATACATA
CACAACGGAAAGCGGCGCTAAAGGCACCAACAACCAGCAACGATGAAACCAGGCGCTAAAAGCACCAATA
ACACAAACTACGCCGACCCAGATAAGCGGAAACATTGCCAACACCACTCCATGCGGCCCGGTGGTGATGA
ATTCATTAAACCAGGTAGTGAGATAAATCCCAACGCCATAAAGCACAACCAACAGCATAGGAAATATACT
GAAGATACCGAAGCGGCTAAATAAAAGTCTTTTATGCAGGCGCATACAGACCGCGTATCCCACAATCCAA
CGCCGCCAGCGACGCCACTCCTCACGCGGGCTGTTGCATTCCTGTGGGTATACGATGCAGCGATTCGCCT
GCCGAATACGGTAGCCGTTTGCCACCAATGTCCAGGTGAGATCAAGGTCTTCGACTTTAGTACGATCCGA
GAAACCGAACTTACGCAATACATCAGTACGGAACATCCCGCAGGCACCGCTGATAATAAACGGTGCGCCA
CCCAGGAGCTGCTGTAGCGTGCGCTTCATAACAATCATCGGCAACTTTACGGTCGCGCGGATGTGCGGTA
ACAGACCCGCGCCTTTCAACGCAGTAGAGGGAATGCCGCCTACGGCATCGGCACCGCGCTCAATTTCTGC
CAGCATATAGCCCATTCCGTCTTGATCGGGCGGAACATAGGTGTCGGCATCACTTAAAAAAACCTGGTCG
CAGGTGGCGTAATTGAGGCCATTCATCAGCGCACCACCTTTACCGGTATTTTTTTGCGTGACGGCAACAA
AGCGGTCGCCCCATTTGCGTTTGACTTCCGCCATGACCGCTTCGGTATTGTCCGTGGAGCCGTCGTTAAC
GCAAATTACCCGGCAAAAATAAGGGTTACGCAGTAGATTATCCAGTGACTGCGCCAGACACGGGCCTTCG
TTATACGCAGGTATAATGGCGTCAATACAGCCTTTCTTTTGACTGGGTTTACGTCTTAGCGTACTTAAAA
ACCATAGCAACATTGCTATGGACATACAGATAAATATCCAGGTTTTCATGCAATTTGCTCAAAGAATCAT
TTTATGAATTACAAAGCCTTCACCCAGATCGCTATTGACCTGTTGTCCGCGAAATTGTGCAACTGCACGC
AGGCGATCATGACGCATATAATCGCGTCGTTCCTAGCTTTTATGTTTTTTTAATGCAGCAAGTTTGACTG
TGAAATATTCTTCTTTAACGGATTCAAAAACCTGAGGCATAAATGAAAGCCAGGTACTTGGGGTTTCGTA
GCCGAGAATTTGCGGAATAGTTCGGCAGGCAACCATTGAAGCTTGATAAACAGCAAGATGATCCTGATGG
CGGTCGGCATCATGCATGGTATATACCCGCATGATTTCAACATCAGAAGGAATTTGATTTTTAATGATGT
CTTCCAGGGCGGAAATCATATCATTGAGCTGTAAATGAGCGCGGGTGTCAGCAAAATTAAGATGAATAGT
TTGGTGGCACCCTAATATCTTTAGGGCGTTGCGCGATTCTTCATGGCGATCGATTATTCCATCTGTGCCA
GAGTTGCCGGTAGTCATCACCACGGCTGCGATATAAATTCCTTTTTGCGCAAGACGAGCAAGCGATGCGC
CACAGCCTAATTCTATATCGTCAGGATGTGCGCCAATAGCAAGGATACCCTTTCTTTTATTTGCCGAAGA
AAGGAGGGCTGAATCTAAAACCTTATCCACTTAATGACACTCCATTTTATTTATTATACTACAAGCACAA
CGATGCACTCAGAGACGTAATCTCTGGCGCAGCCAGATGTTAATTTATAAATGTTAAATGTTGCTAATAA
CTGAAAAGCAAGGGCTTTCAGACCCGTGGGTTCGACTGGGTAATGTTTCTATGCAATTCATATGTTAAGT
GTTTGTATGTTTGGTATGTATAGTTATTTTGTTTTATACATTGTATTTAGATGTGATTTAGTTTGTCAAT
TAATTGCATTTAAAAAATATGTTCTGTGAACAAGCATTGTTTATATACATTATGTGAATGTAATATGCGA
GTGATTGAGAATGATACAGTGATATATACAATGCGAATATAATAGTTTTATTATATGTATTGATATTGAT
AGAAATAATGAAGTAATAAATCTCGTAATGTGGTTGTTTATGCATCACTAAAATGAAGTGTAGTAATTTT
CCCAATTGTTAGAACGGAGTAATTGCATATTTAATCTTTCCTTAGCCGTTTTTTTGCTAAGAATAAAATC
ATCTGTGCGATAACGACTAATTCTTTTAATGAATGTTTTTATTCCTGAATACTGCTCCCATAACAAGACA
GGGGAGCAGACAATCATGGCAATTTCATCGCGTAACACACTTCTTGCCGCACTGGCATTCATCGCTTTTC
AGGCACAGGCGGTGAACGTCACCGTGGCGTATCAAACCTCAGCCGAACCGGCGAAAGTGGCTCAGGCCGA
CAACACCTTTGCTAAAGAAAGCGGAGCAACCGTGGACTGGCGTAAGTTTGACAGCGGAGCCAGCATCGTG
CGGGCGCTGGCTTCAGGCGACGTGCAAATCGGCAACCTCGGTTCCAGCCCGTTAGCGGTTGCAGCCAGCC
AACAGGTGCCGATTGAAGTCTTCTTGCTGGCGTCAAAACTGGGTAACTCCGAAGCGCTGGTGGTAAAGAA
AACTATCAGCAAACCGGAAGATCTGATTGGCAAACGCATCGCCGTACCGTTTATCTCCACCACCCACTAC
AGCCTGCTGGCGGCACTGAAACACTGGGGCATTAAACCCGGGCAAGTGGAGATTGTGAACCTGCAGCCGC
CCGCGATTATCGCTGCCTGGCAGCGGGGAGATATTGATGGTGCTTATGTCTGGGCACCGGCGGTTAACGC
CCTGGAAAAAGACGGCAAGGTGTTGACCGATTCTGAACAGGTCGGGCAGTGGGGCGCGCCAACGCTGGAC
GTCTGGGTGGTGCGCAAAGATTTTGCCGAGAAACATCCTGAGGTCGTGAAAGCGTTCGCTAAAAGCGCCA
TCGATGCTCAGCAACCGTACATTGCTAACCCAGACGTGTGGCTGAAACAGCCGGAAAACATCAGCAAACT
GGCGCGTTTAAGCGGCGTGCCTGAAGGTGACGTTCCGGGGCTGGTGAAGGGGAATACCTATCTGACGCCG
CAGCAACAAACGGCAGAACTGACCGGACCGGTGAACAAAGCGATCATCGACACCGCGCAGTTTTTGAAAG
AGCAGGGCAAGGTCCCGGCTGTAGCGAATGATTACAGCCAGTACGTTACCTCGCGCTTCGTGCAATAAAA
GGAGGCGCAGATGCTGCAAATCTCTCATCTTTACGCCGATTATGGCGGCAAACCGGCACTGGAAGATATC
AACCTGACGCTGGAAAGCGGCGAGCTACTGGTGGTGCTGGGGCCGTCCGGCTGCGGTAAAACCACCCTGC
TGAATCTGATTGCCGGTTTTGTGCCTTATCAGCATGGCAGCATTCAACTGGCGGGTAAGCGTATTGAGGG
ACCGGGAGCAGAGCGTGGCGTAGTTTTTCAGAATGAAGGGCTACTACCGTGGCGCAATGTACAGGACAAC
GTGGCGTTCGGCCTGCAATTGGCAGGTATAGAGAAAATGCAGCGACTGGAAATCGCGCACCAGATGCTGA
AAAAAGTGGGGCTGGAAGGCGCAGAAAAACGCTACATCTGGCAGCTTTCCGGTGGTCAACGTCAGCGGGT
GGGGATTGCTCGTGCGCTGGCGGCGAATCCCCAGCTGTTATTACTCGACGAACCGTTTGGTGCGCTGGAC
GCCTTCACCCGCGACCAGATGCAAACCCTGCTGCTGAAACTCTGGCAGGAGACGGGCAAGCAGGTGCTGT
TGATTACCCACGATATAGAAGAAGCGGTGTTTATGGCGACTGAACTGGTTCTGCTTTCATCCGGCCCTGG
CCGTGTGCTGGAGCGGCTGCCGCTCAACTTTGCTCGCCGCTTTGTTGCGGGAGAGTCGAGCCGCAGCATC
AAGTCCGATCCACAATTCATCGCCATGCGCGAATATGTTTTAAGCCGCGTATTTGAGCAACGGGAGGCGT
TCTCATGAGTGTGCTCATTAATGAAAAACTGCATTCGCGGCGGCTGAAATGGCGCTGGCCGCTCTCGCGT
CAGGTGACCTTAAGCATTGGCACGTTAGCGGTTTTACTCACCGTATGGTGGACGGTGGCGACGCTGCAAC
TGATTAGCCCGCTATTTTTGCCGCCGCCGCAACAGGTACTGGAAAAACTACTCACCATTGCCGGACCGCA
AGGCTTTATGGACGCCACGCTGTGGCAGCATCTGGCAGCCAGTCTGACGCGCATTATGCTGGCGCTATTT
GCAGCGGTGTTGTTCGGTATTCCGGTCGGGATCGCGATGGGACTTAGCCCTACGGTACGCGGCATTCTGG
ATCCGATAATCGAGCTTTATCGTCCGGTGCCGCCGCTGGCTTATTTGCCGCTGATGGTGATCTGGTTTGG
TATTGGTGAAACCTCGAAGATCTTACTGATCTATTTAGCGATTTTTGCACCGGTGGCGATGTCGGCGCTG
GCGGGGGTGAAAAGCGTGCAGCAGGTTCGCATTCGTGCCGCCCAGTCGCTGGGTGCCAGCCGTGCGCAGG
TGCTGTGGTTTGTCATTTTGCCCGGTGCGCTGCCGGAAATCCTCACCGGATTACGTATTGGTCTGGGGGT
GGGCTGGTCTACGCTGGTGGCGGCGGAGCTGATTGCCGCGACGCGCGGTTTAGGATTTATGGTTCAGTCA
GCGGGTGAATTTCTCGCAACTGACGTGGTGCTGGCGGGGATCGCGGTGATTGCGATTATCGCCTTTCTTT
TAGAACTGGGTCTGCGCGCGTTACAGCGCCGCCTGACGCCCTGGCATGGAGAAGTACAATGAGTGAACGT
CTGAGCATTACCCCGCTGGGGCCGTATATCGGCGCACAAATTTCGGGTGCCGACCTGACGCGCCCGTTAA
GCGATAATCAGTTTGAACAGCTTTACCATGCGGTGCTGCGCCATCAGGTGGTGTTTCTACGCGATCAAGC
TATTACGCCGCAGCAGCAACGCGCGCTGGCCCAGCGTTTTGGCGAATTGCATATTCACCCTGTTTACCCG
CATGCCGAAGGGGTTGACGAGATCATCGTGCTGGATACCCATAACGATAATCCGCCAGATAACGACAACT
GGCATACCGATGTGACATTTATTGAAACGCCACCCGCAGGGGCGATTCTGGCAGCTAAAGAGTTACCTTC
GACCGGCGGTGATACGCTCTGGACCAGCGGTATTGCGGCCTATGAGGCGCTCTCTGTTCCCTTCCGCCAG
CTGCTGAGTGGGCTGCGTGCGGAGCATGATTTCCGTAAATCGTTCCCGGAATACAAATACCGCAAAACCG
AGGAGGAACATCAACGCTGGCGCGAGGCGGTCGCGAAAAACCCGCCGTTGCTACATCCGGTGGTGCGAAC
GCATCCGGTGAGCGGTAAACAGGCGCTGTTTGTGAATGAAGGCTTTACTACGCGAATTGTTGATGTGAGC
GAGAAAGAGAGCGAAGCCTTGTTAAGTTTTTTGTTTGCCCATATCACCAAACCGGAGTTTCAGGTGCGCT
GGCGCTGGCAACCAAATGATATTGCGATTTGGGATAACCGCGTGACCCAGCACTATGCCAATGCCGATTA
CCTGCCACAGCGACGGATAATGCATCGGGCGACGATCCTTGGGGATAAACCGTTTTATCGGGCGGGGTAA
TACGAGAGTGGACGGTCCCCTCGCCCCCTTGGGGAGAGGGTTAGGGTGAGGGGGCGTTCACCGTACTTTC
AACAGGTTAACTCCCCCTTTCTGAGAGGAAACAAAATTAACGCAGAATCTTCTTCTCAGCCAAATCCAGC
GCAAAGTAGCTGAAAATCAGATCCGCACCCGCACGCTTAATCGAACCTAAGCTTTCGAGCACGACTTTCT
CTTCATCTATAGCACCCGCCAGCGCGGCGAACTTAATCATCGCATACTCACCGCTCACCTGATACGCGCC
AATCGGCAATTCAGTACGTTCACGCAGCTCACGCACGATGTCGAGGTACGCTCCAGCAGGTTTAACCATC
AGGCAGTCTGCGCCCTGGGCTTCATCCAGCAGTGATTCACGAATCGCCTCACGACGGTTCATTGGGTTCA
TCTGATAGCTTTTGCGGTCGCCTTTTAATGCGCTTCCGGCAGCTTCACGGAACGGGCCATAAAAGGAGGA
GGCGAACTTGGTCGAATACGACATAATCGCCGTATCTTTAAATCCCGCAGCGTCCAGCGCCTGACGAATC
GCCTGTACCTGGCCGTCCATCGCGGCGGAAGGGGCGATGAAGTCTGCACCTGCAGCAGCTGCAACCACGG
CTTGCTTGCCTAAATTTTCCAGAGTCGCGTCGTTGTCGACGCCATGCTCGCACAGCACACCGCAGTGACC
GTGAGAAGTGTATTCACAGAAGCAGGTGTCTGACATAACGATCATTTCTGGCACGGTCTGCTTGCAGATG
CGCGACATACGCGCCACCAGTCCATCTTCCCGCCAGGCATCGCTGCCGGTTTCATCGGTATGGTGAGAGA
TGCCAAAAGTCATCACGGAACGAATACCGGCGTTGGCGATGCGTTCAATTTCGCGTGCCAGATGTTTCTC
TGGAATGCGCATCACGCCTGGCATGGCTTCAACGGCTTTGTAGTCGTCAATTTCTTCTTCAACAAAGATC
GGCAACACCAGGTCGTTAAGGCTAAGTGTTGTCTCTTCAAACATAGCGCGCAGCGCAGGAGATTTGCGCA
GGCGACGAGGGCGTTGGATTAAGTCTGTCATGGTCTGCCTGATGTTTGTGGAATCGAGGGGCATAGTATA
CCTGAAGCAGGGTAGGGATGTTTTACGAAAGTTGTCGCGATGTTGACAAGAAGAGAATGGAAGAGAGGCC
AGGACATCTTTTTAATAGAAACAGCAATAATTTTATATTCACTGAAAATATTTTTAATCTTTATTTATAG
CTGTTGGTTATTATTTTTTGGAGTTTGGTTGCGCTGCTATAAATTGAATAATTAAAACTTTGTTGCATAT
TCATAGGATATTTATCTGGTTTGTGTTTGTGATATTTATTATGCGTATGCTTCAAAAACAAAATTATCTG
CAACATGTTGAAATACTGTGCTTTTATGAATTTGATGCGTGTTTTTCTCCATAAATTATATATGTCCACA
TTCGGACTTAGGGGAAAGAATAATTGAACCATTCGTCTGTAACGCAGCATAATCGTTAGCGCGAAACATA
ATATGTTTTCTATGCATTGATAATTGATGGATCAACTTATTACGTCCCTGAGGAGGGATGACAAATGCAC
TCCTGGAAAAAGAAACTTGTAGTATCACAATTAGCATTGGCTTGCACTCTGGCTATCACCTCTCAGGCTA
ATGCAGCAAACTATGATACCTGGACTTATATCGATAATCCCGTTACAGCACTTGATTGGGATCATATGGA
TAAGGCAGGCACTGTAGATGGCAACTATGTAAACTATAGTGGTTTTGTCTATTACAACAACACCAATGGT
GATTTCGATCAGTCCTTTAACGGCGATACCGTTAACGGCACGATCTCAACCTATTATTTGAACCATGATT
ATGCAGACAGTACTGCTAATCAGCTTGATATCAGTAATTCAGTGATTCACGGTTCGATTACTTCTATGCT
GCCTGGCGGTTATTATGATCGTTTTGATGCAGATGGTAATAATCTGGGTGGATATGATTTTTACACTGAT
GCGGTTGTTGATACACACTGGCGTGATGGTGATGTTTTCACTTTGAACATTGCTAACACTACTATTGATG
ATGATTATGAAGCTCTTTACTTCACTGATTCTTATAAAGATGGTGATGTAACCAAGCACACAAATGAGAC
ATTTGATACAAGTGAAGGCGTTGCTGTTAATCTTGATGTAGAAAGTAACATCAATATTTCCAATAACTCC
CGCGTTGCAGGTATTGCATTATCTCAAGGTAATACTTACAACGAAACCTACACTACCGAATCTCATACTT
GGGATAACAATATCTCTGTAAAAGATTCCACAGTGACTTCGGGTTCAAATTATATCCTGGATAGCAATAC
TTATGGCAAAACTGGTCACTTTGGCAATTCTGATGAACCGAGTGATTATGCTGGCCCGGGTGATGTTGCA
ATGTCCTTTACTGCTTCAGGTTCCGACTATGCGATGAAGAACAATGTATTCCTCAGCAATTCAACGCTGA
TGGGTGATGTTGCCTTTACCAGCACCTGGAATAGTAATTTTGATCCGAATGGTCATGATTCCAACGGTGA
CGGGGTGAAAGATACCAACGGGGGTTGGACTGATGATAGCCTCAACGTTGATGAACTAAATCTCACTCTC
GATAACGGAAGCAAGTGGGTTGGTCAGGCAATTTATAACGTTGCTGAAACGTCAGCAATGTATGATGTTG
CTACAAACAGCCTTACTCCTGATGCAACATATGAAAACAATGACTGGAAACGTGTTGTTGATGACAAGGT
CTTCCAGAGCGGTGTATTTAACGTAGCGTTGAATAACGGTTCTGAATGGGATACTACAGGTCGTTCCATC
GTTGATACCTTGACAGTTAATAATGGTTCTCAGGTTAATGTTTCGGAATCTAAATTAACTTCAGATACTA
TCGATTTAACTAACGGTTCTTCGCTGAACATTGGTGAAGATGGCTACGTTGATACCGATCATCTGACTAT
TAACTCCTACAGTACTGTTGCGTTGACCGAATCTACTGGGTGGGGGGCTGATTGATCCTACCCACGTAAT
ATGGACACAGGCCTAAGCGAGGTTCTTGTTTTCAAATTGTTCCGGACTGAGGCCGCCACACCAACTGTGC
CGCCGCCACCGATTGTAATCACATTCGATATAATTAAACACCGTTGCCCGCATTATTTCCCGGCTGATAA
AGTGTTCTCCATGGATACATTCCACTTTCAGCGAATGAAAGAAGCTTTCCACGCAGGCATTATCGTAGCA
GCAACCTTTTGCGCTCATACTTCCACGCAGATTATGCCGCTTCAGTTGCGCCTGATAATCTGCTGAACAG
TACTGGCCTCCACGGTCCGTGTGAACGATAACGTTCCGGGGCCTCTTACGCCGCCACAGCGCCATCTGCA
GGGCATCGCAGGCCAGTTGCGCCGTCATGCGTGGCGACATTGACCAGCCAATAACGGCACGTGACCACAG
GTCAATGACCACTGCCAGATACAGCCAGCCTTCATCTGTACGTAAGTACGTGATGTCTCCTGCCCACTTC
TGGTTCGGGCCACTGGCGTAAAAATCCTGCTCCAACAGATTTTCTGACACAGGCAGGCCGTGTGCGCGGT
AGCTGACCGGGCTGAACTTCCGGGAGGCCTTTGCCCTCAGTCCCTGACGGCGCAGGCTTGCCGCCACGGT
TTTTACGTTAAAGGGGTAACCCTGAGCACGCAGTTCATCCGTCAGGCGTGGGGCACCGTAACGCTGTTTT
GACCGGGTAAAAGCCGCGAGGACAACGCTGTCGCAGTGTTGGCGGAACTGCTGACGCGTGCTTATCCTTG
TCCGCCGCTGACACCACGTATACCAGCCGCTGCGGGCCACCCGGAGCACGCGGCACATTGCTTTGATGCT
GAACTCAGCCTGATGTTTTTCAATAAAGACATACTTCATTTCAGGCGCTTCGCGAAGTATGTCGCGGCCT
TTTGGAGGATAGCCAGCTCTTCATCCCGTTCTGCCAGCTGGCGTTTGAGACGTGCAATCTCGGTAGACAT
CTCCAGTTCACGTTCAGAAGACGTCTGCTGATTTTGCTGTTTACTGCGCCAGTTGTAGAGTTGTGATTCA
TACAGGCTGAGTTCACGGGCTGCGGCAGTAACACCGATGCGTTCAGCAAGCTTCAGGGCTTCACTGCGAA
ATTCAGGCGAATGCTGTTTACGGGGTTTTTTACTGGTTGATACTGTTTTTGTCATGTGAGTCACCTCTGA
CTGAGAGTTTACTCACTTAGCCGCGTGTCCACTATTGCTGGGTAAGATCAGATTACAACCTGTACGCCAA
TACTATCACCGTAACTAACGGCGGTGTATTGGATGTGAACGTTGATCAGTTCGATACTGAAGCTTTCCGT
ACTGACAAACTGGAACTGACCAGCGGCAACATCGCTGACCATAACGGTAACGTAGTATCTGGTGTGTTCG
ATATCCATAGCAGCGATTACGTTCTGAACGCTGATCTGGTGAACGACCGTACCTGGGATACTTCCAAGTC
TAACTACGGTTACGGTATTGTTGCTATGAACTCTGATGGTCACCTGACTATCAACGGTAACGGCGACGTA
GACAACGGTACTGAACTGGATAACAGCTCTGTAGACAATGTTGTTGCTGCAACCGGTAACTACAAAGTTC
GTATCGACAACGCAACTGGCGCTGGCGCTATCGCTGATTACAAAGATAAAGAAATTATCTACGTAAACGA
CGTCAACAGCAACGCGACCTTCTCTGCTGCTAACAAAGCTGACCTGGGTGCATACACCTATCAGGCTGAA
CAGCGCGGTAACACCGTTGTTCTGCAACAGATGGAGCTGACCGACTACGCTAACATGGCGCTGAGCATCC
CGTCTGCGAACACCAATATCTGGAACCTGGAACAAGACACCGTTGGTACTCGTCTGACCAACTCTCGTCA
TGGCCTGGCTGATAACGGCGGCGCATGGGTAAGCTACTTCGGTGGTAACTTCAACGGCGACAACGGCACC
ATCAACTATGATCAGGATGTTAACGGCATCATGGTCGGTGTTGATACCAAAATTGACGGTAACAACGCTA
AGTGGATCGTCGGTGCGGCTGCAGGCTTCGCTAAAGGTGACATGAATGACCGTTCTGGTCAGGTGGATCA
AGACAGCCAGACTGCCTACATCTACTCTTCTGCTCACTTCGCGAACAACGTCTTTGTTGATGGTAGCTTG
AGCTACTCTCACTTCAACAACGACCTGTCTGCAACCATGAGCAACGGTACTTACGTTGACGGTAGCACCA
ACTCCGACGCTTGGGGCTTCGGTTTGAAAGCCGGTTACGACTTCAAACTGGGTGATGCTGGTTACGTGAC
TCCTTACGGCAGCGTTTCTGGTCTGTTCCAGTCTGGTGATGACTACCAGCTGAGCAACGACATGAAAGTT
GACGGTCAGTCTTACGACAGCATGCGTTATGAACTGGGTGTAGATGCAGGTTATACCTTCACCTACAGCG
AAGATCAGGCTCTGACTCCGTACTTCAAACTGGCTTACGTCTACGACGACTCTAACAACGATAACGATGT
GAACGGCGATTCCATCGATAACGGTACTGAAGGGTCTGCGGTACGTGTTGGTCTGGGTACTCAGTTTAGC
TTCACCAAGAACTTCAGCGCCTATACCGATGCTAACTACCTCGGTGGTGGTGACGTAGATCAAGACTGGT
CCGCGAACGTGGGTGTTAAATATACCTGGTAATATTCTTCACTCCGAAGAAATACTGGTAATTTAATCTA
AATAATGCCCGTCAAGGATTTGACGGGCATTACTGCAAAGGACGCGCAAATGTTATCTGTAGTTAAACCT
CTTCAGGAATTTGGTAAGCTCGATAAATGTTTGTCCAGATACGGTACGCGCTTCGAGTTTAATAATGAAA
AGCAAGTTATATTTTCCAGTGATGTCAATAACGAAGATACTTTCGTTATTTTAGAGGGAGTTATCTCTCT
GCGTAGAGAAGAAAACGTACTTATCGGTATTACCCAGGCTCCTTATATTATGGGGCTGGCTGATGGTTTA
ATGAAAAACGATATACCATACAAATTAATATCAGAAGGAAATTGTACGGGATATCATCTACCAGCCAAAC
AAACCATTACGCTTATTGAACAAAATCAACTCTGGCGAGACGCTTTTTACTGGTTAGCCTGGCAAAATAG
AATTCTGGAATTACGCGACGTGCAGCTCATTGGGCATAATTCCTACGAACAAATCCGCGCAACATTATTA
TCAATGATTGACTGGAATGAAGAATTGCGATCACGTATTGGTGTGATGAATTATATCCATCAACGTACAC
GCATATCGCGTTCTGTCGTCGCAGAAGTTCTCGCTGCTTTGCGTAAAGGCGGCTATATCGAAATGAATAA
[truncated: 4,306,014 more chars]
