# Supplementary material for: First-principles model of optimal translation factors stoichiometry
Source: eLife. 2021 Sep 30;10:e69222. doi: 10.7554/eLife.69222 (PMC8530515; doi:10.7554/eLife.69222)
Supplement: Figure 3—source code 1. [file elife-69222-fig3-code1.zip › computer_code_20210721/dependencies/get_vnat_genes.m]

function [genes, strand, start, stop, chr] = get_vnat_genes()

dir_name = '/Users/jbl/Documents/MIT/research/D1/gene_annotations/vibrio_natriegens/chr1_CP009977.1';
file_name = 'CP009977.1.faa';
[gene_names1, strand1, start1, stop1] = read_gene_annotation_v2(file_name,dir_name);

dir_name = '/Users/jbl/Documents/MIT/research/D1/gene_annotations/vibrio_natriegens/chr2_CP009978.1';
file_name = 'CP009978.1.faa';
[gene_names2, strand2, start2, stop2] = read_gene_annotation_v2(file_name,dir_name);


genes = [gene_names1 gene_names2];
strand = [strand1 strand2];
start = [start1 start2];
stop = [stop1 stop2];
chr = [ones(1,length(strand1)) 2*ones(1,length(strand2))];
