# Supplementary material for: First-principles model of optimal translation factors stoichiometry
Source: eLife. 2021 Sep 30;10:e69222. doi: 10.7554/eLife.69222 (PMC8530515; doi:10.7554/eLife.69222)
Supplement: Figure 3—source code 1. [file elife-69222-fig3-code1.zip › computer_code_20210721/dependencies/20161125_protein_synthesis_rates_pooled_168_winsorized_prot_frac.txt]

Gene	RF count (0.02 winsor)	RF density (0.02 winsor)	Bootstrap RF density	Proteome fraction
dnaA	4286	3.2692	0.1410	0.000267086
dnaN	9521	8.6009	0.3788	0.000595774
yaaA	1334	7.1724	0.8499	0.000094384
recF	806	0.7438	0.0340	0.000050435
yaaB	61	0.2846	0.0317	0.000004265
gyrB	12225	6.4788	0.2068	0.000756647
gyrA	12224	5.0182	0.1426	0.000753908
guaB	42038	29.2538	1.2240	0.002614504
dacA	18285	14.0439	0.5597	0.001139643
yaaD	14960	17.4967	0.8390	0.000943360
yaaE	2530	4.5107	0.2604	0.000162407
serS	15701	12.5810	0.5136	0.000979538
tadA	240	0.5259	0.0414	0.000015572
dnaX	2447	1.4725	0.0626	0.000151788
yaaK	6125	20.8345	1.6233	0.000411248
recR	2414	4.2568	0.2643	0.000154823
yaaL	455	2.3329	0.2736	0.000031979
bofA	3	0.0137	0.0026	0.000000220
csfB	47	0.2856	0.0449	0.000003393
xpaC	200	0.3423	0.0253	0.000012824
yaaN	442	0.3908	0.0228	0.000027638
yaaO	494	0.3498	0.0166	0.000030752
tmk	1767	2.9021	0.1698	0.000112979
yaaQ	773	2.5777	0.2499	0.000051824
yaaR	561	1.3654	0.1143	0.000036683
holB	718	0.7482	0.0363	0.000045128
yaaT	2428	3.0426	0.1502	0.000153479
yabA	635	1.9255	0.1785	0.000042229
yabB	935	1.3101	0.0771	0.000059384
yazA	201	0.7433	0.1176	0.000013584
yabC	1641	1.9330	0.0973	0.000103513
metS	12608	6.4165	0.2272	0.000779857
yabD	1609	2.1797	0.1093	0.000101986
yabE	1420	1.1057	0.0492	0.000088512
rnmV	1492	2.8097	0.1846	0.000096030
ksgA	2923	3.4430	0.1708	0.000184376
yabG	8	0.0100	0.0016	0.000000530
veg	782	3.3873	0.2836	0.000053860
sspF	3	0.0192	0.0075	0.000000218
ipk	4044	4.8137	0.2223	0.000255140
purR	1490	1.7993	0.0809	0.000094053
yabJ	5276	15.1623	1.1958	0.000349168
spoVG	598	2.2657	0.2521	0.000040581
glmU	14591	10.8809	0.4256	0.000908821
prs	30405	32.9062	1.6328	0.001912507
ctc	2609	4.4596	0.2242	0.000167090
pth	2037	3.7936	0.2407	0.000131042
yabK	65	0.3225	0.0446	0.000004538
mfd	5824	1.6621	0.0427	0.000357840
spoVT	125	0.2470	0.0198	0.000008082
yabM	447	0.2850	0.0130	0.000027759
yabN	3520	2.4444	0.0938	0.000218908
yabO	1341	5.8050	0.5169	0.000092304
yabP	7	0.0243	0.0054	0.000000448
yabQ	29	0.0480	0.0043	0.000001858
divIC	761	2.1874	0.1711	0.000050373
yabR	17905	50.1532	3.9560	0.001182459
spoIIE	39	0.0159	0.0012	0.000002407
yabS	15	0.0207	0.0025	0.000000931
yabT	20	0.0207	0.0027	0.000001285
tilS	677	0.4877	0.0206	0.000042161
hprT	12017	23.4253	1.4891	0.000774929
ftsH	27829	14.7714	0.4935	0.001722425
coaX	2251	3.0140	0.1696	0.000142671
hslO	5192	6.1371	0.3278	0.000327525
yacD	1113	1.2882	0.0667	0.000070164
cysK	4169	4.6474	0.2088	0.000262461
pabB	2554	1.8470	0.0762	0.000158999
pabA	1070	1.9276	0.1190	0.000068699
pabC	304	0.3573	0.0213	0.000019197
sul	3385	4.0877	0.1967	0.000213668
folB	1281	3.8458	0.3333	0.000085050
folK	907	1.9136	0.1572	0.000058757
yazB	222	1.2331	0.1491	0.000015776
dusB	2749	2.8283	0.1457	0.000172653
lysS	25477	17.3310	0.6718	0.001583773
ctsR	170	0.3912	0.0375	0.000011081
mcsA	358	0.6778	0.0455	0.000023041
mcsB	774	0.7286	0.0389	0.000048475
clpC	8515	3.5436	0.1017	0.000525243
radA	526	0.3905	0.0176	0.000032756
yacK	1084	1.0298	0.0467	0.000067944
yacL	1474	1.3761	0.0677	0.000092302
ispD	1254	1.8743	0.1132	0.000079816
ispF	2225	4.9775	0.2985	0.000144645
gltX	17979	12.6434	0.4524	0.001118429
cysE	520	0.8341	0.0612	0.000033234
cysS	6091	4.4430	0.1848	0.000379217
mrnC	948	2.3580	0.1850	0.000062058
rlmB	2420	3.3617	0.1679	0.000153601
yacP	237	0.4909	0.0352	0.000015342
sigH	953	1.5197	0.0937	0.000060828
rpmGB	996	8.2990	1.0600	0.000075839
secE	1105	7.3681	0.7099	0.000080799
nusG	10376	20.5872	1.2831	0.000669753
rplK	65486	165.3688	11.9791	0.004291804
rplA	132297	197.7535	10.4785	0.008421278
rplJ	66345	140.8609	9.1605	0.004299370
rplL	347316	1015.5428	80.3786	0.023015368
ybxB	996	1.7289	0.1131	0.000063829
rpoB	82383	23.1935	0.5431	0.005061366
rpoC	83827	23.4809	0.5575	0.005149844
ybxF	959	4.3783	0.2451	0.000066418
rpsL	77233	199.5695	15.8106	0.005069987
rpsG	89299	202.4930	14.4055	0.005810421
fusA	321231	156.7743	4.8047	0.019856653
tufA	864807	744.8813	34.4820	0.054047495
ybaC	86	0.0929	0.0073	0.000005417
rpsJ	56987	204.2536	16.9441	0.003845077
rplC	103134	171.8901	13.2588	0.006597328
rplD	95754	161.2028	9.0440	0.006128215
rplW	37371	144.8492	11.5248	0.002541473
rplB	160979	200.2233	12.5939	0.010173193
rpsS	33123	133.0250	12.4756	0.002261071
rplV	44894	143.8900	11.7134	0.002998012
rpsC	109535	174.6966	8.8345	0.006992405
rplP	74553	184.0803	15.9270	0.004878354
rpmC	9645	56.4045	5.7030	0.000690695
rpsQ	24131	103.1246	9.4486	0.001658606
rplN	57795	170.4871	12.9119	0.003832610
rplX	26143	92.7072	8.8674	0.001762158
rplE	80783	158.3971	11.7538	0.005210960
rpsN	24378	156.2710	15.1742	0.001770794
rpsH	46176	125.1385	9.3947	0.003041871
rplF	49003	96.0848	6.0979	0.003161004
rplR	48703	146.2550	11.9524	0.003234402
rpsE	80153	170.1767	11.8898	0.005194152
rpmD	20984	139.8941	19.9545	0.001534083
rplO	50355	122.5194	8.5865	0.003291700
secY	17465	13.7951	0.5331	0.001089197
adk	16206	25.9714	1.4185	0.001034785
mapA	6463	9.0143	0.5017	0.000410230
ybzG	212	1.0867	0.0666	0.000014896
infA	10874	57.5343	6.3448	0.000767623
rpmJ	14443	171.9436	27.5085	0.001194174
rpsM	36348	108.1775	9.0125	0.002412097
rpsK	79909	218.3317	15.5295	0.005267309
rpoA	38747	42.3462	2.0272	0.002437942
rplQ	63733	191.3913	16.3254	0.004232583
ybxA	517	0.6335	0.0330	0.000032651
ybaE	429	0.5354	0.0314	0.000027105
ybaF	496	0.6459	0.0386	0.000031399
truA	593	0.8309	0.0427	0.000037662
rplM	78167	191.5856	13.2449	0.005112270
rpsI	71553	197.1146	16.8158	0.004719415
ybaJ	1228	1.6641	0.0980	0.000077862
ybaK	0	0.0011	0.0004	0.000000029
cwlD	1	0.0016	0.0004	0.000000068
salA	13427	13.0484	0.6995	0.000841842
kbaA	37	0.0646	0.0068	0.000002349
ybaR	1796	1.2767	0.0531	0.000111770
ybaS	654	0.7342	0.0378	0.000041196
sigW	670	1.2542	0.0737	0.000043093
rsiW	1824	3.0546	0.1685	0.000116681
ybbP	1297	1.6373	0.0771	0.000081992
ybbR	1236	0.8689	0.0333	0.000076866
glmM	16318	12.3903	0.4777	0.001016780
glmS	74251	41.8785	1.4445	0.004600059
adaA	18	0.0297	0.0039	0.000001152
adaB	45	0.0882	0.0098	0.000002900
ndhF	380	0.2555	0.0122	0.000023633
ybcC	667	0.2579	0.0087	0.000041100
ybcF	213	0.4274	0.0395	0.000013747
ybcH	118	0.4517	0.0533	0.000008008
ybcI	545	1.5784	0.1394	0.000036060
ybzH	314	1.1492	0.1223	0.000021214
ybcL	50	0.0441	0.0033	0.000003150
ybcM	116	0.4084	0.1372	0.000007838
skfA	320	2.3209	0.3074	0.000023754
skfB	91	0.0755	0.0058	0.000005672
skfC	54	0.0373	0.0029	0.000003385
skfE	11	0.0163	0.0028	0.000000717
skfF	0	0.0000	0.0000	0.000000000
skfG	55	0.1138	0.0121	0.000003579
skfH	40	0.1009	0.0125	0.000002617
ybdG	24	0.0253	0.0029	0.000001509
ybdJ	36	0.0560	0.0064	0.000002291
ybdK	37	0.0393	0.0039	0.000002306
ybzI	1130	4.8309	0.5117	0.000077697
ybdO	178	0.1544	0.0086	0.000011148
ybxG	2048	1.5067	0.0608	0.000127503
csgA	0	0.0000	0.0000	0.000000000
ybxH	0	0.0000	0.0000	0.000000000
cypC	27	0.0224	0.0020	0.000001711
ybeC	3037	1.9103	0.0750	0.000188538
ybeF	45	0.2050	0.0328	0.000003110
ybfA	391	0.4398	0.0257	0.000024597
ybfB	113	0.0924	0.0060	0.000007040
purT	1271	1.1299	0.0447	0.000079505
mpr	34	0.0372	0.0036	0.000002134
ybfJ	20	0.0553	0.0067	0.000001345
ybfK	730	0.8478	0.0421	0.000046018
pssA	2165	4.2949	0.3284	0.000139724
ybfM	525	1.1446	0.0833	0.000034098
psd	769	1.0091	0.0496	0.000048690
ybfN	263	1.0552	0.0912	0.000017936
ybfO	97	0.0743	0.0055	0.000006066
ybfP	203	0.2365	0.0186	0.000012795
ybfQ	6879	7.3261	0.3361	0.000432490
ybgA	452	0.6671	0.0398	0.000028773
ybgB	134	0.5461	0.0500	0.000009182
ybgE	172	0.1649	0.0101	0.000010762
glnJ	105	0.0877	0.0058	0.000006585
glnL	164	0.1795	0.0106	0.000010334
ycbC	25	0.0274	0.0026	0.000001546
ycbD	44	0.0307	0.0026	0.000002742
gudP	7	0.0053	0.0007	0.000000445
gudD	19	0.0139	0.0017	0.000001155
ycbG	878	1.3068	0.0865	0.000055888
garD	244	0.1622	0.0073	0.000015146
ycbJ	267	0.2996	0.0189	0.000016810
rtpA	51	0.3900	0.0564	0.000003849
ycbK	27	0.0295	0.0031	0.000001685
ycbL	342	0.5252	0.0314	0.000021788
ycbM	62	0.0683	0.0060	0.000003894
ycbN	339	0.3794	0.0207	0.000021358
ycbO	218	0.3317	0.0201	0.000013883
cwlJ	2	0.0055	0.0016	0.000000144
ycbR	403	0.5743	0.0395	0.000025613
yczK	0	0.0000	0.0000	0.000000000
phoD	9	0.0055	0.0008	0.000000583
tatAD	13	0.0683	0.0099	0.000000886
tatCD	0	0.0000	0.0000	0.000000000
ycbU	73	0.0679	0.0060	0.000004601
ansZ	40	0.0363	0.0032	0.000002494
estA	533	0.8744	0.0509	0.000034042
yccF	13304	12.7071	0.5218	0.000833755
natA	320	0.4496	0.0248	0.000020296
natB	470	0.4159	0.0197	0.000029416
yccK	82	0.0907	0.0066	0.000005153
ycdB	124	0.0893	0.0056	0.000007724
ycdC	242	0.1818	0.0099	0.000015081
rapJ	504	0.4612	0.0247	0.000031528
ycdF	128	0.1718	0.0105	0.000008134
ycdG	48	0.0293	0.0024	0.000003008
adcA	1897	2.0398	0.1050	0.000119298
adcC	1350	2.0278	0.1256	0.000085981
adcB	1749	2.1508	0.1022	0.000110460
yceC	5223	9.1623	0.5176	0.000334915
yceD	9976	18.0730	1.1146	0.000640812
yceE	3549	6.4645	0.3782	0.000228029
yceF	9684	13.0159	0.6265	0.000613749
yceG	499	0.3153	0.0139	0.000031000
yceH	4510	4.2463	0.1886	0.000282498
yceI	607	0.5172	0.0249	0.000037906
opuAA	3633	2.9605	0.1294	0.000226717
opuAB	2262	2.7619	0.1499	0.000142852
opuAC	2017	2.3674	0.1187	0.000127209
ycgA	12	0.0082	0.0011	0.000000719
ycgB	150	0.2721	0.0237	0.000009649
amyE	996	0.5108	0.0174	0.000061613
ldh	507	0.5418	0.0320	0.000031887
lctP	61	0.0383	0.0025	0.000003795
ycgE	240	0.5522	0.0370	0.000015642
ycgF	7	0.0115	0.0016	0.000000442
ycgG	9	0.0121	0.0020	0.000000560
ycgI	0	0.0000	0.0000	0.000000000
nadE	15120	19.1637	1.0009	0.000956178
aroK	539	1.0144	0.0675	0.000034669
ycgK	157	0.1656	0.0098	0.000009839
cah	780	0.8412	0.0405	0.000049046
ycgL	346	0.4596	0.0290	0.000021924
ycgM	0	0.0000	0.0000	0.000000000
ycgN	42	0.0280	0.0023	0.000002636
ycgO	1833	1.3166	0.0572	0.000114060
ycgP	302	0.2507	0.0136	0.000018881
ycgT	2073	2.1136	0.0890	0.000130180
nasA	16	0.0140	0.0015	0.000001028
yciA	32	0.0358	0.0038	0.000001996
yciB	0	0.0000	0.0000	0.000000000
yczL	0	0.0000	0.0000	0.000000000
yciC	52	0.0448	0.0035	0.000003261
yckC	39	0.0920	0.0103	0.000002557
yckD	4	0.0121	0.0034	0.000000246
bglC	779	0.5550	0.0253	0.000048484
hxlR	111	0.3342	0.0347	0.000007391
srfAA	2911	0.2712	0.0046	0.000177869
srfAB	3313	0.3090	0.0053	0.000202396
comS	43	0.3899	0.0645	0.000003350
srfAC	945	0.2489	0.0076	0.000058039
srfAD	203	0.2903	0.0206	0.000012892
ycxA	21	0.0175	0.0017	0.000001307
ycxD	132	0.1013	0.0064	0.000008241
yclB	21	0.0366	0.0051	0.000001372
ubiD	150	0.1076	0.0061	0.000009324
bsdD	47	0.2357	0.0310	0.000003273
yclD	9	0.0207	0.0038	0.000000586
yclE	171	0.2093	0.0134	0.000010785
yclG	9	0.0054	0.0007	0.000000578
gerKA	5	0.0030	0.0004	0.000000298
gerKC	13	0.0109	0.0013	0.000000812
gerKB	14	0.0125	0.0015	0.000000851
yclJ	519	0.7930	0.0476	0.000033045
yclK	402	0.2891	0.0151	0.000025042
rapC	280	0.2503	0.0147	0.000017521
phrC	110	1.1851	0.2182	0.000008880
yclN	1713	1.8601	0.1035	0.000107770
yclO	836	0.9108	0.0435	0.000052603
yclP	1529	2.0971	0.1146	0.000096970
yclQ	13709	14.8369	0.8010	0.000862322
yczG	205	0.7192	0.0636	0.000013803
gabT	14	0.0106	0.0012	0.000000849
gabD	2002	1.4731	0.0537	0.000124653
glcU	0	0.0000	0.0000	0.000000000
gdh	9	0.0123	0.0017	0.000000588
ycnL	581	1.7927	0.1371	0.000038663
mtlA	69502	49.3972	1.7569	0.004324498
mtlF	63648	158.3291	11.6846	0.004166977
mtlD	70431	64.4975	2.7625	0.004408717
ycsA	6580	6.3570	0.2576	0.000412458
sipU	716	1.3410	0.0999	0.000046077
ycsD	535	1.4735	0.1008	0.000035278
ycsE	2761	3.8342	0.2084	0.000175193
ycsF	216	0.2906	0.0193	0.000013701
ycsG	192	0.1617	0.0083	0.000011968
ycsI	62	0.0829	0.0084	0.000003911
kipI	56	0.0813	0.0073	0.000003581
kipA	94	0.0958	0.0069	0.000005882
kipR	47	0.0648	0.0057	0.000002974
lipC	4	0.0064	0.0009	0.000000250
yczI	1284	5.9446	0.5584	0.000089091
pbpC	6543	3.3094	0.1137	0.000404641
ycsN	242	0.2767	0.0194	0.000015222
mtlR	2950	1.4354	0.0473	0.000182331
ydaB	1393	0.9402	0.0355	0.000086608
ydaD	86	0.1030	0.0072	0.000005403
ydaE	22	0.0454	0.0076	0.000001395
ydaF	97	0.1852	0.0177	0.000006228
ydaG	197	0.5000	0.0449	0.000012885
ydaH	443	0.5685	0.0322	0.000028053
lrpC	257	0.6345	0.0568	0.000016815
topB	6550	3.0407	0.0940	0.000404580
ydaJ	217	0.2051	0.0122	0.000013604
ydaK	215	0.2620	0.0178	0.000013597
ydaL	181	0.1077	0.0063	0.000011225
ydaM	296	0.2401	0.0128	0.000018473
ydaN	1679	0.8065	0.0279	0.000103771
ydaO	2238	1.2472	0.0421	0.000138594
mutT	9	0.0210	0.0035	0.000000576
ydaP	200	0.1183	0.0060	0.000012430
ydbA	490	0.6207	0.0380	0.000030968
gsiB	130	0.3808	0.0317	0.000008629
ydbB	65	0.2087	0.0241	0.000004348
ydbC	36	0.1091	0.0113	0.000002393
dctS	78	0.0492	0.0035	0.000004818
dctR	118	0.1808	0.0158	0.000007499
dctP	4530	3.6650	0.1567	0.000282675
ydbI	2270	2.2190	0.1002	0.000142354
ydbJ	2415	2.6923	0.1207	0.000152045
ydbK	1896	2.6660	0.1346	0.000120351
ydbL	106	0.3465	0.0327	0.000007094
ydbM	625	0.5601	0.0256	0.000039106
ydbO	24	0.0289	0.0033	0.000001538
ddl	14018	13.5437	0.5780	0.000878743
murF	6166	4.5879	0.1822	0.000384038
cshA	55076	36.5708	1.4194	0.003422181
ydbS	771	1.7142	0.1184	0.000050127
ydbT	1028	0.7080	0.0293	0.000063926
acpS	118	0.3509	0.0350	0.000007824
ydcC	23	0.0234	0.0025	0.000001447
alrA	4878	4.2789	0.1865	0.000304995
endB	3976	15.7787	1.4460	0.000271079
ndoA	888	2.7669	0.2191	0.000059166
rsbRA	2544	3.1998	0.1783	0.000160824
rsbS	1251	3.7222	0.3558	0.000082995
rsbT	1125	3.0246	0.1892	0.000074075
rsbU	1233	1.2607	0.0684	0.000077421
rsbV	2170	7.2342	0.7481	0.000145439
rsbW	2599	5.7364	0.4243	0.000168797
sigB	1185	1.5610	0.0839	0.000075033
rsbX	546	0.9576	0.0710	0.000035002
ydcF	7	0.0274	0.0053	0.000000490
ydcG	112	0.2715	0.0253	0.000007295
ydcH	163	0.3947	0.0394	0.000010675
ydcI	3231	1.5168	0.0487	0.000199604
ydcK	142	0.3363	0.0390	0.000009280
sacV	5	0.0303	0.0119	0.000000360
ydzL	6	0.0274	0.0052	0.000000436
ydcO	4	0.0172	0.0044	0.000000274
ydcP	145	0.4120	0.0392	0.000009563
ydcQ	5	0.0037	0.0006	0.000000322
ydcR	0	0.0000	0.0000	0.000000000
ydcS	3	0.0112	0.0034	0.000000185
ydcT	0	0.0000	0.0000	0.000000000
yddA	1	0.0036	0.0010	0.000000067
yddB	0	0.0000	0.0000	0.000000000
yddC	3	0.0148	0.0046	0.000000225
yddD	0	0.0000	0.0000	0.000000000
yddE	0	0.0000	0.0000	0.000000000
yddF	0	0.0000	0.0000	0.000000000
yddG	0	0.0000	0.0000	0.000000000
yddH	0	0.0000	0.0000	0.000000000
yddI	0	0.0000	0.0000	0.000000000
yddJ	74	0.2111	0.0210	0.000004900
rapI	71	0.0616	0.0072	0.000004412
phrI	169	1.8791	0.3231	0.000013738
yddM	402	0.4412	0.0262	0.000025318
lrpA	275	0.7217	0.0635	0.000018070
yddQ	313	0.6103	0.0444	0.000020188
yddR	398	0.5413	0.0357	0.000025228
yddS	74	0.0579	0.0046	0.000004621
ydzM	38	0.2577	0.0405	0.000002779
yddT	65	0.0997	0.0089	0.000004171
ydzN	350	2.2425	0.3406	0.000025411
ydeA	110	0.1944	0.0182	0.000007033
cspC	10886	63.6606	6.4791	0.000779549
ydeD	80	0.0860	0.0072	0.000005032
ydeF	191	0.1395	0.0079	0.000011882
ydeG	210	0.1665	0.0086	0.000013119
ydeH	33	0.0800	0.0102	0.000002177
ydeI	281	0.4986	0.0355	0.000018044
ydeL	36	0.0267	0.0025	0.000002268
ydeM	539	1.3618	0.1174	0.000035342
ydeO	1486	1.7629	0.0898	0.000093762
ydeQ	134	0.2375	0.0187	0.000008594
ydeS	975	1.7191	0.1048	0.000062525
ydzO	4	0.0234	0.0044	0.000000265
aseR	84	0.2757	0.0282	0.000005643
ydfA	749	0.5858	0.0251	0.000046681
ydfB	56	0.0737	0.0073	0.000003531
ydfD	173	0.1220	0.0068	0.000010766
ydfF	333	0.5108	0.0342	0.000021191
ydfH	252	0.2115	0.0138	0.000015768
ydfI	174	0.2840	0.0195	0.000011107
ydfJ	31	0.0144	0.0011	0.000001912
ydfN	4	0.0072	0.0013	0.000000271
ydfO	42	0.0465	0.0044	0.000002659
ydfP	80	0.2223	0.0211	0.000005282
ydfQ	22	0.0710	0.0122	0.000001466
ydfS	0	0.0000	0.0000	0.000000000
ydgC	101	0.1810	0.0187	0.000006483
ydgD	57	0.1797	0.0180	0.000003778
ydgE	72	0.1622	0.0150	0.000004685
ydgG	88	0.2062	0.0213	0.000005767
ydgH	1231	0.4686	0.0152	0.000075882
ydgK	1289	1.0929	0.0502	0.000080496
ydhC	1102	1.7084	0.1011	0.000070255
ydhD	11	0.0087	0.0012	0.000000669
ydhE	1565	1.3517	0.0572	0.000097833
ydhG	280	0.8200	0.0688	0.000018584
ydhJ	209	0.2205	0.0148	0.000013138
ydhK	198	0.3375	0.0221	0.000012706
gmuB	969	3.4350	0.2373	0.000065292
gmuA	750	2.4746	0.2162	0.000050202
gmuC	990	0.7624	0.0373	0.000061729
gmuD	2410	1.7617	0.0740	0.000150043
gmuR	395	0.5780	0.0485	0.000025143
gmuE	387	0.4449	0.0267	0.000024396
gmuF	266	0.2893	0.0211	0.000016709
gmuG	1010	0.9537	0.0454	0.000063275
thiL	684	0.7214	0.0383	0.000042985
ydiB	1326	2.9665	0.2129	0.000086206
ydiC	2017	3.0558	0.1767	0.000128455
rimI	369	0.8662	0.0592	0.000024065
gcp	3190	3.1556	0.1379	0.000200129
moaC	1262	2.6126	0.1730	0.000081651
ydiH	2306	3.7315	0.2016	0.000147311
tatAY	659	4.5762	0.5931	0.000048510
tatCY	508	0.6913	0.0457	0.000032218
groES	12721	49.8869	3.6121	0.000866179
groEL	95214	59.3232	2.2022	0.005909071
ydiM	58	0.1640	0.0207	0.000003807
ydzU	0	0.0000	0.0000	0.000000000
ydiO	3449	2.7507	0.1199	0.000215168
ydiP	3493	3.0637	0.1324	0.000218381
ydiR	2162	2.3704	0.1174	0.000136037
ydiS	2129	2.1249	0.1069	0.000133594
ydjA	508	0.3711	0.0204	0.000031604
ydjB	54	0.1780	0.0272	0.000003644
ydjC	40	0.1242	0.0270	0.000002656
gutB	448	0.4336	0.0238	0.000028056
gutP	29	0.0213	0.0019	0.000001808
ydjE	1508	1.6164	0.0728	0.000094834
pspA	1859	2.8429	0.1538	0.000118466
ydjG	998	1.0016	0.0439	0.000062609
ydjH	643	0.8746	0.0442	0.000040764
ydjI	2873	3.0499	0.1418	0.000180602
iolT	28	0.0199	0.0016	0.000001724
ydjM	5164	15.1004	0.9290	0.000342222
ydjN	1450	1.4255	0.0731	0.000090925
yeaB	62	0.0741	0.0059	0.000003943
yeaC	1405	1.5061	0.0702	0.000088359
yeaD	623	0.5339	0.0263	0.000038931
yebA	736	0.3369	0.0131	0.000045439
guaA	54972	36.3573	1.2463	0.003415485
pbuG	6990	5.4060	0.2081	0.000435721
yebC	1323	1.7089	0.0854	0.000083702
yebD	7	0.0507	0.0133	0.000000519
yebE	350	0.6663	0.0435	0.000022530
yebG	104	0.6170	0.0722	0.000007442
purE	436	0.9491	0.0683	0.000028274
purK	391	0.3512	0.0165	0.000024453
purB	3568	2.8183	0.1240	0.000222520
purC	88	0.1259	0.0122	0.000005570
purS	67	0.2974	0.0384	0.000004621
purQ	132	0.2023	0.0131	0.000008429
purL	387	0.1762	0.0070	0.000023926
purF	166	0.1183	0.0064	0.000010314
purM	150	0.1485	0.0082	0.000009418
purN	20	0.0354	0.0043	0.000001268
purH	502	0.3329	0.0150	0.000031216
purD	292	0.2358	0.0115	0.000018234
yecA	22	0.0176	0.0021	0.000001370
yerA	4342	2.5350	0.0916	0.000269185
yerB	676	0.7003	0.0329	0.000042493
yerC	3290	11.5451	0.8266	0.000221556
pcrB	1567	2.3846	0.1225	0.000099805
pcrA	5748	2.6245	0.0833	0.000354956
ligA	5047	2.5529	0.0784	0.000312146
yerH	5665	4.8791	0.2041	0.000354018
yerI	218	0.2224	0.0130	0.000013698
gatC	3441	13.1827	1.2269	0.000233708
gatA	28364	19.8629	0.7151	0.001764314
gatB	27378	19.5415	0.7494	0.001703626
swrC	12293	3.8805	0.1027	0.000756032
yerQ	3012	3.4151	0.1836	0.000189749
yefA	3309	2.4509	0.0927	0.000206054
yefC	4	0.0125	0.0032	0.000000256
yeeA	1211	0.4641	0.0161	0.000074643
yeeB	1792	1.0126	0.0416	0.000111042
yeeC	162	0.1445	0.0098	0.000010115
yeeG	0	0.0000	0.0000	0.000000000
rapH	45	0.0410	0.0045	0.000002826
phrH	56	0.3888	0.0475	0.000004121
yeeI	12220	17.7106	0.8606	0.000776862
yeeK	21	0.0523	0.0069	0.000001395
yezE	265	0.4768	0.0320	0.000016992
yesE	108	0.2597	0.0222	0.000007026
yesF	259	0.3112	0.0186	0.000016325
cotJA	1	0.0046	0.0013	0.000000069
cotJB	0	0.0000	0.0000	0.000000000
cotJC	6	0.0112	0.0021	0.000000388
yesJ	740	1.4418	0.0896	0.000047697
yesK	39	0.1417	0.0189	0.000002616
yesL	28	0.0471	0.0045	0.000001807
yesM	12	0.0070	0.0008	0.000000739
yesN	8	0.0071	0.0009	0.000000477
yesO	9	0.0069	0.0010	0.000000539
yesP	3	0.0032	0.0007	0.000000180
yesQ	2	0.0024	0.0005	0.000000132
yesR	14	0.0143	0.0016	0.000000899
yesS	0	0.0000	0.0000	0.000000000
rhgT	7	0.0108	0.0015	0.000000459
yesU	3	0.0052	0.0011	0.000000211
yesV	0	0.0000	0.0000	0.000000000
yesW	0	0.0000	0.0000	0.000000000
yesX	3	0.0019	0.0003	0.000000212
yesY	16	0.0262	0.0033	0.000001042
yesZ	2	0.0012	0.0002	0.000000149
yetA	22	0.0085	0.0008	0.000001334
lplA	62	0.0423	0.0032	0.000003884
lplB	32	0.0341	0.0034	0.000001991
lplC	18	0.0211	0.0021	0.000001142
lplD	37	0.0279	0.0024	0.000002276
yetF	6	0.0097	0.0019	0.000000413
yezD	22	0.1577	0.0363	0.000001614
yetJ	7921	12.8789	0.6696	0.000506077
yetK	214	0.2219	0.0132	0.000013424
yetM	227	0.2098	0.0122	0.000014190
yetO	0	0.0000	0.0000	0.000000000
ltaSA	10106	5.3470	0.1783	0.000625438
yfnH	0	0.0000	0.0000	0.000000000
yfnG	0	0.0000	0.0000	0.000000000
yfnF	0	0.0000	0.0000	0.000000000
yfnE	20	0.0177	0.0019	0.000001271
yfnD	7	0.0076	0.0013	0.000000434
yfmT	7323	5.1281	0.1954	0.000455502
yfmS	3169	3.8141	0.1616	0.000200063
yfmR	4751	2.5545	0.0874	0.000294135
yfmQ	712	1.7071	0.1280	0.000046488
yfmP	359	0.9143	0.0672	0.000023563
yfmO	794	0.6840	0.0299	0.000049632
yfmN	0	0.0000	0.0000	0.000000000
yfmL	4345	3.9460	0.1447	0.000271895
yfmK	99	0.2378	0.0224	0.000006476
yfmG	92	0.0644	0.0046	0.000005739
yfmA	0	0.0000	0.0000	0.000000000
yflT	47	0.1463	0.0175	0.000003101
pel	678	0.5502	0.0251	0.000042335
yflS	128	0.0911	0.0057	0.000007976
citS	18	0.0115	0.0011	0.000001137
citT	13	0.0206	0.0031	0.000000855
yflP	13	0.0135	0.0017	0.000000787
citM	14	0.0113	0.0013	0.000000900
yflN	3	0.0041	0.0007	0.000000197
nosA	982	0.9243	0.0411	0.000061494
yflK	800	1.2573	0.0803	0.000051014
nagP	5515	4.1498	0.1491	0.000343579
yflD	0	0.0000	0.0000	0.000000000
yflB	53	0.1456	0.0158	0.000003487
yflA	27	0.0193	0.0016	0.000001667
treP	59997	43.3820	1.6633	0.003734466
treA	59868	36.1520	1.2804	0.003713359
treR	1397	2.0332	0.1050	0.000088815
yfkO	6904	10.8547	0.6811	0.000440422
yfkM	288	0.5899	0.0491	0.000018653
yfkJ	227	0.5158	0.0382	0.000014801
yfkI	179	0.6167	0.0530	0.000012061
yfkH	21	0.0260	0.0027	0.000001314
yfkE	93	0.0902	0.0054	0.000005805
yfkD	5	0.0062	0.0009	0.000000298
yfjT	338	2.1645	0.3566	0.000024528
pdaA	20	0.0261	0.0035	0.000001257
yfjP	309	0.3707	0.0234	0.000019514
yfjO	3387	2.4702	0.0943	0.000210839
yfzA	21	0.0886	0.0155	0.000001441
dusC	2519	2.6567	0.1294	0.000158291
yfjM	91	0.2146	0.0191	0.000005922
yfjL	138	0.2088	0.0161	0.000008779
acoA	2	0.0020	0.0003	0.000000122
acoB	22	0.0217	0.0023	0.000001359
acoC	19	0.0159	0.0017	0.000001163
acoL	35	0.0258	0.0024	0.000002161
acoR	175	0.0978	0.0052	0.000010827
sspH	13	0.0835	0.0200	0.000000915
malA	409	0.3097	0.0159	0.000025471
malR	86	0.1171	0.0086	0.000005458
malP	144	0.0929	0.0055	0.000008962
malQ	223	0.1317	0.0073	0.000013816
yfiC	119	0.0665	0.0034	0.000007349
catD	551	1.4694	0.1203	0.000036256
catE	326	0.3936	0.0223	0.000020572
yfiF	32	0.0355	0.0037	0.000002043
yfiG	0	0.0000	0.0000	0.000000000
yfiH	126	0.1382	0.0088	0.000007930
yfiI	117	0.1019	0.0060	0.000007336
yfiJ	190	0.1616	0.0091	0.000011843
yfiK	345	0.5457	0.0354	0.000022042
yfiL	7	0.0079	0.0014	0.000000450
yfiM	0	0.0000	0.0000	0.000000000
yfiN	10	0.0093	0.0011	0.000000656
estB	1129	1.8723	0.1441	0.000072204
yfiQ	31	0.0296	0.0030	0.000001963
yfiT	517	1.0191	0.0598	0.000033339
mprF	1513	0.5956	0.0182	0.000093292
yfiZ	1196	1.2307	0.0611	0.000075127
yfhA	873	0.8709	0.0397	0.000054757
yfhB	247	0.2902	0.0186	0.000015595
yfhC	4665	8.4053	0.4965	0.000299561
recX	466	0.6088	0.0414	0.000029488
yfhH	904	3.1707	0.2448	0.000060848
yfhI	1064	0.9143	0.0394	0.000066510
yfhJ	262	1.0907	0.1029	0.000017942
yfhK	62	0.1274	0.0118	0.000004027
yfhL	66	0.2171	0.0268	0.000004404
yfhM	195	0.2348	0.0139	0.000012318
csbB	3195	3.3282	0.1632	0.000200733
yfhO	2742	1.0728	0.0311	0.000169009
yfhQ	1040	0.9634	0.0404	0.000065147
fabL	10213	14.1260	0.7157	0.000648024
sspE	32	0.1437	0.0240	0.000002232
ygaB	0	0.0000	0.0000	0.000000000
ygaC	559	1.1155	0.0793	0.000036086
ygaD	898	0.5158	0.0201	0.000055625
ygaF	1747	3.9348	0.2300	0.000113627
perR	2371	5.8104	0.4301	0.000155044
ygxA	1631	1.9072	0.0940	0.000102829
ygzA	13	0.0721	0.0151	0.000000896
ygaJ	63	0.0953	0.0085	0.000004023
thiC	24	0.0139	0.0013	0.000001507
senS	0	0.0000	0.0000	0.000000000
ssuB	0	0.0000	0.0000	0.000000000
ssuA	0	0.0000	0.0000	0.000000000
ssuC	0	0.0000	0.0000	0.000000000
ssuD	16	0.0149	0.0018	0.000001029
ygaN	77	0.1512	0.0127	0.000004946
rpsN2	40	0.1675	0.0205	0.000002755
yhbA	299	0.2643	0.0145	0.000018693
yhbB	6	0.0068	0.0012	0.000000390
cspR	3505	7.7367	0.5263	0.000227656
yhbD	264	0.3841	0.0260	0.000016776
yhbE	743	1.0864	0.0584	0.000047255
yhbF	838	1.2360	0.0643	0.000053312
prkA	0	0.0000	0.0000	0.000000000
yhbH	0	0.0000	0.0000	0.000000000
yhbI	50	0.1157	0.0139	0.000003278
yhbJ	3500	5.5027	0.2840	0.000223268
yhcA	1325	0.8446	0.0327	0.000082278
yhcB	1349	2.6924	0.1768	0.000087098
yhcC	251	0.7264	0.0590	0.000016596
yhcD	0	0.0000	0.0000	0.000000000
yhcE	414	0.5653	0.0336	0.000026244
yhcF	155	0.4603	0.0452	0.000010263
yhcG	413	0.6179	0.0373	0.000026312
yhcH	2207	2.4859	0.1196	0.000139028
yhcI	2020	2.2154	0.1178	0.000127139
yhcJ	123	0.1539	0.0098	0.000007793
tcyP	1715	1.2589	0.0527	0.000106763
yhcN	0	0.0000	0.0000	0.000000000
yhcO	0	0.0000	0.0000	0.000000000
yhcR	30	0.0083	0.0007	0.000001849
yhcS	33	0.0581	0.0066	0.000002113
yhcU	144	0.3940	0.0371	0.000009506
yhcV	4	0.0108	0.0016	0.000000278
yhcW	1405	2.2202	0.1342	0.000089676
yhcX	2015	1.3324	0.0539	0.000125172
yhxA	306	0.2310	0.0123	0.000019042
glpP	1299	2.3653	0.1805	0.000083435
glpF	46230	58.1514	2.7654	0.002922746
glpK	129223	88.4485	3.2143	0.008034237
glpD	165962	101.3197	3.4117	0.010295956
pgcA	30778	17.9357	0.6053	0.001907831
yhcY	131	0.1181	0.0076	0.000008200
yhcZ	65	0.1053	0.0098	0.000004136
yhdA	414	0.8373	0.0552	0.000026781
yhdC	0	0.0000	0.0000	0.000000000
spoVR	2	0.0017	0.0003	0.000000148
lytE	4835	4.9586	0.2386	0.000303599
citA	872	0.8138	0.0415	0.000054589
yhdF	30	0.0356	0.0038	0.000001889
ctrA	3	0.0024	0.0004	0.000000208
yhdH	1192	0.8990	0.0339	0.000074265
yhdJ	58	0.1448	0.0136	0.000003783
yhdN	234	0.2419	0.0134	0.000014676
plsC	3524	6.1825	0.3749	0.000225993
yhdR	1006	0.8731	0.0416	0.000062873
yhdT	218	0.1605	0.0084	0.000013552
yhdX	1	0.0128	0.0056	0.000000084
yhdY	615	0.5663	0.0303	0.000038503
yhdZ	366	0.5126	0.0288	0.000023233
dat	426	0.5198	0.0307	0.000026886
yheJ	41	0.3097	0.0595	0.000003057
yheI	76	0.0440	0.0030	0.000004715
yheH	97	0.0486	0.0032	0.000005985
yheB	2414	2.1864	0.0924	0.000151049
yheA	7369	22.7427	2.0136	0.000490480
yhaX	46	0.0555	0.0045	0.000002929
hemZ	2670	1.8087	0.0699	0.000165944
yhaR	47	0.0630	0.0055	0.000002949
yhaQ	527	0.6074	0.0306	0.000033193
yhaP	1318	1.0712	0.0400	0.000082224
yhaO	395	0.3304	0.0167	0.000024698
yhaN	635	0.2219	0.0075	0.000039092
yhaM	3757	4.1061	0.1937	0.000236393
yhaL	14	0.0764	0.0173	0.000000991
yhzE	1	0.0175	0.0121	0.000000093
yhaI	332	1.0630	0.0932	0.000022147
yhzF	0	0.0000	0.0000	0.000000000
ecsA	1479	2.0712	0.1097	0.000093880
ecsB	1070	0.8943	0.0436	0.000066849
ecsC	166	0.2443	0.0138	0.000010583
pbpF	441	0.2087	0.0085	0.000027277
hemE	3386	3.2807	0.1567	0.000212261
hemH	4209	4.6611	0.2381	0.000264939
hemY	1988	1.4375	0.0625	0.000123743
yhgD	309	0.5663	0.0435	0.000019871
yhgE	3320	1.4448	0.0450	0.000204910
yhfC	11	0.0142	0.0018	0.000000672
yhfE	980	0.9694	0.0519	0.000061483
yhfF	282	0.7472	0.0496	0.000018572
yhfI	1432	2.0311	0.1095	0.000090950
yhfJ	4028	4.1696	0.1990	0.000253004
yhfK	1794	2.9175	0.1556	0.000114643
yhfL	74	0.0492	0.0035	0.000004625
yhfN	31	0.0247	0.0022	0.000001932
yhfO	312	0.7434	0.0549	0.000020382
yhfP	708	0.7355	0.0356	0.000044496
yhfQ	7709	8.1835	0.3956	0.000484599
yhxC	6	0.0075	0.0012	0.000000391
comK	426	0.7769	0.0560	0.000027403
yhjA	5467	22.7792	2.0535	0.000374696
yhjE	124	0.2095	0.0147	0.000007965
sipV	116	0.2423	0.0227	0.000007483
yhjG	491	0.3338	0.0129	0.000030504
yhjH	215	0.4308	0.0327	0.000013857
yhjM	68	0.0703	0.0061	0.000004242
yhjP	124	0.0732	0.0041	0.000007708
addB	1381	0.3978	0.0115	0.000084854
addA	1374	0.3746	0.0105	0.000084422
sbcD	539	0.4705	0.0238	0.000033709
sbcC	1136	0.3377	0.0095	0.000069798
yisB	50	0.1846	0.0220	0.000003407
yisK	262	0.2988	0.0156	0.000016491
yisL	3501	10.7063	0.8741	0.000232855
wprA	24385	9.1847	0.2444	0.001502398
asnO	0	0.0000	0.0000	0.000000000
yisP	360	0.4524	0.0270	0.000022736
yisR	104	0.1241	0.0103	0.000006535
degA	230	0.2337	0.0113	0.000014436
yisS	681	0.6816	0.0321	0.000042727
yisV	84	0.0589	0.0037	0.000005218
yisY	14	0.0177	0.0022	0.000000870
yitC	0	0.0000	0.0000	0.000000000
yitD	0	0.0000	0.0000	0.000000000
yitL	6301	7.2675	0.3610	0.000397151
yizB	63	0.1994	0.0246	0.000004227
yitQ	111	0.1985	0.0137	0.000007110
yitR	213	0.8067	0.0715	0.000014450
nprB	0	0.0000	0.0000	0.000000000
yitT	1614	1.9854	0.0995	0.000101965
ipi	206	0.6244	0.0514	0.000013695
yitV	1287	1.7435	0.0914	0.000081577
yitW	2088	7.4842	0.5759	0.000140889
yitY	630	0.4499	0.0199	0.000039219
yitZ	258	0.5545	0.0380	0.000016720
argC	26	0.0262	0.0029	0.000001659
argJ	42	0.0356	0.0026	0.000002648
argB	9	0.0116	0.0020	0.000000549
argD	4	0.0040	0.0007	0.000000281
carA	7	0.0072	0.0009	0.000000466
carB	12	0.0039	0.0004	0.000000738
argF	36	0.0385	0.0031	0.000002249
yjzC	2	0.0133	0.0040	0.000000146
yjaU	0	0.0000	0.0000	0.000000000
yjaV	0	0.0000	0.0000	0.000000000
med	1158	1.2530	0.0704	0.000072825
comZ	1790	11.0481	1.4190	0.000129231
fabHA	14133	15.5478	0.6694	0.000889429
fabF	29540	24.3728	0.9827	0.001844184
yjaZ	0	0.0000	0.0000	0.000000000
appD	2	0.0017	0.0003	0.000000103
appF	0	0.0000	0.0000	0.000000000
appB	3	0.0037	0.0008	0.000000216
appC	12	0.0133	0.0018	0.000000737
yjbA	5	0.0068	0.0011	0.000000314
oppA	783	0.4870	0.0202	0.000048600
oppB	112	0.1242	0.0090	0.000007080
oppC	153	0.1719	0.0109	0.000009615
oppD	203	0.1938	0.0117	0.000012718
oppF	173	0.1949	0.0144	0.000010899
yjbB	6	0.0052	0.0007	0.000000383
yjbC	329	0.6000	0.0423	0.000021164
spxA	6277	17.1498	1.2697	0.000413743
mecA	1219	1.9449	0.1268	0.000077847
coiA	0	0.0000	0.0000	0.000000000
pepF	5779	2.9145	0.0906	0.000357423
yjbL	2535	7.4769	0.5336	0.000168083
yjbM	1453	2.3975	0.1762	0.000092895
nadF	1965	2.5491	0.1315	0.000124393
yjbO	558	0.6792	0.0387	0.000035256
yjbQ	962	0.5301	0.0208	0.000059587
tenA	431	0.6335	0.0379	0.000027440
tenI	64	0.1096	0.0113	0.000004125
thiO	84	0.0782	0.0054	0.000005290
thiS	16	0.0923	0.0206	0.000001130
thiG	363	0.4899	0.0240	0.000023011
thiF	94	0.0960	0.0063	0.000005911
yjbV	144	0.1833	0.0122	0.000009111
fabI	27013	36.1616	1.7752	0.001711769
cotO	10	0.0153	0.0021	0.000000637
yjcA	0	0.0000	0.0000	0.000000000
yjzK	1	0.0054	0.0026	0.000000068
yjcZ	1	0.0111	0.0055	0.000000102
spoVIF	2	0.0089	0.0035	0.000000138
yjzE	44	0.1940	0.0192	0.000003015
yjcI	70	0.0637	0.0043	0.000004355
yjcJ	20	0.0171	0.0021	0.000001221
yjcN	3280	11.2723	0.9337	0.000220441
yjzF	5	0.0521	0.0115	0.000000419
yjzG	24	0.1644	0.0296	0.000001743
yjcO	69	0.1591	0.0144	0.000004479
yjcP	89	0.1881	0.0158	0.000005775
yjcQ	191	0.7505	0.0874	0.000013031
yjcR	0	0.0000	0.0000	0.000000000
yjcS	434	1.5058	0.1605	0.000029172
yjdA	1276	1.7573	0.0895	0.000080934
manR	677	0.3532	0.0143	0.000041896
manP	4083	2.1232	0.0811	0.000252626
manA	673	0.7334	0.0393	0.000042355
yjdF	280	0.6172	0.1360	0.000018161
yjdI	275	0.6114	0.0493	0.000017878
yjeA	1114	0.8111	0.0346	0.000069376
yjfC	0	0.0000	0.0000	0.000000000
yjgC	65	0.0220	0.0013	0.000003970
yjgD	15	0.0282	0.0033	0.000000965
yjhA	418	0.6831	0.0499	0.000026718
yjhB	10	0.0175	0.0026	0.000000669
yjiB	40	0.0341	0.0030	0.000002476
yjiC	129	0.1121	0.0067	0.000008054
yjjA	2267	2.8954	0.1387	0.000143409
yjlB	19	0.0414	0.0051	0.000001256
rex	14096	35.8681	2.4549	0.000924325
ndh	60193	52.3877	2.3619	0.003762876
uxaC	798	0.5732	0.0246	0.000049657
exuM	40	0.0296	0.0027	0.000002488
yjmC	9	0.0095	0.0013	0.000000590
yjmD	16	0.0158	0.0019	0.000000979
uxuA	6	0.0059	0.0009	0.000000386
yjmF	7	0.0093	0.0014	0.000000473
exuT	0	0.0000	0.0000	0.000000000
exuR	254	0.2617	0.0150	0.000015973
uxaB	62	0.0442	0.0032	0.000003882
uxaA	89	0.0608	0.0038	0.000005533
yjoB	2746	2.2109	0.0939	0.000171332
rapA	55	0.0497	0.0049	0.000003443
phrA	11	0.1048	0.0169	0.000000862
xlyB	1352	1.4635	0.0674	0.000085056
yjqB	63	0.1094	0.0097	0.000004019
yjqC	39	0.0485	0.0062	0.000002472
yjzJ	15	0.0988	0.0213	0.000001084
xkdB	117	0.1456	0.0118	0.000007424
xkdC	207	0.2687	0.0183	0.000013114
ykzK	66	0.4769	0.0873	0.000004881
xkdD	40	0.1257	0.0134	0.000002688
xtrA	38	0.2139	0.0260	0.000002697
xpf	156	0.3254	0.0301	0.000010109
xtmA	32	0.0420	0.0044	0.000002040
xtmB	40	0.0312	0.0029	0.000002478
xkdE	394	0.2705	0.0132	0.000024519
xkdF	1051	1.3170	0.0989	0.000066433
xkdG	2413	2.6633	0.1336	0.000151870
ykzL	372	1.0497	0.0964	0.000024557
xkdH	171	0.5231	0.0483	0.000011378
xkdI	91	0.2004	0.0164	0.000005934
xkdJ	125	0.3030	0.0220	0.000008140
ykzM	259	1.3719	0.1280	0.000018304
xkdK	5562	4.0572	0.1460	0.000346288
xkdM	1709	4.1278	0.3051	0.000111655
xkdN	1013	2.4283	0.1759	0.000066129
xkzB	3	0.0281	0.0070	0.000000257
xkdO	360	0.0907	0.0034	0.000022098
xkdP	92	0.1456	0.0127	0.000005856
xkdQ	82	0.0862	0.0067	0.000005134
xkdR	45	0.1915	0.0249	0.000003115
xkdS	176	0.4435	0.0452	0.000011510
xkdT	312	0.3070	0.0153	0.000019584
xkdU	94	0.1705	0.0143	0.000006014
xkzA	68	0.2793	0.0248	0.000004645
xkdV	666	0.3276	0.0126	0.000041189
xkdW	168	0.5603	0.0561	0.000011264
xkdX	131	0.9738	0.1473	0.000009789
xepA	818	1.0103	0.0483	0.000051703
xhlA	63	0.2606	0.0372	0.000004286
xhlB	427	1.8232	0.2108	0.000029323
xlyA	2167	2.5076	0.1083	0.000136577
mhqA	625	0.6786	0.0355	0.000039317
ykcB	67	0.0317	0.0021	0.000004148
ykcC	21	0.0219	0.0023	0.000001295
proG	685	0.8677	0.0451	0.000043296
dppA	16	0.0207	0.0023	0.000001039
dppB	0	0.0000	0.0000	0.000000000
dppC	0	0.0000	0.0000	0.000000000
dppD	0	0.0000	0.0000	0.000000000
dppE	6	0.0038	0.0005	0.000000380
ykfA	15	0.0161	0.0018	0.000000939
ykfB	15	0.0137	0.0017	0.000000917
ykfC	13	0.0151	0.0020	0.000000820
ykfD	34	0.0354	0.0039	0.000002133
ykhA	2988	6.1100	0.3951	0.000193192
hmp	248	0.2119	0.0123	0.000015492
ykjA	0	0.0000	0.0000	0.000000000
ykkA	8	0.0170	0.0030	0.000000548
ykkB	6	0.0119	0.0017	0.000000377
ykkC	344	1.1136	0.0791	0.000022999
ykkD	182	0.6309	0.0661	0.000012222
purU	5845	6.6953	0.3123	0.000368325
proB	2885	2.7016	0.1167	0.000180720
proA	4901	4.0237	0.1696	0.000305929
ohrA	1012	2.5551	0.1657	0.000066311
ohrB	194	0.5079	0.0387	0.000012717
ykzN	1	0.0071	0.0035	0.000000074
rsbRB	2496	3.1048	0.1520	0.000157753
ykoG	88	0.1333	0.0104	0.000005581
ykoH	75	0.0564	0.0043	0.000004692
ykoI	33	0.0505	0.0059	0.000002095
ykoJ	73	0.1509	0.0142	0.000004717
ykzD	0	0.0000	0.0000	0.000000000
mgtE	2505	1.8892	0.0846	0.000156065
ykzB	6	0.0437	0.0115	0.000000415
ykoL	4	0.0289	0.0082	0.000000322
ykoM	559	1.2846	0.1000	0.000036390
ykoP	0	0.0000	0.0000	0.000000000
ykoS	0	0.0000	0.0000	0.000000000
ykoT	8	0.0082	0.0011	0.000000504
ykoX	1573	2.4726	0.1464	0.000100326
ykoY	185	0.1959	0.0123	0.000011637
sigI	162	0.2232	0.0192	0.000010280
rsgI	782	0.7010	0.0389	0.000048943
ykrL	8286	9.5567	0.4856	0.000522249
ktrD	1642	1.2443	0.0573	0.000102335
ykzP	0	0.0000	0.0000	0.000000000
ykzE	1	0.0095	0.0034	0.000000103
kinE	18	0.0082	0.0008	0.000001102
ogt	284	0.6063	0.0374	0.000018395
ykrV	153	0.1307	0.0080	0.000009530
mtnW	74	0.0609	0.0043	0.000004617
mtnX	37	0.0549	0.0068	0.000002368
mtnB	20	0.0340	0.0041	0.000001306
mtnD	93	0.1832	0.0148	0.000005992
spo0E	215	0.9411	0.1284	0.000014793
eag	42	0.1044	0.0121	0.000002747
mhqR	1901	4.6597	0.3259	0.000124339
ykvI	0	0.0000	0.0000	0.000000000
queC	2712	4.3055	0.2474	0.000173121
queD	989	2.3537	0.1616	0.000064528
queE	1720	2.4508	0.1325	0.000109293
ykvM	4982	10.6459	0.8288	0.000322990
ykvO	49	0.0686	0.0076	0.000003122
ykvP	2	0.0019	0.0004	0.000000136
ykzQ	19	0.0944	0.0144	0.000001311
ykvQ	25	0.0376	0.0036	0.000001602
ykzR	4	0.0174	0.0056	0.000000267
ykvR	31	0.1170	0.0142	0.000002074
ykzS	263	1.5915	0.1947	0.000018906
ykvT	19	0.0315	0.0046	0.000001205
ykvU	0	0.0000	0.0000	0.000000000
stoA	3	0.0070	0.0019	0.000000214
zosA	312	0.1655	0.0066	0.000019297
ykvY	4896	4.6102	0.1953	0.000306702
ykvZ	113	0.1205	0.0089	0.000007092
glcT	856	1.0230	0.0587	0.000054034
ptsG	109077	52.6940	1.8723	0.006741515
ptsH	70232	296.3355	34.5175	0.004820273
ptsI	103417	61.4478	2.0803	0.006412695
splA	35	0.1670	0.0219	0.000002442
splB	42	0.0418	0.0034	0.000002623
mcpC	1377	0.7107	0.0247	0.000085212
ykwC	6137	7.3321	0.3502	0.000387280
pbpH	1033	0.5096	0.0186	0.000063890
kinA	31	0.0175	0.0014	0.000001947
cheV	3084	3.4962	0.1734	0.000194254
ykuF	322	0.4385	0.0271	0.000020436
fadG	3919	2.3038	0.0862	0.000242954
ykzU	18	0.0378	0.0051	0.000001196
ykuH	114	0.2203	0.0203	0.000007368
ykuI	406	0.3398	0.0187	0.000025338
ykuJ	8878	42.2744	4.0198	0.000618109
ykuK	88	0.1808	0.0127	0.000005716
ykzF	37	0.2213	0.0324	0.000002669
ykuL	393	0.9503	0.0647	0.000025705
ccpC	837	0.9820	0.0561	0.000052768
ykuN	191	0.4263	0.0344	0.000012388
ykuO	148	0.1715	0.0113	0.000009338
ykuP	366	0.8583	0.0657	0.000023844
dapH	29400	43.1721	2.8898	0.001870035
dapL	2169	1.9811	0.0914	0.000135778
ykuS	37	0.1724	0.0319	0.000002583
ykuU	60	0.1174	0.0102	0.000003885
ykuV	26	0.0627	0.0079	0.000001709
rok	6635	12.1517	0.7271	0.000426420
mobA	156	0.2730	0.0195	0.000009977
moeB	1089	1.0997	0.0538	0.000068338
moeA	2003	1.5859	0.0651	0.000124925
mobB	156	0.3164	0.0276	0.000010063
moaE	1002	2.2558	0.1927	0.000065141
moaD	982	4.8134	0.4801	0.000068619
yknU	0	0.0000	0.0000	0.000000000
yknV	6	0.0032	0.0004	0.000000349
yknW	2042	3.0660	0.1845	0.000130005
yknX	1129	1.0224	0.0614	0.000070634
yknY	527	0.7942	0.0467	0.000033529
yknZ	518	0.4453	0.0197	0.000032390
fruR	27	0.0366	0.0039	0.000001685
fruK	434	0.4925	0.0290	0.000027362
fruA	1146	0.6100	0.0226	0.000070910
sipT	1451	2.6288	0.1635	0.000093208
ykpA	19885	12.4825	0.4722	0.001234231
ykpB	863	0.9789	0.0520	0.000054389
abh	14998	60.2330	5.6601	0.001023801
kinC	487	0.3871	0.0188	0.000030348
ykqA	347	0.4322	0.0268	0.000021958
ktrC	1573	2.4727	0.1666	0.000100326
adeC	2551	1.4973	0.0544	0.000158169
ykrA	3162	4.2500	0.2230	0.000200405
ykyA	306	0.4762	0.0355	0.000019495
pdhA	135861	125.1025	5.2444	0.008505637
pdhB	111431	117.5433	5.5108	0.007003474
pdhC	134256	103.3535	4.0625	0.008368102
pdhD	164477	118.9274	4.4250	0.010237659
ykzW	31	0.3399	0.0536	0.000002485
yktA	1546	6.5249	0.6785	0.000106135
ykzI	5	0.0288	0.0093	0.000000331
suhB	1184	1.5418	0.0802	0.000074956
ykzC	86	0.2147	0.0204	0.000005612
ylaA	33	0.0174	0.0015	0.000002053
ylaB	41	0.1713	0.0276	0.000002817
ylaC	17	0.0346	0.0067	0.000001100
ylaD	57	0.2163	0.0359	0.000003874
bipA	44765	24.7459	0.8585	0.002772437
ylaH	108	0.3754	0.0308	0.000007272
ylaK	1	0.0010	0.0002	0.000000083
ylaM	2	0.0019	0.0003	0.000000109
ylaN	910	3.6114	0.3078	0.000062045
ftsW	1898	1.6053	0.0726	0.000118535
pycA	16989	4.9720	0.1212	0.001044110
ctaB	5272	5.9371	0.2646	0.000332044
ctaC	104	0.0997	0.0068	0.000006503
ctaD	165	0.0900	0.0050	0.000010247
ctaE	44	0.0747	0.0085	0.000002839
ctaF	17	0.0574	0.0079	0.000001164
ctaG	40	0.0464	0.0050	0.000002526
ylbB	17	0.0408	0.0076	0.000001111
ylbC	413	0.4080	0.0234	0.000025876
ylbD	0	0.0000	0.0000	0.000000000
ylbE	0	0.0000	0.0000	0.000000000
ylbF	689	1.6405	0.1126	0.000044973
ylbG	219	0.9012	0.0976	0.000014989
ylbH	1259	2.3981	0.1311	0.000081084
coaD	1741	3.8188	0.2439	0.000113070
ylbK	13	0.0173	0.0024	0.000000824
ylbL	1159	1.1641	0.0532	0.000072763
ylbN	3523	7.2035	0.3880	0.000227767
rpmF	30585	203.9028	30.4038	0.002236003
ylbO	12	0.0209	0.0028	0.000000741
ylbQ	479	0.5522	0.0314	0.000030174
yllA	3223	2.0270	0.0757	0.000200049
yllB	140	0.3483	0.0342	0.000009165
mraW	5726	6.3198	0.3140	0.000360377
ftsL	3055	9.4293	0.6900	0.000203357
pbpB	3131	1.4760	0.0475	0.000193419
spoVD	0	0.0000	0.0000	0.000000000
murE	9862	6.7779	0.2439	0.000613195
mraY	6364	6.7348	0.3020	0.000400040
murD	8236	6.2109	0.2590	0.000513089
spoVE	95	0.0884	0.0061	0.000005926
murG	6379	6.0068	0.2547	0.000399615
murB	9473	10.7400	0.4839	0.000596725
divIB	593	0.7782	0.0486	0.000037546
ylxW	262	0.3927	0.0287	0.000016651
ylxX	127	0.1868	0.0110	0.000008056
sbp	133	0.3952	0.0332	0.000008811
ftsA	5002	3.8681	0.1593	0.000311773
ftsZ	22851	20.4212	0.8756	0.001429480
bpr	0	0.0000	0.0000	0.000000000
spoIIGA	5	0.0055	0.0011	0.000000309
sigE	12	0.0177	0.0023	0.000000777
sigG	0	0.0000	0.0000	0.000000000
ylmA	56	0.0737	0.0071	0.000003571
ylmB	114	0.0914	0.0065	0.000007137
ylmC	4	0.0178	0.0034	0.000000266
ylmD	2928	3.6278	0.1839	0.000184990
ylmE	2880	4.3434	0.2562	0.000183376
sepF	2777	6.6130	0.5279	0.000181295
ylmG	939	3.8659	0.3254	0.000064297
ylmH	1019	1.3691	0.0748	0.000064560
divIVA	4570	9.8283	0.6426	0.000296387
ileS	39073	14.2809	0.3902	0.002406493
ylyA	0	0.0000	0.0000	0.000000000
lspA	943	2.1670	0.1729	0.000061389
rluD	6326	7.1729	0.3820	0.000398535
pyrR	1514	2.9348	0.1734	0.000097620
pyrP	868	0.6794	0.0285	0.000054135
pyrB	11	0.0126	0.0018	0.000000705
pyrC	24	0.0193	0.0024	0.000001513
pyrAA	34	0.0318	0.0030	0.000002118
pyrAB	79	0.0246	0.0013	0.000004828
pyrK	9	0.0117	0.0015	0.000000551
pyrD	12	0.0133	0.0017	0.000000760
pyrF	5	0.0070	0.0011	0.000000309
pyrE	35	0.0558	0.0052	0.000002213
cysH	37	0.0545	0.0054	0.000002329
cysP	6	0.0058	0.0008	0.000000376
sat	147	0.1311	0.0081	0.000009175
cysC	31	0.0551	0.0059	0.000001993
sumT	10	0.0129	0.0017	0.000000606
sirB	869	1.1497	0.0668	0.000055052
sirC	133	0.2897	0.0229	0.000008631
yloB	0	0.0000	0.0000	0.000000000
yloC	1258	1.4869	0.0690	0.000079355
ylzA	535	2.2278	0.1876	0.000036645
gmk	6509	11.1270	0.6633	0.000416897
rpoZ	3915	22.5003	3.1772	0.000279637
coaBC	1700	1.4273	0.0619	0.000106169
priA	1030	0.4315	0.0141	0.000063560
def	1599	3.5287	0.2324	0.000103835
fmt	3726	4.0328	0.1814	0.000234385
rsmB	3400	2.5877	0.1080	0.000211879
yloN	6522	6.1409	0.2848	0.000408540
prpC	1211	1.6472	0.0975	0.000076770
prkC	1214	0.6331	0.0242	0.000075096
yloQ	1093	1.2611	0.0667	0.000068917
rpe	3455	5.5375	0.3272	0.000220632
thiN	444	0.7219	0.0528	0.000028369
spoVM	65	1.2775	0.3063	0.000006304
yloU	1632	4.9004	0.4327	0.000108371
yloV	10046	6.1557	0.2366	0.000623279
sdaAB	1551	2.4505	0.1394	0.000098978
sdaAA	3782	4.3318	0.1964	0.000238304
recG	1196	0.5925	0.0198	0.000073959
ylpC	514	0.9569	0.0578	0.000033054
plsX	4672	4.8070	0.2264	0.000293437
fabD	9970	10.7904	0.5266	0.000627134
fabG	10495	14.7613	0.8365	0.000666374
acpP	43725	214.3388	27.4985	0.003055579
rnc	3487	4.8427	0.2557	0.000221272
smc	4615	1.3070	0.0326	0.000283556
ftsY	6292	6.5542	0.2852	0.000395306
ylxM	513	1.6921	0.1360	0.000034327
ffh	8448	6.4439	0.2454	0.000526450
rpsP	62436	256.9365	28.5366	0.004273317
ylqC	694	3.2114	0.1808	0.000048130
ylqD	37	0.1025	0.0153	0.000002418
rimM	2530	5.1117	0.3547	0.000163494
trmD	1522	2.1686	0.1182	0.000096710
rplS	40686	124.4212	11.0382	0.002706071
rbgA	3011	3.6761	0.1852	0.000190140
rnhB	1061	1.4377	0.0722	0.000067268
ylqG	725	0.4260	0.0168	0.000044921
ylqH	107	0.4254	0.0496	0.000007308
sucC	10841	9.6109	0.4563	0.000678033
sucD	9585	10.9793	0.4730	0.000604006
dprA	61	0.0710	0.0064	0.000003869
topA	8450	4.1302	0.1406	0.000522371
gid	8601	6.7297	0.2700	0.000536268
xerC	319	0.3609	0.0257	0.000020120
clpQ	1707	3.3088	0.1933	0.000110064
hslU	5628	4.0963	0.1585	0.000350380
codY	20046	26.7275	1.3987	0.001270078
flgB	786	2.1827	0.2145	0.000051860
flgC	1601	3.7858	0.2774	0.000104480
fliE	769	2.6416	0.2476	0.000051659
fliF	3206	2.0281	0.0789	0.000199047
fliG	1886	1.9107	0.0841	0.000118381
fliH	427	0.7148	0.0384	0.000027304
fliI	1108	0.8610	0.0358	0.000069082
fliJ	400	0.9653	0.1050	0.000026110
ylxF	939	1.6047	0.0789	0.000060126
fliK	1611	1.1231	0.0421	0.000100173
flgD	692	1.7611	0.1381	0.000045385
flgG	10411	13.6088	0.7675	0.000659118
ylzI	309	1.6604	0.2063	0.000021849
fliL	1797	4.5716	0.3748	0.000117810
fliM	965	0.9962	0.0513	0.000060631
fliY	4766	4.3056	0.1910	0.000298246
cheY	5460	16.3956	1.2300	0.000362587
fliZ	359	0.5702	0.0414	0.000022928
fliP	352	0.5529	0.0338	0.000022435
fliQ	200	0.8327	0.0884	0.000013697
fliR	110	0.1471	0.0110	0.000006989
flhB	155	0.1473	0.0089	0.000009716
flhA	1262	0.6296	0.0206	0.000078022
flhF	626	0.5843	0.0305	0.000039193
ylxH	189	0.2181	0.0142	0.000011918
cheB	901	0.8630	0.0424	0.000056469
cheA	4375	2.1995	0.0772	0.000270543
cheW	900	2.0406	0.1364	0.000058555
cheC	763	1.2714	0.0865	0.000048798
cheD	375	0.7961	0.0544	0.000024300
sigD	491	0.6676	0.0453	0.000031115
ylxL	246	0.5191	0.0394	0.000015938
rpsB	130602	183.6884	10.8007	0.008292334
tsf	89040	104.5068	4.9781	0.005615517
pyrH	16897	24.3823	1.3420	0.001073966
frr	20427	38.6869	2.6131	0.001315150
uppS	1782	2.3659	0.1244	0.000112859
cdsA	2472	3.1698	0.1724	0.000156420
dxr	4417	3.9366	0.1646	0.000276283
rseP	2730	2.2038	0.0810	0.000170376
proS	18440	11.0749	0.3908	0.001143634
polC	4687	1.0942	0.0268	0.000287572
ylxS	3941	8.9364	0.6125	0.000256424
nusA	17375	15.9990	0.6874	0.001087761
ylxR	1226	4.9822	0.4010	0.000083773
ylxQ	493	1.8049	0.1357	0.000033318
infB	36104	17.0222	0.5566	0.002230663
ylxP	156	0.6263	0.0540	0.000010646
rbfA	3669	11.3238	0.8105	0.000244215
truB	1847	2.0518	0.1032	0.000116251
ribC	1556	1.6895	0.0859	0.000097887
rpsO	30467	126.9456	15.5186	0.002088132
pnpA	34579	16.5608	0.5412	0.002136893
ylxY	29	0.0315	0.0023	0.000001843
mlpA	5368	4.4734	0.1800	0.000335212
ymxH	20	0.0883	0.0156	0.000001388
spoVFA	2	0.0019	0.0004	0.000000102
spoVFB	14	0.0244	0.0040	0.000000895
asd	13117	12.9746	0.5977	0.000822849
dapG	7997	6.7488	0.2816	0.000499554
dapA	11114	13.1839	0.6085	0.000701191
rnjB	18639	11.3790	0.4474	0.001156315
tepA	5	0.0076	0.0013	0.000000343
ylzJ	0	0.0000	0.0000	0.000000000
spoIIIE	1635	0.6987	0.0214	0.000100878
ymfC	446	0.6405	0.0382	0.000028328
ymfD	4	0.0037	0.0006	0.000000273
ymfF	1988	1.5893	0.0741	0.000124031
ymfH	2641	2.1008	0.0870	0.000164721
ymfI	700	1.0019	0.0548	0.000044497
ymfJ	24	0.1043	0.0140	0.000001640
ymfM	3121	3.7291	0.1964	0.000196972
pgsA	3274	5.9307	0.3513	0.000210284
cinA	5034	4.1226	0.1643	0.000314197
recA	18348	18.0411	0.8835	0.001150766
pbpX	2866	2.5013	0.1071	0.000179205
ymdA	7206	4.7006	0.1745	0.000447595
ymdB	3274	4.2801	0.2435	0.000207300
spoVS	486	2.1036	0.1876	0.000033449
tdh	344	0.3391	0.0181	0.000021570
kbl	469	0.4084	0.0220	0.000029333
ymcB	9316	6.2107	0.2336	0.000578908
ymcA	709	1.7643	0.1485	0.000046435
cotE	8	0.0155	0.0023	0.000000516
mutS	3468	1.3615	0.0395	0.000213759
mutL	1217	0.6566	0.0244	0.000075364
pksA	184	0.3137	0.0286	0.000011811
pksB	59	0.0915	0.0086	0.000003781
pksC	77	0.0918	0.0067	0.000004849
pksD	0	0.0000	0.0000	0.000000000
pksE	0	0.0000	0.0000	0.000000000
acpK	0	0.0000	0.0000	0.000000000
pksF	0	0.0000	0.0000	0.000000000
pksG	0	0.0000	0.0000	0.000000000
pksH	0	0.0000	0.0000	0.000000000
pksI	0	0.0000	0.0000	0.000000000
pksJ	0	0.0000	0.0000	0.000000000
pksL	34	0.0025	0.0001	0.000002076
pksM	91	0.0071	0.0003	0.000005567
pksN	37	0.0023	0.0001	0.000002270
pksR	137	0.0181	0.0008	0.000008407
ymaC	37	0.0550	0.0054	0.000002371
ymaD	440	1.0397	0.0641	0.000028694
ymaF	0	0.0000	0.0000	0.000000000
miaA	1058	1.1561	0.0617	0.000066560
hfq	261	1.3596	0.1904	0.000018388
ymzC	46	0.1886	0.0235	0.000003136
ymzA	331	1.6473	0.1352	0.000023182
nrdI	850	2.3415	0.3439	0.000056061
nrdE	15807	7.6250	0.2442	0.000976908
nrdF	6405	6.6716	0.3185	0.000402387
ymaB	2158	3.6514	0.2235	0.000138143
spoVK	17	0.0178	0.0021	0.000001051
ynbA	1750	1.4197	0.0597	0.000109239
ynbB	3419	2.7660	0.1084	0.000213339
glnR	951	2.5162	0.1878	0.000062543
glnA	41188	31.5616	1.2846	0.002566950
ynxB	6	0.0243	0.0045	0.000000430
ynzF	17	0.0541	0.0083	0.000001138
ynzG	7	0.0300	0.0064	0.000000461
ynaB	4	0.0104	0.0020	0.000000275
ynaC	125	0.1641	0.0124	0.000007916
ynaD	22	0.0453	0.0068	0.000001415
ynaE	93	0.1517	0.0127	0.000005932
ynaF	10	0.0304	0.0064	0.000000657
ynaG	124	0.5056	0.0471	0.000008502
ynzI	9	0.0680	0.0177	0.000000684
ynaI	28	0.0635	0.0077	0.000001821
xynP	9	0.0064	0.0009	0.000000542
xynB	148	0.0939	0.0055	0.000009165
xylA	321	0.2452	0.0135	0.000019986
xylB	159	0.1085	0.0060	0.000009913
yncC	12	0.0085	0.0010	0.000000733
yncE	191	0.4421	0.0389	0.000012445
yncF	808	1.9939	0.1794	0.000052841
thyA	1138	1.4054	0.0884	0.000071920
yndA	3	0.0088	0.0023	0.000000214
ynzB	6	0.0390	0.0089	0.000000449
yndD	0	0.0000	0.0000	0.000000000
yndE	0	0.0000	0.0000	0.000000000
yndF	9	0.0076	0.0014	0.000000562
yndG	112	0.1439	0.0117	0.000007073
yndH	252	0.4291	0.0415	0.000016154
yndJ	352	0.2184	0.0102	0.000021832
yndK	21	0.0621	0.0126	0.000001384
yndL	0	0.0000	0.0000	0.000000000
yndN	77	0.1903	0.0227	0.000005044
yneA	118	0.4104	0.0412	0.000007950
yneB	471	0.7541	0.0447	0.000030045
ynzC	1230	6.0287	0.5403	0.000085944
tkt	66892	33.8863	1.1619	0.004137129
yneE	10	0.0233	0.0045	0.000000633
yneF	10323	54.6188	8.2117	0.000728724
ccdA	78	0.1145	0.0104	0.000004938
yneI	454	1.3621	0.0949	0.000030123
yneJ	770	1.6677	0.1030	0.000049987
citB	5634	2.0866	0.0620	0.000347043
yneN	30	0.0629	0.0077	0.000001964
ynzL	0	0.0000	0.0000	0.000000000
sspN	0	0.0000	0.0000	0.000000000
tlp	6	0.0270	0.0054	0.000000415
yneP	647	1.9244	0.1471	0.000042909
yneQ	299	1.1073	0.1022	0.000020237
yneT	643	1.7021	0.1275	0.000042307
parE	6551	3.3804	0.1125	0.000405299
parC	8116	3.3943	0.1050	0.000500631
alsT	13143	9.6074	0.4098	0.000818256
eglS	115	0.0785	0.0049	0.000007171
ynfE	0	0.0000	0.0000	0.000000000
yngA	5	0.0128	0.0028	0.000000349
yngB	39	0.0453	0.0042	0.000002468
yngC	1427	2.5169	0.1732	0.000091541
iseA	456	0.8835	0.0592	0.000029387
ggt	0	0.0000	0.0000	0.000000000
yogA	89	0.0923	0.0066	0.000005569
gltC	1024	1.1732	0.0715	0.000064543
yoxC	23	0.0850	0.0124	0.000001585
yoxB	0	0.0000	0.0000	0.000000000
yoaA	35	0.0698	0.0082	0.000002272
yoaE	154	0.0763	0.0040	0.000009502
yoaF	327	1.2402	0.1444	0.000022213
yozQ	15	0.0572	0.0101	0.000001024
yoaI	5	0.0034	0.0006	0.000000301
pelB	0	0.0000	0.0000	0.000000000
yoaM	0	0.0000	0.0000	0.000000000
yoaQ	10	0.0310	0.0051	0.000000673
yoaS	175	0.3861	0.0321	0.000011360
yozG	48	0.2120	0.0293	0.000003293
yoaT	126	0.1641	0.0124	0.000007949
cyeA	21	0.0244	0.0025	0.000001307
penP	1555	1.7454	0.0936	0.000097934
yobB	0	0.0000	0.0000	0.000000000
yobD	7	0.0222	0.0054	0.000000459
yozI	80	0.2387	0.0269	0.000005323
yobE	131	0.2087	0.0168	0.000008391
yozX	0	0.0000	0.0000	0.000000000
yozY	6	0.0255	0.0073	0.000000406
rapK	14	0.0127	0.0019	0.000000863
phrK	31	0.3296	0.0623	0.000002470
yozM	0	0.0000	0.0000	0.000000000
yobN	0	0.0000	0.0000	0.000000000
yobO	0	0.0000	0.0000	0.000000000
yobW	0	0.0000	0.0000	0.000000000
yocA	179	0.2758	0.0173	0.000011394
yocC	199	0.4258	0.0359	0.000012919
yocD	825	0.8701	0.0448	0.000051843
des	316	0.3070	0.0183	0.000019809
desK	94	0.0868	0.0062	0.000005886
desR	130	0.2279	0.0201	0.000008330
yoyB	15	0.0745	0.0125	0.000001035
yozN	0	0.0000	0.0000	0.000000000
yocN	0	0.0000	0.0000	0.000000000
dhaS	104	0.0711	0.0040	0.000006450
sqhC	0	0.0000	0.0000	0.000000000
sodF	0	0.0000	0.0000	0.000000000
yocS	7	0.0075	0.0011	0.000000440
yojI	541	0.4073	0.0198	0.000033719
rsbRC	797	0.9732	0.0509	0.000050339
gerT	0	0.0000	0.0000	0.000000000
yodA	56	0.1558	0.0167	0.000003701
yodC	6989	12.0710	0.6705	0.000447856
yoyD	9	0.0509	0.0106	0.000000623
yodF	83	0.0566	0.0038	0.000005144
yodH	0	0.0000	0.0000	0.000000000
yodI	4	0.0158	0.0041	0.000000242
yoyE	1	0.0151	0.0061	0.000000116
yoyF	1	0.0073	0.0033	0.000000064
cgeA	0	0.0000	0.0000	0.000000000
cgeB	0	0.0000	0.0000	0.000000000
yotL	4	0.0188	0.0076	0.000000278
sspC	1	0.0038	0.0019	0.000000051
yosU	72	0.3350	0.0465	0.000005021
yosA	1	0.0078	0.0052	0.000000057
yoqW	49	0.0754	0.0076	0.000003102
ligB	0	0.0000	0.0000	0.000000000
yoqT	0	0.0000	0.0000	0.000000000
yoqO	27	0.0773	0.0113	0.000001766
yoqM	1	0.0054	0.0015	0.000000091
yopS	258	1.3250	0.1811	0.000018162
yoyH	357	2.3815	0.3673	0.000026116
yoyI	5	0.0249	0.0077	0.000000350
yonP	0	0.0000	0.0000	0.000000000
yonO	0	0.0000	0.0000	0.000000000
yonN	25	0.1005	0.0148	0.000001708
yonK	0	0.0000	0.0000	0.000000000
yonJ	4	0.0036	0.0005	0.000000264
yonH	0	0.0003	0.0001	0.000000009
yonG	0	0.0000	0.0000	0.000000000
yonF	0	0.0000	0.0000	0.000000000
yonE	0	0.0000	0.0000	0.000000000
yonD	13	0.0094	0.0012	0.000000819
yonC	25	0.0494	0.0058	0.000001616
yonB	27	0.0274	0.0031	0.000001697
yonA	13	0.0298	0.0048	0.000000854
yomZ	0	0.0000	0.0000	0.000000000
yomY	0	0.0000	0.0000	0.000000000
yomX	0	0.0000	0.0000	0.000000000
yomW	0	0.0000	0.0000	0.000000000
yomV	0	0.0000	0.0000	0.000000000
yomU	5	0.0063	0.0011	0.000000306
youA	0	0.0000	0.0000	0.000000000
yomT	0	0.0000	0.0000	0.000000000
yomS	0	0.0000	0.0000	0.000000000
yomR	0	0.0000	0.0000	0.000000000
yomQ	0	0.0000	0.0000	0.000000000
yomP	0	0.0000	0.0000	0.000000000
yomO	0	0.0000	0.0000	0.000000000
yomN	0	0.0000	0.0000	0.000000000
yomM	0	0.0000	0.0000	0.000000000
yomK	171	0.4102	0.0336	0.000011172
yomJ	211	0.3221	0.0261	0.000013422
yomI	0	0.0000	0.0000	0.000000000
yomH	3	0.0046	0.0009	0.000000211
yomG	0	0.0000	0.0000	0.000000000
yomF	0	0.0000	0.0000	0.000000000
yomE	0	0.0000	0.0000	0.000000000
yomD	0	0.0000	0.0000	0.000000000
blyA	0	0.0000	0.0000	0.000000000
bhlA	0	0.0000	0.0000	0.000000000
bhlB	3	0.0131	0.0042	0.000000213
yolC	0	0.0000	0.0000	0.000000000
yokF	2939	3.4133	0.1575	0.000185278
yokE	1017	2.2460	0.1706	0.000066090
yokD	328	0.4157	0.0274	0.000020742
yokA	486	0.3024	0.0162	0.000030175
ypoP	1149	2.9020	0.2074	0.000075315
yplP	287	0.2967	0.0186	0.000018003
yplQ	382	0.6234	0.0443	0.000024383
metA	924	1.0549	0.0616	0.000058227
ugtP	3857	3.4469	0.1692	0.000241285
cspD	28135	164.5295	16.6554	0.002014729
ypzA	0	0.0000	0.0000	0.000000000
ypdP	421	0.6377	0.0393	0.000026806
ypdQ	133	0.3617	0.0337	0.000008793
sspL	13	0.1313	0.0471	0.000001032
kduI	226	0.2828	0.0162	0.000014266
kduD	85	0.1160	0.0098	0.000005406
ypzG	0	0.0000	0.0000	0.000000000
ypqA	0	0.0000	0.0000	0.000000000
yppF	122	0.7687	0.0956	0.000008851
sspM	0	0.0000	0.0000	0.000000000
recU	247	0.4183	0.0300	0.000015827
ponA	11838	4.3601	0.1245	0.000729145
ypjC	399	0.4729	0.0258	0.000025153
ypzI	19	0.1781	0.0308	0.000001498
fer	13925	63.5858	6.6465	0.000964575
serA	2625	1.6957	0.0607	0.000163014
ypuF	246	0.4964	0.0455	0.000015876
ypzC	0	0.0000	0.0000	0.000000000
ypzD	0	0.0000	0.0000	0.000000000
ypuA	4708	5.5852	0.3084	0.000297052
ansR	1006	3.1336	0.2402	0.000067007
yqkF	1423	1.5966	0.0880	0.000089587
yqkD	62	0.0697	0.0055	0.000003896
yqzH	50	0.2803	0.0348	0.000003534
yqjV	117	0.0970	0.0066	0.000007284
yqjU	20	0.1222	0.0211	0.000001429
proI	1235	1.5307	0.0895	0.000078053
yqjM	1568	1.5883	0.0826	0.000098411
yqjL	241	0.3287	0.0205	0.000015259
zwf	20481	14.2227	0.5364	0.001273729
yqzJ	163	0.6311	0.0681	0.000011074
yqjG	392	0.4917	0.0266	0.000024803
yqjF	6	0.0086	0.0017	0.000000381
bmrU	18	0.0210	0.0030	0.000001145
bmr	378	0.3315	0.0170	0.000023628
bmrR	37	0.0459	0.0044	0.000002339
yqzF	34	0.1641	0.0172	0.000002369
yqiG	1830	1.6804	0.0738	0.000114559
yqhQ	751	0.8099	0.0409	0.000047220
yqhP	107	0.2932	0.0295	0.000007072
yqhL	4334	12.3469	0.8957	0.000286590
yqhH	0	0.0000	0.0000	0.000000000
yqhG	2	0.0031	0.0007	0.000000150
sinI	95	0.6568	0.0918	0.000006962
sinR	529	1.7274	0.1791	0.000035359
yqzG	1	0.0034	0.0013	0.000000067
yqhB	10	0.0077	0.0011	0.000000623
yqgY	209	0.9653	0.1114	0.000014467
yqgW	103	0.7140	0.0878	0.000007569
yqzD	3327	10.2692	0.7896	0.000221471
yqzC	3569	8.2051	0.6350	0.000232441
yqgB	938	1.2715	0.0751	0.000059493
yqfZ	0	0.0000	0.0000	0.000000000
ispG	10528	9.5358	0.4118	0.000658793
yqfW	732	1.3258	0.0964	0.000047009
yqfT	0	0.0000	0.0000	0.000000000
yqfQ	0	0.0000	0.0000	0.000000000
ispH	3193	3.4892	0.1664	0.000200877
antE	1	0.0037	0.0012	0.000000068
yqeW	0	0.0000	0.0000	0.000000000
rpsT	41079	173.3289	17.6019	0.002819415
yqzM	68	0.6429	0.1077	0.000005288
comER	1	0.0015	0.0004	0.000000076
sda	102	0.7945	0.1368	0.000007696
yqeD	366	0.6124	0.0424	0.000023393
yqeB	220	0.3172	0.0213	0.000013972
rapE	17	0.0159	0.0024	0.000001095
phrE	117	1.1124	0.1888	0.000009149
yqzI	2	0.0155	0.0042	0.000000150
yqcG	223	0.1427	0.0074	0.000013874
yqcF	822	1.4981	0.1045	0.000052843
yqdB	30	0.2018	0.0269	0.000002213
yqaP	1463	1.6258	0.0937	0.000092117
yqaE	318	0.9909	0.0926	0.000021189
yqaB	8	0.0169	0.0026	0.000000533
yrkO	81	0.0680	0.0050	0.000005048
yrkN	317	0.5998	0.0409	0.000020389
blt	82	0.0701	0.0058	0.000005140
bltD	13	0.0307	0.0058	0.000000858
yrdQ	232	0.2768	0.0223	0.000014621
gltR	192	0.2232	0.0166	0.000012116
yrpB	185	0.1820	0.0115	0.000011577
yrpC	142	0.1848	0.0132	0.000008985
yrpD	1264	1.8641	0.1008	0.000080403
yrpG	127	0.1334	0.0088	0.000007971
yraM	0	0.0000	0.0000	0.000000000
yraL	5	0.0205	0.0049	0.000000330
yraK	29	0.0365	0.0041	0.000001813
yraG	0	0.0000	0.0000	0.000000000
yraF	0	0.0000	0.0000	0.000000000
adhB	0	0.0000	0.0000	0.000000000
yraE	3	0.0198	0.0040	0.000000239
yraD	0	0.0000	0.0000	0.000000000
adhA	180	0.1762	0.0098	0.000011272
yraA	2304	4.8010	0.3304	0.000149170
aapA	1321	0.9720	0.0462	0.000082248
yrhO	453	0.5674	0.0317	0.000028621
sigV	31	0.0654	0.0088	0.000001995
rsiV	77	0.0932	0.0074	0.000004872
oatA	204	0.1090	0.0063	0.000012649
yrhK	10	0.0395	0.0100	0.000000700
yrhE	21540	7.3945	0.1917	0.001325795
yrhD	2328	5.1392	0.4026	0.000151224
yrzA	419	2.4088	0.3044	0.000029937
glnQ	0	0.0000	0.0000	0.000000000
glnH	0	0.0000	0.0000	0.000000000
glnM	0	0.0000	0.0000	0.000000000
glnP	0	0.0000	0.0000	0.000000000
yrvN	641	0.5183	0.0245	0.000039972
yrvJ	3155	2.0660	0.0776	0.000195973
spoVB	0	0.0000	0.0000	0.000000000
yrzE	12	0.0281	0.0043	0.000000774
yrzF	108	0.1753	0.0153	0.000006922
yrzH	55	0.5420	0.1543	0.000004359
yrzT	29	0.2652	0.0511	0.000002278
yrbD	13	0.0088	0.0011	0.000000781
nifS	44	0.0376	0.0037	0.000002724
nadR	444	0.8663	0.0573	0.000028658
yszA	0	0.0000	0.0000	0.000000000
ysxD	305	0.6525	0.0585	0.000019797
ysnD	0	0.0000	0.0000	0.000000000
ysnE	118	0.2766	0.0283	0.000007683
ysnF	8	0.0101	0.0017	0.000000506
yslB	3484	8.3541	0.6628	0.000227500
rnhC	1289	1.4132	0.0706	0.000081103
sspI	31	0.1657	0.0251	0.000002180
ysfB	146	0.1357	0.0082	0.000009154
glcD	107	0.0776	0.0051	0.000006680
glcF	91	0.0698	0.0046	0.000005674
ysdB	442	1.2181	0.1013	0.000029165
yscB	112	0.1764	0.0155	0.000007157
ysaA	2260	3.0018	0.1624	0.000143191
ytbD	180	0.1552	0.0086	0.000011258
ytbE	791	0.9727	0.0490	0.000049954
ytvI	0	0.0000	0.0000	0.000000000
ytrH	2	0.0075	0.0022	0.000000156
ytrI	3	0.0069	0.0012	0.000000222
ytzJ	51	0.3127	0.0511	0.000003658
ytpI	85	0.3113	0.0298	0.000005747
ytlI	4	0.0043	0.0008	0.000000241
ppnK	577	0.7450	0.0519	0.000036493
braB	3068	2.3457	0.0955	0.000191209
hisJ	482	0.6206	0.0349	0.000030511
ytsP	3752	8.1207	0.5168	0.000243408
rpsD	88058	153.6795	9.4824	0.005645597
acuA	311	0.5150	0.0335	0.000019859
acuB	217	0.3536	0.0266	0.000013893
acuC	274	0.2415	0.0137	0.000017124
ytoQ	1138	2.7300	0.2325	0.000074345
ytzB	312	1.0833	0.1063	0.000020987
ytzH	0	0.0000	0.0000	0.000000000
ytkP	2639	2.9125	0.1255	0.000166083
pbuO	2551	2.0100	0.0811	0.000159066
ytzE	20	0.1067	0.0150	0.000001443
ytfP	2538	2.0587	0.0838	0.000158405
opuD	1652	1.0947	0.0447	0.000102643
ytdP	0	0.0000	0.0000	0.000000000
msmR	1191	1.1854	0.0539	0.000074742
msmE	43	0.0342	0.0028	0.000002672
amyD	6	0.0066	0.0012	0.000000365
amyC	12	0.0152	0.0028	0.000000767
melA	117	0.0926	0.0060	0.000007324
ytvA	478	0.6320	0.0349	0.000030265
yttA	397	0.5544	0.0380	0.000025230
ytqA	2210	2.3537	0.1136	0.000138945
ytqB	845	1.5219	0.0843	0.000054241
ytoA	197	0.4051	0.0294	0.000012734
pckA	3147	2.0251	0.0738	0.000195429
ytlA	0	0.0000	0.0000	0.000000000
ytlC	2	0.0025	0.0006	0.000000120
ytlD	0	0.0000	0.0000	0.000000000
ytzI	48	0.3296	0.0603	0.000003554
ytjA	129	0.6520	0.0898	0.000009056
ythA	0	0.0000	0.0000	0.000000000
ythB	5	0.0051	0.0009	0.000000326
ytzL	3	0.0207	0.0065	0.000000200
yteA	0	0.0000	0.0000	0.000000000
ytcA	0	0.0000	0.0000	0.000000000
ytcB	0	0.0000	0.0000	0.000000000
ytcC	0	0.0000	0.0000	0.000000000
cotI	0	0.0000	0.0000	0.000000000
ytaB	3	0.0063	0.0018	0.000000179
thiT	883	1.6089	0.1146	0.000056751
yuaE	845	1.8409	0.1255	0.000054842
yuaC	827	1.6130	0.0966	0.000053359
yuaB	229	0.4430	0.0311	0.000014735
ktrA	975	1.5255	0.0906	0.000062175
ktrB	373	0.2848	0.0137	0.000023217
cdoA	0	0.0000	0.0000	0.000000000
yulF	2507	2.6195	0.1243	0.000157512
tgl	18	0.0247	0.0029	0.000001112
mstX	0	0.0000	0.0000	0.000000000
yugO	2	0.0016	0.0003	0.000000094
yuzA	5	0.0258	0.0058	0.000000372
yugF	0	0.0000	0.0000	0.000000000
patB	4049	3.5706	0.1627	0.000253204
kinB	223	0.1776	0.0143	0.000013925
kapB	797	2.2327	0.1622	0.000052641
yuxJ	37	0.0320	0.0030	0.000002297
pbpD	4785	2.5936	0.0885	0.000296270
yuxK	262	0.6826	0.0573	0.000017217
yufL	642	0.4085	0.0179	0.000039866
yufM	1490	2.1981	0.1394	0.000094811
yufN	0	0.0000	0.0000	0.000000000
yufO	0	0.0000	0.0000	0.000000000
yufP	1	0.0005	0.0001	0.000000033
yufQ	2	0.0021	0.0004	0.000000120
maeN	7836	5.9500	0.2628	0.000488268
mrpA	4030	1.6961	0.0574	0.000248616
mrpB	770	1.9152	0.1577	0.000050405
mrpC	353	1.1302	0.0926	0.000023549
mrpD	2612	1.7991	0.0708	0.000162435
mrpE	989	2.2122	0.1965	0.000064286
mrpF	692	2.7120	0.3447	0.000047088
mrpG	829	2.4041	0.1678	0.000054923
yuzC	0	0.0000	0.0000	0.000000000
yuzE	27	0.0752	0.0100	0.000001787
yukF	312	0.2514	0.0142	0.000019438
ald	5707	5.1555	0.2219	0.000357116
yukJ	56	0.0862	0.0087	0.000003559
bioYB	283	0.4938	0.0290	0.000018142
yuiD	246	0.5497	0.0390	0.000015974
yumC	27321	28.1949	1.2265	0.001715983
guaC	1132	1.1904	0.0593	0.000071144
yutJ	3413	3.2877	0.1423	0.000213913
yutI	9575	31.2920	3.0518	0.000640545
yutG	0	0.0000	0.0000	0.000000000
yutC	0	0.0000	0.0000	0.000000000
lytH	0	0.0000	0.0000	0.000000000
pucR	160	0.1022	0.0057	0.000009935
pucJ	3	0.0023	0.0004	0.000000193
pucK	0	0.0000	0.0000	0.000000000
pucL	20	0.0134	0.0016	0.000001215
pucM	5	0.0169	0.0034	0.000000356
yuzJ	0	0.0000	0.0000	0.000000000
bsn	15	0.0185	0.0024	0.000000975
frlR	397	0.5236	0.0347	0.000025167
sspG	0	0.0000	0.0000	0.000000000
yurS	0	0.0000	0.0000	0.000000000
yuzL	1	0.0085	0.0026	0.000000077
yuzM	0	0.0000	0.0000	0.000000000
yusN	0	0.0000	0.0000	0.000000000
yusO	953	2.1761	0.1917	0.000062045
yusP	6268	3.9275	0.1396	0.000389055
yusT	227	0.2650	0.0169	0.000014335
yusZ	100	0.1225	0.0100	0.000006293
mrgA	1558	3.6072	0.2662	0.000101528
cssR	320	0.4943	0.0340	0.000020419
cssS	278	0.2098	0.0120	0.000017333
yuxN	219	0.2593	0.0161	0.000013841
gerAA	0	0.0000	0.0000	0.000000000
gerAB	0	0.0000	0.0000	0.000000000
gerAC	2	0.0021	0.0004	0.000000144
yvrD	2922	3.8342	0.2140	0.000185002
yvrJ	0	0.0000	0.0000	0.000000000
oxdC	59	0.0520	0.0042	0.000003667
yvrL	20	0.0529	0.0073	0.000001323
fhuD	5474	5.9632	0.2975	0.000344400
yvsG	524	1.1574	0.0750	0.000034056
yvgJ	388	0.2128	0.0097	0.000024033
yvgL	800	1.0630	0.0573	0.000050709
yvgM	135	0.2067	0.0139	0.000008615
yvgO	5	0.0102	0.0022	0.000000302
yvaA	1775	1.6957	0.0809	0.000111262
yvaM	1	0.0013	0.0003	0.000000063
rghRA	317	0.8389	0.0781	0.000020852
rghRB	124	0.3175	0.0367	0.000008125
yvaP	564	1.8994	0.1361	0.000037839
yvaQ	833	0.4988	0.0212	0.000051688
yvaV	792	1.5724	0.1019	0.000051155
sdpA	14	0.0319	0.0047	0.000000926
sdpB	5	0.0050	0.0009	0.000000298
spbC	75	0.1281	0.0116	0.000004777
yvbF	76	0.1440	0.0140	0.000004897
yvbH	643	1.0989	0.0708	0.000041173
yvbI	4373	6.5369	0.3705	0.000278372
yvbK	302	0.6901	0.0510	0.000019677
araR	991	0.8806	0.0391	0.000061964
cyeB	120	0.1354	0.0096	0.000007571
rsbQ	661	0.8477	0.0425	0.000041831
rsbP	201	0.1703	0.0106	0.000012577
yvfH	579	0.3483	0.0140	0.000035906
yvfG	917	4.8500	0.4313	0.000064708
slrR	23	0.0531	0.0064	0.000001486
pnbA	331	0.2296	0.0112	0.000020560
sacB	124	0.0888	0.0055	0.000007696
levB	0	0.0000	0.0000	0.000000000
yveA	0	0.0000	0.0000	0.000000000
yvdT	545	0.9829	0.0655	0.000035029
yvdS	53	0.1717	0.0184	0.000003514
yvdR	50	0.1715	0.0204	0.000003354
cotR	0	0.0000	0.0000	0.000000000
clpP	24004	42.5609	2.5792	0.001540191
yvdC	342	1.1764	0.1167	0.000023005
yvcT	3251	3.4297	0.1525	0.000204350
yvzJ	22	0.1213	0.0151	0.000001552
yvpB	449	0.6214	0.0373	0.000028507
pelC	39	0.0615	0.0067	0.000002497
nagA	2250	1.9380	0.0884	0.000140622
nagBA	350	0.5001	0.0335	0.000022212
yvoA	238	0.3384	0.0203	0.000015092
yvnA	17	0.0383	0.0055	0.000001105
yvmB	156	0.3248	0.0267	0.000010091
yvmA	219	0.1853	0.0106	0.000013681
yvkN	53	0.2649	0.0395	0.000003727
yvkC	128	0.0521	0.0031	0.000007921
yvkB	137	0.2535	0.0201	0.000008803
yvkA	143	0.1095	0.0060	0.000008904
yvyE	1216	1.9482	0.1105	0.000077623
yvhJ	4853	4.2345	0.1792	0.000303379
lytR	4054	4.5500	0.2266	0.000255298
gtaB	20722	24.4079	1.2519	0.001307059
tagA	1389	1.8740	0.1251	0.000088024
tagB	721	0.6463	0.0379	0.000045124
tagC	133	0.1025	0.0062	0.000008297
gerBA	0	0.0000	0.0000	0.000000000
gerBB	0	0.0000	0.0000	0.000000000
gerBC	4	0.0037	0.0006	0.000000254
ywtF	5707	6.0773	0.3060	0.000358765
ywtE	3591	4.3213	0.2317	0.000226670
rbsR	3714	3.9051	0.1632	0.000233386
rbsK	18877	22.1558	0.9991	0.001190510
rbsD	8214	22.4425	1.6609	0.000541431
rbsA	24386	16.7950	0.6366	0.001516366
rbsC	26642	28.3731	1.2745	0.001674968
rbsB	20276	22.8328	1.1399	0.001276963
ywsB	4564	9.0018	0.5741	0.000294498
ywsA	37	0.1391	0.0172	0.000002516
alsR	232	0.2638	0.0157	0.000014611
ywrK	0	0.0000	0.0000	0.000000000
cotG	0	0.0000	0.0000	0.000000000
ywrF	176	0.2988	0.0222	0.000011250
ywrE	130	0.4261	0.0621	0.000008722
ywrC	187	0.4192	0.0296	0.000012181
ywrB	453	0.8025	0.0547	0.000029039
ywrA	420	0.8293	0.0607	0.000027130
ywqM	172	0.2016	0.0163	0.000010831
ywqB	766	0.4844	0.0196	0.000047538
ywqA	1705	0.6224	0.0188	0.000104991
ywpF	798	2.0953	0.1687	0.000052464
ywpD	3	0.0039	0.0007	0.000000201
rapD	759	0.7330	0.0383	0.000047557
ywoH	43	0.1129	0.0120	0.000002847
ywoG	565	0.4866	0.0241	0.000035304
amtB	192	0.1623	0.0084	0.000012016
glnK	73	0.2274	0.0230	0.000004862
bcrC	3163	5.7297	0.3579	0.000203156
ywnH	939	2.0315	0.1425	0.000060893
ywnG	2094	4.2825	0.2659	0.000135409
clsA	945	0.6658	0.0331	0.000058776
ywnC	3713	10.4876	0.8400	0.000245349
ywmA	23	0.0519	0.0067	0.000001497
ywlA	403	1.2088	0.1047	0.000026733
ywkD	132	0.3686	0.0324	0.000008691
racA	7	0.0130	0.0025	0.000000440
ywjG	1563	3.1776	0.1650	0.000101052
clsB	0	0.0000	0.0000	0.000000000
uvsE	3	0.0034	0.0006	0.000000201
ywjC	343	1.4120	0.1365	0.000023485
ywiC	64	0.0929	0.0080	0.000004073
sboA	1	0.0098	0.0043	0.000000079
sboX	2	0.0163	0.0043	0.000000152
albA	4	0.0029	0.0004	0.000000238
albB	127	0.9615	0.1208	0.000009489
albC	197	0.2857	0.0203	0.000012532
albD	234	0.1828	0.0099	0.000014601
albE	12	0.0104	0.0014	0.000000735
albF	0	0.0000	0.0000	0.000000000
albG	5	0.0069	0.0013	0.000000295
rapF	69	0.0617	0.0056	0.000004310
phrF	79	0.8774	0.1561	0.000006415
ywhH	0	0.0000	0.0000	0.000000000
pbpG	0	0.0000	0.0000	0.000000000
ywhB	1190	7.4863	1.1103	0.000086200
rsfA	23	0.0310	0.0039	0.000001468
ywfI	5480	7.6110	0.4368	0.000347761
ywfH	33	0.0445	0.0049	0.000002117
ywdL	4	0.0075	0.0015	0.000000249
ywdH	480	0.3580	0.0188	0.000029904
thiD	7614	9.6867	0.4755	0.000481553
ywcJ	30	0.0410	0.0048	0.000001926
vpr	0	0.0000	0.0000	0.000000000
ywcE	0	0.0000	0.0000	0.000000000
ywzA	263	1.2160	0.1107	0.000018225
slrA	70	0.5447	0.0723	0.000005276
ywcB	1	0.0046	0.0015	0.000000087
ywcA	12	0.0079	0.0010	0.000000747
ywbH	100	0.2807	0.0274	0.000006618
lrgB	163	0.2515	0.0156	0.000010387
ywbF	199	0.1701	0.0101	0.000012436
ywbE	253	1.5071	0.1600	0.000018180
ywbC	3087	8.7946	0.7550	0.000204134
epr	2758	1.4456	0.0504	0.000170679
sacX	129	0.0959	0.0061	0.000008065
sacY	92	0.1133	0.0087	0.000005819
ywaE	139	0.2853	0.0252	0.000008969
tyrZ	227	0.1871	0.0092	0.000014159
ywaD	0	0.0000	0.0000	0.000000000
ywzH	1428	11.9013	1.7535	0.000108758
dltA	54750	36.9433	1.3846	0.003403013
dltB	12947	11.1808	0.4726	0.000809220
dltC	15356	74.1851	7.9065	0.001071129
dltD	11944	10.3956	0.3928	0.000746686
dltE	1514	2.0774	0.0993	0.000096060
ywaA	4869	4.5845	0.2099	0.000304993
katX	160	0.0989	0.0056	0.000009908
yxlH	109	0.0928	0.0061	0.000006803
yxlA	384	0.2856	0.0151	0.000023905
cimH	5	0.0041	0.0008	0.000000336
yxkI	397	0.2393	0.0108	0.000024621
yxzE	131	0.7674	0.0822	0.000009397
aldY	25	0.0176	0.0017	0.000001565
yxkC	31039	50.7177	2.8782	0.001983680
yxjO	259	0.3064	0.0176	0.000016353
yxjN	315	0.7103	0.0506	0.000020513
yxjM	127	0.1068	0.0068	0.000007948
yxjL	107	0.1709	0.0126	0.000006840
pepT	1606	1.3353	0.0618	0.000100306
yxjJ	235	1.0051	0.1496	0.000016165
yxjI	849	1.8486	0.1494	0.000055073
yxjH	231	0.2095	0.0120	0.000014473
yxjG	158	0.1429	0.0090	0.000009896
yxjA	3509	3.0146	0.1270	0.000219287
citH	0	0.0000	0.0000	0.000000000
yxiO	80	0.0636	0.0053	0.000004983
hutP	142	0.3340	0.0267	0.000009279
hutH	7	0.0044	0.0006	0.000000408
hutU	51	0.0311	0.0024	0.000003139
hutI	51	0.0411	0.0029	0.000003168
hutG	24	0.0261	0.0025	0.000001525
hutM	0	0.0000	0.0000	0.000000000
yxeE	0	0.0000	0.0000	0.000000000
yxeD	0	0.0000	0.0000	0.000000000
yxeB	10175	10.8704	0.6078	0.000639736
iolR	1316	1.8128	0.1062	0.000083495
iolS	4382	4.8524	0.2400	0.000275815
yxcE	770	1.2404	0.0723	0.000049196
yxcD	419	1.5009	0.1837	0.000028254
csbC	346	0.2554	0.0115	0.000021568
yxbG	38	0.0479	0.0044	0.000002400
aldX	221	0.1693	0.0093	0.000013797
yxbB	0	0.0000	0.0000	0.000000000
aslA	0	0.0000	0.0000	0.000000000
yxnB	3	0.0058	0.0012	0.000000171
asnH	7	0.0034	0.0004	0.000000461
yxaM	13	0.0107	0.0013	0.000000781
yxaI	1064	2.4969	0.2010	0.000069365
yxnA	26	0.0251	0.0025	0.000001639
yxzK	73	0.1944	0.0217	0.000004796
yxaC	116	0.1745	0.0118	0.000007369
gntR	1073	1.5291	0.1099	0.000068189
gntK	10114	6.6893	0.2509	0.000628412
gntP	6774	5.1433	0.2084	0.000422075
gntZ	29535	21.4490	0.8612	0.001838560
ahpC	50614	94.7825	6.5563	0.003256746
ahpF	21812	14.5410	0.5486	0.001355389
yydK	1127	1.6550	0.0850	0.000071687
yyzN	14	0.1096	0.0212	0.000001062
fbp	2818	1.4191	0.0468	0.000174289
yycS	7	0.0182	0.0037	0.000000460
rapG	448	0.4197	0.0216	0.000028074
phrG	344	3.9596	0.5555	0.000028223
rocR	297	0.2194	0.0117	0.000018524
yycD	3	0.0164	0.0047	0.000000201
yycC	252	2.2704	0.3169	0.000019503
yycB	2268	1.9240	0.0795	0.000141716
yycA	115	0.0569	0.0034	0.000007138
cotF	2	0.0033	0.0008	0.000000097
ppaC	22396	24.8848	1.3082	0.001409917
yybO	8	0.0064	0.0008	0.000000512
yybN	5048	12.3718	0.8386	0.000330130
yybM	842	1.1593	0.0843	0.000053393
yybL	339	0.4978	0.0371	0.000021562
yybK	109	0.1502	0.0129	0.000006916
yybJ	1367	2.1802	0.1438	0.000087263
yybG	793	0.9794	0.0535	0.000050119
yybE	144	0.1700	0.0106	0.000009102
yybD	41	0.0993	0.0116	0.000002687
yybC	327	0.7260	0.0535	0.000021230
yyaT	118	0.2835	0.0288	0.000007719
yyaS	28	0.0494	0.0069	0.000001822
yyaQ	108	0.3317	0.0399	0.000007214
yyaP	130	0.2417	0.0238	0.000008348
yyaO	20	0.0943	0.0209	0.000001379
yyaN	33	0.0859	0.0116	0.000002181
yyaM	92	0.1035	0.0081	0.000005786
yyaL	573	0.2811	0.0109	0.000035444
yyaJ	22	0.0164	0.0018	0.000001351
yyaC	0	0.0000	0.0000	0.000000000
yyaB	64	0.1557	0.0321	0.000004182
yaaC	0	0.0000	0.0000	0.000000000
dck	2371	3.7992	0.2454	0.000151372
dgk	1619	2.7250	0.1662	0.000103594
yaaH	0	0.0000	0.0000	0.000000000
yaaI	4	0.0072	0.0018	0.000000238
abrB	24835	95.1531	9.5561	0.001686913
gerD	4	0.0077	0.0019	0.000000263
ybaN	3	0.0040	0.0010	0.000000184
ybbA	45	0.0628	0.0076	0.000002879
feuC	50	0.0511	0.0038	0.000003146
feuB	115	0.1179	0.0085	0.000007221
feuA	627	0.6786	0.0361	0.000039438
ybbB	278	0.1785	0.0094	0.000017288
ybbC	0	0.0000	0.0000	0.000000000
ybbD	0	0.0000	0.0000	0.000000000
ybbE	0	0.0000	0.0000	0.000000000
ybbF	21	0.0154	0.0017	0.000001285
ybbH	40	0.0492	0.0047	0.000002554
murQ	207	0.2336	0.0127	0.000013023
ybbJ	44	0.0980	0.0102	0.000002885
[truncated: 2,177 more rows]
